# Supplementary material for: Covariation of Peptide Abundances Accurately Reflects Protein Concentration Differences
Source: Mol Cell Proteomics. 2017 Mar 16;16(5):936–48. doi: 10.1074/mcp.O117.067728 (PMC5417831; doi:10.1074/mcp.O117.067728)
Supplement: Supplemental Data [file 10.1074_O117.067728_mcp.O117.067728-2.xlsx]

## Sheet: Diffacto (weighted geo. mean)
UniProt_ID	Coverage (%)	#Peps	(w>0.5)	S/N	Spearman's ρ	LFQ-1	LFQ-2	LFQ-3	LFQ-4	LFQ-5	LFQ-6	LFQ-7	LFQ-8	LFQ-9	LFQ-10	LFQ-11	LFQ-12	LFQ-13	LFQ-14	LFQ-15	LFQ-16	LFQ-17	LFQ-18	LFQ-19	LFQ-20
sp|A0AVT1|UBA6_HUMAN	38.12	30	28	4.95547	0.83648	2.67008	2.45552	2.07074	2.08496	2.02	1.8189	1.75811	1.63028	1.49339	1.25552	1.26792	1.02182	0.884279	0.777733	0.647584	0.486794	0.406549	0.280654	0.155036	0.422752
sp|A0FGR8|ESYT2_HUMAN	9.45	5	3	5.70308	0.953673	2.81723	2.62968	2.79127	2.50486	1.92705	2.09031	2.01344	1.57935	1.67469	1.53597	1.22448	1.15275	0.914489	0.842568	0.648565	0.531415	0.398548	0.307537	0.0693625	0.0693625
sp|A0MZ66|SHOT1_HUMAN	8.72	4	3	7.38184	0.924373	2.99846	2.86516	2.60187	2.30292	2.17771	2.09565	1.75824	1.55836	1.59249	1.38858	1.07297	1.03658	0.776675	0.659507	0.603969	0.575928	0.467693	0.374886	0.374568	0.021535
sp|A1L0T0|ILVBL_HUMAN	6.96	2	2	1.41172	0.93834	3.49309	2.50202	2.36486	2.44445	2.27883	1.88646	2.05573	1.61535	1.46499	1.42103	1.58809	1.28019	1.28559	0.828851	0.624493	0.598255	0.471279	0.212143	0.0669258	0.0596241
sp|A2A3K4|PTPC1_HUMAN	3.71	2	2	0.710337	-0.542768	1.10537	1.0934	0.420902	0.408057	0.566572	0.479242	0.530141	0.590255	0.691613	0.705558	0.503595	0.844839	1.13009	1.09107	1.06884	1.16645	1.29486	1.56442	1.16546	1.63428
sp|A2RRP1|NBAS_HUMAN	3.88	8	7	6.72882	0.880704	3.21212	2.77529	2.44696	2.49976	2.40403	2.04261	2.1395	1.77542	1.57279	1.26318	1.39059	1.18444	0.878763	0.95917	0.882118	0.676964	0.750381	0.70609	0.128118	0.136006
sp|A3KN83|SBNO1_HUMAN	6.03	4	4	4.34602	0.850476	3.81401	3.33036	2.54996	2.57882	2.4411	2.30867	2.07735	1.88961	1.55226	1.35969	1.68523	1.15737	0.965818	0.932388	0.0799458	0.300644	0.314701	0.0468375	0.0503383	0.0402826
sp|A4D1E9|GTPBA_HUMAN	9.04	3	3	9.20241	0.963089	2.5006	2.54972	2.4038	2.31659	2.06752	2.15898	2.01049	1.62319	1.58655	1.48125	1.23404	0.945031	0.950473	0.811109	0.635397	0.546428	0.437346	0.340838	0.305742	0.0725712
sp|A5YKK6|CNOT1_HUMAN	14.23	25	19	4.78759	0.980746	2.74341	2.4585	2.43338	2.31201	2.23278	1.97159	1.79412	1.64069	1.47039	1.35457	1.32239	1.156	0.919147	0.779369	0.684998	0.506277	0.432662	0.308018	0.26372	0.0177317
sp|A6NDG6|PGP_HUMAN	19	5	5	6.4812	0.914862	2.71797	2.53713	2.46674	2.24065	2.20914	2.02712	1.78837	1.75965	1.63316	1.20027	1.11111	1.13234	0.753068	0.729144	0.485262	0.594745	0.57655	0.361471	0.0431118	0.058836
sp|A6NDU8|CE051_HUMAN	16.33	4	3	-1.34368	0.791531	2.01333	2.58665	2.35762	2.25686	2.27816	2.16131	1.96003	1.7413	1.33713	0.926731	1.21362	1.59724	0.882503	0.829418	0.401851	0.713223	0.755119	0.454598	0.580716	0.0476997
sp|A6NHG4|DDTL_HUMAN;sp|P30046|DOPD_HUMAN	24.63;27.97	3	3	8.83703	0.819521	2.5639	1.97465	1.9156	1.99903	1.84825	1.62513	1.39791	1.25321	1.18966	1.16777	1.16567	0.719128	0.61246	0.459242	0.497633	0.327499	0.282816	0.236815	0.151913	0.261188
sp|A6NHR9|SMHD1_HUMAN	18.4	30	27	7.01364	0.977533	3.15101	2.78716	2.63304	2.54438	2.41316	2.22495	2.02928	1.84641	1.64402	1.3844	1.54889	1.12847	1.0029	0.827646	0.724757	0.556396	0.483977	0.342271	0.286501	0.0302833
sp|A6NJ78|MET15_HUMAN	7.37	2	2	-100	0.713337	1.27019	1.18091	1.14835	1.12763	0.811514	1.18292	0.979266	1.25306	1.40808	0.692156	0.69586	1.14997	1.1	0.765676	0.586531	0.714209	0.0835262	0.0835262	0.0835262	0.0835262
sp|A8MV23|SERP3_HUMAN	7.78	2	2	3.94309	-0.46981	0.0525034	0.122991	0.189759	0.263946	0.297248	0.3414	0.431498	0.381372	0.563155	0.605048	0.595822	0.791853	0.83035	0.88226	1.15165	0.997542	1.13474	1.20168	1.52801	1.31934
sp|A8MWD9|RUXGL_HUMAN;sp|P62308|RUXG_HUMAN	32.89;32.89	2	2	-6.28773	0.891316	1.94444	1.21718	2.25495	2.51231	1.97831	1.2584	1.67752	1.42943	1.18238	0.810122	0.946746	1.13536	0.832844	0.639702	0.638812	0.438576	0.517795	0.299173	0.190645	0.0763501
sp|B2RTY4|MYO9A_HUMAN	1.37	2	2	4.64403	0.942207	2.93232	2.6972	2.48265	2.49594	2.26294	2.31356	1.88934	1.72239	1.57789	1.47686	1.74992	1.18994	0.886797	0.86906	0.783886	0.562112	0.403937	0.263161	0.037419	0.0486967
sp|E9PAV3|NACAM_HUMAN;sp|Q13765|NACA_HUMAN	3.03;29.30	5	5	10.2485	0.990333	2.89546	2.65508	2.47148	2.50225	2.1823	2.07167	1.8117	1.75607	1.58864	1.43407	1.31692	1.11665	0.972973	0.848825	0.783166	0.626693	0.417695	0.256121	0.1168	0.0438404
sp|O00115|DNS2A_HUMAN	6.39	2	2	4.62082	0.933061	2.43404	2.69676	2.8157	2.22557	2.09031	2.34623	1.63022	1.4899	1.68209	1.60135	1.20293	1.0922	0.830394	0.985767	0.784509	0.670345	0.52414	0.289612	0.157887	0.13306
sp|O00116|ADAS_HUMAN	24.01	10	9	10.8116	0.939125	3.73397	3.09624	2.92341	2.82475	2.49652	2.21834	2.17349	1.92929	1.7916	1.60282	1.41197	1.24784	1.03641	0.901601	0.643629	0.579317	0.481682	0.0882606	0.0560659	0.052343
sp|O00139|KIF2A_HUMAN	16.01	8	7	6.25162	0.973791	2.19546	2.33226	2.47117	2.39508	2.0198	1.7969	1.87976	1.42754	1.53727	1.31428	1.29665	1.02811	0.903565	0.79288	0.69321	0.567007	0.449829	0.258288	0.239161	0.0372758
sp|O00148|DX39A_HUMAN	48.71	6	6	8.01684	0.979153	3.1452	2.61721	2.49244	2.44789	2.12456	2.03238	2.08271	1.56247	1.5674	1.18751	1.29705	1.24316	1.00262	0.81499	0.644779	0.543255	0.416456	0.226031	0.17311	0.0383245
sp|O00151|PDLI1_HUMAN	65.05	13	12	10.5	0.9919	2.95137	2.81571	2.4727	2.48511	2.30264	2.11941	1.89476	1.80548	1.59508	1.41589	1.44353	1.27223	1.04544	0.830681	0.694393	0.549607	0.420049	0.214308	0.127415	0.0230513
sp|O00154|BACH_HUMAN	33.16	9	8	1.54729	0.989137	2.64523	2.8332	2.72522	2.47893	2.34839	2.12731	1.81068	1.8318	1.62694	1.49333	1.40264	1.2248	0.962025	0.832154	0.681841	0.587418	0.417945	0.221686	0.146018	0.0267653
sp|O00161|SNP23_HUMAN	32.7	4	4	8.23518	0.969664	2.84059	2.46612	2.30384	2.22452	2.04421	1.9205	1.85344	1.6483	1.48649	1.2923	1.38014	1.09285	0.953949	0.776512	0.673845	0.500942	0.375081	0.305905	0.0768679	0.0602751
sp|O00165|HAX1_HUMAN	8.6	2	2	10.4712	0.946025	2.94821	2.67339	2.55563	2.39679	2.0686	1.93997	1.8195	1.73377	1.59707	1.35632	1.56265	1.14452	0.956092	0.807341	0.643589	0.540095	0.446657	0.314547	0.392954	0.0572917
sp|O00170|AIP_HUMAN	49.39	12	10	8.44188	0.984066	2.85956	2.55061	2.66318	2.49794	2.38233	2.27389	2.00417	1.75545	1.65501	1.55041	1.46667	1.1639	0.916881	0.82928	0.749433	0.482991	0.428364	0.341445	0.196177	0.0283103
sp|O00178|GTPB1_HUMAN	8.97	3	3	2.94484	0.917581	2.44801	2.04701	2.0697	2.16666	1.79054	1.83551	1.67256	1.33796	1.21542	1.2318	1.10724	0.90767	0.66687	0.742529	0.537597	0.719621	0.431182	0.407979	0.105447	0.0951542
sp|O00186|STXB3_HUMAN	11.82	6	5	4.39991	0.885228	3.46192	3.23332	2.86582	3.23136	2.60067	1.97097	2.25237	2.0293	1.39213	1.12357	1.84023	1.19826	0.845024	0.98123	0.772077	0.789936	0.64599	0.43499	0.110751	0.124232
sp|O00203|AP3B1_HUMAN	3.93	4	2	-100	0.563839	2.78911	2.6056	2.47332	2.24191	2.10673	2.06713	2.52938	1.78397	1.51304	1.81436	2.68642	0.962603	0.937292	1.13372	0.831076	0.868554	0.822627	1.82364	1.08693	0.0104227
sp|O00231|PSD11_HUMAN	51.18	16	15	9.94796	0.98842	2.76158	2.37448	2.60428	2.46234	2.16492	2.17092	1.84695	1.60819	1.56184	1.29545	1.37945	1.09023	0.952689	0.824994	0.637383	0.51977	0.391516	0.194352	0.130255	0.0152111
sp|O00232|PSD12_HUMAN	36.84	13	12	10.5999	0.986657	2.83937	2.60518	2.47617	2.33103	2.20306	1.90455	1.73188	1.67877	1.58168	1.36184	1.47827	1.13343	1.01808	0.818134	0.70796	0.549878	0.393422	0.22297	0.183499	0.0060251
sp|O00233|PSMD9_HUMAN	25.56	5	4	4.13123	0.807657	2.40221	2.50909	2.31725	2.24892	1.82996	1.94898	1.23454	1.5904	1.53578	1.60549	1.39219	0.884552	0.828373	0.739371	0.614564	0.487537	0.378641	0.301818	0.78102	0.0334498
sp|O00238|BMR1B_HUMAN	5.78	2	2	-100	-0.268558	5.30569	0.997312	0.811722	0.861413	0.974414	0.769277	0.961292	1.16103	0.892655	0.817024	1.36864	1.39629	1.11674	0.867805	0.79806	0.956923	1.37683	1.0421	1.09101	1.62232
sp|O00244|ATOX1_HUMAN	36.76	2	2	5.39797	0.957285	1.72951	2.49842	2.31347	2.24202	2.06176	2.03251	1.72391	1.63034	1.52927	1.37502	1.57718	1.05143	0.892245	0.733104	0.627864	0.503979	0.352785	0.201193	0.100919	0.0377381
sp|O00264|PGRC1_HUMAN	17.44	2	2	-13.1786	0.85707	2.27757	2.13391	1.58407	1.37672	1.75444	1.74198	1.29201	1.9397	1.24136	1.55176	1.58976	1.44274	1.22714	0.886376	0.583698	0.724931	0.595823	0.243567	0.0965935	0.0965935
sp|O00267|SPT5H_HUMAN	19.78	15	14	10.8008	0.967062	2.86449	2.69477	2.46383	2.38956	2.27486	1.99342	1.87548	1.69112	1.54734	1.50179	1.33654	1.16181	1.00028	0.829568	0.685865	0.568457	0.423509	0.356759	0.0271421	0.0220565
sp|O00273|DFFA_HUMAN	22.66	6	4	-0.693695	0.969175	2.37941	1.90374	2.25307	2.28607	2.00317	1.96913	1.56297	1.52095	1.4959	1.33597	1.35588	0.983968	0.960366	0.757856	0.660998	0.500702	0.418308	0.204044	0.180654	0.0608101
sp|O00299|CLIC1_HUMAN	62.66	10	9	8.66892	0.988838	2.60512	2.4271	2.29855	2.01102	2.08657	1.95285	1.82163	1.66541	1.40709	1.14047	1.30101	1.11845	0.934297	0.772945	0.605126	0.494649	0.403087	0.207977	0.0945493	0.0124153
sp|O00303|EIF3F_HUMAN	30.81	10	10	4.90176	0.898478	2.86019	2.61284	2.44486	2.5635	1.90935	2.13326	1.82464	1.33438	1.60186	1.27061	1.25998	0.991601	0.901488	0.814915	0.746997	0.56003	0.385499	0.208886	0.137438	0.213233
sp|O00330|ODPX_HUMAN	16.57	6	5	3.4711	0.935823	2.92533	2.55669	2.21366	2.42096	2.18392	1.69708	1.88193	1.81271	1.32721	1.41699	1.56121	0.982283	0.962186	0.741616	0.624985	0.598051	0.475091	0.397641	0.358516	0.0843038
sp|O00410|IPO5_HUMAN	35.28	25	23	8.70385	0.982732	3.08745	2.5573	2.37556	2.35955	2.34458	1.95858	1.92774	1.70857	1.49825	1.28591	1.16859	1.22567	1.00641	0.734594	0.683089	0.551008	0.395659	0.230898	0.201776	0.0331078
sp|O00411|RPOM_HUMAN	4.39	3	3	3.3502	0.43711	3.00859	2.61409	2.5429	1.94094	2.07975	2.03374	1.70144	1.76948	1.48084	1.35981	1.29383	1.34054	1.17706	1.25388	0.739251	1.25383	0.919886	1.07679	4.17628	0.272307
sp|O00418|EF2K_HUMAN	2.9	2	2	-8.26365	0.647129	2.46658	3.49224	2.78548	1.55025	0.93497	2.05987	0.771419	0.977291	0.833861	0.981706	1.03143	0.378253	0.351857	0.423167	0.381318	0.657693	0.470044	0.471016	0.0247591	0.0418932
sp|O00422|SAP18_HUMAN	18.3	2	2	-2.8025	0.854346	1.85747	2.0948	1.60422	1.79503	1.84433	1.50272	1.10595	1.43863	0.84028	0.739325	0.786091	1.12967	0.69653	0.565622	0.35108	0.396292	0.413837	0.380398	0.0545765	0.0594987
sp|O00425|IF2B3_HUMAN	38.34	15	14	8.15416	0.840107	2.5849	2.60937	2.55203	2.48258	2.2941	1.93374	1.82724	1.75731	1.583	1.53773	1.26397	1.13792	0.996503	0.774444	0.705659	0.522696	0.349077	0.273229	0.30247	0.352546
sp|O00429|DNM1L_HUMAN	28.8	15	14	9.73247	0.98694	2.73177	2.41359	2.29113	2.43982	2.13967	2.04155	1.78443	1.68097	1.54572	1.42907	1.41228	1.1389	0.891402	0.782858	0.683544	0.481068	0.371612	0.219169	0.170512	0.0249017
sp|O00442|RTCA_HUMAN	13.11	4	4	6.8628	0.96144	3.60939	3.00359	2.80064	2.76242	2.54396	2.18427	2.2554	2.04203	1.68636	1.27195	1.48329	1.40419	1.04345	0.744916	0.770814	0.610507	0.465123	0.255534	0.285776	0.0387406
sp|O00459|P85B_HUMAN	4.67	2	2	-1.95868	0.75419	1.94816	1.94209	1.75986	1.8695	1.78076	1.5416	1.46542	1.62964	1.1599	1.3017	0.20744	0.948028	0.766967	0.855034	1.03896	0.535543	0.150387	0.121728	0.121728	0.121728
sp|O00471|EXOC5_HUMAN	5.79	3	3	-100	-0.444676	0.943071	0.747548	1.03624	1.21207	1.17405	1.47187	1.39536	1.3583	1.17612	1.1559	2.1673	1.02219	1.02483	0.982856	1.41868	1.4118	1.19588	1.22035	3.80669	4.78524
sp|O00483|NDUA4_HUMAN	27.16	2	2	0.987814	0.896302	2.44101	1.21409	1.98238	2.35876	2.45595	2.21144	1.89128	1.58602	1.57036	1.54697	1.94937	1.43536	1.21571	0.868046	0.759252	0.56986	0.426313	0.236671	0.135933	0.0865995
sp|O00487|PSDE_HUMAN	27.42	3	3	4.56017	0.913104	3.72288	2.64737	2.50036	2.40181	2.61656	2.01268	2.00671	1.94309	1.4882	1.33157	1.04219	1.50663	1.27705	0.762595	0.672942	0.493353	0.462563	0.326253	0.088078	0.138196
sp|O00505|IMA4_HUMAN	8.64	2	2	-100	0.935614	1.85258	1.67929	1.31086	1.51037	1.35707	1.59352	1.03843	1.18149	0.946233	0.832236	1.1399	0.97198	0.727322	0.648109	0.580675	0.576081	0.439102	0.321275	0.0771486	0.0184192
sp|O00541|PESC_HUMAN	16.84	8	8	7.89131	0.956863	3.072	2.69803	2.60882	2.34658	2.28796	2.06988	1.80577	1.70436	1.54647	1.28959	1.34882	1.18614	1.02937	0.883914	0.658886	0.606845	0.41737	0.355197	0.0707435	0.0653911
sp|O00555|CAC1A_HUMAN	1.52	2	2	-100	0.601974	1.14856	1.51837	1.98062	1.50333	1.21254	1.09669	0.928384	0.550478	0.555266	0.995099	0.0377477	0.30841	0.485905	0.662006	0.847457	0.509415	0.276924	0.0459401	0.0314872	0.0314872
sp|O00560|SDCB1_HUMAN	13.09	2	2	2.14451	0.795274	2.43217	2.20653	2.28507	2.19668	1.86108	1.82664	1.46094	1.51021	1.21738	1.38984	1.53875	0.983986	1.0825	0.912213	0.281825	0.825638	0.294067	0.218385	0.218385	0.218385
sp|O00566|MPP10_HUMAN	11.45	5	4	0.744847	0.663857	4.32472	3.31907	2.66782	2.66777	3.15283	2.73795	2.94427	2.58808	1.55099	1.5452	0.896581	1.27668	1.27201	1.15179	0.867994	0.849765	1.10103	0.834063	0.907961	0.37281
sp|O00567|NOP56_HUMAN	34.51	15	15	7.90577	0.850135	2.95987	2.61004	2.45653	2.31778	2.13329	2.13693	1.93867	1.5769	1.58917	1.47522	1.3566	1.15696	0.970485	0.888269	0.723476	0.643788	0.460057	0.310304	0.333315	0.418687
sp|O00571|DDX3X_HUMAN	49.85	21	19	9.05999	0.986319	2.86362	2.47289	2.23596	2.12907	2.07837	1.72608	1.6492	1.55163	1.45044	1.25956	1.33932	1.07553	0.884105	0.691052	0.673523	0.4691	0.407373	0.217313	0.158048	0.0183868
sp|O00584|RNT2_HUMAN	19.92	4	4	6.55043	0.968379	2.88656	2.59042	2.26529	2.38759	2.36124	2.15471	1.80763	1.78998	1.31012	1.38201	1.5405	1.15083	0.885449	0.835591	0.710035	0.518649	0.295734	0.177839	0.129401	0.0475698
sp|O00625|PIR_HUMAN	31.03	5	5	8.58557	0.926895	2.78475	2.48871	2.41298	2.24198	2.01875	1.96545	1.64016	1.48002	1.44777	1.36137	1.28183	1.09488	0.848769	0.93225	0.766461	0.639845	0.631251	0.401162	0.501637	0.0948813
sp|O00629|IMA3_HUMAN	26.68	6	6	6.97521	0.965816	3.22435	2.65829	2.16811	2.38869	2.1071	1.92806	1.65401	1.64092	1.39705	1.18393	1.56386	1.19028	0.943679	0.797995	0.749278	0.633903	0.438313	0.347512	0.246533	0.0381785
sp|O00743|PPP6_HUMAN	10.16	2	2	-29.94	0.290886	2.05054	1.70306	1.65586	1.58765	1.13019	1.42423	1.53881	1.27137	1.12526	1.08247	0.592611	1.00638	0.992985	0.849048	0.569434	0.644859	0.572698	0.531725	1.05051	0.910799
sp|O00764|PDXK_HUMAN	25.96	6	6	8.2533	0.970694	2.32658	2.64822	2.65292	2.54819	2.44662	2.07992	2.02284	1.61277	1.70816	1.4262	1.35379	1.10378	0.973328	0.76781	0.739445	0.574579	0.479795	0.229086	0.191759	0.065436
sp|O13539|THP2_YEAST	10.73	2	2	-12.7601	0.748828	0.161941	0.161941	0.161941	0.161941	0.389565	0.197738	0.204961	0.613103	0.674155	0.853374	0.775387	0.845386	1.11073	1.03899	0.972264	1.27395	1.38356	1.23982	1.24629	1.63411
sp|O13563|RPN13_YEAST	14.1	2	2	0.556672	0.688012	0.458998	0.200619	0.245697	0.319601	0.325834	0.38567	0.446986	0.592473	0.584508	0.615675	0.800806	0.835293	0.944402	1.04489	0.998931	1.24223	1.31884	1.19224	1.59673	1.28809
sp|O14467|MBF1_YEAST	36.42	5	5	8.6561	0.879124	0.0939387	0.116223	0.198883	0.281618	0.291585	0.384261	0.381738	0.446325	0.69186	0.797808	0.459921	0.686645	0.905076	1.13796	1.17028	1.29205	1.27931	1.39122	1.79669	1.63937
sp|O14497|ARI1A_HUMAN	15.58	19	15	5.48676	0.9536	3.03327	2.74313	2.41231	2.31403	2.24297	2.09484	1.95392	1.80535	1.66771	1.49462	1.50111	1.22984	1.04306	0.862921	0.742154	0.558377	0.458864	0.509297	0.0205608	0.0157773
sp|O14530|TXND9_HUMAN	23.89	4	4	5.82944	0.975813	2.80969	2.68575	2.49024	2.14887	1.77108	2.05766	1.60631	1.70129	1.35985	1.36527	1.4913	1.05707	0.934012	0.754308	0.680434	0.57459	0.357516	0.20261	0.148235	0.0211677
sp|O14545|TRAD1_HUMAN	3.61	2	2	3.41496	0.912182	3.28348	4.3268	2.60638	2.48261	3.11753	2.92577	2.14346	2.39891	1.90959	1.7131	1.56628	1.69914	1.42326	0.980042	1.1808	1.00602	0.711189	0.466111	0.160769	0.160769
sp|O14562|UBFD1_HUMAN	9.71	2	2	-1.308	0.843708	2.2482	1.64207	2.06647	2.43605	2.26047	1.65262	1.92825	1.71068	1.55609	1.48391	1.67168	1.27778	1.04087	0.849407	0.673102	0.612516	0.450296	0.400901	0.721006	0.122189
sp|O14579|COPE_HUMAN	31.82	6	6	8.80761	0.988669	3.16442	2.71582	2.67791	2.37993	2.3228	1.96135	1.95071	1.77372	1.54894	1.43967	1.44773	1.20779	0.999086	0.860669	0.637854	0.533391	0.412088	0.212838	0.156715	0.0318465
sp|O14617|AP3D1_HUMAN	11.36	10	10	8.80608	0.962961	2.90972	2.74927	2.43715	2.32863	2.1425	2.05909	1.88147	1.73225	1.57014	1.21852	1.43743	1.15804	1.02579	0.824263	0.756767	0.552239	0.399473	0.266125	0.328447	0.0531813
sp|O14646|CHD1_HUMAN	9.59	12	11	5.77206	0.960288	3.10361	2.77586	2.67439	2.54521	2.16275	2.12321	1.96782	1.71393	1.58673	1.39858	1.49536	1.23655	1.00861	0.707808	0.688483	0.578001	0.485977	0.438058	0.110782	0.0651521
sp|O14672|ADA10_HUMAN	5.21	3	3	6.97511	0.9103	3.41334	3.06061	2.87355	2.77436	2.24064	2.13349	1.90598	1.74602	1.67349	1.42865	1.61924	1.18426	0.800073	0.809921	0.742793	0.794812	0.486476	0.214631	0.150525	0.150525
sp|O14686|KMT2D_HUMAN	0.56	2	2	-100	0.0652777	2.67153	2.30301	2.30497	1.44296	1.20417	0.967925	0.944907	0.866348	1.17279	1.03045	1.14763	0.873905	0.92175	0.796559	0.855388	0.636394	0.64305	0.367968	1.24415	1.20322
sp|O14733|MP2K7_HUMAN	7.88	3	3	-1.37304	0.797378	2.14298	1.8965	1.82857	1.90298	1.88709	1.86753	1.49749	1.77637	1.29657	1.28014	0.887524	1.15594	1.2833	0.674129	0.806765	0.807185	0.0976432	0.120391	0.149562	0.120935
sp|O14737|PDCD5_HUMAN	36.8	4	4	7.36466	0.993453	3.09302	2.83051	2.63112	2.50939	2.3783	2.17982	1.97783	1.81015	1.63087	1.46987	1.26011	1.0451	0.998057	0.926046	0.648007	0.516172	0.415694	0.233444	0.119657	0.0273459
sp|O14744|ANM5_HUMAN	38.15	15	14	6.98931	0.993393	2.46718	2.25335	2.05366	1.91193	1.84124	1.72061	1.63179	1.5925	1.43877	1.27456	1.31207	1.04984	0.961872	0.778623	0.68114	0.539904	0.397145	0.290588	0.184183	0.0277623
sp|O14745|NHRF1_HUMAN	28.21	6	6	8.14504	0.970867	3.03926	2.63849	2.44234	2.24878	2.30441	2.00423	1.82122	1.50719	1.51269	1.39511	1.13484	1.16761	1.03082	0.753172	0.610733	0.475018	0.408158	0.190225	0.219632	0.0490847
sp|O14757|CHK1_HUMAN	4.83	2	2	0.355021	0.770615	2.53047	2.03923	2.06075	1.90007	1.77002	2.16858	1.29523	1.37849	1.3186	1.19433	0.809765	0.696741	0.617961	0.713972	0.687707	0.669939	0.504469	0.835325	0.196677	0.164051
sp|O14773|TPP1_HUMAN	9.95	4	4	4.61817	0.956754	2.99545	2.62468	2.41727	2.40251	2.14851	1.90204	1.74284	1.7318	1.52379	1.34123	1.30199	1.04789	0.901796	0.784743	0.506524	0.547083	0.406622	0.208389	0.0540846	0.0526869
sp|O14776|TCRG1_HUMAN	17.03	17	17	5.25599	0.99024	2.70829	2.54713	2.30814	1.94407	2.05894	1.81585	1.70335	1.67894	1.46281	1.45051	1.27886	1.05622	0.953435	0.861707	0.655772	0.52264	0.416365	0.269065	0.195469	0.0114481
sp|O14777|NDC80_HUMAN	4.36	3	3	0.390284	0.838357	2.83326	4.14132	3.66238	2.81423	3.63712	2.84041	3.01261	2.26736	1.29211	1.35573	0.791997	1.16884	0.802073	1.00229	1.09131	0.582574	0.632	0.369038	0.337015	0.0263186
sp|O14802|RPC1_HUMAN	5.61	5	5	1.49271	0.810142	3.37657	2.25986	2.30001	2.3151	1.92525	1.52567	1.80581	2.00106	1.40277	1.13082	1.91701	0.924538	0.863812	0.806322	0.858163	0.632745	0.779422	0.2406	0.180998	0.296369
sp|O14818|PSA7_HUMAN	69.76	13	12	14.2071	0.991074	3.23083	2.704	2.52036	2.28607	2.26023	2.12005	1.87148	1.77434	1.53755	1.17032	1.22208	1.11542	0.967885	0.770637	0.664004	0.527566	0.429665	0.245913	0.108223	0.0107175
sp|O14828|SCAM3_HUMAN	20.46	4	4	10.2422	0.972447	2.93333	2.81187	2.53369	2.40294	2.32249	2.02952	1.9313	1.94049	1.63355	1.34471	1.40687	1.27545	1.06622	0.766582	0.691174	0.561796	0.559744	0.344557	0.25889	0.0887833
sp|O14880|MGST3_HUMAN	23.68	2	2	5.19522	0.917011	2.13111	2.29514	2.09075	2.51705	2.37844	1.92694	1.80218	1.58477	1.42715	1.28913	1.79114	1.20337	0.993126	0.772997	0.862868	0.41676	0.340925	0.282329	0.0588775	0.0588775
sp|O14920|IKKB_HUMAN	6.08	3	3	1.70316	0.453721	2.82635	2.53874	2.50028	1.86388	1.94083	2.11014	1.85997	1.61364	1.5819	1.4294	1.24117	1.18231	1.03409	0.830683	0.891622	0.804272	0.635933	0.906152	0.211993	1.59084
sp|O14929|HAT1_HUMAN	28.88	8	7	11.4713	0.981597	3.08821	2.71289	2.88244	2.88218	2.61813	2.37176	2.09799	2.0212	1.76936	1.58187	1.66779	1.26407	1.08569	0.884767	0.818978	0.507898	0.479663	0.243463	0.187276	0.0349881
sp|O14950|ML12B_HUMAN;sp|P19105|ML12A_HUMAN	70.35;70.76	9	7	8.90703	0.980818	2.91689	2.75603	2.52445	2.41275	1.87709	2.20286	1.88151	1.73749	1.52674	1.40385	1.62109	1.26542	1.04356	0.811245	0.719734	0.608918	0.426608	0.310071	0.175582	0.0329732
sp|O14964|HGS_HUMAN	7.72	5	5	4.67386	0.984596	3.2718	2.99673	2.80127	2.51614	2.59171	2.38978	2.05494	2.15278	1.75878	1.70526	1.5671	1.3755	1.20797	1.0554	0.699929	0.70762	0.527114	0.330659	0.149026	0.0645401
sp|O14974|MYPT1_HUMAN	13.88	11	10	1.22468	0.944641	3.5222	3.25861	2.8934	2.93904	2.53361	2.40847	2.10874	2.07436	1.78293	1.61757	1.60571	1.13346	1.02342	0.925463	0.797546	0.722836	0.650552	0.60576	0.36822	0.00310521
sp|O14975|S27A2_HUMAN	4.03	2	2	2.96141	0.734572	2.7424	2.19967	2.26438	2.1598	1.91159	1.62945	1.68584	1.41339	0.91549	1.43812	1.72455	1.10335	0.141427	0.804653	0.800208	0.542631	0.0979778	0.0979778	0.0979778	0.0979778
sp|O14979|HNRDL_HUMAN	26.43	7	7	8.73407	0.99293	2.89367	2.41667	2.42797	2.29364	2.08709	2.00729	1.80699	1.7093	1.5406	1.40821	1.32471	1.11453	0.868861	0.766242	0.699537	0.453537	0.364343	0.192279	0.110079	0.0135672
sp|O14980|XPO1_HUMAN	40.52	33	31	6.30739	0.992721	3.24532	2.79994	2.63068	2.43024	2.32112	2.14013	1.93205	1.66728	1.58236	1.43257	1.49199	1.09834	1.00893	0.771392	0.713314	0.551368	0.415736	0.239416	0.141427	0.00960697
sp|O14981|BTAF1_HUMAN	2.54	4	4	3.92388	0.613634	2.56105	2.27378	2.27186	2.22575	1.87475	2.07329	1.48911	1.38033	1.37435	1.18672	1.26974	0.611916	0.966907	0.929724	0.740789	0.714042	0.796114	0.716733	0.52794	0.594673
sp|O15018|PDZD2_HUMAN	1.13	2	2	7.80778	0.851026	3.14777	2.86306	2.73037	2.4589	2.237	2.23237	2.00703	1.55054	1.60074	1.44844	1.0044	1.2752	1.09911	0.990872	0.750793	0.588549	0.41001	0.222463	0.43358	0.282802
sp|O15027|SC16A_HUMAN	4.5	7	6	6.25856	0.84577	3.12893	2.76473	2.43557	2.14545	2.07634	1.97294	1.80614	1.56337	1.49875	1.26785	1.33004	1.22941	1.14725	0.803657	0.755751	0.775393	0.83391	0.868075	0.516017	0.156401
sp|O15042|SR140_HUMAN	19.05	14	12	8.26578	0.96972	2.77883	2.67131	2.45329	2.29735	2.12195	1.91298	1.82506	1.79295	1.58545	1.44686	1.67392	1.11013	0.918078	0.839918	0.736858	0.544167	0.365964	0.265345	0.234872	0.0549349
sp|O15047|SET1A_HUMAN	1.52	2	2	-4.2282	0.845873	2.22668	2.15292	1.96553	2.14262	2.04123	2.01936	1.70877	1.36747	1.07131	1.28072	1.27188	1.25887	1.06073	0.714611	0.744852	0.794591	0.748144	0.14923	0.14923	0.14923
sp|O15067|PUR4_HUMAN	25.04	20	19	6.83364	0.991405	2.91436	2.55586	2.30174	2.40786	2.11433	1.93645	1.85017	1.66867	1.48969	1.36212	1.18752	1.10047	0.901097	0.770565	0.646392	0.515585	0.409403	0.229258	0.184193	0.0254198
sp|O15084|ANR28_HUMAN	7.6	6	5	3.80089	0.948364	2.93768	2.21445	2.40301	2.44898	2.0894	1.88749	1.90138	1.70599	1.60659	1.31262	1.62665	1.02283	1.04118	0.80625	0.676393	0.592969	0.479783	0.421399	0.00509028	0.00359034
sp|O15091|MRRP3_HUMAN	6.17	3	3	-3.51836	0.274327	2.00261	1.74835	2.06636	1.78567	1.74621	1.40898	1.34156	1.22934	1.31348	0.964939	1.11723	1.095	0.856206	0.923424	1.17096	0.661869	0.881708	0.753111	0.257776	2.36295
sp|O15143|ARC1B_HUMAN	26.08	6	5	9.71925	0.983757	2.95484	2.65741	2.39152	2.33385	2.24979	1.95873	1.83006	1.73115	1.46313	1.09059	1.27915	1.09607	0.965356	0.765633	0.679938	0.533456	0.454029	0.232289	0.161189	0.00646513
sp|O15144|ARPC2_HUMAN	29.33	7	6	9.04916	0.983939	2.76816	2.47624	2.26014	2.22455	1.94248	1.95428	1.7758	1.61632	1.51274	1.23678	1.21265	1.10973	0.944668	0.72367	0.626436	0.569164	0.406921	0.183435	0.119971	0.0458306
sp|O15145|ARPC3_HUMAN	26.97	4	3	5.89734	0.981709	3.1366	2.61515	3.20262	2.32612	2.20873	2.05815	1.88417	1.69515	1.41495	1.42254	1.27354	1.13183	0.959101	0.690665	0.656506	0.525143	0.410333	0.218192	0.152302	0.0343348
sp|O15160|RPAC1_HUMAN	25.43	6	6	7.47834	0.969074	2.72843	2.5564	2.3755	2.30129	2.21701	2.11473	1.79838	1.68989	1.5449	1.30945	1.53458	1.2242	1.04655	0.895042	0.644214	0.442094	0.38469	0.290954	0.256491	0.030244
sp|O15173|PGRC2_HUMAN	20.18	3	2	3.39993	0.762213	3.83257	3.08173	3.38542	2.78026	2.84502	2.7887	2.40655	2.38124	1.76402	1.69431	1.85002	1.63412	1.43318	0.944202	0.642473	0.630162	0.686112	0.582844	0.52549	0.548023
sp|O15212|PFD6_HUMAN	50.39	6	6	12.4653	0.985097	2.34113	2.49978	2.43545	2.34338	2.19052	1.98638	1.86314	1.70039	1.53806	1.47861	1.28879	1.02652	0.879653	0.794935	0.656974	0.554311	0.411904	0.183036	0.124503	0.0279033
sp|O15226|NKRF_HUMAN	15.94	9	5	-4.99967	0.328708	2.77285	2.69857	2.46305	2.42182	2.29142	2.09526	1.89454	1.98463	1.6406	1.52889	1.35502	1.22237	1.13163	0.787929	0.710319	0.647969	0.59021	1.01274	2.03504	1.00804
sp|O15228|GNPAT_HUMAN	9.71	5	5	4.46653	0.957934	3.01361	2.83775	2.83677	2.39079	2.46166	2.33599	2.07031	1.81027	1.63891	1.51797	1.34137	1.24727	1.08628	0.871298	0.812399	0.736961	0.573725	0.426227	0.0963264	0.0816541
sp|O15247|CLIC2_HUMAN	32.39	6	6	7.80393	0.970225	2.37792	2.17029	2.07466	2.21366	2.14864	1.84515	1.77899	1.56523	1.39202	1.248	1.63725	1.14367	0.983543	0.771973	0.574672	0.445293	0.38954	0.230993	0.141043	0.0214995
sp|O15258|RER1_HUMAN	14.8	2	2	-100	0.106782	1.46466	1.35007	1.3296	1.31207	1.24855	1.05005	1.096	0.862411	0.919299	0.920819	1.49285	0.824408	0.92137	0.611449	0.270827	0.76843	0.608776	0.931462	0.816086	1.03918
sp|O15260|SURF4_HUMAN	18.59	4	4	8.9353	0.972832	2.37526	2.11686	1.9627	1.76882	1.68318	1.49366	1.53815	1.55159	1.31513	1.16697	1.01156	1.16484	0.81573	0.69862	0.651572	0.511274	0.365435	0.232145	0.220931	0.0460892
sp|O15269|SPTC1_HUMAN	8.25	3	2	-100	0.238601	1.926	2.33254	1.56641	1.30003	1.77513	1.61145	1.47723	1.29462	1.3478	1.14019	0.865181	1.37131	1.06156	0.58101	1.1974	0.831979	0.337407	1.08377	2.48723	0.608628
sp|O15294|OGT1_HUMAN	5.35	4	3	5.44738	0.945415	2.68672	2.34496	2.48376	1.89063	1.96904	1.95734	1.688	1.55202	1.62949	1.29212	1.35676	1.04206	0.828092	0.713667	0.787123	0.515368	0.355163	0.295124	0.00302886	0.00295559
sp|O15305|PMM2_HUMAN	19.51	3	3	6.65441	0.909067	3.6957	3.37536	2.8216	2.83176	2.41488	2.15161	2.2438	1.68879	2.17398	1.41189	1.27076	1.19367	1.18527	1.10487	0.729306	0.702191	0.462633	0.126098	0.140259	0.10681
sp|O15347|HMGB3_HUMAN	13.5	2	2	17.1227	0.986667	2.87961	2.54954	2.72789	2.4075	2.17518	1.9966	1.9415	1.75804	1.68561	1.58897	1.37821	1.11613	0.918637	0.800603	0.740246	0.507181	0.400356	0.221677	0.112456	0.0415979
sp|O15355|PPM1G_HUMAN	39.56	14	13	1.30038	0.934966	3.05235	2.5668	2.41754	2.17412	2.21527	1.93029	1.89032	1.50874	1.52279	1.36634	1.17756	1.13419	0.980621	0.787655	0.610612	0.509965	0.436249	0.275468	0.206005	0.180197
sp|O15357|SHIP2_HUMAN	2.78	2	2	-100	-0.40504	0.439611	0.438941	0.386152	0.382841	0.528961	0.648619	0.768608	0.647335	0.590114	0.961088	1.00669	0.970221	0.638385	0.732176	1.16885	0.863777	1.19545	0.806068	0.805107	1.63606
sp|O15371|EIF3D_HUMAN	42.34	15	14	10.3456	0.982087	3.03337	2.58276	2.38065	2.34724	2.29465	1.79411	1.8605	1.7094	1.384	1.30968	1.54539	1.22132	0.963831	0.784169	0.677724	0.487198	0.388516	0.233029	0.162444	0.00809986
sp|O15372|EIF3H_HUMAN	40.34	11	9	8.02903	0.889213	3.15205	3.04866	2.62743	2.55565	2.25024	2.33304	2.17648	1.97411	1.79383	1.51362	1.18783	1.15425	0.895137	0.824354	0.848955	0.540694	0.386983	0.211918	0.207795	0.232004
sp|O15381|NVL_HUMAN	3.62	2	2	-16.647	0.494826	2.03133	1.37291	2.10494	1.6949	1.22435	1.8906	1.52882	1.78779	1.25253	1.13916	1.94113	1.01943	0.971497	0.822525	0.81312	0.541491	0.507707	0.642798	9.71673	0.224309
sp|O15382|BCAT2_HUMAN	19.13	6	5	7.29153	0.3352	3.38876	3.01867	2.82932	2.53279	2.37148	2.14374	2.12738	1.78855	1.69644	1.3675	1.42955	1.25042	0.994661	0.816534	0.665143	0.68055	0.520049	0.583113	0.803768	2.22064
sp|O15397|IPO8_HUMAN	13.6	8	7	6.32189	0.954826	2.88481	2.34176	2.31399	2.1055	1.96667	1.79018	1.78901	1.65933	1.43348	1.32024	1.22617	1.12376	0.949653	0.808597	0.492795	0.555715	0.447325	0.342285	0.0835548	0.069936
sp|O15400|STX7_HUMAN	15.33	2	2	-5.07499	0.79959	2.07643	1.73328	1.86079	1.75644	1.56127	1.19647	1.21852	1.13284	0.967616	0.962227	0.933727	0.649196	0.389092	0.546434	0.615549	0.187947	0.0318039	0.0283341	0.0283341	0.075879
sp|O15439|MRP4_HUMAN	2.34	3	3	-1.49898	0.501887	1.99134	1.87716	2.05062	2.03201	1.65386	1.37939	1.31469	1.46091	1.06522	1.1425	1.46426	0.972648	1.02945	0.776638	0.729896	0.68364	0.626338	0.599039	0.516862	1.08889
sp|O15446|RPA34_HUMAN	13.73	4	3	3.46031	0.882179	3.91242	3.47027	3.51098	3.29046	2.85299	2.84501	2.27594	2.47133	2.16258	1.98979	2.04095	1.40492	1.29654	0.827864	0.951806	0.863417	0.588447	0.51919	0.769789	0.0764956
sp|O15479|MAGB2_HUMAN	6.58	2	2	-0.768627	0.885446	2.59145	2.84828	2.26121	1.78774	1.957	2.01859	2.19903	1.04395	1.08856	0.630514	1.27167	0.616934	0.561217	0.371796	0.591347	0.477369	0.292361	0.178825	0.142449	0.0186162
sp|O15511|ARPC5_HUMAN	48.34	3	2	-2.03453	0.859852	2.10929	2.26718	2.28555	2.11741	1.79819	1.89672	1.46878	1.00874	0.997434	1.39165	1.25675	0.967161	0.941391	0.848762	0.860402	0.959181	0.712726	0.390206	0.221944	0.0416538
sp|O15514|RPB4_HUMAN	19.01	2	2	-2.57381	0.886979	2.6292	2.21528	1.85938	2.05195	1.96414	1.37221	1.52119	1.62495	1.44607	1.6373	1.24431	0.946114	0.968946	0.472645	0.648047	0.432068	0.485271	0.406409	0.0492346	0.053125
sp|O15541|R113A_HUMAN	7	2	2	6.41131	0.935413	2.82516	2.76698	2.56004	2.79336	2.45579	2.04342	1.97164	1.78091	1.76792	1.60056	1.27595	1.04303	1.00216	0.959295	0.708433	0.389367	0.476545	0.372252	0.311693	0.120155
sp|O43137|YB085_YEAST	41.18	3	3	0.66642	0.917822	0.00384861	0.070645	0.172299	0.147798	0.32126	0.350108	0.442902	0.568633	0.354178	0.684069	0.798946	0.936813	0.780426	1.0484	0.890401	1.07197	0.792728	1.33786	0.914262	1.15758
sp|O43143|DHX15_HUMAN	35.35	21	21	9.01855	0.99291	3.23319	2.84785	2.73676	2.49434	2.37828	2.26374	1.81905	1.93345	1.68836	1.47615	1.27993	1.08879	0.971622	0.828815	0.69623	0.497314	0.379977	0.213609	0.142606	0.0248661
sp|O43148|MCES_HUMAN	11.13	5	4	-1.14335	0.752435	2.46509	2.30707	2.03867	1.72513	1.33343	1.84345	1.61054	1.45522	1.38481	1.39888	1.14538	1.01803	0.813672	0.774171	0.590948	0.557693	0.409319	0.373577	1.01936	0.0638801
sp|O43159|RRP8_HUMAN	6.58	3	3	4.62142	0.470169	2.43912	2.7324	2.62583	2.5566	2.40085	2.12322	2.02924	1.86982	1.68355	1.54072	1.33477	1.01898	0.929928	0.794396	0.705586	0.705263	0.614198	0.48253	1.05071	1.07704
sp|O43172|PRP4_HUMAN	11.3	5	5	7.61773	0.972752	2.98525	2.84063	3.03067	2.49951	2.46182	2.26672	2.06068	1.8849	1.6972	1.56908	1.27083	1.10565	1.02603	0.810384	0.649712	0.503038	0.347303	0.156083	0.19393	0.0464166
sp|O43175|SERA_HUMAN	18.2	7	6	8.15102	0.981612	2.97546	2.37637	2.51323	2.20016	2.23724	2.0686	1.87081	1.64658	1.62186	1.52478	1.58957	1.12531	0.905884	0.808613	0.736519	0.520979	0.35381	0.273441	0.170335	0.0307058
sp|O43242|PSMD3_HUMAN	44.94	20	19	6.97561	0.996454	2.62851	2.39863	2.31597	2.2613	2.12907	1.99374	1.88239	1.74209	1.52207	1.42459	1.18951	1.08512	0.934753	0.797311	0.682967	0.545423	0.425846	0.25635	0.135901	0.0168843
sp|O43252|PAPS1_HUMAN	19.55	10	10	9.13022	0.93882	2.84216	2.66652	2.45488	2.32826	2.165	2.01878	1.93726	1.77292	1.76888	1.33169	1.60226	1.07516	1.13738	0.921761	0.755417	0.626825	0.484446	0.399824	0.472916	0.0968523
sp|O43264|ZW10_HUMAN	10.01	6	6	7.9248	0.919336	2.89865	2.61105	2.52433	2.30644	2.16676	2.01632	1.75545	1.65432	1.43726	1.48504	1.17123	1.03898	0.848523	0.71775	0.652187	0.555171	0.404582	0.0679635	0.30448	0.0567377
sp|O43290|SNUT1_HUMAN	27.62	15	15	5.44589	0.939561	2.93697	2.66975	2.37868	2.13526	2.23069	1.9867	1.87195	1.6869	1.45379	1.45019	1.22906	1.15997	1.00827	0.836379	0.64189	0.522625	0.437536	0.269768	0.438879	0.0334415
sp|O43314|VIP2_HUMAN	9.33	8	6	4.84936	0.932134	3.21191	3.10709	2.74369	2.40623	2.40153	2.33512	1.97541	1.89327	1.69663	1.47004	1.65736	1.3154	1.0834	1.01234	0.898774	0.64248	0.604316	0.683791	0.0491594	0.0391042
sp|O43318|M3K7_HUMAN	9.24	4	3	4.64062	0.909522	3.11836	2.35117	2.58415	2.56033	2.1583	1.94663	1.56555	1.62542	1.40276	1.33298	1.39214	1.16101	0.976389	0.905042	0.798698	0.856339	0.557884	0.121328	0.0747516	0.0747516
sp|O43324|MCA3_HUMAN	52.3	8	7	10.649	0.857964	2.93185	2.59294	2.38617	2.22606	2.03245	1.99629	1.70235	1.61881	1.61289	1.46361	1.33198	0.891433	0.906824	0.904626	0.722677	0.601715	0.467323	0.294984	0.187954	0.395909
sp|O43379|WDR62_HUMAN	1.84	2	2	-100	0.0984021	0.905046	0.771512	1.06108	0.599809	0.709093	0.516103	0.681417	0.723204	0.829914	1.34263	0.278243	0.623819	0.867521	0.614132	0.730973	0.246667	0.605737	0.973057	1.03715	0.331135
sp|O43390|HNRPR_HUMAN	39.97	14	14	13.1686	0.990113	3.14501	2.48267	2.39013	2.28873	2.12275	1.98791	1.77618	1.75698	1.43737	1.29706	1.33443	1.24003	1.0146	0.84361	0.62754	0.568302	0.453391	0.26372	0.134868	0.0129751
sp|O43395|PRPF3_HUMAN	7.32	3	3	5.90581	0.894442	2.4128	2.65162	2.51345	2.42756	1.97588	1.99921	2.00098	1.99634	1.60623	1.33404	1.40091	1.20801	1.03203	1.04201	0.75973	0.563185	0.678448	0.761734	0.101189	0.101189
sp|O43396|TXNL1_HUMAN	47.06	9	8	13.3889	0.983207	3.12183	2.72747	2.70479	2.37638	2.33328	2.21537	2.03893	1.79748	1.53707	1.32784	1.51215	1.30376	1.15505	0.861652	0.674677	0.547485	0.435979	0.243024	0.173481	0.0452416
sp|O43399|TPD54_HUMAN	66.5	10	8	8.03512	0.918965	2.74968	2.53109	2.42578	2.38326	2.35371	1.937	1.96	1.81777	1.42139	1.34506	1.56029	1.15822	0.999331	0.948943	0.697074	0.575805	0.489146	0.298115	0.174209	0.238093
sp|O43402|EMC8_HUMAN	13.81	2	2	-2.97729	0.326702	2.97617	2.62653	2.26011	1.65236	2.0288	1.79605	1.79015	1.2319	1.40513	1.24733	1.27494	1.15461	1.00105	0.735973	0.85878	0.671371	0.529794	0.577312	2.27743	0.861381
sp|O43432|IF4G3_HUMAN	3.53	2	2	-100	-0.140885	0.759742	0.810111	0.786669	1.63035	1.13264	1.55208	1.45923	1.22958	0.9084	0.995396	1.16665	1.05657	0.888357	0.741988	0.621961	1.03685	1.00199	1.0897	1.13355	1.49844
sp|O43447|PPIH_HUMAN	60.45	8	7	12.7459	0.975825	2.9996	2.56315	2.39601	2.31842	2.1544	1.62851	1.89357	1.63626	1.3906	1.41785	1.47258	1.19878	1.06778	0.838891	0.676448	0.550492	0.413732	0.244428	0.198273	0.0114963
sp|O43464|HTRA2_HUMAN	10.7	3	3	5.87329	0.716809	4.75979	3.66842	3.5899	3.59717	3.12869	2.73963	2.56169	2.51361	2.3585	1.53215	1.65342	1.36171	1.13994	0.915589	0.504924	0.772097	0.639795	0.108901	0.136897	0.717003
sp|O43488|ARK72_HUMAN	23.4	7	6	2.86023	0.962194	2.82784	2.76086	2.23207	2.42492	2.03816	2.03421	1.98609	1.68959	1.54613	1.5159	1.34887	1.04018	1.1027	0.831054	0.657752	0.543428	0.436856	0.29443	0.33316	0.0708767
sp|O43491|E41L2_HUMAN	22.79	17	15	8.62596	0.781195	3.07068	2.79498	2.49857	2.38088	2.31188	2.05103	1.93453	1.77655	1.47966	1.43782	1.41339	1.1351	0.93592	0.753813	0.734264	0.53496	0.482633	0.461121	1.09723	0.0531375
sp|O43504|LTOR5_HUMAN	70.33	3	3	7.102	0.979823	3.29521	2.7041	2.54558	2.36892	2.39132	1.94011	1.91665	1.73301	1.4984	1.3133	1.44275	1.18166	0.960411	0.884486	0.691423	0.520183	0.367082	0.228428	0.212062	0.0305531
sp|O43583|DENR_HUMAN	20.2	2	2	3.48767	0.883586	4.87641	3.05918	3.58084	3.2102	2.85155	2.26936	1.80729	1.79301	1.57783	1.33787	1.24334	1.91567	1.60286	1.18401	0.943585	0.529096	0.468848	0.408487	0.374804	0.0673913
sp|O43592|XPOT_HUMAN	21.41	17	16	6.88404	0.963719	2.70322	2.51568	2.37815	2.3004	2.07609	1.90273	1.67472	1.64433	1.49134	1.38567	1.38503	1.01687	0.900164	0.725308	0.723786	0.534819	0.4158	0.385052	0.315054	0.0184701
sp|O43598|DNPH1_HUMAN	39.08	5	5	4.36292	0.858131	3.11799	2.24267	2.37328	2.31627	2.08175	2.15089	1.48495	1.64045	1.62116	1.51777	0.806344	1.06163	1.03407	0.7118	0.660174	0.539017	0.434863	0.217308	0.208688	0.261082
sp|O43615|TIM44_HUMAN	21.02	8	6	6.80312	0.960402	3.03186	2.67187	2.54847	2.43017	2.2705	1.82201	1.86831	1.66213	1.38974	1.3867	1.43384	1.08106	0.910514	0.789395	0.77459	0.572878	0.460067	0.241276	0.208064	0.113516
sp|O43617|TPPC3_HUMAN	27.78	4	4	5.38456	0.938175	2.67552	2.43706	2.02533	1.79284	2.0123	1.79369	1.68256	1.56566	1.31578	1.07362	1.23657	1.28996	1.06205	0.975859	0.849517	0.601485	0.512595	0.531554	0.385345	0.0682774
sp|O43633|CHM2A_HUMAN	8.11	2	2	-0.410229	0.721988	3.0564	2.93576	2.4093	2.11579	1.88314	2.10404	1.77869	1.40396	1.54808	1.26546	0.941604	1.01489	0.594257	0.649772	0.826628	0.522904	0.618316	0.242469	0.310414	0.447349
sp|O43660|PLRG1_HUMAN	25.29	8	7	8.80868	0.939035	3.04723	2.84185	2.52507	2.30957	2.40242	2.20572	2.02295	1.85784	1.50164	1.43338	1.23889	1.282	1.10909	0.898601	0.643281	0.672736	0.647209	0.460986	0.178005	0.158575
sp|O43665|RGS10_HUMAN	15.03	2	2	-3.76918	0.881515	2.17872	2.3882	2.94881	3.24903	2.65918	1.11676	1.68249	1.97417	1.84507	1.70497	2.1343	1.28929	1.04271	1.16576	0.671646	0.664796	0.629446	0.25478	0.0538861	0.0122994
sp|O43670|ZN207_HUMAN	7.95	3	3	6.47789	0.972465	2.48542	2.39805	2.28078	1.63281	1.95809	2.05976	1.82105	1.60408	1.59534	1.45623	1.02496	1.07042	1.04692	0.824415	0.759341	0.565575	0.408251	0.238562	0.127037	0.0305607
sp|O43681|ASNA_HUMAN	24.14	5	4	-4.16839	0.884375	3.16141	2.60129	2.05488	2.30056	2.06692	2.26994	1.95033	1.57932	1.59102	1.26608	0.885375	1.21331	0.847746	0.983313	0.677057	0.672575	0.532214	0.293083	0.0229436	0.199854
sp|O43684|BUB3_HUMAN	32.93	8	8	5.87013	0.845313	2.80788	2.64047	2.3167	2.18575	2.15703	1.88708	1.90134	1.40473	1.54516	1.3184	0.84792	1.10578	0.812473	0.76034	0.577567	0.600374	0.442606	0.229101	0.173964	0.321673
sp|O43707|ACTN4_HUMAN	64	32	29	5.82297	0.990973	2.74745	2.68363	2.51853	2.41255	2.27084	1.96705	1.9299	1.60829	1.59366	1.41581	1.41986	1.10565	0.908922	0.832049	0.733443	0.554533	0.383792	0.220015	0.142164	0.0146817
sp|O43709|WBS22_HUMAN	16.37	3	2	1.36829	0.962932	3.14231	3.24694	2.31549	2.41369	2.59434	2.1348	1.96404	1.79855	1.58827	1.50592	1.644	1.23515	1.17451	0.8775	0.79634	0.671515	0.40438	0.277233	0.0562456	0.0358887
sp|O43719|HTSF1_HUMAN	18.81	8	6	1.066	0.909697	2.90814	2.73139	2.51612	2.25419	2.18638	1.9107	1.65081	1.67815	1.46988	1.31412	1.51794	1.32549	1.05652	0.893848	0.609377	0.665067	0.654536	0.106305	0.0913836	0.0774157
sp|O43747|AP1G1_HUMAN	9.73	7	6	7.28668	0.973859	3.13732	2.61847	2.41689	2.44312	1.91793	2.11693	1.71628	1.69371	1.65145	1.4467	1.33964	0.952996	0.820435	0.846634	0.671364	0.544735	0.348584	0.201861	0.183548	0.0388525
sp|O43760|SNG2_HUMAN	12.5	3	2	-100	0.775773	2.36566	1.49592	2.1503	1.38143	2.42384	1.92338	1.7582	1.44508	1.5194	1.27585	1.5797	1.78857	1.69559	0.729123	0.428927	1.31936	0.552235	0.183764	0.0613057	0.0613057
sp|O43765|SGTA_HUMAN	30.67	8	8	7.67462	0.949407	2.44727	3.16072	2.66992	2.62842	2.08734	2.12413	2.06889	1.77956	1.67917	1.61732	1.65595	0.802976	1.0779	0.731757	0.744133	0.635182	0.494022	0.234426	0.197053	0.0231139
sp|O43768|ENSA_HUMAN	55.37	6	6	16.0262	0.96903	2.96532	2.70786	2.52771	2.24959	2.24505	2.10123	1.86583	1.86565	1.6995	1.52072	0.874387	0.930605	1.05764	0.690697	0.691424	0.590921	0.404364	0.242714	0.137492	0.0199914
sp|O43776|SYNC_HUMAN	35.95	13	12	6.52118	0.923802	2.75018	2.20197	2.36908	2.32156	2.26662	1.88123	1.78253	1.58069	1.43068	1.31419	1.14452	1.1852	0.996594	0.788027	0.603511	0.487683	0.361555	0.227664	0.157991	0.178167
sp|O43809|CPSF5_HUMAN	22.91	4	3	-6.98409	0.918769	3.37197	2.27043	2.96839	2.98348	1.6798	2.45596	2.26625	1.95949	2.0713	1.63589	1.60594	1.22349	0.976163	1.02318	0.872681	0.667743	0.599099	0.320824	0.172909	0.166838
sp|O43813|LANC1_HUMAN	12.28	3	3	6.91456	0.958108	2.83874	2.65166	1.87384	2.49183	2.17577	2.00436	1.89515	1.74641	1.42464	1.40113	1.41955	1.10709	0.896244	0.795377	0.601389	0.424645	0.352603	0.383792	0.225786	0.0329526
sp|O43823|AKAP8_HUMAN	5.2	2	2	-100	0.82326	1.72513	1.7858	1.90689	1.48963	1.48387	1.43195	1.21553	1.19759	1.27105	1.13466	1.16214	1.26423	1.43395	0.696878	0.575212	0.828536	0.810791	0.254781	0.24077	0.181618
sp|O43837|IDH3B_HUMAN	20.52	6	6	5.01313	0.972487	2.94904	2.60123	2.63505	2.43117	2.38354	1.95072	1.86003	1.84916	1.6932	1.55052	1.49479	1.19503	1.09669	0.902829	0.725054	0.6573	0.435034	0.270937	0.0726743	0.0517122
sp|O43847|NRDC_HUMAN	17.83	16	15	8.71201	0.983728	2.63434	2.52657	2.51167	2.30737	2.22481	2.12358	1.84306	1.64909	1.62367	1.41511	1.28637	1.20806	0.900472	0.751515	0.712796	0.574776	0.470648	0.289457	0.241003	0.030234
sp|O43852|CALU_HUMAN	67.62	15	13	11.3137	0.916357	2.73889	2.58234	2.33011	2.2699	2.20588	1.92258	1.86037	1.77049	1.56731	1.34719	1.12224	1.2145	1.0316	0.842886	0.602188	0.580054	0.45396	0.257043	0.181477	0.224935
sp|O43865|SAHH2_HUMAN	10.38	4	4	9.27383	0.953263	3.06396	2.95005	2.75295	2.50141	2.44909	2.22568	2.1367	2.03168	1.65885	1.58689	1.57413	1.24322	0.920442	0.911849	0.780312	0.61772	0.42847	0.367993	0.100202	0.101448
sp|O43913|ORC5_HUMAN	18.85	7	4	-4.68534	0.961023	2.22347	2.35072	2.06107	1.95354	1.86996	1.82121	1.52016	1.49068	1.52504	1.25068	1.24287	0.926475	0.807302	0.840252	0.601195	0.603726	0.515867	0.293162	0.0213317	0.0126838
sp|O43920|NDUS5_HUMAN	22.64	2	2	2.2227	0.898619	3.34971	2.94974	2.41073	2.5366	2.25925	2.12612	2.32411	1.73062	1.70428	0.950451	1.18717	1.50246	1.44573	0.957672	0.660229	0.426912	0.319769	0.288521	0.250839	0.112178
sp|O43929|ORC4_HUMAN	10.09	4	4	1.34292	0.356879	3.15269	2.60713	2.92521	2.24088	2.53687	2.2472	1.82887	1.95574	1.80825	1.51882	2.28805	1.28411	1.03667	0.84399	0.948949	0.802532	0.588797	0.877408	0.720219	2.03005
sp|O60216|RAD21_HUMAN	24.09	10	10	8.83017	0.801133	2.51186	2.34671	2.04396	1.98735	1.90617	1.72707	1.64558	1.60446	1.45867	1.2802	1.39181	1.15054	0.938649	0.818467	0.66155	0.498048	0.548724	0.374489	0.0621988	0.525771
sp|O60220|TIM8A_HUMAN	38.14	3	3	6.28008	0.970958	5.18469	4.32107	4.1034	4.06482	3.5192	3.63734	3.43121	3.01114	3.16902	2.41382	2.38267	1.78729	1.19103	0.840158	0.905812	0.768469	0.484903	0.222891	0.0928646	0.026301
sp|O60231|DHX16_HUMAN	13.16	10	8	4.52076	0.930998	2.88859	2.61659	2.46629	2.54224	2.47237	2.08734	1.85706	1.56033	1.65803	1.29153	1.53351	1.18018	0.963121	0.835296	0.701149	0.529409	0.533226	0.620487	0.318004	0.021673
sp|O60232|SSA27_HUMAN	33.67	4	4	6.89623	0.964898	2.81277	2.62895	2.59181	2.67297	2.17762	1.99311	1.77779	1.56956	1.52745	1.2955	1.52545	0.99777	0.86456	0.811449	0.700212	0.519655	0.481181	0.305175	0.265588	0.0621574
sp|O60234|GMFG_HUMAN	22.54	2	2	-100	-0.364306	0.889785	1.26479	0.64404	0.782964	0.752435	0.647199	0.781124	0.754475	0.789824	0.8807	0.849462	0.824832	0.904678	1.11358	0.93584	1.05695	1.15973	1.30396	1.57574	0.806202
sp|O60256|KPRB_HUMAN	22.76	4	3	-3.09731	0.920276	2.63794	1.9722	2.03653	1.88291	1.95878	1.54901	1.68315	1.47339	1.43013	1.07326	1.44973	1.19482	1.02952	0.850398	0.67786	0.770046	0.379676	0.201591	0.151184	0.11957
sp|O60264|SMCA5_HUMAN	26.05	23	22	4.11801	0.981427	2.8749	2.62076	2.38591	2.32935	2.21048	2.02135	1.88836	1.61051	1.54702	1.30544	1.27891	1.11066	0.978306	0.734416	0.610188	0.515272	0.354852	0.258292	0.232186	0.0276506
sp|O60271|JIP4_HUMAN	11.43	10	10	7.70145	0.945239	2.78068	2.49185	2.39292	2.31561	1.9616	1.87858	1.71752	1.62932	1.54612	1.29699	1.30261	1.04475	0.944617	0.742284	0.616069	0.55721	0.496788	0.330239	0.393113	0.108055
sp|O60287|NPA1P_HUMAN	6.12	9	5	-2.6326	0.860865	2.6581	2.5234	2.14936	2.31059	2.44647	2.18393	1.7778	1.78742	1.27901	1.21792	1.27332	1.26849	0.756629	0.874535	0.956902	0.768813	0.674383	0.71489	0.0494425	0.0425909
sp|O60293|ZC3H1_HUMAN	2.21	4	2	-100	-0.743484	0.118806	0.147447	0.18923	0.155803	0.209138	0.261777	0.205419	0.385052	0.26608	0.265747	0.333131	0.311798	0.634981	0.302297	0.627113	0.512476	0.384952	1.20568	0.989837	1.77354
sp|O60306|AQR_HUMAN	8.01	7	7	1.34637	0.8852	3.21952	2.35437	2.11922	2.03647	2.07384	1.87067	1.80175	1.55308	1.25665	1.18249	1.46202	1.1497	0.936105	0.722491	0.750973	0.815508	0.744069	0.09021	0.0441197	0.0437175
sp|O60313|OPA1_HUMAN	11.98	9	8	7.17208	0.927174	3.86124	3.45997	2.89069	2.52744	2.75713	2.17043	1.92539	2.01064	1.89501	1.55982	1.66111	1.31319	1.31662	1.00021	0.63935	0.558759	0.608152	0.0864976	0.085963	0.051632
sp|O60341|KDM1A_HUMAN	30.16	18	13	-0.0180341	0.985104	3.05834	2.4349	2.35546	2.21862	2.12574	1.77915	1.76519	1.63537	1.43518	1.32414	1.39719	1.1638	0.994458	0.72372	0.62698	0.454643	0.421094	0.269296	0.162801	0.0226956
sp|O60427|FADS1_HUMAN	6.98	2	2	-3.67648	0.847136	2.98159	2.39118	2.3971	3.18758	2.81666	2.17376	2.16739	1.47815	1.79838	1.06829	1.46689	1.18728	0.953107	0.779466	0.849783	0.661638	0.177415	0.136346	0.206528	0.136346
sp|O60488|ACSL4_HUMAN	9.85	5	4	1.33916	0.700154	2.54959	2.33088	1.94924	2.00266	1.85518	1.60251	1.30413	1.35584	1.40996	1.36154	0.996637	1.09389	0.906484	0.777187	0.595227	0.802155	0.594037	0.771835	0.111266	0.5754
sp|O60493|SNX3_HUMAN	31.48	4	4	7.5165	0.969846	3.63658	2.90516	3.00375	2.68248	2.78566	2.49906	2.34708	2.23238	1.7063	1.64846	2.04457	1.43409	1.27147	0.901251	0.842464	0.645454	0.504047	0.267291	0.21411	0.0619875
sp|O60502|NCOAT_HUMAN	4.91	3	3	0.714368	0.937879	2.28811	2.21182	2.23989	1.9087	1.95351	1.74823	1.60529	1.53149	1.35082	1.19668	1.26298	0.915296	0.836213	0.63618	0.772339	0.603506	0.497402	0.22156	0.0448424	0.0448424
sp|O60506|HNRPQ_HUMAN	45.75	16	14	6.61575	0.988399	2.6533	2.43669	2.16598	2.21508	2.3128	2.02	1.85921	1.53679	1.53977	1.38508	1.39554	1.13054	1.01007	0.769269	0.692725	0.521115	0.379388	0.232722	0.149227	0.0120203
sp|O60508|PRP17_HUMAN	7.77	3	3	6.44067	0.912796	2.59923	2.24024	2.24622	1.96379	1.88656	1.72783	1.63595	1.32072	1.40416	1.38766	1.09401	1.06821	0.820603	0.724071	0.719947	0.517707	0.479382	0.591548	0.169002	0.151275
sp|O60522|TDRD6_HUMAN	1.24	2	2	-4.03295	-0.321483	0.0202264	0.121347	0.191145	0.334612	0.516571	0.409315	0.583368	0.71918	0.630919	0.776076	0.119778	1.34353	1.66565	1.44534	1.27531	1.43781	1.72945	1.89946	1.59756	1.87288
sp|O60524|NEMF_HUMAN	1.86	2	2	-4.63972	0.398957	2.36096	2.83486	2.21202	2.34806	1.76485	2.10486	1.80008	1.73033	1.71344	1.35611	1.42054	0.996155	0.575248	1.13301	0.741345	1.01754	0.890136	1.17713	0.86703	0.943548
sp|O60547|GMDS_HUMAN	4.57	2	2	-100	0.0945437	1.99495	1.56592	1.32968	1.12836	1.03832	1.13058	1.0817	1.09153	1.17413	1.16376	1.04451	0.930647	0.97474	1.01376	1.01465	1.03778	0.687749	0.646765	0.87558	3.36949
sp|O60563|CCNT1_HUMAN	6.75	3	3	-0.112433	0.892625	2.30108	2.43685	2.22736	2.4972	2.03261	1.95681	1.66448	1.29181	1.72524	1.56269	1.38129	0.974621	0.746924	0.720554	0.846867	0.564349	0.513223	0.525945	0.0787133	0.0862676
sp|O60566|BUB1B_HUMAN	3.62	2	2	-100	0.0254593	1.1998	1.06155	1.08437	1.00263	1.02441	0.976514	0.964591	0.946266	0.970873	0.813106	0.302201	0.903054	1.06021	1.13314	1.08084	0.824186	0.752061	1.04469	1.12909	0.778086
sp|O60568|PLOD3_HUMAN	10.16	5	3	-2.78798	0.877182	2.86305	2.0985	2.0672	2.05322	1.92121	1.44779	1.64871	1.50773	1.31884	1.36687	1.7094	1.07589	0.935397	0.616098	0.545338	0.651739	0.61412	0.455021	0.0677362	0.0915504
sp|O60573|IF4E2_HUMAN	41.63	6	4	7.10725	0.934857	3.52335	2.97841	2.77074	2.20226	2.45139	2.26132	1.95851	1.7519	1.64908	1.5012	1.64411	1.17805	1.13293	0.807573	0.734951	0.545404	0.352132	0.537049	0.0288418	0.0209044
sp|O60603|TLR2_HUMAN	4.46	2	2	2.20714	0.795702	2.36312	2.04373	2.6017	2.47149	2.09283	1.68317	1.97731	1.19888	1.69275	1.41235	1.68978	0.891516	1.02451	0.935419	0.827842	0.947266	0.76978	0.430525	0.375303	0.437984
sp|O60610|DIAP1_HUMAN	32.94	33	32	5.81196	0.994546	3.09098	2.76386	2.53079	2.39939	2.26515	2.01557	1.90341	1.70701	1.53614	1.37441	1.34943	1.2123	1.06931	0.851907	0.689166	0.558508	0.437085	0.265876	0.178444	0.0105028
sp|O60613|SEP15_HUMAN	17.28	2	2	-3.25126	0.513256	2.82878	2.26902	1.88624	2.04961	1.78611	1.86166	1.50234	1.49582	1.03492	1.26772	2.46641	1.10944	0.926357	1.10213	0.6763	0.66547	0.522006	0.52069	0.76557	0.847242
sp|O60645|EXOC3_HUMAN	6.35	4	4	-3.32889	0.36751	1.99686	2.13201	1.79069	2.09545	1.7653	1.58846	1.4699	1.40479	1.27687	1.48946	0.913396	1.01438	0.716386	0.747716	0.729698	0.408145	0.288988	0.413987	0.744411	1.28748
sp|O60664|PLIN3_HUMAN	51.84	14	12	8.35698	0.988806	2.88343	2.33364	2.47117	2.39437	2.16953	1.96836	1.8934	1.6183	1.52442	1.4623	1.36436	1.00782	0.88762	0.778459	0.688579	0.50096	0.383091	0.199236	0.138417	0.0191733
sp|O60678|ANM3_HUMAN	21.85	9	8	7.04575	0.919812	2.98663	2.66795	2.31489	2.27477	2.17807	2.12725	1.91023	1.80168	1.68877	1.35809	1.51502	1.28622	1.04587	0.913218	0.858031	0.776013	0.615315	0.0143162	0.0158621	0.0125162
sp|O60684|IMA7_HUMAN	21.08	5	5	5.53518	0.836598	2.67479	2.89327	2.53122	2.484	2.23026	2.08767	2.11364	1.8728	1.59694	1.38411	1.3927	1.10275	0.975673	0.797806	0.536384	0.633941	0.411322	0.226846	0.346691	0.332583
sp|O60701|UGDH_HUMAN	6.88	3	3	-0.219852	0.814084	2.8071	2.76644	1.87455	1.61412	1.89046	2.28	1.87333	1.43664	1.48128	1.43323	1.1917	1.0081	0.925405	0.916042	0.506126	0.635033	0.135888	0.115497	0.0805153	0.234752
sp|O60716|CTND1_HUMAN	19.11	12	9	8.99793	0.684108	2.88542	2.89358	2.59732	2.37487	2.26734	2.10176	1.70691	1.7756	1.42182	1.46481	1.28634	1.06297	1.007	0.741239	0.686711	0.503226	0.398787	0.26978	0.380678	0.760365
sp|O60732|MAGC1_HUMAN	2.89	2	2	1.58228	0.926756	3.54493	2.95297	2.53183	2.79208	2.19644	2.01182	2.35311	1.68615	1.69521	1.32766	1.78904	1.23272	0.900466	0.774978	0.833598	0.34843	0.372122	0.278079	0.278994	0.0177304
sp|O60749|SNX2_HUMAN	18.11	7	7	10.8	0.981306	3.49838	3.04202	2.94401	2.67717	2.48243	2.28484	2.066	1.94453	1.78279	1.6713	1.50491	1.22627	1.01632	0.807298	0.694855	0.575829	0.403214	0.248135	0.242454	0.026473
sp|O60762|DPM1_HUMAN	13.08	3	3	9.07698	0.941202	2.57018	1.93585	2.56325	2.43938	2.02006	2.02871	1.81612	1.58555	1.56997	1.47494	1.40804	0.982538	0.920783	0.805025	0.613741	0.604269	0.44725	0.249985	0.0726975	0.0808403
sp|O60763|USO1_HUMAN	31.81	21	19	10.1706	0.968418	3.01393	2.76483	2.60697	2.55758	2.37543	2.25844	2.0544	1.71912	1.69727	1.52526	1.33277	1.13548	0.950224	0.8143	0.704536	0.540813	0.423336	0.33209	0.322552	0.0446808
sp|O60814|H2B1K_HUMAN;sp|Q93079|H2B1H_HUMAN	42.86;42.86	4	3	-1.3675	0.869457	2.8122	2.3314	1.11409	1.02375	1.86786	2.05185	1.87031	0.912318	1.51552	1.37535	1.02397	0.876743	0.904903	0.759085	0.727239	0.551552	0.418588	0.214184	0.0922369	0.00555428
sp|O60826|CCD22_HUMAN	7.18	3	3	-7.38918	0.664688	2.19416	2.03414	1.58421	1.56256	1.10626	1.51946	1.21997	1.32169	0.750669	0.842522	0.828312	0.999311	0.862827	0.620642	0.977201	0.6053	0.966074	0.688594	0.0307518	0.0231741
sp|O60828|PQBP1_HUMAN	41.89	5	5	3.00837	0.908	2.80355	2.35504	2.25518	2.38206	1.69972	1.77949	1.72742	1.30094	1.42526	1.22304	1.38209	1.24279	1.00921	0.683615	0.708079	0.520829	0.54262	0.599786	0.0601098	0.0309395
sp|O60830|TI17B_HUMAN	33.72	3	2	1.78783	0.925081	3.8097	3.16891	2.70836	3.04841	2.69115	2.11967	2.32723	1.67071	1.56284	1.38954	1.42451	1.03277	1.21264	0.758582	0.907886	0.695107	0.408184	0.30818	0.282859	0.140872
sp|O60832|DKC1_HUMAN	41.44	15	14	2.6992	0.936929	2.73915	2.61597	2.38674	2.14493	2.06474	2.0452	1.7937	1.59736	1.52562	1.37733	1.37514	1.08424	0.946639	0.787538	0.660629	0.5758	0.42787	0.264408	0.173682	0.188269
sp|O60841|IF2P_HUMAN	31.39	26	24	3.72923	0.988902	2.66627	2.60393	2.50784	2.42105	2.19338	2.08157	1.83676	1.76063	1.63619	1.48676	1.40721	1.1752	0.829287	0.770868	0.683624	0.544076	0.372893	0.285312	0.167962	0.0186916
sp|O60869|EDF1_HUMAN	22.97	3	3	2.7688	0.829809	3.39385	2.23467	3.14208	2.7455	2.573	2.15189	2.55014	2.14261	1.86685	1.80105	0.884291	1.28524	1.12527	0.924226	0.683309	0.58065	0.723955	0.245403	0.091593	0.316653
sp|O60884|DNJA2_HUMAN	37.86	9	8	2.81987	0.885238	2.82795	2.21024	2.07126	2.15267	2.11619	1.88447	1.6953	1.54295	1.29867	1.17551	1.14763	1.16411	0.981985	0.746619	0.680225	0.523464	0.484088	0.327639	0.167271	0.317276
sp|O60885|BRD4_HUMAN	3.38	4	4	6.05281	0.953758	2.8669	2.75227	2.05574	2.38673	2.18621	2.21706	1.97074	1.59434	1.76047	1.18248	1.14563	1.16261	0.884999	0.918838	0.643415	0.485768	0.436362	0.298549	0.279916	0.0653966
sp|O60888|CUTA_HUMAN	39.66	4	4	7.35354	0.966558	3.28975	2.57268	1.98643	2.37351	1.99432	1.6924	1.76865	1.61095	1.21099	0.850314	0.869957	1.13052	0.59074	0.469564	0.291497	0.302816	0.189264	0.142176	0.0604213	0.00733272
sp|O60890|OPHN1_HUMAN	3.24	2	2	-100	0.0721773	2.78596	0.746483	1.53385	0.879175	0.932082	0.950162	1.07215	1.00288	1.00366	1.0138	1.07108	1.03578	0.97818	0.953566	1.08908	1.02014	0.723552	0.60214	0.559098	1.54446
sp|O60925|PFD1_HUMAN	43.44	4	4	5.32919	0.881287	3.39485	2.22985	2.59946	2.35085	2.35743	2.27643	2.12683	1.65635	1.70352	1.40354	1.13415	1.15266	0.826277	0.891031	0.771531	0.601863	0.422595	0.220475	0.284476	0.238006
sp|O60927|PP1RB_HUMAN	32.54	2	2	-5.90985	0.942843	2.70554	2.62116	2.44456	2.06138	1.53586	1.54555	1.64744	1.33595	1.30342	1.10017	1.11039	1.0076	1.05546	0.733277	0.687609	0.481218	0.506335	0.204463	0.121648	0.0630529
sp|O60934|NBN_HUMAN	9.28	6	5	1.61877	0.91458	2.41142	1.95236	2.20963	1.73634	1.78175	1.82929	1.59913	1.25597	0.984937	1.05195	1.00542	0.992741	0.900707	0.747927	0.718702	0.558078	0.448979	0.0424557	0.03963	0.0267122
sp|O60942|MCE1_HUMAN	17.42	6	5	0.786978	0.905142	1.9492	2.41583	1.97701	2.05431	1.86291	1.90164	1.72059	1.45001	1.48581	1.39297	1.24742	1.03966	1.13216	0.90116	0.732602	0.659213	0.658456	0.183126	0.144953	0.156086
sp|O74700|TIM9_YEAST	31.03	2	2	-1.12057	0.652386	0.502549	0.254846	0.279422	0.27438	0.476874	0.426508	0.566573	0.583097	0.634071	0.614559	0.69061	0.850693	1.06543	1.0766	0.89898	1.07724	1.30242	1.48035	1.23931	1.55792
sp|O75027|ABCB7_HUMAN	3.99	2	2	-10.3804	0.464941	2.04918	2.08311	1.92467	1.68266	1.59412	1.57814	1.57361	1.8343	1.31392	0.791458	1.21117	1.04993	0.761734	0.590413	0.479216	0.593531	0.862563	0.620523	0.536535	0.777194
sp|O75061|AUXI_HUMAN	6.02	4	3	-3.96793	0.900125	3.15952	2.75484	2.49879	2.49021	2.24141	1.98635	1.83395	1.31666	1.59039	1.64466	1.63322	0.87969	1.01518	0.734753	0.616981	0.637026	0.107301	0.0801139	0.0579797	0.0466383
sp|O75083|WDR1_HUMAN	53.3	20	16	7.54897	0.925033	2.63861	2.53516	2.43073	2.38926	2.08456	1.90353	1.85486	1.62322	1.56726	1.4394	1.20484	1.06856	0.928386	0.775089	0.668135	0.500254	0.382996	0.202656	0.119846	0.177909
sp|O75116|ROCK2_HUMAN	8.86	11	9	6.7367	0.973511	3.12741	3.03768	2.58727	2.19	2.40454	2.10422	1.97516	1.85389	1.73002	1.48506	1.23749	1.03979	1.03351	0.8913	0.762149	0.56655	0.479021	0.3899	0.0248339	0.0104646
sp|O75122|CLAP2_HUMAN	16.85	13	10	7.77768	0.961411	2.87259	2.62336	2.35142	2.22462	2.08243	1.97768	1.8238	1.685	1.55576	1.44749	1.21325	1.01799	0.895575	0.821668	0.697189	0.593089	0.471401	0.457266	0.349483	0.0431025
sp|O75131|CPNE3_HUMAN	27.37	10	10	10.6801	0.961137	2.71243	2.49084	2.44051	2.29893	2.15179	2.12604	1.92236	1.62133	1.51322	1.50327	1.12198	1.23167	1.07602	0.80788	0.71001	0.576212	0.436236	0.341581	0.0873067	0.0754259
sp|O75150|BRE1B_HUMAN	3.7	2	2	2.28261	0.820581	2.88799	2.748	2.4241	2.37202	1.74015	2.40636	2.00755	1.41547	1.34657	1.24406	1.1322	1.21217	0.773182	0.934045	0.578875	0.59264	0.500232	0.225252	0.714129	0.0641072
sp|O75152|ZC11A_HUMAN	12.96	8	8	9.13345	0.956862	2.99072	2.79816	2.65297	2.52801	2.26772	2.08095	1.83535	1.80269	1.59511	1.43119	1.28076	1.06081	0.922432	0.800408	0.573421	0.496052	0.421206	0.297781	0.0584937	0.0655338
sp|O75153|CLU_HUMAN	16.42	14	9	4.6098	0.933961	2.88298	2.43992	2.27479	2.36932	2.08832	2.05757	1.76533	1.68684	1.55208	1.26087	1.31722	1.17362	0.943257	0.814046	0.678354	0.550509	0.419259	0.379555	0.462136	0.0641944
sp|O75175|CNOT3_HUMAN	7.84	4	4	0.85832	0.55778	2.6111	2.28667	2.03195	1.87081	1.97031	1.59606	1.62429	1.42005	1.38059	1.13709	0.89954	1.20178	0.750857	0.787781	0.729401	0.558016	0.743196	0.524775	0.357999	0.97257
sp|O75179|ANR17_HUMAN	4.26	2	2	-0.977011	0.883854	2.56424	2.01297	1.99452	1.90479	1.66007	1.84612	1.65459	1.41259	1.31231	0.892226	1.01753	1.09885	0.606978	0.903588	0.687155	0.736568	0.432972	0.203407	0.196193	0.147829
sp|O75190|DNJB6_HUMAN	10.74	2	2	-100	0.684265	1.9255	1.76293	1.51864	1.40842	1.40977	1.1193	0.927118	1.07599	0.936089	1.14519	0.202047	0.846823	0.535779	0.674208	0.82464	0.697251	0.142631	0.12707	0.182767	0.12707
sp|O75208|COQ9_HUMAN	19.5	3	3	9.89776	0.831753	3.03463	2.95474	2.03385	2.34597	2.23162	2.22703	1.93131	1.83948	1.50553	1.37212	1.22786	1.33642	1.08883	0.921191	0.700667	0.720084	0.857662	0.790814	0.652058	0.0765771
sp|O75223|GGCT_HUMAN	26.6	4	3	-2.91542	0.692219	3.60491	3.25591	2.78842	2.72419	2.44762	2.31742	2.4042	2.04539	1.65706	1.25272	1.38142	1.14758	1.03249	0.78731	0.655719	0.505633	0.387688	0.403397	0.662575	0.503229
sp|O75306|NDUS2_HUMAN	14.47	6	6	7.29035	0.989801	2.75375	2.59459	2.3876	2.1367	2.19679	1.90313	1.81905	1.73571	1.35819	1.2716	1.06456	1.09129	0.982438	0.70239	0.56439	0.505168	0.383849	0.213746	0.119295	0.0140574
sp|O75312|ZPR1_HUMAN	32.46	11	11	6.62963	0.962165	3.06952	3.23607	2.85928	2.63342	2.43752	2.33185	2.1192	2.0005	1.79656	1.59269	1.57545	1.13167	1.08047	0.895301	0.75187	0.58647	0.48626	0.352388	0.368658	0.0770114
sp|O75323|NIPS2_HUMAN	5.94	2	2	0.563467	0.598645	2.13969	2.29376	2.23158	1.92334	2.09901	2.41249	2.09821	2.09965	1.7969	1.56188	1.03465	1.36857	1.048	0.796663	1.01265	0.766039	0.868731	0.936852	0.236261	0.954491
sp|O75330|HMMR_HUMAN	3.73	2	2	0.723006	0.773789	2.60782	2.76676	2.199	2.23651	2.35005	1.85016	1.47616	1.37187	1.40357	0.644534	0.917295	1.01516	0.777175	0.801893	0.587516	0.798404	0.0748927	0.0689782	0.0818215	0.0879073
sp|O75340|PDCD6_HUMAN	16.75	3	3	9.36242	0.976774	2.6652	2.72438	2.57468	2.21734	2.50831	1.94628	1.86112	1.93219	1.26314	1.40673	1.46388	1.19564	1.00882	0.902497	0.692037	0.522535	0.382231	0.276169	0.114987	0.0315394
sp|O75347|TBCA_HUMAN	63.89	7	5	-2.48819	0.974795	2.37702	2.84413	2.06017	2.11888	2.36757	1.86325	2.04672	1.72802	1.60626	1.26695	1.28998	1.26264	1.05166	0.786715	0.623241	0.513089	0.447596	0.265969	0.176886	0.0062738
sp|O75351|VPS4B_HUMAN	9.01	2	2	-2.02285	0.828457	2.13519	1.9426	1.76741	1.53259	1.53883	1.32961	1.1086	1.11472	1.03599	1.42062	0.947702	0.835043	0.728353	0.493385	0.562563	1.18926	0.494387	0.214826	0.0426324	0.0240438
sp|O75367|H2AY_HUMAN	42.74	12	12	7.24009	0.970243	2.4612	2.56629	2.48017	2.29424	1.98876	1.70887	1.50332	1.88125	1.5264	1.40177	1.56504	1.07567	0.895117	0.803071	0.710205	0.516867	0.355594	0.214881	0.148805	0.0252728
sp|O75368|SH3L1_HUMAN	53.51	4	4	5.79175	0.956631	1.9389	2.52722	2.29637	2.42049	2.12351	1.8029	1.48377	1.4929	1.41561	1.35181	1.4989	0.997818	0.770984	0.648629	0.536844	0.278851	0.331219	0.179368	0.101407	0.0109339
sp|O75369|FLNB_HUMAN	29.4	46	43	3.26714	0.985015	2.82273	2.54186	2.38217	2.3458	2.17547	2.02605	1.93205	1.69075	1.4886	1.41098	1.2846	1.19756	1.04077	0.830466	0.696047	0.559233	0.485353	0.344534	0.283975	0.0146875
sp|O75381|PEX14_HUMAN	36.07	7	6	3.32873	0.919133	2.96957	2.44985	2.40845	2.29164	2.13624	2.00712	1.86833	1.85282	1.63878	1.47566	1.31397	1.10994	1.12037	0.900366	0.65714	0.683176	0.753875	0.631054	0.47352	0.03765
sp|O75390|CISY_HUMAN	36.05	12	11	6.12588	0.976959	2.54198	2.57501	2.5963	2.54525	2.3307	2.16639	1.78298	1.6809	1.65445	1.33693	1.063	1.23427	1.0269	0.785307	0.603839	0.554213	0.462266	0.27394	0.157176	0.0496817
sp|O75391|SPAG7_HUMAN	16.3	3	2	1.31235	0.873511	3.21483	3.11199	2.77586	2.33097	2.67708	1.83916	1.94886	1.82295	1.78334	1.73705	1.35865	1.14508	1.20679	1.10948	0.965288	0.961395	0.872986	0.0563224	0.0819313	0.0563224
sp|O75396|SC22B_HUMAN	29.3	5	5	7.82054	0.790626	2.83184	2.68401	2.5491	2.68549	2.22527	1.89227	1.89142	1.71797	1.40872	1.48654	1.2717	1.06967	0.85778	0.768684	0.812249	0.584417	0.469311	0.263605	0.496735	0.418343
sp|O75400|PR40A_HUMAN	13.58	11	9	3.38189	0.934503	2.70946	2.43931	2.52176	2.3963	2.31477	2.19579	1.99759	1.71918	1.66572	1.35649	1.44041	0.917457	0.988091	0.768947	0.575801	0.440719	0.415667	0.273868	0.367384	0.0138939
sp|O75410|TACC1_HUMAN	3.73	2	2	-100	0.768509	1.9839	1.64774	1.44037	1.90156	1.53661	1.59534	1.14018	1.06431	1.12136	1.34164	1.52992	1.02927	0.985426	0.994928	0.513768	0.147541	0.155439	0.167333	0.278735	0.109795
sp|O75419|CDC45_HUMAN	4.06	2	2	-2.30949	0.736357	2.40365	2.09848	1.89544	2.28151	2.17556	2.11804	1.98146	1.48757	1.63167	1.37468	1.48826	1.26519	0.77982	0.908846	0.679139	0.710363	0.576225	0.754515	0.520019	0.54608
sp|O75436|VP26A_HUMAN	36.09	9	9	6.55597	0.978485	3.05113	2.71409	2.49835	2.33645	2.26817	1.79399	1.94191	1.76152	1.46306	1.5072	1.42054	1.12908	0.945335	0.822467	0.715804	0.616528	0.395627	0.244802	0.22379	0.0432524
sp|O75439|MPPB_HUMAN	22.9	11	11	5.63485	0.809224	2.62792	2.34499	2.46549	2.26697	2.16308	2.13047	1.94085	1.55674	1.6677	1.57256	1.45234	0.996581	0.942705	0.802268	0.663122	0.601669	0.398088	0.224893	0.30687	0.442749
sp|O75475|PSIP1_HUMAN	14.72	7	6	2.32469	0.957969	2.55771	2.38086	2.1785	2.18427	2.07424	1.87503	1.70688	1.68804	1.51534	1.27235	1.49651	1.11591	1.02421	0.840899	0.628422	0.522014	0.385369	0.177549	0.146335	0.0932991
sp|O75489|NDUS3_HUMAN	20.83	4	3	-2.93013	0.769016	2.62871	2.1388	2.12048	2.10817	1.84782	1.67754	1.60891	1.54083	1.36655	1.02183	0.659864	1.01938	0.798992	0.834707	0.767777	0.627095	0.443703	0.270926	0.0477275	0.425448
sp|O75494|SRS10_HUMAN	17.56	4	4	1.02926	0.922146	2.73551	2.81248	2.57998	2.39117	1.68561	2.63573	1.8688	2.03795	1.94568	1.38476	1.3468	1.15481	0.86804	0.984201	0.642426	0.41388	0.383225	0.307324	0.061014	0.0701253
sp|O75506|HSBP1_HUMAN	47.37	2	2	3.19518	0.862955	2.70821	2.54477	2.75843	2.25458	2.54059	2.1081	1.80728	1.5338	1.48707	1.49199	1.54037	1.25494	1.10697	1.01534	0.809388	0.735684	1.02861	0.292449	0.247457	0.247457
sp|O75521|ECI2_HUMAN	27.66	7	5	7.69325	0.958815	3.61271	2.8903	2.70371	2.29839	2.50274	1.90839	1.93719	1.93946	1.54213	1.32939	1.46195	1.28866	1.09873	0.763387	0.705849	0.542768	0.425914	0.409566	0.282456	0.0526196
sp|O75530|EED_HUMAN	10.43	4	4	6.33163	0.755108	3.28564	3.046	2.60705	2.42916	2.52942	2.20459	1.88077	1.94344	1.53824	1.24561	1.46972	1.09834	1.3186	0.911681	0.557615	0.413579	0.41432	0.477121	0.132808	0.522683
sp|O75531|BAF_HUMAN	85.39	5	4	9.11494	0.960159	2.10245	2.53517	2.33531	1.60997	1.95113	1.94388	1.55541	1.84301	1.39379	1.32344	1.36959	1.21687	1.03202	0.778908	0.613524	0.52047	0.463242	0.211783	0.140776	0.0195614
sp|O75533|SF3B1_HUMAN	37.27	31	29	6.79649	0.994397	3.07605	2.83062	2.68327	2.60968	2.29253	2.16177	2.06772	1.8456	1.65873	1.51516	1.465	1.21251	0.946458	0.817461	0.732601	0.570262	0.435742	0.241435	0.155298	0.00919849
sp|O75534|CSDE1_HUMAN	35.84	24	22	9.00993	0.991604	2.9936	2.74617	2.54538	2.32041	2.22457	2.06288	1.8143	1.77706	1.6046	1.48836	1.2613	1.17067	1.04015	0.882408	0.696635	0.579625	0.414495	0.260295	0.211591	0.0247374
sp|O75569|PRKRA_HUMAN	19.81	4	3	4.11623	0.945802	3.082	2.91777	2.53267	2.52082	2.22247	2.24829	1.97604	1.64903	1.68748	1.43323	1.47611	1.1036	0.97318	0.75609	0.737155	0.444172	0.410778	0.219922	0.333471	0.0679951
sp|O75607|NPM3_HUMAN	51.12	5	4	1.07517	0.917627	2.81289	2.35291	2.25021	2.30562	2.11717	1.96382	1.86136	1.64894	1.51953	1.23777	1.06038	1.19832	0.988606	0.768324	0.66675	0.516365	0.419345	0.207584	0.138148	0.184527
sp|O75608|LYPA1_HUMAN	39.13	5	4	-1.90257	0.882155	2.98882	2.3476	2.03821	1.88461	1.83098	1.90036	1.91773	1.47554	1.49219	1.00819	1.0758	1.12084	0.820928	0.68277	0.669746	0.483117	0.400816	0.191048	0.146761	0.22815
sp|O75643|U520_HUMAN	35.3	53	52	3.97826	0.987802	2.69264	2.56393	2.33362	2.32807	2.11573	2.00301	1.8493	1.64203	1.43832	1.31476	1.31402	1.10022	0.857729	0.714915	0.66735	0.49493	0.390691	0.240638	0.192292	0.0101645
sp|O75663|TIPRL_HUMAN	14.34	3	3	7.49932	0.627449	2.7882	2.61567	2.20588	2.24877	2.4094	1.85618	1.60922	1.72019	1.49547	1.19411	1.42586	1.2502	0.929403	0.755953	0.63726	0.468977	0.355959	0.325623	0.343723	0.94255
sp|O75683|SURF6_HUMAN	13.85	4	4	1.75483	0.908972	2.76818	1.7362	2.3692	1.88559	2.34378	2.19641	1.65295	1.96131	1.67955	1.63713	1.48061	1.24291	1.06785	0.814386	0.732161	0.512315	0.394322	0.464101	0.0221264	0.0264196
sp|O75688|PPM1B_HUMAN	9.81	3	2	-100	0.844888	2.25326	1.95489	1.65179	1.46334	1.7351	1.66559	1.56477	1.09086	1.29183	1.16301	1.24673	1.14033	0.891108	0.834165	0.528026	0.753308	0.906218	0.0103486	0.00393017	0.00393017
sp|O75691|UTP20_HUMAN	3.66	8	8	5.25681	0.917327	2.79277	2.62054	2.40739	2.37596	2.04997	1.91948	1.65758	1.65703	1.46644	1.40439	1.63777	1.04036	1.04486	0.991701	0.809043	0.792259	0.715918	0.074228	0.0556764	0.0445442
sp|O75694|NU155_HUMAN	18.12	18	16	9.87763	0.966705	3.17348	2.74546	2.48139	2.28239	2.2937	1.92035	1.964	1.73356	1.55599	1.43456	1.72122	1.08737	0.981711	0.790166	0.682377	0.536469	0.387848	0.275385	0.250877	0.0512757
sp|O75717|WDHD1_HUMAN	13.02	9	7	-0.107715	0.926875	2.53507	2.22377	2.14427	2.1086	1.89254	1.73304	1.69382	1.61484	1.44632	1.28408	1.27025	1.0655	1.06441	0.86078	0.704515	0.727577	0.625531	0.0660471	0.0680344	0.0528979
sp|O75746|CMC1_HUMAN	11.36	3	2	-14.584	0.111664	3.12417	2.73191	2.60602	2.25375	2.52466	2.22814	2.07439	1.73311	1.68857	1.68501	1.27031	1.66468	0.90173	0.969232	0.720551	0.781371	0.630766	0.146387	2.18385	2.51886
sp|O75792|RNH2A_HUMAN	24.41	6	4	4.64413	0.68042	2.7656	2.49608	2.39891	2.21581	2.11489	1.8521	1.75599	1.69778	1.39765	1.31863	1.13756	1.10918	0.996168	0.842849	0.719664	0.691693	0.744782	1.0522	0.0332199	0.627405
sp|O75794|CD123_HUMAN	12.2	4	4	8.52378	0.962778	3.12282	2.49432	2.56956	2.49559	2.40296	2.09635	1.97269	1.39706	1.58213	1.40773	1.51146	1.26766	0.94365	0.841994	0.634047	0.437053	0.426803	0.294796	0.239899	0.0168778
sp|O75818|RPP40_HUMAN	8.26	2	2	4.85554	0.847369	3.07388	2.33963	2.39699	2.55431	2.08486	1.95146	1.44958	1.58702	1.51571	1.02048	1.23403	1.01581	1.2026	1.35234	0.759786	0.798959	0.651515	0.29704	0.239657	0.239657
sp|O75821|EIF3G_HUMAN	35	8	7	3.30727	0.912452	3.02056	2.7894	2.63906	2.39986	2.30299	2.07169	2.05403	1.90672	1.73158	1.44789	1.45899	1.27704	1.11898	0.847063	0.699109	0.589807	0.434959	0.266659	0.177332	0.250283
sp|O75822|EIF3J_HUMAN	38.76	9	9	11.6573	0.986514	3.02437	3.00404	2.28412	2.46248	2.23858	2.05017	1.9666	1.77021	1.79774	1.53741	1.35284	1.12571	1.02176	0.837431	0.660943	0.579103	0.386231	0.22946	0.18231	0.0149941
sp|O75832|PSD10_HUMAN	41.15	7	7	5.48206	0.956357	2.88599	2.68845	2.36804	2.5321	1.65025	1.89274	1.66274	1.60066	1.50073	1.40805	0.976586	0.982219	0.875589	0.675979	0.747006	0.585663	0.424703	0.266729	0.256137	0.0197111
sp|O75844|FACE1_HUMAN	8	3	3	6.9969	0.96731	3.22657	3.09318	2.32103	2.23144	2.39251	2.16078	2.02474	1.87741	1.60051	1.33157	1.21177	1.1176	1.07437	0.8863	0.622538	0.552156	0.448903	0.296089	0.28813	0.047247
sp|O75874|IDHC_HUMAN	38.65	12	11	7.64188	0.987452	2.71261	2.47535	2.28009	2.41354	2.04106	1.83065	1.75146	1.52893	1.42468	1.36893	1.48344	1.04302	0.973051	0.803941	0.661251	0.489566	0.381808	0.215602	0.108173	0.0108656
sp|O75934|SPF27_HUMAN	50.67	8	8	10.3181	0.964352	3.29844	2.59669	2.94139	2.51334	2.4613	2.31101	1.95677	1.9681	1.67292	1.52887	1.64983	1.19243	0.940907	0.861274	0.766951	0.583043	0.456149	0.273027	0.305372	0.0701514
sp|O75937|DNJC8_HUMAN	15.02	4	3	4.70407	0.956108	2.95976	2.58922	2.2087	2.27821	1.95315	1.70528	1.71186	1.59226	1.54973	1.31742	0.772933	1.08564	0.868119	0.712869	0.64355	0.501721	0.426309	0.188553	0.198431	0.021385
sp|O75940|SPF30_HUMAN	36.13	5	5	5.25574	0.476865	2.93828	2.52945	2.36657	2.06128	2.10922	1.80518	1.58191	1.58159	1.41309	1.39624	1.19041	0.983807	0.833246	0.680052	0.702227	0.509344	0.440028	0.460219	1.11964	0.797753
sp|O75947|ATP5H_HUMAN	61.49	8	8	4.30505	0.974531	2.90925	2.92409	2.71585	2.11053	2.20103	1.68653	1.98095	1.89603	1.57804	1.38924	1.10745	1.16844	1.0155	0.860918	0.664604	0.448418	0.439659	0.265765	0.190686	0.0361387
sp|O75955|FLOT1_HUMAN	37.7	12	9	3.23296	0.954959	3.11536	2.73213	2.79513	2.54336	2.41032	2.00405	2.00284	1.79458	1.57002	1.38501	1.1628	1.1305	0.937555	0.741547	0.655425	0.490782	0.482388	0.263604	0.344099	0.0236395
sp|O75964|ATP5L_HUMAN	23.3	2	2	1.57608	0.917324	2.08076	2.97196	2.57225	2.48489	2.37055	2.26212	1.93863	1.18149	1.19141	1.42899	1.12817	0.544234	0.55076	0.442323	0.627904	0.198424	0.231077	0.17426	0.103331	0.0127669
sp|O76003|GLRX3_HUMAN	37.91	10	10	6.90946	0.935099	2.61708	2.27178	2.39306	2.17939	2.08449	1.91534	1.66043	1.48133	1.47975	1.25801	1.27294	0.853241	0.753405	0.767162	0.605784	0.537182	0.384614	0.206081	0.117562	0.128819
sp|O76021|RL1D1_HUMAN	26.94	10	9	9.83833	0.991187	2.94323	2.68095	2.39639	2.43273	2.11644	1.89246	1.92789	1.51132	1.66326	1.52048	1.26109	1.12919	0.948546	0.83623	0.663802	0.556888	0.430659	0.243577	0.150481	0.0155198
sp|O76031|CLPX_HUMAN	7.74	4	3	7.96802	0.963292	2.89684	2.45645	2.52647	2.06555	2.10341	1.99274	1.81994	1.55216	1.60283	1.53166	1.20678	1.04226	0.932525	0.83482	0.769812	0.591052	0.428511	0.192713	0.308741	0.0486277
sp|O76071|CIAO1_HUMAN	16.52	3	3	9.3793	0.957263	3.17352	2.74348	2.50836	2.3908	2.32018	2.01237	1.91968	1.79144	1.48974	1.41874	1.35442	1.32598	1.10708	0.771628	0.734795	0.512771	0.400269	0.380004	0.290682	0.116564
sp|O76094|SRP72_HUMAN	38.3	19	16	8.61541	0.983549	2.93894	2.49991	2.4361	2.32272	2.14681	1.90434	1.84542	1.67253	1.43616	1.43242	1.27362	1.121	0.86936	0.775925	0.698721	0.509381	0.371054	0.267326	0.232264	0.0167647
sp|O94776|MTA2_HUMAN	34.43	15	14	5.99143	0.96193	2.74763	2.59573	2.45497	2.06277	2.03374	2.04192	1.74578	1.55121	1.51241	1.41664	1.42893	1.01287	0.911623	0.731557	0.658503	0.52789	0.433444	0.306252	0.313793	0.0599193
sp|O94788|AL1A2_HUMAN	46.72	14	12	5.60653	0.875371	3.79842	2.80996	2.93016	2.74972	2.54338	2.22478	1.94283	1.74963	1.55744	1.41998	1.27448	1.13434	1.04913	0.80687	0.721836	0.514605	0.483101	0.265053	0.228837	0.305721
sp|O94822|LTN1_HUMAN	9	11	11	4.22189	0.82853	2.40003	2.45311	2.00069	2.04225	1.73547	1.76999	1.58368	1.6763	1.41542	1.15702	1.39673	1.19848	1.04587	0.775376	0.684455	0.705884	0.581507	0.640802	0.740769	0.0940022
sp|O94826|TOM70_HUMAN	39.64	17	16	11.0498	0.878298	2.98516	2.65562	2.45431	2.27877	2.20483	1.97946	1.8533	1.73531	1.53646	1.35857	1.29643	1.18837	0.998347	0.771049	0.697998	0.536252	0.431074	0.22703	0.179345	0.332348
sp|O94829|IPO13_HUMAN	3.95	2	2	-3.94849	0.855964	3.04033	3.00165	2.77724	2.25828	1.94437	1.74805	2.00758	2.13638	1.8001	1.68137	1.69564	1.27261	1.44485	0.78834	1.18046	1.36474	0.667598	0.215681	0.285363	0.131607
sp|O94832|MYO1D_HUMAN	9.94	8	6	2.48299	0.912209	2.64773	1.87627	2.08335	1.5798	1.90692	1.87276	1.39999	1.33229	1.38874	1.19416	1.30566	0.894031	0.56317	0.837172	0.689995	0.562792	0.424506	0.484839	0.228483	0.0668634
sp|O94842|TOX4_HUMAN	15.78	7	7	8.21883	0.911514	3.18998	3.00681	2.5235	2.39751	2.34431	1.83125	1.83041	1.97171	1.58422	1.52507	1.5805	1.26684	0.912972	0.834796	0.857586	0.628146	0.523571	0.142916	0.155528	0.123244
sp|O94874|UFL1_HUMAN	10.33	7	4	-1.53173	0.731974	3.17694	2.4622	2.65502	2.37648	2.11183	1.87994	1.87363	1.66326	1.51122	1.32649	1.76613	1.31719	0.932045	0.722279	1.00881	0.849857	0.0662854	0.0637966	1.02994	0.0402244
sp|O94886|CSCL1_HUMAN	2.6	2	2	-23.5066	0.718273	3.82879	1.99048	2.92353	2.86352	2.49081	1.43714	1.10664	2.71048	1.90213	1.94296	1.96058	1.34086	0.431178	1.10792	0.976984	1.28996	0.798666	0.0192734	0.397862	0.0161733
sp|O94888|UBXN7_HUMAN	9.82	3	2	-9.57692	0.864962	2.837	2.85903	2.49409	2.33929	2.18467	2.11555	1.85832	1.8434	1.62836	1.29802	1.34118	0.568676	1.00035	0.667881	0.644226	0.61523	0.318803	0.431907	0.410086	0.0358911
sp|O94905|ERLN2_HUMAN	20.94	3	3	2.93658	0.897721	2.17503	2.25529	2.31326	2.16379	1.9917	1.8309	1.53995	1.28954	1.12463	1.37152	1.25123	1.08189	0.708425	0.698043	0.623792	0.727056	0.459669	0.447677	0.387772	0.0984687
sp|O94906|PRP6_HUMAN	22.32	18	16	1.05035	0.974088	2.53299	2.41588	2.26318	2.00807	2.09914	1.77093	1.77408	1.58226	1.5823	1.37359	1.22283	1.04129	0.925957	0.744495	0.60806	0.48329	0.401224	0.329323	0.275136	0.0207283
sp|O94925|GLSK_HUMAN	23.32	9	9	9.11551	0.973674	2.87463	2.41402	2.32555	2.36969	2.08295	1.87956	1.9326	1.46356	1.35867	1.33323	1.34082	1.13918	0.937711	0.739876	0.714721	0.568369	0.447186	0.396851	0.268004	0.0312144
sp|O94927|HAUS5_HUMAN	3.32	2	2	-100	0.0599809	1.18991	1.92701	1.89533	1.96634	1.16556	1.09497	1.20246	0.447758	1.02913	1.32512	1.23585	0.659056	0.766547	0.86073	0.853987	0.79848	0.770842	0.604617	0.665178	1.49397
sp|O94973|AP2A2_HUMAN	15.12	3	2	1.75997	0.769309	3.71767	3.47393	2.536	2.67336	3.15568	2.06318	2.20199	2.00882	1.66053	1.40423	2.52695	1.56907	1.43674	1.1815	1.02082	0.226732	0.225028	0.200624	0.200624	0.200624
sp|O94979|SC31A_HUMAN	13.77	11	8	-0.685898	0.945903	2.68691	2.37908	2.38564	2.17501	2.09298	2.00737	1.90705	1.40441	1.56417	1.52387	1.12216	1.00769	0.94656	0.851036	0.669086	0.595037	0.402297	0.236124	0.388927	0.0341924
sp|O94992|HEXI1_HUMAN	15.6	3	3	8.29349	0.976126	2.72829	2.49723	2.55491	2.55588	2.10877	2.02641	1.84919	1.72836	1.6463	1.57221	1.51896	1.12649	0.961663	0.815049	0.736805	0.594846	0.593433	0.414846	0.213849	0.0675528
sp|O95071|UBR5_HUMAN	3.18	6	4	2.2324	0.893482	2.60098	2.28603	2.15018	1.97617	2.10066	1.32655	1.70582	1.22396	1.2319	1.26185	1.11024	1.03287	0.917667	0.777414	0.636336	0.698068	0.664865	0.504073	0.0620298	0.0483713
sp|O95140|MFN2_HUMAN	6.47	5	4	-4.21824	0.880475	3.36009	3.24841	3.1288	2.95455	2.21355	2.33603	2.07486	2.09208	1.73266	1.76835	1.17038	1.27024	1.02771	1.205	0.96156	1.01224	0.650894	0.18369	0.265466	0.181559
sp|O95155|UBE4B_HUMAN	4.38	3	2	1.59798	0.875698	2.70802	2.36738	2.20647	2.24444	1.72755	1.68102	1.5442	1.54401	1.36145	1.51108	1.31112	1.02854	0.854381	0.669271	0.877576	0.899355	0.427314	0.240981	0.20637	0.20637
sp|O95163|ELP1_HUMAN	7.81	7	6	10.4918	0.90988	3.01213	2.80889	2.59386	2.57271	2.29856	2.40544	2.03822	1.85845	1.45602	1.40346	1.33303	1.33149	1.06732	0.791721	0.746632	0.636659	0.487138	0.101091	0.122236	0.104589
sp|O95202|LETM1_HUMAN	35.99	18	16	5.50088	0.966067	2.91666	2.65492	2.56038	2.58876	2.34043	1.85118	1.88811	1.70141	1.55489	1.53141	1.34496	1.19322	0.934885	0.782603	0.704884	0.515037	0.450006	0.38541	0.309022	0.065698
sp|O95218|ZRAB2_HUMAN	29.09	9	7	6.08223	0.977183	3.11203	2.24441	2.3651	2.2235	2.21937	2.14747	1.9475	1.68943	1.54244	1.45	1.25653	1.2889	1.22245	0.885179	0.648876	0.603434	0.433188	0.315791	0.204146	0.0640265
sp|O95229|ZWINT_HUMAN	8.66	2	2	-100	0.627413	1.71858	1.41741	1.21737	1.29139	1.22531	1.01346	1.10141	1.14354	1.0151	1.05564	1.13502	0.905279	1.50679	0.990156	0.902529	1.21369	0.185297	0.185297	0.269532	0.185297
sp|O95232|LC7L3_HUMAN	25.93	9	9	7.36287	0.979511	2.75728	2.69231	2.41209	2.28362	2.06089	2.05735	1.72536	1.52214	1.49165	1.31274	1.40611	1.11979	0.96932	0.753552	0.616718	0.543559	0.373812	0.243831	0.220455	0.0222361
sp|O95239|KIF4A_HUMAN	9.5	11	9	3.2325	0.683947	2.68638	2.68551	2.33293	2.19921	2.0997	1.87312	1.83314	1.73139	1.55237	1.45056	1.23981	0.95338	0.883531	0.791776	0.610573	0.605459	0.72998	0.5042	1.42367	0.121681
sp|O95249|GOSR1_HUMAN	9.2	2	2	-125.978	0.797031	2.35586	2.08755	1.45482	1.45101	1.62453	1.02963	1.34991	1.07656	1.0955	0.607415	0.804951	0.713533	0.953153	0.683238	0.662111	0.520387	0.390215	0.585411	0.0965927	0.0640221
sp|O95295|SNAPN_HUMAN	29.41	2	2	-100	0.246878	2.07692	1.5241	1.74674	1.99394	2.02216	1.83482	1.30385	1.92808	1.37387	1.46075	2.81015	1.36353	1.20066	1.25027	1.19146	1.21819	2.0787	1.42976	2.22115	0.203408
sp|O95297|MPZL1_HUMAN	14.13	2	2	-100	-0.215716	1.17144	0.759056	0.710828	0.962565	0.790455	0.966427	0.937658	0.700801	0.932965	1.2945	2.00123	1.19154	1.10293	1.31582	1.32787	1.47454	1.16159	1.07504	1.20849	1.39988
sp|O95299|NDUAA_HUMAN	6.76	2	2	1.24895	0.901954	3.45242	2.59759	2.54352	2.41856	2.07044	2.04839	1.22226	1.87104	1.69316	1.65201	0.891004	1.01317	1.08836	1.12571	0.728496	0.619811	0.522187	0.369721	0.170837	0.123214
sp|O95319|CELF2_HUMAN	8.27	3	3	-2.42011	0.973803	2.52015	2.23724	1.95644	2.03852	1.7922	1.80715	1.67878	1.43995	1.3202	0.966621	1.09415	1.0005	0.895847	0.76471	0.711738	0.475376	0.431182	0.19062	0.154104	0.0164531
sp|O95336|6PGL_HUMAN	36.43	7	7	6.3336	0.960514	2.86408	2.39881	2.40721	2.25476	2.12449	2.08501	1.53927	1.6524	1.26121	1.4571	1.67919	1.00421	0.753983	0.823321	0.643754	0.561932	0.349641	0.195324	0.140083	0.0340169
sp|O95347|SMC2_HUMAN	13.2	12	11	8.86802	0.962848	3.09594	2.68879	2.46562	2.27554	2.23139	2.09166	1.9336	1.54315	1.64002	1.4728	1.33726	1.10808	0.953519	0.808406	0.680333	0.543645	0.411318	0.422431	0.322424	0.0385163
sp|O95372|LYPA2_HUMAN	19.05	2	2	2.75467	0.952534	2.60621	2.3605	2.01508	1.90027	2.1056	1.86728	1.77937	1.41881	1.31885	1.05173	1.16213	1.01027	0.833417	0.690786	0.570006	0.483338	0.308416	0.178662	0.0698432	0.0698432
sp|O95373|IPO7_HUMAN	26.88	19	18	8.03529	0.985871	3.06917	2.54909	2.36292	2.36101	2.10006	1.82643	1.88675	1.6878	1.43425	1.33265	1.36028	1.11095	0.951017	0.757819	0.668526	0.511519	0.392931	0.196874	0.170792	0.0169049
sp|O95394|AGM1_HUMAN	26.2	10	9	8.57363	0.954052	2.62434	2.71786	2.32726	2.25166	2.28561	2.03896	1.95319	1.78086	1.59748	1.27449	1.42379	1.09273	1.05291	0.812926	0.616701	0.586256	0.494989	0.376772	0.353994	0.10208
sp|O95400|CD2B2_HUMAN	7.33	2	2	4.43487	0.815262	3.60084	2.92227	2.81703	2.65639	2.32159	2.26584	2.04767	1.84858	1.51163	1.4643	1.70146	1.30984	0.887796	0.817115	0.955556	0.619443	0.548801	1.22718	0.189575	0.153413
sp|O95433|AHSA1_HUMAN	45.86	11	10	9.87929	0.991103	3.36317	3.06118	2.75382	2.39055	2.47693	2.26872	2.01709	1.85582	1.7633	1.38518	1.59832	1.2167	1.09902	0.870236	0.755084	0.589728	0.382525	0.254013	0.128988	0.0115968
sp|O95453|PARN_HUMAN	3.29	2	2	2.35125	0.388869	3.26387	3.16316	2.89283	2.65308	2.49345	2.16874	2.00936	1.90391	1.68131	1.61996	1.25546	1.30048	1.03606	0.731209	0.756581	0.623718	0.94534	0.653617	0.445162	2.22661
sp|O95456|PSMG1_HUMAN	23.61	5	5	5.60608	0.983971	3.10251	2.63281	2.33669	2.15712	2.09288	1.96505	2.01542	1.78429	1.62538	1.23867	1.3251	1.19748	1.19225	0.917026	0.797412	0.596889	0.432774	0.336108	0.191901	0.0335759
sp|O95466|FMNL_HUMAN	2.36	2	2	-100	0.0539807	0.591766	0.969613	0.862708	0.579566	1.08152	0.454901	0.853992	0.896138	0.858594	0.82449	0.861186	0.890627	1.02908	0.902797	0.791912	1.24385	0.476872	1.35269	1.31567	0.270407
sp|O95486|SC24A_HUMAN	4.3	3	2	-6.46824	0.787798	3.18312	2.95995	2.56607	2.81649	2.78631	2.22456	2.04878	1.64135	1.62783	1.44689	1.54385	1.04488	0.884201	0.929783	0.913363	0.406997	0.685892	0.708317	0.766319	0.0195014
sp|O95487|SC24B_HUMAN	3.47	3	2	-100	0.754602	3.06896	2.24062	2.75612	2.05492	1.92164	2.51813	1.63868	1.37565	1.19848	1.59899	2.00199	0.667636	0.84076	0.75107	0.768153	0.812189	0.428753	0.365368	0.437658	0.303851
sp|O95551|TYDP2_HUMAN	9.67	3	2	-3.33286	0.779775	2.37279	2.73171	2.08571	2.08217	1.81719	2.02596	0.917585	1.12894	1.53679	1.37671	1.19596	0.841288	0.470169	0.578489	0.465028	0.73355	0.375126	0.293348	0.463892	0.00472518
sp|O95563|MPC2_HUMAN	30.71	4	3	2.1902	0.929058	3.05498	2.79569	2.73157	2.62317	2.18784	2.10513	1.91811	1.74621	1.68317	1.01946	1.57476	1.15808	0.653546	0.80844	0.808598	0.637455	0.408807	0.311441	0.031063	0.0199063
sp|O95573|ACSL3_HUMAN	16.81	9	7	8.62838	0.962289	3.42684	2.91633	2.57765	2.45004	2.52781	1.84892	1.84246	1.88741	1.51174	1.39238	1.52902	1.16558	1.02871	0.790972	0.69869	0.530645	0.419925	0.296653	0.057007	0.0413758
sp|O95602|RPA1_HUMAN	6.05	7	6	7.68157	0.930318	2.44576	2.68778	2.4557	2.30802	2.06364	2.20343	2.00393	1.7153	1.73778	1.50326	1.08085	1.1783	1.12095	0.924904	0.850592	0.81989	0.746163	0.666375	0.422751	0.0297489
sp|O95613|PCNT_HUMAN	1.26	4	3	-6.22248	0.781348	2.37049	2.75558	2.15175	1.91141	1.49202	1.85993	1.48548	1.94292	1.54967	1.15199	1.89292	1.21817	0.887083	1.1103	0.7753	0.833714	0.354565	0.334992	0.355877	0.374207
sp|O95628|CNOT4_HUMAN	4.52	2	2	-5.25869	0.809537	1.746	1.73827	1.40463	1.19505	1.24544	1.19088	1.07252	0.853607	0.980987	0.746321	0.401737	0.77553	0.637945	0.638492	0.683084	0.460566	0.443782	0.203339	0.162362	0.162362
sp|O95630|STABP_HUMAN	10.61	3	3	1.1052	0.562475	2.72118	2.5446	2.3685	2.19855	2.05632	2.03382	1.74079	1.50605	1.49988	1.34607	1.37999	1.07589	0.876413	0.712803	1.00877	0.561435	0.540012	0.0693941	11.867	0.0568541
sp|O95639|CPSF4_HUMAN	11.9	3	2	-0.911383	0.930754	2.46113	2.21109	2.08627	1.8404	1.78752	1.71703	1.47154	1.47913	1.31188	1.09001	1.41582	0.904734	0.900406	0.612019	0.595339	0.462852	0.322584	0.366629	0.308784	0.0839709
sp|O95684|FR1OP_HUMAN	16.04	3	3	5.34725	0.889905	3.21858	2.64878	2.75804	2.68112	2.36159	2.22734	2.18585	1.94061	1.36772	1.33634	1.76963	1.37192	1.19334	0.858104	0.768603	0.49315	0.581445	0.549806	0.502998	0.0930246
sp|O95721|SNP29_HUMAN	39.53	7	7	6.47759	0.986641	2.64531	2.66366	2.42776	2.19917	2.0713	2.03914	1.91018	1.61927	1.51195	1.3401	1.38984	1.2255	0.853165	0.839198	0.663198	0.527685	0.436889	0.219367	0.139831	0.0275127
sp|O95747|OXSR1_HUMAN	28.65	11	9	5.8945	0.975406	2.9764	2.31551	2.42338	2.26163	2.24598	1.97741	1.74101	1.8331	1.57807	1.30447	1.54096	1.18712	0.987	0.791225	0.626726	0.5792	0.450588	0.240372	0.212786	0.0365973
sp|O95757|HS74L_HUMAN	27.41	11	11	6.2122	0.934354	3.17618	2.65317	2.58342	2.47774	2.45872	2.01819	2.00809	1.85994	1.59219	1.48094	1.49489	1.28267	1.04532	0.785885	0.720307	0.590122	0.511198	0.580271	0.125558	0.108374
sp|O95758|PTBP3_HUMAN	22.1	7	7	9.17834	0.964344	2.89111	2.6237	2.49052	2.31497	2.38135	2.02251	1.99425	1.73102	1.56848	1.47574	1.42341	1.2657	1.05217	0.876081	0.691415	0.548756	0.46372	0.318471	0.374163	0.0419406
sp|O95777|LSM8_HUMAN	41.67	3	3	8.62333	0.947982	2.77716	2.51056	2.36082	2.12357	2.00127	1.97365	1.85886	1.76531	1.69239	1.37756	0.943122	1.12763	0.858203	0.875916	0.647643	0.601561	0.482751	0.29222	0.200752	0.142722
sp|O95782|AP2A1_HUMAN	26.71	14	13	4.86651	0.862803	2.57787	2.91988	2.68775	2.77769	2.33937	2.05523	1.81471	1.73596	1.72258	1.4396	1.79221	1.19324	0.984309	0.848927	0.608981	0.576663	0.473066	0.321287	0.337133	0.300038
sp|O95793|STAU1_HUMAN	26.17	11	11	8.41885	0.987298	2.82462	2.45654	2.39263	2.08804	2.05248	1.92207	1.82627	1.64966	1.62291	1.25361	1.26364	1.10282	0.947171	0.764357	0.71251	0.560478	0.423863	0.267221	0.220157	0.0365996
sp|O95801|TTC4_HUMAN	13.7	3	3	6.40837	0.929889	2.889	2.85099	2.36183	2.46101	2.01773	2.09055	1.88134	1.66111	1.52004	1.29058	1.3256	1.0854	0.83321	0.808114	0.474777	0.472399	0.405093	0.351692	0.111592	0.126991
sp|O95810|SDPR_HUMAN	13.88	3	3	5.32749	0.944613	2.62507	2.51714	2.27024	2.23404	2.01156	1.768	1.64655	1.52008	1.39334	1.32858	1.46588	1.29748	0.989227	0.814284	0.81957	0.596379	0.63973	0.284981	0.0516821	0.0406396
sp|O95816|BAG2_HUMAN	36.02	7	4	-1.4013	0.943119	3.20247	2.79828	2.63811	2.31657	1.69908	2.24666	2.04935	1.70326	1.59264	1.54975	1.70465	0.929818	0.874676	0.928578	0.722231	0.546725	0.408249	0.210439	0.25693	0.0412035
sp|O95817|BAG3_HUMAN	8.17	2	2	1.9495	0.681394	2.11538	2.06709	1.79861	1.64949	1.55313	1.42846	1.24703	1.22121	0.941974	0.882094	0.982877	0.945225	0.714985	0.676625	0.714902	0.837998	1.13013	0.748043	0.254347	0.195018
sp|O95825|QORL1_HUMAN	6.59	2	2	-100	0.590283	0.442225	0.359281	0.690859	0.320016	0.542002	0.322555	0.498562	0.143856	0.276375	0.310577	0.470838	0.362701	0.161076	0.363415	0.178417	0.140097	0.327599	0.12985	0.0998398	0.0565975
sp|O95831|AIFM1_HUMAN	30.83	14	12	9.19197	0.911093	3.1286	3.06866	2.6716	2.60104	2.44247	2.02093	1.88149	1.93638	1.67863	1.5251	1.54649	1.16516	1.01696	0.707088	0.702897	0.439819	0.368822	0.204944	0.153689	0.174076
sp|O95834|EMAL2_HUMAN	8.47	3	3	7.37158	0.915383	2.87235	2.70409	2.31643	2.27411	2.08074	1.98682	1.80478	1.50597	1.40695	1.3735	1.33578	0.970052	0.677252	0.642895	0.847745	0.528943	0.583494	0.377568	0.123173	0.114663
sp|O95861|BPNT1_HUMAN	20.78	6	5	6.79032	0.858605	2.91037	2.10407	2.67535	2.5046	2.21185	1.99555	2.01377	1.87788	1.73404	1.80748	1.10955	1.25606	1.10121	0.947609	0.824663	0.63052	0.524052	0.324995	0.353834	0.377675
sp|O95865|DDAH2_HUMAN	9.82	2	2	-100	-0.269927	1.3888	1.31215	0.838138	1.03486	0.775638	0.815599	0.942584	0.758438	0.896002	0.778045	1.4164	0.777276	0.766727	0.498147	0.479536	0.907913	0.68815	0.933039	1.17719	1.48338
sp|O95881|TXD12_HUMAN	13.95	2	2	10.3298	0.982295	3.16336	3.18121	2.83669	2.69323	2.55515	2.47981	2.16608	1.983	1.95706	1.74773	1.55025	1.17545	1.09113	0.987516	0.753726	0.717864	0.500077	0.246845	0.174811	0.0599277
sp|O95983|MBD3_HUMAN	9.62	2	2	3.11666	0.971642	2.91128	2.00153	2.2342	2.2695	1.95849	1.8976	1.58364	1.43304	1.38691	1.27992	1.32347	1.15576	0.876924	0.863065	0.786787	0.569368	0.387152	0.248362	0.191503	0.0658453
sp|O95989|NUDT3_HUMAN	13.95	2	2	5.93376	0.956814	3.18785	2.58272	2.82238	2.51319	2.27863	2.32672	1.91941	1.81904	1.53521	1.70476	1.54972	1.09645	0.858524	0.771336	0.859541	0.479716	0.479355	0.244683	0.14285	0.0810833
sp|O96000|NDUBA_HUMAN	36.05	5	5	6.6772	0.835426	2.73245	3.09637	2.67975	2.4066	2.35075	2.2076	1.9189	1.93542	1.6894	1.54581	1.27652	1.28279	1.01244	0.801265	0.650672	0.538035	0.394558	0.252365	0.211314	0.417203
sp|O96008|TOM40_HUMAN	46.26	8	8	7.34623	0.984784	2.80545	2.56627	2.45307	2.22382	2.24034	2.05935	1.69819	1.61497	1.38685	1.31118	1.11485	1.16315	1.02108	0.848885	0.659414	0.582523	0.523354	0.334424	0.187482	0.0173083
sp|O96011|PX11B_HUMAN	9.27	2	2	-13.314	0.304326	3.23783	3.26615	2.20626	2.22127	1.90272	1.85934	2.36027	1.22842	1.9206	1.72502	1.20379	1.7202	1.34241	1.15151	0.400208	0.183089	1.04127	1.33354	1.08096	1.02543
sp|O96013|PAK4_HUMAN	4.23	2	2	-100	-0.210739	2.29033	2.04157	1.02291	0.721498	0.965094	0.80881	0.620097	0.794478	0.824307	0.996508	0.667295	0.930327	1.04484	1.00416	0.996187	0.86269	1.27709	0.169234	2.04876	1.20914
sp|O96019|ACL6A_HUMAN	50.12	14	13	8.32429	0.988684	2.77489	2.39979	2.2236	2.20346	2.12039	1.89458	1.88363	1.70789	1.47805	1.29308	1.36104	1.19677	0.943174	0.763324	0.629418	0.532158	0.418509	0.20916	0.150199	0.0171844
sp|P00044|CYC1_YEAST	19.27	2	2	11.0406	0.971865	0.0670773	0.142245	0.168476	0.264191	0.35368	0.432392	0.485256	0.609116	0.721295	0.731089	0.96041	0.867638	0.949038	1.07245	1.21246	1.28362	1.37906	1.62374	1.36987	1.73913
sp|P00127|QCR6_YEAST	17.69	2	2	-5.37442	0.88309	0.0244748	0.126496	0.16359	0.214088	0.305189	0.302641	0.372997	0.370419	0.533868	0.719622	0.329674	0.682451	0.593495	0.82489	0.838302	0.848411	0.960413	1.02571	1.53442	1.23546
sp|P00128|QCR7_YEAST	43.31	5	3	6.99277	0.872661	0.162878	0.111982	0.153997	0.168836	0.340114	0.428803	0.483669	0.580129	0.661029	0.763728	0.757527	0.824947	0.959346	1.09316	1.08558	1.15144	1.20476	1.31793	1.45824	1.42692
sp|P00330|ADH1_YEAST	61.49	8	7	2.9249	0.844779	0.0121708	0.138545	0.198369	0.251877	0.402303	0.425935	0.554426	0.588861	0.639736	0.742141	0.31974	0.935413	1.14048	0.909339	0.616969	1.18776	1.36739	1.44188	1.27816	1.44558
sp|P00338|LDHA_HUMAN	55.12	14	13	8.60455	0.986141	2.72148	2.5899	2.36325	2.33625	2.03795	1.97159	1.85443	1.60562	1.65658	1.52361	1.14458	1.01348	0.864502	0.807092	0.657144	0.511895	0.419692	0.227482	0.179806	0.0304313
sp|P00359|G3P3_YEAST	77.41	5	4	-4.83252	0.939907	0.0176007	0.153838	0.196319	0.293977	0.42706	0.39044	0.543896	0.722758	0.638158	0.615562	1.02783	0.975804	1.00822	0.927899	0.897596	1.08472	1.14923	1.08482	1.31541	1.2371
sp|P00360|G3P1_YEAST	63.25	10	8	4.70215	0.922812	0.0061963	0.132515	0.215342	0.286702	0.405243	0.451506	0.519352	0.547081	0.651619	0.713609	0.51361	0.9947	0.999665	1.0941	1.11738	1.13521	1.19447	1.30795	0.754151	1.18463
sp|P00367|DHE3_HUMAN	30.47	5	4	-1.40381	0.988536	2.8525	2.68413	2.44112	2.28708	2.29681	1.99244	1.79075	1.67029	1.44264	1.34585	1.27832	1.1984	0.946179	0.808039	0.696521	0.488344	0.333568	0.204176	0.118018	0.0392477
sp|P00374|DYR_HUMAN	23.53	3	3	-0.454336	0.901008	2.82092	2.87099	2.73605	2.39509	2.61341	2.24575	2.33613	2.20947	1.72873	1.72392	2.05138	1.53399	1.04864	0.696236	0.652432	0.702565	0.440063	0.109774	0.139191	0.0979444
sp|P00387|NB5R3_HUMAN	45.18	8	7	9.18945	0.959175	3.07664	2.73034	2.45076	2.47569	2.1236	1.95726	1.8416	1.72037	1.61055	1.41697	1.43994	1.15614	0.930897	0.756634	0.6998	0.549249	0.367908	0.271182	0.0617796	0.0608814
sp|P00390|GSHR_HUMAN	36.78	10	9	9.78348	0.983569	3.06341	2.93642	2.88119	2.80899	2.55674	2.40708	2.13648	1.99818	1.75243	1.59474	1.50873	1.3081	1.04546	0.846657	0.763529	0.511901	0.440047	0.247942	0.188721	0.0592777
sp|P00403|COX2_HUMAN	13.22	2	2	5.06236	0.954959	1.97054	2.54863	2.34823	2.46844	2.0847	1.85051	1.87716	1.53013	1.63533	1.19023	1.40612	0.735855	0.874729	0.884106	0.691723	0.535203	0.413522	0.227103	0.136573	0.0334136
sp|P00410|COX2_YEAST	27.49	4	4	2.90213	0.47553	0.844646	0.297454	0.328369	0.312284	0.311647	0.364105	0.480492	0.575721	0.610058	0.713926	0.642463	0.844711	0.944043	0.976715	1.14762	1.26094	1.22128	1.29666	1.2943	1.45618
sp|P00424|COX5A_YEAST	25.49	2	2	-100	-0.356185	1.60784	1.0585	1.94452	0.996582	0.857709	1.11956	0.584918	0.945266	0.875385	0.774393	1.08678	1.25529	1.07563	0.738114	1.10688	0.742754	0.946161	1.2689	1.34948	0.860865
sp|P00425|COX5B_YEAST	33.77	4	4	2.66006	0.547089	0.544324	0.330311	0.294221	0.372011	0.384028	0.374526	0.539742	0.559668	0.678271	0.849364	0.51262	0.825401	0.994307	0.977691	1.14003	1.30729	1.38308	1.31246	1.7778	1.59324
sp|P00427|COX6_YEAST	33.11	4	3	2.64434	0.980973	0.0120296	0.1346	0.210759	0.29875	0.37556	0.425859	0.544944	0.693611	0.686419	0.8154	1.03632	1.03549	1.12346	1.19852	1.12029	1.19931	1.4451	1.52834	1.41671	1.54445
sp|P00431|CCPR_YEAST	44.88	11	9	7.78154	0.987006	0.0116724	0.146474	0.2069	0.216616	0.328778	0.401595	0.460929	0.599209	0.645719	0.752751	0.819347	0.945907	1.0243	1.04374	1.09323	1.23947	1.33181	1.48385	1.36528	1.60908
sp|P00441|SODC_HUMAN	60.39	5	4	4.32425	0.938001	2.40169	2.88522	2.71276	2.6217	2.43166	2.21483	2.02363	0.973921	1.58433	1.51197	1.65692	0.964014	0.828328	0.880675	0.459789	0.516915	0.349852	0.171554	0.0797818	0.0136991
sp|P00445|SODC_YEAST	88.96	10	9	-1.09202	0.931425	0.0102744	0.119505	0.213291	0.293566	0.335764	0.410027	0.480159	0.488577	0.747401	0.807227	0.4841	0.886979	0.788547	0.916914	1.07893	1.11765	1.17487	1.30698	1.53176	1.65467
sp|P00447|SODM_YEAST	42.49	7	6	0.903004	0.927744	0.00351074	0.111197	0.160053	0.287975	0.384711	0.410997	0.467692	0.560568	0.664831	0.728549	0.474407	0.801765	0.869645	0.943826	1.14658	1.0052	1.31351	1.36507	0.841663	1.39626
sp|P00491|PNPH_HUMAN	50.52	12	11	11.7794	0.951918	2.62186	2.59796	2.37928	2.24801	2.04268	1.93767	1.75472	1.58763	1.50896	1.31698	1.41584	1.07162	0.895451	0.768981	0.69722	0.521757	0.382569	0.220545	0.138993	0.125171
sp|P00492|HPRT_HUMAN	67.89	11	8	2.13597	0.850651	2.85887	2.57208	2.49658	2.45089	2.16252	1.78979	1.87979	1.48504	1.50893	1.45346	1.42943	1.14653	1.034	0.686871	0.597387	0.611241	0.470688	0.268357	0.182843	0.37046
sp|P00498|HIS1_YEAST	37.71	10	10	4.42534	0.918437	0.107588	0.1243	0.162444	0.270672	0.297004	0.408464	0.46106	0.557746	0.621144	0.705635	0.535783	0.848565	0.916712	1.06214	0.982676	1.26373	1.2322	1.39976	1.35565	1.62802
sp|P00505|AATM_HUMAN	54.65	19	18	10.3705	0.938812	3.0344	2.60364	2.77313	2.52539	2.26939	2.12346	1.98068	1.8157	1.70053	1.49233	1.51923	1.23347	1.07255	0.872743	0.741758	0.638966	0.44643	0.248889	0.138228	0.178348
sp|P00519|ABL1_HUMAN	10.27	8	7	8.02084	0.904911	3.21213	3.17553	2.83774	2.59996	2.36541	2.26872	2.10487	1.68748	1.91058	1.56784	1.2766	1.28622	1.08453	0.850713	0.617998	0.633661	0.5691	0.383447	0.549186	0.0781731
sp|P00546|CDK1_YEAST	26.17	5	4	5.54182	0.978157	0.0581593	0.115226	0.210575	0.270645	0.364387	0.455049	0.44187	0.59816	0.71422	0.80256	0.862267	0.879048	0.967508	1.10135	1.14404	1.11717	1.32826	1.36148	1.32754	1.4384
sp|P00549|KPYK1_YEAST	99	30	29	3.57583	0.993847	0.0111559	0.137422	0.196452	0.268015	0.336257	0.405904	0.475688	0.55084	0.612456	0.715663	0.807214	0.866172	0.928498	1.05683	1.0876	1.16955	1.32399	1.40787	1.25912	1.51845
sp|P00558|PGK1_HUMAN	61.15	18	16	6.99088	0.984424	2.7325	2.17938	2.29666	2.13836	2.00261	1.7948	1.80268	1.4866	1.4207	1.39047	1.34215	1.08005	0.866261	0.721584	0.706061	0.480261	0.363382	0.203018	0.112681	0.0394894
sp|P00560|PGK_YEAST	65.87	18	14	-0.641936	0.97549	0.00735449	0.153218	0.220797	0.334568	0.436712	0.496798	0.535429	0.700444	0.818026	0.88977	0.768067	1.0046	0.927603	1.20086	1.29158	1.30524	1.39643	1.32066	1.197	1.69687
sp|P00568|KAD1_HUMAN	37.63	5	4	5.98812	0.935528	3.13009	2.99061	2.41257	2.25629	2.17977	2.01724	1.68907	1.67722	1.40175	1.01855	1.2333	1.00135	0.897562	0.734157	0.547983	0.480205	0.322725	0.364365	0.293832	0.0494847
sp|P00729|CBPY_YEAST	32.71	11	10	4.6529	0.973214	0.0143352	0.149802	0.205808	0.315191	0.368579	0.42038	0.448451	0.619127	0.581268	0.762774	0.702864	0.955335	0.968358	1.11881	1.14952	1.14286	1.33451	1.53606	1.41343	1.49098
sp|P00734|THRB_HUMAN	15.59	7	5	5.9377	0.974096	3.10421	3.29603	2.72588	2.80654	2.43474	2.12989	1.96783	1.91899	1.70595	1.56078	1.48215	1.14613	0.971135	0.873828	0.641703	0.545546	0.324958	0.212301	0.229289	0.0123664
sp|P00812|ARGI_YEAST	19.82	6	5	2.34396	0.724335	0.286192	0.436022	0.177924	0.285095	0.304197	0.349028	0.47307	0.562505	0.640981	0.730898	0.75231	0.877689	0.981317	1.05742	1.15338	1.2905	1.26925	1.41379	1.51097	1.58755
sp|P00815|HIS2_YEAST	47.56	24	20	8.52476	0.986371	0.0222783	0.154864	0.223872	0.319938	0.355265	0.443274	0.534383	0.652538	0.718272	0.806211	0.764389	0.911581	0.958051	1.08313	1.18672	1.27068	1.30779	1.55514	1.35981	1.62044
sp|P00817|IPYR_YEAST	51.22	10	10	5.87698	0.918993	0.0262552	0.0829293	0.174058	0.257089	0.347786	0.411564	0.514328	0.519384	0.56107	0.687436	0.388649	0.906619	0.947369	1.04056	1.08205	0.998567	1.37024	1.41873	1.43635	1.61029
sp|P00830|ATPB_YEAST	72.99	19	16	5.62329	0.990377	0.012433	0.149387	0.229706	0.300625	0.357418	0.414739	0.498621	0.625522	0.700369	0.801729	0.804947	0.875207	0.981767	1.09108	1.246	1.28727	1.36203	1.32757	1.41463	1.53571
sp|P00890|CISY1_YEAST	34.24	12	11	3.07728	0.986023	0.00203526	0.124861	0.163186	0.231226	0.323116	0.339162	0.435443	0.527173	0.561772	0.570359	0.694969	0.830262	0.877395	1.02532	1.08154	0.988401	1.14839	1.29445	1.23322	1.42153
sp|P00899|TRPE_YEAST	27.81	11	8	0.789237	0.868715	0.227968	0.138862	0.161512	0.289274	0.355015	0.423357	0.525006	0.634062	0.783807	0.822099	0.796022	0.907964	1.00153	1.12247	1.27512	1.24679	1.49814	1.50003	1.54052	1.62289
sp|P00924|ENO1_YEAST	86.5	8	8	4.62421	0.974558	0.0289406	0.145996	0.239245	0.294894	0.341479	0.454541	0.523118	0.600381	0.699203	0.753896	0.695917	0.924238	0.82175	0.924648	1.0713	1.13798	1.30392	1.32225	1.26229	1.76796
sp|P00925|ENO2_YEAST	78.49	7	7	1.92743	0.864515	0.0322117	0.191073	0.299129	0.4543	0.427901	0.516428	0.685445	0.835249	0.808909	0.968856	2.07426	0.813118	0.781569	0.989065	1.42466	1.46567	1.50101	1.63415	1.98886	2.04662
sp|P00927|THDH_YEAST	38.37	15	14	6.58386	0.733636	0.443443	0.189675	0.20587	0.301203	0.344317	0.421067	0.491276	0.570341	0.647211	0.763494	0.698555	0.888799	0.951751	1.08488	1.17631	1.22277	1.34719	1.37559	1.44106	1.56839
sp|P00931|TRP_YEAST	45.26	19	17	6.61086	0.979122	0.0214557	0.126762	0.214912	0.29459	0.361098	0.427474	0.50673	0.602038	0.664962	0.71131	0.63937	0.896857	0.980875	1.08011	1.17299	1.12682	1.32561	1.43762	1.36848	1.5081
sp|P00937|TRPG_YEAST	22.93	8	7	4.55885	0.963523	0.0300232	0.129616	0.192195	0.268978	0.274549	0.319094	0.407699	0.532949	0.586488	0.690342	0.877577	0.785353	0.740072	0.957906	1.1001	1.21892	1.06686	1.41143	1.46015	1.5381
sp|P00942|TPIS_YEAST	79.84	13	9	2.01439	0.902309	0.0140197	0.137623	0.202355	0.270797	0.400543	0.461737	0.533892	0.636127	0.678507	0.472517	0.609614	0.79461	0.994141	1.07714	1.28836	1.24288	0.782445	1.45372	1.57298	1.6109
sp|P00950|PMG1_YEAST	72.47	10	8	1.78406	0.944514	0.0594902	0.163693	0.24367	0.389778	0.469122	0.518211	0.589452	0.674616	0.671583	0.728113	0.591968	1.00759	1.00574	1.02706	1.09896	1.1341	1.3066	1.32497	1.32825	1.40084
sp|P00958|SYMC_YEAST	42.74	24	19	7.38865	0.894726	0.195182	0.153872	0.220908	0.281571	0.351212	0.420845	0.512647	0.631024	0.669939	0.73416	0.676944	0.911572	1.03195	1.09535	1.12195	1.24382	1.33231	1.47561	1.2982	1.55405
sp|P01008|ANT3_HUMAN	4.31	2	2	0.211497	0.369879	2.94767	2.67151	2.69848	2.29263	2.22374	2.23313	1.92829	1.84829	1.67101	1.49383	1.05601	1.04213	0.881182	0.997777	0.607385	0.680517	0.557299	1.29786	0.566273	1.40289
sp|P01023|A2MG_HUMAN	3.93	2	2	5.11156	0.965785	2.78381	2.414	2.60721	2.61755	2.36141	2.24684	1.62662	1.5745	1.44391	1.70159	1.67406	1.09053	1.05435	0.841543	0.681758	0.523311	0.427917	0.218796	0.160763	0.0157813
sp|P01024|CO3_HUMAN	3.13	4	3	7.74729	0.966321	2.24412	2.31397	2.29729	1.95073	2.06482	2.1794	1.91023	1.91541	1.56885	1.20917	1.05398	1.1916	0.910952	0.705652	0.604383	0.512924	0.450904	0.191889	0.141471	0.042474
sp|P01097|ATIF_YEAST	21.18	2	2	9.23423	0.953668	0.0607675	0.144	0.278877	0.315165	0.245528	0.483434	0.510435	0.62782	0.738468	0.731145	0.890053	0.878926	1.0201	1.04127	1.13249	1.27968	1.27497	1.46967	1.62219	1.5907
sp|P01116|RASK_HUMAN	24.34	3	3	0.917691	0.386704	2.95651	2.62129	2.48443	2.48057	2.09858	2.1128	1.95274	1.7194	1.65746	1.66173	1.28359	1.02652	0.84072	0.971355	1.15434	0.741815	0.829119	0.512544	0.478281	2.33798
sp|P01119|RAS1_YEAST	15.21	2	2	-100	-0.641866	3.43656	3.22779	3.05911	2.10954	1.54444	1.28461	1.29438	0.774353	0.668728	0.71006	1.78546	0.601533	0.73636	1.06446	0.702511	0.879721	0.92301	1.38161	1.49957	1.41898
sp|P01120|RAS2_YEAST	41.61	7	7	5.60723	0.863999	0.18798	0.175178	0.211152	0.236958	0.327087	0.385231	0.48337	0.501591	0.598858	0.629106	0.645293	1.01395	1.0289	1.01033	0.985778	1.08252	1.2663	1.4779	1.35176	1.51788
sp|P01123|YPT1_YEAST	36.41	5	5	5.78587	0.940927	0.123642	0.171559	0.268207	0.316637	0.391276	0.467691	0.546933	0.657584	0.790202	0.788509	0.772531	0.967624	0.884552	1.00147	1.25283	1.08782	1.30877	1.34089	1.66686	1.49669
sp|P02008|HBAZ_HUMAN	76.76	8	7	1.51199	0.966857	3.18505	2.43128	2.52988	2.1823	2.08975	2.23826	2.0851	1.80277	1.58236	1.44349	1.14728	1.06395	0.910672	0.560874	0.576591	0.53012	0.448196	0.207238	0.156843	0.0411513
sp|P02042|HBD_HUMAN;sp|P68871|HBB_HUMAN	23.81;23.81	2	2	2.97824	0.80386	2.29677	2.14306	1.95094	2.0243	1.92907	1.88116	1.60577	1.4368	1.49133	1.28495	1.36486	0.906753	0.816761	0.909516	0.612057	0.49628	0.349009	0.321862	0.279253	0.428708
sp|P02100|HBE_HUMAN	71.43	7	7	10.5747	0.988194	2.83003	2.30324	2.49853	2.43031	2.23108	2.10908	1.90378	1.73902	1.59019	1.61075	1.18754	1.03912	0.98894	0.855392	0.724594	0.588548	0.454859	0.224091	0.129169	0.00885572
sp|P02293|H2B1_YEAST;sp|P02294|H2B2_YEAST	32.82;32.82	3	3	1.50032	0.819136	0.117452	0.128932	0.196413	0.295313	0.382543	0.447839	0.53489	0.599344	0.576062	0.737988	0.290739	0.95166	0.946233	1.01754	1.13218	1.29803	1.35313	1.53604	1.48778	1.54495
sp|P02309|H4_YEAST	58.25	4	2	9.61652	0.971855	0.0277219	0.0930927	0.210695	0.278037	0.36595	0.424117	0.536771	0.577513	0.676507	0.79509	0.911387	0.868528	0.938819	1.05546	0.947219	1.14509	1.27959	1.55062	1.53101	1.59454
sp|P02381|RMAR_YEAST	5.28	2	2	-100	-0.377424	1.31635	3.69277	4.10285	2.73821	1.86746	2.71718	2.23345	1.90414	1.85835	1.63404	1.3244	1.83941	1.74933	1.13565	0.950489	0.973246	0.873416	1.07457	1.22606	1.37702
sp|P02400|RLA4_YEAST	112.73	6	5	4.12308	0.940656	0.0850339	0.143071	0.221471	0.278496	0.36823	0.421088	0.520438	0.62688	0.654431	0.74447	0.54763	1.00307	1.00781	1.07312	1.19415	1.23216	1.31921	1.47438	1.11173	1.55866
sp|P02406|RL28_YEAST	62.42	8	8	4.18516	0.988127	0.00579506	0.126423	0.209289	0.301066	0.35482	0.433373	0.499768	0.594123	0.677019	0.790897	0.868765	0.812296	0.916663	1.06984	1.14489	1.13883	1.25286	1.42976	1.14969	1.51201
sp|P02407|RS17A_YEAST;sp|P14127|RS17B_YEAST	52.94;52.94	6	6	10.1698	0.967089	0.00901702	0.14067	0.206069	0.299068	0.35955	0.452229	0.514635	0.605138	0.692111	0.56775	0.681289	0.830629	0.924338	0.934044	1.20082	1.22718	1.28544	1.35919	1.43866	1.5275
sp|P02461|CO3A1_HUMAN	5.53	3	2	9.41807	0.939048	2.73408	2.56887	2.4502	2.10019	2.09776	1.70812	1.87907	1.80323	1.60118	1.29394	1.02111	1.23151	1.1567	0.838396	0.552933	0.493102	0.420736	0.25546	0.0962132	0.0962132
sp|P02545|LMNA_HUMAN	54.97	29	27	5.80022	0.996354	2.87805	2.83867	2.59382	2.31433	2.22004	2.09428	1.92076	1.81749	1.63724	1.44263	1.37736	1.19014	0.990982	0.890793	0.716526	0.572859	0.459634	0.241069	0.142439	0.0110121
sp|P02549|SPTA1_HUMAN	14.22	26	21	7.29943	0.944495	3.12606	2.8796	2.92812	2.70249	2.35988	2.26287	2.10087	1.83571	1.76143	1.65091	1.51984	1.15999	0.961425	0.893038	0.79771	0.626792	0.568426	0.459856	0.0476385	0.0492615
sp|P02557|TBB_YEAST	43.11	12	9	1.86189	0.930551	0.139894	0.14533	0.219204	0.298172	0.379135	0.43129	0.496495	0.536334	0.664671	0.756964	0.634157	0.824366	0.91894	0.974058	1.18933	1.15179	1.28799	1.31004	1.25549	1.46634
sp|P02649|APOE_HUMAN	29.97	7	6	5.33978	0.976708	2.90019	2.96528	2.3877	2.49915	2.28458	2.05057	2.12264	1.90011	1.52121	1.56891	1.42105	1.22166	0.918624	0.80555	0.779845	0.479118	0.545971	0.259512	0.153759	0.047537
sp|P02748|CO9_HUMAN	3.76	2	2	-11.1647	0.607069	2.8033	2.41637	2.42619	2.4766	2.64995	2.03447	2.04924	1.70377	1.65774	1.27599	1.11698	1.17278	1.11119	1.09381	1.03337	0.566448	0.430407	0.251323	0.86656	0.793873
sp|P02765|FETUA_HUMAN	6.81	2	2	-7.16079	0.762018	1.32088	2.62518	2.01347	0.550268	1.4964	1.69621	1.57092	0.404579	1.30739	1.09602	1.10036	1.05611	0.479555	0.518808	0.527668	0.478482	0.38672	0.221984	0.126516	0.00111009
sp|P02769|ALBU_BOVIN	82.37	40	35	4.47236	-	1.13722	1.03776	0.998476	0.943473	0.914071	0.866452	0.830513	0.867263	0.952855	1.05167	1.39279	1.85316	2.31226	3.2714	4.03666	5.65372	7.7774	11.3437	12.7631	0.0393665
sp|P02786|TFR1_HUMAN	46.97	28	26	6.45788	0.987038	2.78421	2.68766	2.49384	2.34275	2.00937	1.97467	1.78124	1.6482	1.59961	1.3077	1.22932	1.10953	1.00726	0.818553	0.633683	0.515602	0.37603	0.219996	0.127513	0.0548406
sp|P02788|TRFL_HUMAN	2.96	2	2	-100	0.219837	3.48911	1.95018	1.09192	1.05388	0.967841	1.01391	1.12571	1.3729	1.21167	1.04125	0.999057	1.27861	1.03123	1.02423	0.630733	1.20142	0.909658	0.603268	0.69928	1.03744
sp|P02829|HSP82_YEAST	55.57	6	6	6.7023	0.964788	0.0357575	0.110083	0.17263	0.247685	0.318593	0.427184	0.502101	0.596753	0.662351	0.708058	0.566898	0.974528	1.01716	1.06692	1.14005	1.1057	1.27522	1.45398	1.4773	1.51275
sp|P02992|EFTU_YEAST	55.15	17	14	0.764601	0.974934	0.0299242	0.139259	0.233352	0.299776	0.374745	0.445776	0.513732	0.52941	0.649521	0.730196	0.649483	0.914046	0.95846	1.04205	1.21418	1.07695	1.38792	1.38216	1.3348	1.52783
sp|P02994|EF1A_YEAST	60.48	14	10	9.69903	0.987393	0.0119475	0.145533	0.20103	0.311539	0.415901	0.47159	0.612333	0.700309	0.716756	0.813725	0.921561	0.965259	0.974996	1.11115	1.16735	1.25772	1.46562	1.38605	1.47737	1.5121
sp|P03872|REP2_YEAST	16.55	4	3	-6.33503	0.292941	0.671092	0.781131	0.414096	0.274201	0.46663	0.32531	0.504864	0.46948	0.593498	0.679987	0.616176	0.814752	0.810958	1.01669	1.23451	1.2098	1.28	1.38404	1.48703	1.53774
sp|P03905|NU4M_HUMAN	4.79	2	2	-0.885956	0.752492	2.34366	2.01322	2.13644	2.11768	2.11339	1.70061	1.73116	1.30342	1.21431	1.11183	1.13896	0.804448	0.6129	0.628807	0.752254	0.425202	0.593532	0.421207	0.589734	0.260952
sp|P03965|CARB_YEAST	10.47	9	7	4.00509	0.987811	0.0111555	0.152498	0.16752	0.243169	0.340024	0.383509	0.474144	0.531134	0.629149	0.725363	0.815444	0.802529	0.939207	1.08557	1.22165	1.11844	1.24577	1.2764	1.28328	1.50025
sp|P04037|COX4_YEAST	50.32	4	3	8.82017	0.976211	0.028331	0.12491	0.186409	0.275503	0.368673	0.422674	0.507785	0.619833	0.764758	0.864938	0.870994	0.912132	0.858454	1.01148	1.1339	1.26961	1.29087	1.43996	1.1507	1.73296
sp|P04040|CATA_HUMAN	52.18	20	16	0.105791	0.84774	2.86215	2.81843	2.31653	2.33632	2.23178	2.04123	1.9611	1.7088	1.54877	1.43374	1.39375	1.15825	0.977419	0.833784	0.693179	0.65773	0.55387	0.307205	0.245558	0.465925
sp|P04046|PUR1_YEAST	42.16	15	13	8.82866	0.910866	0.173357	0.121323	0.194598	0.268495	0.32654	0.412594	0.512606	0.587323	0.651883	0.776866	0.82404	0.829345	0.972379	1.00083	1.06963	1.19084	1.26407	1.34743	1.36257	1.43078
sp|P04050|RPB1_YEAST	18.47	23	17	5.22629	0.984817	0.0199027	0.178278	0.201604	0.247569	0.341558	0.411747	0.486297	0.559129	0.681185	0.819332	0.870957	0.912791	1.0488	1.13725	1.28303	1.3026	1.3664	1.52735	1.38144	1.65362
sp|P04051|RPC1_YEAST	3.63	3	2	-100	-0.131359	0.231201	1.45318	2.34729	1.81937	1.74479	1.18104	0.657256	1.09468	1.13579	0.885404	1.26492	0.789102	0.567178	1.10421	0.891665	0.935316	1.07059	0.878568	0.838792	1.01428
sp|P04075|ALDOA_HUMAN	104.12	19	18	2.0755	0.973252	2.55174	2.49041	1.93452	2.12489	2.11067	2.02027	1.87605	1.42528	1.39262	1.22018	0.900145	0.969879	0.919446	0.772616	0.743837	0.525737	0.421962	0.251928	0.152354	0.0207487
sp|P04076|ARLY_YEAST	19.44	5	3	-7.95466	0.970187	0.0303873	0.185061	0.299072	0.343754	0.44141	0.47688	0.566	0.569642	0.655128	0.839629	0.816209	0.995922	1.03212	1.03674	1.41482	1.26285	1.30992	1.22157	1.0593	1.52798
sp|P04080|CYTB_HUMAN	52.04	4	4	5.70777	0.941626	2.89018	2.74193	2.20008	3.01538	2.22619	2.77192	1.99059	1.92666	2.048	1.67725	1.58425	0.941757	0.808124	0.869613	0.921052	0.578647	0.516226	0.261773	0.24338	0.0139298
sp|P04083|ANXA1_HUMAN	71.39	19	17	7.63805	0.966559	3.06973	2.70508	2.50946	2.44245	2.13545	2.0709	1.9403	1.83025	1.61672	1.37507	1.14617	1.26012	1.05339	0.79779	0.713149	0.581178	0.431786	0.250797	0.140712	0.10561
sp|P04147|PABP_YEAST	76.08	28	24	3.30495	0.98534	0.00428311	0.126557	0.189329	0.233776	0.321979	0.391916	0.440212	0.524154	0.627066	0.712696	0.634927	0.859706	0.936255	1.0005	1.1288	1.11461	1.20511	1.40918	1.39924	1.56833
sp|P04161|PUR3_YEAST	27.1	5	4	-3.86449	0.597831	0.692027	0.177618	0.248953	0.345684	0.41761	0.392843	0.610543	0.67786	0.693122	0.768225	0.851945	0.945425	1.0176	1.08192	1.00835	0.890644	1.25229	1.45725	1.50777	1.52662
sp|P04181|OAT_HUMAN	44.87	13	11	12.3696	0.926923	2.70943	2.56374	2.44875	2.35541	2.20391	2.07185	1.88381	1.61976	1.63987	1.23934	1.37485	1.07943	0.891183	0.825154	0.724069	0.557899	0.412427	0.221846	0.1134	0.178131
sp|P04183|KITH_HUMAN	23.08	4	4	9.72769	0.939178	2.82629	2.31739	2.19103	2.20301	2.19583	2.16448	1.84312	1.49427	1.49863	1.45562	1.2652	1.07967	1.03733	0.757349	0.770192	0.567465	0.466063	0.556606	0.0697595	0.0489709
sp|P04406|G3P_HUMAN	67.46	12	11	10.372	0.991666	2.86058	2.63555	2.39434	2.46277	2.32633	2.27819	2.05762	1.90633	1.58111	1.58911	1.48217	1.26062	1.08567	0.85194	0.799573	0.581844	0.467604	0.266585	0.136626	0.0164883
sp|P04424|ARLY_HUMAN	14.22	5	5	4.15652	0.946763	3.10934	2.82755	2.62274	2.48696	2.03685	2.14727	1.78572	2.02493	1.79598	1.76609	1.64517	1.1151	0.97722	0.777138	0.725813	0.653883	0.534435	0.358104	0.0572727	0.0460105
sp|P04456|RL25_YEAST	42.25	5	4	1.9486	0.973002	0.00269408	0.121874	0.146	0.275678	0.341396	0.279644	0.496444	0.618093	0.745255	0.775806	0.860257	0.886006	0.997546	1.0139	1.20793	1.27645	1.32455	1.42788	1.45294	1.61125
sp|P04632|CPNS1_HUMAN	23.13	4	4	11.3595	0.985444	3.13278	2.59144	2.50775	2.14356	2.20915	1.94178	1.82016	1.74168	1.60529	1.37023	1.06463	1.1785	1.09051	0.843537	0.653346	0.520856	0.373924	0.213696	0.12646	0.0326902
sp|P04650|RL39_YEAST;sp|P62891|RL39_HUMAN	41.18;41.18	2	2	0.66869	0.711084	0.34006	0.175993	0.226982	0.295259	0.336602	0.466548	0.528245	0.55969	0.818443	0.99919	0.779569	0.733541	0.801066	1.11522	1.33905	1.18123	1.27879	1.4173	2.19219	1.01716
sp|P04792|HSPB1_HUMAN	81.46	10	6	10.2136	0.985066	2.76511	2.44568	2.30577	2.11247	2.0423	1.82676	1.74504	1.57537	1.45789	1.34587	0.937088	1.14796	0.926951	0.640168	0.682612	0.494509	0.336208	0.201256	0.120117	0.01025
sp|P04801|SYTC_YEAST	50.54	28	27	10.5325	0.988974	0.0136544	0.13025	0.192282	0.271144	0.332639	0.386896	0.465402	0.545679	0.647367	0.752388	0.675928	0.828713	0.90404	0.964397	1.13733	1.18811	1.19829	1.34145	1.24661	1.45735
sp|P04802|SYDC_YEAST	54.94	24	21	1.36597	0.991415	0.0100881	0.134529	0.212525	0.275105	0.358401	0.433662	0.518875	0.538064	0.662979	0.72778	0.863761	0.909994	1.01124	1.03829	1.04146	1.24611	1.2678	1.47261	1.31258	1.53503
sp|P04806|HXKA_YEAST	75.46	22	20	2.51917	0.978475	0.0292535	0.144388	0.206172	0.291441	0.388994	0.418021	0.527354	0.582686	0.580631	0.742883	0.671713	0.925928	0.977616	1.00166	1.16819	1.16577	1.20111	1.32889	1.26559	1.32535
sp|P04807|HXKB_YEAST	69.96	20	16	2.40931	0.953055	0.0326246	0.113638	0.183436	0.273928	0.332983	0.371869	0.470221	0.543756	0.594955	0.644473	0.468949	0.848164	0.860719	0.946221	1.08701	1.09637	1.16821	1.23377	1.21071	1.28764
sp|P04818|TYSY_HUMAN	27.8	7	6	6.39136	0.859426	2.64589	2.30591	2.55834	2.3315	2.0077	1.885	1.7425	1.41675	1.21075	1.452	1.6446	1.15823	1.12017	0.727642	0.585031	0.553382	0.404272	0.173067	0.18046	0.248527
sp|P04819|DNLI1_YEAST	3.05	2	2	-13.2199	0.764896	0.05617	0.05617	0.05617	0.05617	0.0769913	0.54499	0.540675	0.620936	0.593988	0.625879	0.587604	0.682081	0.491577	1.09224	0.908021	1.14906	1.28964	1.15757	1.12898	1.55231
sp|P04840|VDAC1_YEAST	66.43	14	13	2.95231	0.958164	0.0165034	0.112689	0.150901	0.246182	0.257077	0.329976	0.468038	0.58063	0.62618	0.715909	0.5309	0.884255	0.9615	0.839246	0.954192	1.18342	1.24986	1.28051	1.03994	1.45693
sp|P04843|RPN1_HUMAN	28.34	15	15	9.32326	0.935938	3.05499	2.67711	2.59906	2.52084	2.23751	2.08592	1.9578	1.72791	1.61079	1.39929	1.31486	1.15382	0.923052	0.855357	0.759552	0.584197	0.435121	0.224502	0.300381	0.173265
sp|P04844|RPN2_HUMAN	22.35	9	7	8.26462	0.968597	2.85799	2.25721	2.20241	2.31925	2.13366	1.79497	1.76717	1.65929	1.40233	1.2265	1.28578	1.14163	0.893356	0.779676	0.681939	0.581109	0.365759	0.283081	0.288252	0.0090476
sp|P04899|GNAI2_HUMAN	18.03	2	2	-2.73232	0.891238	2.93727	2.65961	2.06884	1.892	2.41503	1.89062	1.47128	1.79173	1.17216	1.43487	1.81323	1.23871	1.25334	0.993131	0.74381	0.491223	0.699471	0.253202	0.0869405	0.0748739
sp|P04911|H2A1_YEAST;sp|P04912|H2A2_YEAST	24.24;24.24	2	2	6.36906	0.990902	0.00338692	0.13266	0.214334	0.305612	0.395688	0.456367	0.505693	0.587564	0.67856	0.785643	0.818935	0.86283	0.93682	1.11687	1.24614	1.27969	1.35814	1.45202	1.41933	1.66853
sp|P05023|AT1A1_HUMAN	23.36	18	17	8.47304	0.88239	2.66809	2.5923	2.47981	2.33519	2.15436	2.05295	1.94671	1.60161	1.43268	1.47629	1.10126	1.03217	0.90277	0.840556	0.66754	0.558249	0.459651	0.273375	0.189046	0.318894
sp|P05030|PMA1_YEAST	45.97	25	22	4.05494	0.968952	0.0268053	0.143159	0.209018	0.271093	0.345487	0.39602	0.437012	0.578434	0.657008	0.68969	0.550638	0.834406	0.891506	0.978028	1.04427	1.1218	1.22102	1.38192	1.29522	1.49017
sp|P05091|ALDH2_HUMAN	30.75	10	9	4.23835	0.912703	3.14428	2.58238	2.44288	2.30739	2.20385	2.03799	1.91068	1.87678	1.57234	1.3221	1.52778	1.27425	1.01086	0.782269	0.682671	0.603769	0.662061	0.421245	0.520258	0.0657215
sp|P05114|HMGN1_HUMAN	40	3	3	17.282	0.974595	2.69432	2.87132	2.37663	2.03999	2.12267	2.01056	1.94126	1.84294	1.55085	1.3572	1.26857	1.38578	1.18115	0.802688	0.623792	0.542405	0.425328	0.284189	0.184506	0.0485496
sp|P05141|ADT2_HUMAN	59.06	5	5	7.29569	0.981457	3.12998	3.01859	2.89019	2.67759	2.60112	2.25341	1.93249	2.02572	1.40288	1.59428	1.40797	1.0536	0.989745	0.798733	0.656825	0.4087	0.357426	0.212509	0.158331	0.0119252
sp|P05198|IF2A_HUMAN	63.81	15	14	9.80572	0.98456	3.01645	2.56519	2.56765	2.53677	2.36066	2.03099	1.92368	1.47093	1.63171	1.39354	1.14094	1.17113	0.901126	0.763019	0.584811	0.551068	0.422274	0.259237	0.184274	0.0124307
sp|P05317|RLA0_YEAST	43.27	11	10	3.28918	0.968305	0.016054	0.111117	0.212802	0.237807	0.25781	0.450819	0.41956	0.615123	0.70394	0.808704	0.670471	0.95634	1.05604	0.986583	1.19464	1.25105	1.30393	1.18574	1.3423	1.51063
sp|P05318|RLA1_YEAST	58.49	3	2	-100	0.683105	0.0404075	0.0555319	0.0548256	0.548524	0.285536	0.390956	0.256901	0.676573	0.445409	0.35695	0.430962	0.522296	0.405211	0.54298	1.10592	0.815288	1.29243	1.27682	1.22755	2.20197
sp|P05319|RLA2_YEAST	79.25	5	5	10.2805	0.971442	0.00377478	0.114601	0.171624	0.280787	0.337575	0.43461	0.500599	0.459619	0.649093	0.738782	0.74184	0.898454	0.769877	1.00319	1.31332	1.24322	1.26459	1.28021	1.43118	1.50407
sp|P05362|ICAM1_HUMAN	5.45	2	2	-100	0.564045	1.6031	1.56811	2.00931	2.04363	1.78601	1.6494	1.3382	1.53499	1.11569	0.973222	0.787496	0.911422	1.00121	0.733137	0.54169	0.639354	0.515851	0.340774	0.434845	0.821223
sp|P05373|HEM2_YEAST	30.7	7	5	6.61605	0.691657	0.485021	0.122456	0.189074	0.259558	0.31062	0.356245	0.425097	0.484862	0.582472	0.634201	0.828847	0.819819	0.906337	0.989489	1.04717	1.10378	1.2457	1.27073	1.24568	1.41309
sp|P05374|CHO2_YEAST	5.87	3	2	-14.8828	0.775841	0.133031	0.133031	0.154	0.173314	0.149323	0.494838	0.492984	0.695873	0.492084	0.803158	0.641198	1.09033	1.32335	0.965148	0.759297	1.04434	1.27694	1.87554	1.30202	1.61887
sp|P05386|RLA1_HUMAN	52.63	2	2	-100	0.895314	2.72386	1.95509	1.91082	1.60846	1.70954	1.40915	1.37329	1.30905	0.972862	0.990059	1.1549	1.07091	0.885376	0.937032	0.912716	0.551061	0.663186	0.212655	0.0599497	0.00275723
sp|P05387|RLA2_HUMAN	87.83	6	5	3.92739	0.975026	2.70694	2.41552	2.58507	2.08718	2.12671	2.00532	1.73393	1.68684	1.52648	1.39457	1.71604	1.11628	0.998372	0.68629	0.714364	0.524922	0.395966	0.23425	0.0806156	0.00114923
sp|P05388|RLA0_HUMAN	53.63	11	10	9.62349	0.990362	2.90549	2.39482	2.35667	2.32197	2.15969	1.9458	1.73246	1.56797	1.43919	1.14143	1.16984	1.12508	0.878537	0.733283	0.685957	0.534976	0.409973	0.22161	0.105881	0.018283
sp|P05423|RPC4_HUMAN	10.05	3	2	4.09275	0.855377	3.32609	3.24415	2.67318	2.61042	2.52404	2.08924	2.08889	1.91143	1.89997	1.47963	1.68135	1.03815	1.20734	0.82992	0.915055	0.717357	0.691366	0.0685919	0.567049	0.0685919
sp|P05453|ERF3_YEAST	42.48	19	16	4.08668	0.978788	0.0153774	0.118273	0.180246	0.263553	0.349093	0.394465	0.461946	0.499718	0.644795	0.690398	0.599701	0.830897	0.940613	1.04362	1.14623	1.18042	1.23665	1.37513	1.42086	1.5068
sp|P05455|LA_HUMAN	54.66	19	18	8.50277	0.994724	3.05404	2.80117	2.55517	2.53976	2.38152	2.14997	1.98928	1.8251	1.73106	1.43025	1.36584	1.25009	0.996757	0.896846	0.794708	0.579211	0.434025	0.264518	0.126407	0.0335241
sp|P05556|ITB1_HUMAN	17.42	11	10	11.3286	0.963802	3.04929	2.81454	2.50078	2.27126	2.22918	2.0444	1.87758	1.68462	1.57261	1.45635	1.05675	1.20604	0.958527	0.833064	0.685396	0.60554	0.448282	0.2895	0.336475	0.00943237
sp|P05626|ATPF_YEAST	27.46	5	5	8.42389	0.901277	0.122244	0.0796152	0.188492	0.232288	0.259507	0.294328	0.396062	0.493864	0.454043	0.574018	0.68289	0.870198	0.913631	1.00572	1.11879	1.1868	1.28709	1.3111	1.20434	1.47536
sp|P05694|METE_YEAST	57.37	34	31	4.55729	0.918839	0.133765	0.133971	0.174652	0.268771	0.311148	0.379309	0.471982	0.52752	0.653259	0.761727	0.627111	0.855123	0.871282	0.980175	1.12255	1.13773	1.15347	1.31533	1.31846	1.46824
sp|P05739|RL6B_YEAST	53.98	3	3	3.36195	0.937873	0.00835596	0.106899	0.198411	0.283299	0.349491	0.441341	0.492612	0.574539	0.681852	0.831584	0.456605	0.856044	0.932687	1.07828	1.17101	1.28605	1.24533	1.37508	1.55533	1.49091
sp|P05748|RL15A_YEAST	40.69	8	8	12.4822	0.974475	0.0145129	0.136944	0.221386	0.292381	0.3581	0.376926	0.512895	0.557128	0.695749	0.81471	0.660825	0.903144	1.02517	1.10082	1.20687	1.29761	1.28729	1.45123	1.5982	1.55607
sp|P05749|RL22A_YEAST	41.32	2	2	0.732604	0.937019	0.0331574	0.168365	0.229242	0.287303	0.429337	0.531214	0.658363	0.789949	0.765576	0.813894	0.733544	0.782487	1.20826	1.1495	1.37038	1.27686	1.26788	1.6709	1.2377	1.29769
sp|P05750|RS3_YEAST	60.83	12	12	1.74315	0.935407	0.0205288	0.169903	0.225097	0.328322	0.399664	0.423196	0.529526	0.628686	0.69018	0.712061	0.541749	0.87309	0.923068	0.816773	1.18301	1.23454	1.37883	1.4769	1.15347	1.57834
sp|P05755|RS9B_YEAST	45.64	2	2	-9.77164	0.756248	0.0306584	0.170483	0.390101	0.397221	0.660793	0.869496	0.854118	1.06032	1.23614	0.96354	1.88848	1.49022	1.32944	0.575785	1.44109	0.907726	1.73736	2.05157	1.16445	1.33029
sp|P05756|RS13_YEAST	58.94	5	4	-1.56839	0.914005	0.00033361	0.129735	0.128872	0.205954	0.360311	0.24983	0.369066	0.505508	0.528979	0.740003	0.876134	0.458105	0.781873	0.844403	1.27416	1.28125	1.13094	1.2065	1.26169	1.42137
sp|P05759|RS27A_YEAST	73.68	2	2	-2.08639	0.878088	0.00337725	0.0472659	0.0787025	0.158545	0.284764	0.334128	0.397052	0.586887	0.56604	0.248998	0.559287	0.82058	0.924341	0.932753	0.796404	1.1184	1.46137	0.670427	0.901362	1.08357
sp|P05771|KPCB_HUMAN	35.92	17	15	10.0602	0.991311	3.10961	2.79513	2.55401	2.45087	2.32443	2.12592	1.938	1.88805	1.58944	1.49728	1.51271	1.22851	1.05562	0.822523	0.748234	0.552783	0.427211	0.281642	0.203247	0.0244388
sp|P05783|K1C18_HUMAN	34.19	10	9	7.87858	0.98948	3.03377	2.92301	2.7409	2.30249	2.38987	1.93624	1.89018	1.91207	1.47673	1.45881	1.33276	1.15609	1.05124	0.844748	0.736794	0.532911	0.445155	0.281196	0.194053	0.0242659
sp|P05787|K2C8_HUMAN	43.48	18	17	6.04464	0.891944	2.86997	2.73259	2.44997	2.15089	2.17625	2.07972	1.88542	1.69388	1.59455	1.3318	1.25335	1.13317	1.05173	0.811701	0.709316	0.604508	0.379199	0.269373	0.171991	0.298231
sp|P05997|CO5A2_HUMAN	2.8	2	2	-100	-0.47811	0.615829	0.452644	0.526175	0.680415	0.625024	0.772594	0.784657	0.933047	0.807924	0.747202	0.978113	1.07198	0.701689	0.689334	0.783072	0.804694	0.590144	1.43733	1.54106	1.54563
sp|P06101|CDC37_YEAST	30.43	10	10	7.26466	0.851227	0.254469	0.177513	0.195885	0.270015	0.364335	0.415652	0.468173	0.62648	0.674525	0.779695	0.870177	0.953075	1.00418	1.0622	1.27261	1.31353	1.42534	1.56445	1.45123	1.61035
sp|P06102|NOT3_YEAST	3.71	2	2	-0.672518	0.501695	0.225109	0.493796	0.59782	0.822956	0.217309	0.676804	0.708813	0.494337	0.670638	0.798367	0.984847	0.732284	0.729323	1.07684	1.25073	1.28886	1.22983	1.7385	2.43699	2.11166
sp|P06103|EIF3B_YEAST	38.79	21	16	6.48631	0.915718	0.182669	0.149301	0.230054	0.290185	0.375026	0.413938	0.525952	0.568674	0.660157	0.753473	0.859899	0.945631	0.988427	1.12149	1.15036	1.25511	1.36447	1.5097	1.3223	1.58467
sp|P06105|SC160_YEAST	43.29	41	37	4.1741	0.99384	0.0126336	0.142214	0.205159	0.283713	0.334613	0.437854	0.483885	0.574721	0.637578	0.744945	0.768983	0.881796	0.937737	1.05843	1.14541	1.18908	1.25756	1.40664	1.32374	1.49996
sp|P06115|CATT_YEAST	11.57	5	4	0.132001	0.975195	0.0211213	0.142743	0.175425	0.250133	0.330571	0.349248	0.438703	0.588002	0.629556	0.738656	0.643473	0.899451	1.04303	1.15607	1.1545	1.24334	1.28058	1.44131	1.19926	1.45247
sp|P06132|DCUP_HUMAN	38.96	9	8	9.54922	0.985166	2.88995	2.46366	2.35118	2.37013	2.16544	1.96177	1.82861	1.4864	1.45695	1.20449	1.05604	1.14861	0.914137	0.722194	0.662849	0.490915	0.41955	0.208393	0.109457	0.0316811
sp|P06168|ILV5_YEAST	63.04	17	15	4.93667	0.983078	0.0178483	0.11666	0.177938	0.218675	0.322256	0.402333	0.472675	0.582814	0.620006	0.702335	0.650463	0.905408	0.926897	1.04033	1.03224	1.1529	1.18296	1.25083	1.06532	1.34423
sp|P06169|PDC1_YEAST	74.78	24	15	0.109963	0.975891	0.0150075	0.152602	0.224168	0.319193	0.415966	0.421756	0.578648	0.607685	0.645947	0.669129	0.856334	0.971031	0.948146	0.96633	1.18915	1.2236	1.28276	1.40213	1.40919	1.31278
sp|P06197|PIS_YEAST	13.64	2	2	-1.81966	0.941977	0.0226184	0.0226184	0.161498	0.261182	0.307511	0.399826	0.501074	0.595795	0.633541	0.660749	0.664687	0.890151	0.843938	1.00211	1.17102	1.05279	1.28143	1.25709	1.24081	1.42078
sp|P06208|LEU1_YEAST	35.06	10	10	7.55752	0.983405	0.00803981	0.131867	0.201098	0.226381	0.282702	0.368263	0.464901	0.600272	0.639545	0.790483	0.70377	0.894064	0.989971	1.05309	1.27605	1.28946	1.3079	1.47393	1.37766	1.65471
sp|P06245|KAPB_YEAST	10.79	3	2	-22.3738	-0.521826	2.43313	1.15625	3.29405	1.72877	1.89121	1.86093	1.76492	1.8001	1.5647	1.38035	0.842459	1.00273	0.827457	1.0268	0.535652	0.674311	0.632159	0.672453	0.523062	0.47407
sp|P06396|GELS_HUMAN	17.39	9	8	0.37877	0.992264	2.73655	2.32951	2.33775	2.05243	1.99559	1.81007	1.74464	1.59546	1.47363	1.37169	1.3329	1.02681	0.922858	0.800153	0.651161	0.56241	0.378156	0.220637	0.135946	0.0310601
sp|P06400|RB_HUMAN	4.96	3	3	-100	-0.627498	0.589198	0.677444	0.617521	0.478878	0.50443	0.548193	0.53667	0.541371	0.468675	0.503977	0.507333	0.318353	0.587248	0.534121	1.13308	1.3965	0.981312	1.02823	1.21007	1.45408
sp|P06454|PTMA_HUMAN	55.86	5	3	0.490924	0.933376	1.70508	2.6487	2.1037	2.12349	2.04916	1.5453	1.82931	1.38345	1.6476	1.40582	0.704401	1.01859	0.833794	0.747269	0.655185	0.397024	0.373664	0.229532	0.175274	0.00171136
sp|P06493|CDK1_HUMAN	48.15	10	10	8.62496	0.993382	2.8722	2.66269	2.48715	2.42773	2.32209	2.15096	1.97657	1.74325	1.5809	1.56785	1.18431	1.09832	0.90106	0.861568	0.655008	0.556387	0.424377	0.228358	0.122963	0.0121643
sp|P06576|ATPB_HUMAN	65.41	17	16	5.39935	0.962256	2.77835	2.38859	2.1405	2.34571	2.1012	1.72599	1.84063	1.52016	1.41054	1.06923	1.34804	1.18602	0.762252	0.759239	0.617395	0.50945	0.382912	0.208747	0.124415	0.0708717
sp|P06634|DED1_YEAST	55.63	17	15	5.4885	0.938583	0.0897979	0.120808	0.176692	0.24161	0.33008	0.379357	0.435243	0.563241	0.593594	0.650393	0.497495	0.76206	0.865886	0.867823	1.04304	1.06664	1.08538	1.182	1.16597	1.26783
sp|P06704|CDC31_YEAST	21.74	3	3	2.1435	0.900997	0.0872891	0.0798681	0.091889	0.318806	0.280669	0.382312	0.425512	0.55181	0.662308	0.788591	1.01752	0.828843	0.94856	1.13886	1.34518	1.25877	1.20461	1.46904	1.32915	1.834
sp|P06730|IF4E_HUMAN	32.72	6	6	8.76206	0.988319	3.21426	2.76412	2.8274	2.20644	2.21788	2.20974	2.04031	1.76357	1.76179	1.62625	1.51899	1.23407	1.01519	0.877775	0.763958	0.631745	0.461656	0.22677	0.13057	0.0106194
sp|P06733|ENOA_HUMAN	52.76	15	10	3.42068	0.950267	2.31512	2.24432	2.5724	2.4851	2.251	1.78675	1.9114	1.71289	1.25283	1.58066	0.785692	1.12328	0.845902	0.696562	0.747732	0.556983	0.420835	0.213938	0.134249	0.00305337
sp|P06738|PHSG_YEAST	57.1	35	31	4.42096	0.857732	0.189738	0.12414	0.180773	0.257139	0.308107	0.378582	0.46468	0.548469	0.608872	0.693698	0.536145	0.866881	0.884614	1.02424	1.17763	1.19609	1.2207	1.34832	1.34647	1.28638
sp|P06744|G6PI_HUMAN	43.01	17	15	12.8774	0.985585	2.90111	2.86668	2.71915	2.66243	2.36646	2.24435	2.03321	1.73072	1.61733	1.56431	1.50289	0.975595	0.947154	0.826284	0.763889	0.55912	0.427447	0.222746	0.145839	0.00886508
sp|P06748|NPM_HUMAN	55.78	7	6	7.24569	0.948418	3.55008	2.20349	2.60907	2.91843	1.91697	2.09608	2.23658	1.43691	1.52498	1.21571	1.13666	1.48416	1.0623	0.870153	0.728169	0.498485	0.505288	0.249322	0.107926	0.0318745
sp|P06780|RHO1_YEAST	60.77	4	4	5.58949	0.950284	0.0744735	0.209915	0.212695	0.26222	0.341981	0.372554	0.415324	0.56772	0.565638	0.621562	0.674201	0.945313	0.807296	0.829863	1.15807	1.09424	1.15398	1.23881	1.13784	1.34811
sp|P06782|SNF1_YEAST	19.59	8	6	2.19769	0.912038	0.0625926	0.260494	0.316697	0.333272	0.314573	0.389747	0.476286	0.522497	0.528672	0.616301	0.649317	0.803162	0.904868	1.00441	1.18101	1.18502	1.25007	1.35995	1.11987	1.44838
sp|P06785|TYSY_YEAST	13.16	3	3	7.38426	0.969958	0.033737	0.127708	0.144889	0.240022	0.287453	0.333442	0.343512	0.508198	0.676851	0.745381	0.859058	0.848158	0.967291	1.11117	1.18787	1.29932	1.3693	1.57987	1.24583	1.65135
sp|P06786|TOP2_YEAST	5.04	4	2	-20.499	0.715666	0.196281	0.381863	0.437054	0.65378	0.634136	0.603259	0.501269	0.541542	0.555356	0.687292	0.61572	1.03253	1.04023	1.18912	1.15546	1.33987	1.58116	1.57295	1.5909	1.73368
sp|P06787|CALM_YEAST	76.87	8	7	7.91759	0.983209	0.0344954	0.122721	0.166324	0.245679	0.299502	0.397707	0.478793	0.580595	0.598129	0.748248	0.618874	0.876849	0.955899	1.06792	1.11481	1.15114	1.18744	1.15834	1.18947	1.4785
sp|P06865|HEXA_HUMAN	4.35	2	2	-100	0.151202	1.0888	3.09387	1.36117	0.651343	0.931142	0.636662	0.673677	0.753203	0.868998	0.762155	0.0346993	0.648254	0.348741	0.812444	0.69513	0.754264	0.591676	0.526408	0.599443	0.433773
sp|P07108|ACBP_HUMAN	50.57	3	2	-7.05273	0.921683	1.78659	2.61755	2.50348	2.23154	1.97433	1.84562	1.4443	1.6052	0.982014	1.43431	1.45315	1.15566	1.09656	0.8512	0.813576	0.745289	0.518857	0.325029	0.167912	0.0437338
sp|P07143|CY1_YEAST	27.18	5	5	6.07819	0.960878	0.0269731	0.202461	0.196235	0.271183	0.329255	0.409238	0.504595	0.561825	0.548769	0.661946	0.758477	0.960071	0.838568	1.08468	1.05578	1.16731	1.15498	1.4096	1.3201	2.00725
sp|P07149|FAS1_YEAST	49.1	66	65	2.59736	0.976886	0.00904219	0.143299	0.206992	0.280173	0.352458	0.420494	0.464658	0.557945	0.635066	0.71858	0.585348	0.877004	0.936699	1.03646	1.12305	1.15466	1.24884	1.34243	1.30484	1.45518
sp|P07170|KAD2_YEAST	67.12	11	9	5.20897	0.953934	0.0356373	0.144187	0.196757	0.263187	0.307581	0.436889	0.45714	0.518142	0.657155	0.810058	0.618099	0.819147	0.952145	0.877923	1.15013	1.3076	1.30504	1.42177	1.81593	1.60992
sp|P07172|HIS8_YEAST	23.9	7	6	5.84357	0.781641	0.351936	0.247613	0.24342	0.321015	0.411057	0.459959	0.52994	0.659999	0.616749	0.763145	0.678336	0.930379	1.06954	1.02815	1.0811	1.32438	1.3063	1.43576	1.59721	1.58123
sp|P07195|LDHB_HUMAN	48.2	12	11	5.46352	0.949819	2.59359	2.56467	2.40858	2.29678	2.10847	1.78685	1.88168	1.4895	1.57669	1.19301	0.681057	1.11592	0.95876	0.810182	0.728995	0.538217	0.443835	0.219789	0.114053	0.0162336
sp|P07213|TOM70_YEAST	34.2	15	13	3.43826	0.892235	0.177783	0.151054	0.225632	0.236617	0.32638	0.371406	0.418829	0.602327	0.640414	0.764061	0.765117	0.926312	1.01421	1.1533	1.12647	1.16018	1.34008	1.49193	1.31466	1.54525
sp|P07237|PDIA1_HUMAN	45.08	19	18	2.22868	0.992469	2.58884	2.29638	2.29975	2.09845	2.12682	1.94877	1.7194	1.66967	1.33477	1.34316	1.11289	1.06725	0.93099	0.806737	0.646796	0.505286	0.40088	0.220883	0.150596	0.00758316
sp|P07244|PUR2_YEAST	53.24	28	25	7.50832	0.961109	0.102128	0.135048	0.20616	0.280288	0.364462	0.402004	0.515761	0.555195	0.671819	0.74138	0.681009	0.869105	0.954154	1.02311	1.2084	1.19061	1.30268	1.3442	1.33586	1.55554
sp|P07245|C1TC_YEAST	50.53	27	23	5.94903	0.98777	0.0124032	0.142188	0.174326	0.279788	0.32923	0.370698	0.509951	0.573823	0.619045	0.75607	0.710197	0.916317	0.907065	0.984632	1.15948	1.14303	1.25768	1.30002	1.26855	1.49608
sp|P07246|ADH3_YEAST	44.53	10	8	6.46822	0.903521	0.161911	0.128917	0.207333	0.290515	0.33226	0.410698	0.493306	0.548915	0.667148	0.66944	0.590349	0.813831	0.907429	1.00908	1.12886	1.18073	1.24292	1.36392	1.345	1.46255
sp|P07251|ATPA_YEAST	45.14	15	14	8.77056	0.945209	0.0951547	0.138893	0.190422	0.266422	0.335624	0.375351	0.487505	0.599676	0.726837	0.761875	0.591021	0.917719	0.959575	1.0805	1.23148	1.27109	1.34936	1.28	1.36998	1.60818
sp|P07253|CBP6_YEAST	17.28	3	2	-9.74705	0.715377	0.379433	0.203519	0.257455	0.339669	0.305525	0.430512	0.473755	0.475963	0.598975	0.791006	0.630691	0.803556	0.968675	1.0786	1.0601	1.21617	1.23034	1.41405	1.57355	1.4802
sp|P07255|COX9_YEAST	30.51	2	2	1.14143	0.855116	0.214383	0.12005	0.208859	0.268884	0.301472	0.401049	0.497825	0.599434	0.692214	0.814127	0.760527	0.878034	0.942949	1.05949	1.13671	1.35413	1.42146	1.59314	1.79609	1.53684
sp|P07256|QCR1_YEAST	49.02	15	10	5.95063	0.982119	0.00639062	0.109567	0.169902	0.222307	0.303892	0.364941	0.474349	0.583816	0.561626	0.61314	0.655531	0.845095	0.91606	1.04321	1.03884	1.18946	1.15149	1.32537	1.38341	1.3625
sp|P07257|QCR2_YEAST	39.95	12	11	3.17873	0.915163	0.153538	0.160874	0.20117	0.30887	0.357019	0.442403	0.427615	0.589441	0.617626	0.685105	0.89778	0.767847	0.846032	1.09142	1.10643	1.11989	1.23051	1.40067	1.33445	1.5221
sp|P07259|PYR1_YEAST	44.76	74	71	1.02458	0.902851	0.18694	0.146098	0.210676	0.272833	0.345766	0.410474	0.479991	0.551301	0.63586	0.713444	0.671796	0.861359	0.926287	1.0147	1.1654	1.18899	1.25566	1.3202	1.24693	1.46616
sp|P07260|IF4E_YEAST	49.77	9	7	12.3292	0.981566	0.0149074	0.122268	0.184569	0.257422	0.345172	0.392236	0.466979	0.581476	0.663704	0.763515	0.655829	0.933191	1.03483	1.11155	1.02882	1.22274	1.29562	1.36397	1.1555	1.50673
sp|P07262|DHE4_YEAST	63	22	21	7.32269	0.981225	0.0625258	0.126923	0.205872	0.237871	0.339673	0.403552	0.46985	0.54596	0.652603	0.742412	0.730242	0.860329	0.944825	1.02736	1.10049	1.10318	1.27376	1.38904	1.1536	1.49064
sp|P07263|SYH_YEAST	40.48	14	12	5.87855	0.947439	0.114514	0.125216	0.18269	0.272271	0.316131	0.387426	0.472384	0.554668	0.605633	0.684388	0.750564	0.882603	0.907823	1.0306	0.993549	1.01318	1.25045	1.19375	1.13488	1.41779
sp|P07264|LEUC_YEAST	47.75	26	25	4.13636	0.979315	0.0108924	0.130023	0.186021	0.243434	0.299107	0.395163	0.442765	0.51866	0.613131	0.652188	0.567791	0.766315	0.866317	0.950872	1.05226	1.15968	1.21183	1.26243	1.24969	1.43077
sp|P07267|CARP_YEAST	19.75	5	4	-1.80567	0.955472	0.0934492	0.151295	0.20037	0.248273	0.329377	0.365437	0.454723	0.595692	0.57999	0.698348	0.67686	0.949784	1.07398	1.03971	1.08698	1.09388	1.19513	1.33355	1.08097	1.46061
sp|P07273|TFS2_YEAST	13.92	3	3	4.86464	0.930974	0.075806	0.245455	0.273504	0.361489	0.416296	0.524761	0.508136	0.68738	0.622748	0.691904	0.69282	1.21225	1.26717	1.0762	1.0279	1.24542	1.31763	1.57235	1.35809	1.60604
sp|P07274|PROF_YEAST	53.17	3	3	-3.88568	0.92185	0.0149925	0.155287	0.147121	0.276401	0.429698	0.442559	0.442833	0.78587	0.797581	0.52867	0.978599	0.9743	0.983155	1.12806	1.04782	0.980753	1.56611	1.69987	1.18441	1.73389
sp|P07275|PUT2_YEAST	20.17	8	6	-3.04712	0.970738	0.043313	0.147683	0.191631	0.261698	0.387187	0.310459	0.471581	0.590306	0.633393	0.725198	0.833045	0.915696	1.03572	1.08318	0.981333	1.17147	1.24409	1.4011	1.14122	1.4257
sp|P07278|KAPR_YEAST	32.21	10	7	5.08336	0.925311	0.141818	0.129223	0.211832	0.286758	0.338691	0.45363	0.493366	0.614266	0.637982	0.816446	0.913144	0.898061	1.17915	1.0304	1.10187	1.39711	1.42021	1.39472	1.39647	1.47458
sp|P07280|RS19A_YEAST;sp|P07281|RS19B_YEAST	56.94;56.94	6	5	-0.340184	0.944514	0.0105927	0.136157	0.187137	0.322268	0.382572	0.455782	0.477772	0.442184	0.69271	0.556504	0.688845	0.723087	0.926431	1.14175	1.17441	1.2033	1.30111	1.54266	1.24853	1.84486
sp|P07283|PMM_YEAST	60.63	11	10	1.50084	0.969386	0.0656919	0.109025	0.172894	0.243634	0.353883	0.390746	0.470669	0.552281	0.634693	0.69463	0.628265	0.85569	0.94302	1.04767	1.12946	1.18193	1.26111	1.29153	1.36225	1.5039
sp|P07284|SYSC_YEAST	56.28	20	19	8.02223	0.974502	0.0656538	0.108511	0.182295	0.253529	0.331464	0.398716	0.452326	0.591541	0.623521	0.717513	0.695704	0.901075	0.970977	1.04501	1.13101	1.17911	1.30099	1.41342	1.22301	1.50371
sp|P07339|CATD_HUMAN	19.17	6	5	7.3581	0.971938	3.60078	2.73566	2.78839	2.38736	2.19685	1.92263	2.19676	1.9152	1.41181	1.43052	1.2749	1.12315	1.01567	0.820144	0.650012	0.562316	0.501282	0.301368	0.254214	0.0456153
sp|P07342|ILVB_YEAST	35.66	19	18	6.94846	0.919847	0.15384	0.128348	0.197236	0.279152	0.330325	0.419773	0.478298	0.519583	0.68208	0.757542	0.841363	0.84081	0.910467	0.99331	1.21051	1.27177	1.26921	1.41151	1.46868	1.6165
sp|P07347|ARD1_YEAST	21.85	4	4	9.79945	0.82971	0.233095	0.132355	0.166788	0.243742	0.326563	0.328163	0.427747	0.491066	0.501205	0.583769	0.766212	0.873781	0.887688	1.01645	1.0716	1.15645	1.21463	1.48686	1.12327	1.40646
sp|P07355|ANXA2_HUMAN	64.6	19	17	10.0148	0.974098	2.80237	2.41017	2.24966	2.07109	2.07248	1.86046	1.78213	1.57723	1.38	1.1277	1.1263	1.12628	0.927651	0.729794	0.559508	0.514052	0.390953	0.202187	0.138077	0.0721386
sp|P07358|CO8B_HUMAN	5.08	2	2	3.87575	0.915018	3.28756	2.78261	2.37017	2.32631	2.24131	2.00181	1.91615	1.77086	1.7341	1.28009	1.14496	1.3112	1.23348	0.949027	0.772909	0.647318	0.549609	0.150997	0.192572	0.134523
sp|P07384|CAN1_HUMAN	27.73	16	16	8.92988	0.988851	3.30366	2.82301	2.52414	2.4545	2.44335	2.10344	2.06968	1.94146	1.72639	1.5243	1.61848	1.31031	1.07814	0.860718	0.722463	0.563221	0.412466	0.264104	0.179966	0.0332558
sp|P07437|TBB5_HUMAN	76.58	4	4	7.16484	0.980687	2.4482	2.56704	2.25554	2.3844	2.34569	2.08121	1.99883	1.76908	1.52156	1.33494	1.28138	1.15932	0.98185	0.871515	0.773265	0.52576	0.300122	0.275696	0.150018	0.0327132
sp|P07560|SEC4_YEAST	50.23	6	5	2.1285	0.959915	0.0594459	0.135316	0.193709	0.273648	0.337695	0.380602	0.448448	0.601915	0.673175	0.612155	0.676648	0.82471	0.962064	0.949266	1.1247	1.25176	1.09446	1.3534	1.6151	1.34649
sp|P07602|SAP_HUMAN	12.02	6	6	9.17425	0.98145	2.81246	2.74934	2.32732	2.18526	2.06016	1.93282	1.7903	1.42688	1.5459	1.3415	1.2237	1.13026	1.02516	0.824994	0.577721	0.540527	0.429787	0.227231	0.174519	0.0445671
sp|P07686|HEXB_HUMAN	13.31	6	5	3.845	0.96106	2.32279	2.13924	2.17195	2.21107	1.73984	1.68207	1.60268	1.51012	1.48182	1.26667	1.24803	0.893734	0.778404	0.700361	0.484967	0.40291	0.342552	0.328483	0.205124	0.0579174
sp|P07702|LYS2_YEAST	20.91	20	17	2.18934	0.968389	0.0368257	0.217441	0.242768	0.274235	0.341701	0.37768	0.495508	0.546286	0.664928	0.767486	0.755536	0.834873	0.989413	1.04279	1.17264	1.26734	1.30557	1.46069	1.45572	1.6023
sp|P07703|RPAC1_YEAST	28.96	8	6	4.65345	0.812208	0.266196	0.175125	0.216184	0.281265	0.310884	0.407617	0.466096	0.535383	0.608613	0.699533	0.649382	0.715752	0.917836	1.00519	0.866053	1.18346	1.22516	1.35194	1.44077	1.44536
sp|P07737|PROF1_HUMAN	69.29	8	7	7.19244	0.987685	3.02493	2.75017	2.54465	2.48268	2.16541	1.95067	2.01173	1.65249	1.65352	1.48354	1.15038	1.20656	0.953907	0.828118	0.711692	0.568339	0.369118	0.178647	0.0621903	0.0141784
sp|P07741|APT_HUMAN	41.11	5	4	1.17856	0.744344	2.39527	2.2854	2.01508	1.93467	1.92288	1.48482	1.58987	1.60582	1.4338	1.0649	0.892426	1.08002	0.781962	0.652939	0.495598	0.568066	0.297788	0.194765	0.180229	0.512478
sp|P07806|SYV_YEAST	52.45	41	37	1.931	0.894334	0.174711	0.174704	0.21071	0.298943	0.347154	0.409505	0.46976	0.541991	0.63044	0.727724	0.594556	0.907285	0.934396	1.01365	1.15091	1.16505	1.26654	1.40282	1.35367	1.55663
sp|P07814|SYEP_HUMAN	55.29	57	51	2.30358	0.94624	2.75735	2.53923	2.3475	2.288	2.21318	1.9965	1.73153	1.69666	1.55005	1.36631	1.28316	1.15818	1.00156	0.799347	0.665081	0.559455	0.422706	0.220994	0.144038	0.145162
sp|P07858|CATB_HUMAN	23.6	6	6	4.06116	0.891351	2.71345	2.4661	2.26785	1.90648	1.99662	1.84916	1.70415	1.67442	1.32899	1.17281	1.46919	1.17699	1.07757	0.824718	0.719114	0.599939	0.430751	0.261975	0.229596	0.26558
sp|P07900|HS90A_HUMAN	58.47	19	16	6.04514	0.99425	2.8582	2.73659	2.34229	2.19457	2.21969	1.91981	1.84508	1.7619	1.58302	1.41291	1.24545	1.2314	1.01127	0.855021	0.731959	0.586666	0.451547	0.273036	0.143127	0.0372933
sp|P07910|HNRPC_HUMAN	26.8	8	8	15.2401	0.969024	2.75843	2.64322	2.40233	2.29016	2.16287	2.0651	1.81301	1.69217	1.60658	1.46392	1.0867	1.09788	0.949951	0.847489	0.70499	0.549627	0.431407	0.234849	0.143948	0.0992383
sp|P07919|QCR6_HUMAN	38.46	3	3	6.68085	0.960595	2.80522	2.57823	2.21312	2.12196	2.07208	1.91959	1.17892	1.20223	1.52108	1.28136	1.19602	1.11831	0.927762	0.798526	0.635925	0.513184	0.307833	0.200589	0.119814	0.0180229
sp|P07948|LYN_HUMAN	10.74	4	4	6.69642	0.957006	2.8693	2.49462	2.21953	2.19532	2.14722	2.03965	1.76346	1.79745	1.39035	1.25172	1.26625	1.20599	0.945191	0.790164	0.609339	0.601713	0.416491	0.319355	0.0751436	0.0689911
sp|P07954|FUMH_HUMAN	44.71	13	13	9.54023	0.949466	2.58511	2.57313	2.37943	2.29355	2.06472	1.94554	1.82168	1.49655	1.45401	1.36553	1.03125	1.16026	0.900314	0.796684	0.679299	0.485501	0.385584	0.209902	0.116642	0.111532
sp|P07991|OAT_YEAST	40.09	11	8	9.53129	0.880773	0.202042	0.141883	0.239417	0.253691	0.331778	0.428865	0.518106	0.536837	0.734754	0.834841	0.78252	0.805849	0.905126	1.11895	1.20594	1.157	1.3615	1.3524	1.47499	1.43511
sp|P07996|TSP1_HUMAN	4.79	5	3	3.19507	0.964132	3.27023	2.50841	2.50781	2.31863	2.18747	2.00816	1.73432	1.73356	1.34413	1.25614	1.39357	1.09715	0.850375	0.677877	0.835853	0.590844	0.285897	0.282385	0.105577	0.0420999
sp|P08018|PBS2_YEAST	2.99	2	2	-14.0177	0.290747	0.428016	0.622946	0.326198	0.365267	0.345062	0.37862	0.626499	0.269723	0.406642	0.584352	0.607494	0.559429	0.604581	1.21965	0.638857	0.798835	0.733108	0.725285	0.980976	0.894069
sp|P08047|SP1_HUMAN	5.73	3	2	6.09515	0.94885	3.16894	2.85742	2.54756	2.18021	2.2114	2.05836	1.98742	1.83254	1.62847	1.46256	1.3851	1.24035	1.18769	0.893988	0.88837	0.66252	0.677819	0.454744	0.398684	0.230399
sp|P08067|UCRI_YEAST	29.77	4	4	0.702025	0.956632	0.0303379	0.220197	0.202005	0.327838	0.322341	0.426476	0.540581	0.570342	0.658671	0.860669	0.934889	0.97701	1.05097	1.02917	1.25583	1.21866	1.3526	1.04353	1.28325	1.31892
sp|P08107|HSP71_HUMAN	60.22	19	18	12.6472	0.984103	2.77904	2.43889	2.32489	2.28832	2.1278	1.91563	1.7661	1.67587	1.46458	1.24985	1.23055	1.18575	0.956098	0.752027	0.665601	0.491389	0.377697	0.199925	0.113269	0.0556307
sp|P08133|ANXA6_HUMAN	22.59	13	12	8.48797	0.767598	2.86793	2.62279	2.55813	2.44978	2.33407	2.01618	1.90181	1.71281	1.66322	1.54094	1.42367	1.06914	0.89179	0.835173	0.689714	0.505408	0.377124	0.37373	0.322732	0.559723
sp|P08195|4F2_HUMAN	28.89	12	11	9.82879	0.99553	2.85735	2.43385	2.42145	2.29829	2.12617	1.99366	1.81108	1.6895	1.54096	1.46233	1.37808	1.06698	0.994793	0.854237	0.714153	0.527266	0.4227	0.237572	0.121104	0.0111025
sp|P08238|HS90B_HUMAN	67.82	21	19	3.12733	0.982591	2.71663	2.43144	2.46349	2.45294	2.16402	2.10641	1.95978	1.73868	1.55743	1.24479	1.01909	1.14428	0.996901	0.740193	0.613886	0.550478	0.444895	0.280225	0.136717	0.0309829
sp|P08240|SRPR_HUMAN	22.1	10	8	4.8959	0.597162	2.85705	2.45303	2.4151	2.32699	2.1382	2.06275	1.83676	1.69489	1.63817	1.61286	1.67311	1.19946	1.00262	0.781439	0.704761	0.531047	0.467534	0.403583	0.400439	1.22186
sp|P08243|ASNS_HUMAN	37.43	15	15	9.84607	0.991007	2.66748	2.54808	2.32382	2.50631	2.23966	2.03205	1.94065	1.72944	1.56395	1.48528	1.14043	1.14106	0.994745	0.803247	0.718487	0.477597	0.381691	0.229331	0.138741	0.0200351
sp|P08397|HEM3_HUMAN	26.32	7	6	7.15355	0.979186	2.47569	1.9548	2.58916	2.29382	2.0555	2.17507	1.87554	1.68832	1.63181	1.37349	1.37642	1.13132	0.840687	0.792281	0.741995	0.542472	0.408917	0.248713	0.136473	0.0127883
sp|P08417|FUMH_YEAST	42.01	14	12	2.42179	0.955426	0.129188	0.161253	0.245691	0.309925	0.385673	0.448324	0.516883	0.586266	0.666589	0.739719	0.747299	0.879228	0.950107	1.05797	1.1586	1.2279	1.28272	1.43683	1.42196	1.62717
sp|P08466|NUC1_YEAST	10.64	3	2	-4.15287	0.964979	0.0407987	0.126759	0.249836	0.363049	0.511526	0.589844	0.565192	0.779472	0.946953	1.01139	1.16314	1.12456	1.16897	1.23727	1.49188	1.51806	1.74055	1.60822	2.26491	1.91929
sp|P08518|RPB2_YEAST	14.46	13	11	3.81882	0.982041	0.03984	0.144903	0.185171	0.234681	0.317734	0.378346	0.426011	0.596046	0.599743	0.76044	0.729399	0.88563	0.976423	1.00752	1.03227	1.22464	1.21235	1.45338	1.2929	1.51546
sp|P08524|FPPS_YEAST	38.07	11	8	3.07478	0.916573	0.0451146	0.140783	0.153772	0.264696	0.28558	0.327072	0.417793	0.462359	0.754816	0.892134	0.450371	0.919871	0.897131	1.10111	1.22913	1.15517	0.995969	1.47822	1.33869	1.62973
sp|P08539|GPA1_YEAST	5.3	2	2	-100	-0.693635	3.99018	2.8426	2.35685	2.09181	1.88542	2.69259	1.77234	2.08129	1.07523	1.81659	0.921405	1.30121	1.44336	0.994235	1.09418	0.797366	0.790319	0.878246	0.852156	1.23258
sp|P08559|ODPA_HUMAN	21.54	6	5	7.99828	0.879783	2.68582	2.54433	2.1893	2.01117	1.90519	1.90731	1.38706	1.58375	1.64097	1.4083	1.14863	1.06588	0.930668	0.726039	0.628279	0.54446	0.31779	0.193406	0.207795	0.225208
sp|P08566|ARO1_YEAST	41.44	43	34	-0.660762	0.972484	0.0169478	0.195096	0.228601	0.292704	0.348275	0.430151	0.475934	0.567638	0.690629	0.769761	0.656031	0.856955	0.926199	1.04557	1.20858	1.17614	1.33578	1.41382	1.32759	1.58322
sp|P08572|CO4A2_HUMAN	2.98	3	3	7.47273	0.90591	3.56235	3.09465	3.08114	2.92647	2.17027	2.47882	2.1363	1.8505	1.9455	1.8533	1.73094	0.939253	0.985973	0.777213	0.872091	0.536687	0.55128	0.0351874	0.0911507	0.0309869
sp|P08574|CY1_HUMAN	15.08	3	3	8.66369	0.949022	3.10093	2.82057	2.32945	2.44306	2.40462	2.11597	1.89497	1.87117	1.42235	1.37794	1.25061	1.05378	0.999198	0.786245	0.691289	0.402976	0.369372	0.303271	0.112978	0.104575
sp|P08575|PTPRC_HUMAN	20.86	18	16	6.7619	0.984815	3.14825	2.76652	2.47755	2.37324	2.28468	1.99298	1.81255	1.76313	1.60104	1.5006	1.52488	1.16148	0.961287	0.890692	0.727543	0.629857	0.494127	0.335892	0.251925	0.0479978
sp|P08621|RU17_HUMAN	34.55	11	11	8.90956	0.985	2.67254	2.86237	2.61327	2.40398	2.36293	2.12793	2.00617	1.94195	1.66753	1.52242	1.50082	1.19583	0.982289	0.803679	0.722997	0.552378	0.431044	0.239018	0.198945	0.033825
sp|P08670|VIME_HUMAN	63.52	24	24	7.54746	0.964622	2.67216	2.64852	2.44788	1.93596	2.17697	1.9221	1.79461	1.71758	1.67676	1.40226	0.907244	1.20887	0.932051	0.75695	0.522004	0.538081	0.380645	0.219361	0.124649	0.0562821
sp|P08678|CYAA_YEAST	3.26	5	4	-25.429	0.183001	1.24831	0.591905	0.484434	0.757064	0.808868	0.715973	0.632833	0.966078	0.689064	0.824697	1.08985	0.954775	1.16135	0.742617	1.12402	1.05022	1.34607	1.51786	1.3393	0.999484
sp|P08679|CISY2_YEAST	19.78	6	6	1.83662	0.956171	0.0201055	0.0318534	0.217193	0.210076	0.276888	0.391055	0.459507	0.487356	0.646875	0.691631	0.850335	0.847857	0.939354	1.07417	1.1997	1.14254	1.31601	1.45938	1.24154	1.47089
sp|P08708|RS17_HUMAN;sp|P0CW22|RS17L_HUMAN	63.70;63.70	6	6	10.2522	0.963781	2.43947	2.13018	2.23416	2.17604	1.56933	1.71528	1.86478	1.3724	1.52035	1.33311	0.855965	1.13241	0.951728	0.768303	0.669876	0.512289	0.378063	0.170298	0.128295	0.00594012
sp|P08727|K1C19_HUMAN	15.75	4	2	-0.952881	0.913336	2.71636	2.67277	2.37195	2.0333	1.80056	1.93625	1.68735	1.49746	1.47152	1.32591	1.03823	1.10022	0.967403	0.764235	0.594677	0.518396	0.400012	0.243407	0.0205412	0.176753
sp|P08754|GNAI3_HUMAN	24.01	4	4	10.1392	0.976604	2.25771	2.36259	2.29602	2.09119	2.01855	1.78651	1.55436	1.66207	1.48119	1.25106	1.41503	0.979039	0.980663	0.797063	0.647879	0.440536	0.359604	0.257383	0.190943	0.0390498
sp|P08758|ANXA5_HUMAN	41.56	10	9	10.7429	0.982743	2.75008	2.46596	2.40706	2.29656	2.20767	1.96761	1.83715	1.71822	1.51425	1.25469	1.37062	1.17238	0.998065	0.691218	0.718213	0.514373	0.457053	0.246843	0.197489	0.0191249
sp|P08865|RSSA_HUMAN	56.27	10	10	7.47535	0.973602	2.54212	2.58028	2.5438	2.42081	2.43635	1.77055	1.69083	1.70401	1.54104	1.14074	1.01864	1.27044	1.02847	0.791831	0.575783	0.471863	0.373127	0.2193	0.0902498	0.0194115
sp|P09001|RM03_HUMAN	18.68	5	5	8.87794	0.957185	2.76732	2.48672	2.47467	2.37919	2.0845	2.03526	1.9109	1.65351	1.58246	1.43259	1.42928	1.05893	0.75985	0.853539	0.705435	0.499887	0.453575	0.366931	0.0797417	0.0600224
sp|P09012|SNRPA_HUMAN	23.76	3	3	20.1289	0.838577	2.77474	2.72642	2.51528	2.29496	2.22174	2.03176	1.87823	1.73912	1.60161	1.48311	1.47517	1.19604	0.999869	0.707622	0.639707	0.565306	0.381841	0.230704	0.130133	0.419972
sp|P09064|IF2B_YEAST	42.46	9	9	2.59242	0.897036	0.161262	0.116851	0.177964	0.237317	0.310937	0.382031	0.450781	0.586839	0.618553	0.673511	0.680586	0.801808	0.943535	0.883173	0.939223	1.2741	1.25327	1.31845	1.23148	1.5759
sp|P09105|HBAT_HUMAN	62.68	6	5	7.81526	0.928274	3.19951	2.94196	2.97654	2.66901	2.35354	2.09654	1.98117	1.90527	1.67695	1.42908	1.96261	0.941599	0.890414	0.809682	0.711377	0.542663	0.449669	0.43078	0.0599019	0.0477374
sp|P09110|THIK_HUMAN	25.47	6	4	0.261091	0.978481	3.3395	2.80309	2.80141	2.3981	2.39969	2.14299	2.05088	1.83916	1.58792	1.58962	1.44548	1.28161	1.11155	0.853573	0.653735	0.479125	0.454808	0.331343	0.215355	0.0724429
sp|P09211|GSTP1_HUMAN	67.62	10	10	5.79973	0.983856	3.02801	2.45832	2.41476	2.68495	2.21332	1.82852	1.97332	1.68824	1.59405	1.62979	1.37623	1.21097	1.00056	0.959611	0.692453	0.636952	0.510958	0.263494	0.179287	0.0263429
sp|P09232|PRTB_YEAST	12.91	6	5	8.30705	0.862361	0.130189	0.130164	0.141151	0.235575	0.311003	0.426738	0.506832	0.589291	0.678589	0.680798	0.457999	0.855247	0.984624	1.02003	1.09602	1.2755	1.25731	1.42719	1.55642	1.33704
sp|P09234|RU1C_HUMAN	18.87	2	2	8.8168	0.984671	3.29451	2.90615	2.9845	2.69512	2.55564	2.22261	1.86946	2.05607	1.81	1.72278	1.58838	1.48532	1.2928	0.961404	0.846023	0.63856	0.492417	0.272974	0.110225	0.0289264
sp|P09382|LEG1_HUMAN	51.11	6	6	8.95167	0.973865	2.7747	2.51295	2.72599	2.3789	2.31828	2.23938	1.92556	1.87186	1.62259	1.40242	1.54496	1.23612	1.08093	0.780226	0.653153	0.549688	0.365762	0.17707	0.126347	0.0548011
sp|P09417|DHPR_HUMAN	27.46	5	3	6.31472	0.878617	2.62363	2.41005	2.32907	2.55962	1.99363	1.88142	1.75347	1.69121	1.58943	1.44457	1.50419	0.945779	0.848325	0.750593	0.722705	0.524844	0.409795	0.273666	0.198768	0.281505
sp|P09429|HMGB1_HUMAN	40	5	4	6.27107	0.975844	2.82036	2.68519	2.52522	2.23486	2.21869	1.80254	1.87421	1.64406	1.59216	1.55645	1.1389	0.978399	0.964101	0.794219	0.718107	0.560763	0.433225	0.252241	0.172031	0.0830954
sp|P09436|SYIC_YEAST	50.19	41	38	2.59044	0.931077	0.132636	0.121466	0.179469	0.263506	0.32814	0.376503	0.474833	0.564766	0.647934	0.721971	0.676581	0.860805	0.886299	0.989992	1.12617	1.11335	1.16971	1.30597	1.25998	1.40969
sp|P09440|C1TM_YEAST	28.31	17	13	3.75809	0.988607	0.0135874	0.159122	0.19326	0.278677	0.354729	0.374835	0.493103	0.573042	0.646713	0.710218	0.795498	0.890841	0.945234	1.07646	1.16624	1.27801	1.32	1.43	1.26053	1.5474
sp|P09457|ATPO_YEAST	48.11	8	6	16.6414	0.988308	0.0109151	0.128232	0.216776	0.285599	0.344517	0.437015	0.490396	0.598891	0.6763	0.770178	0.792718	0.797505	0.887743	1.06897	1.17685	1.1909	1.21021	1.28538	1.45738	1.51945
sp|P09496|CLCA_HUMAN	25.4	5	4	7.67968	0.937718	3.00642	2.68538	2.00129	1.87792	2.09662	1.9197	1.59219	1.71935	1.44975	1.22156	1.36868	1.12055	0.996386	0.705898	0.59504	0.545154	0.385225	0.182607	0.155445	0.109727
sp|P09497|CLCB_HUMAN	19.65	5	4	-5.8781	0.671404	2.1325	2.50682	2.17618	1.45686	1.57772	1.79952	2.11665	1.45463	1.53527	1.52374	1.22301	1.07217	1.08582	0.908401	0.655268	0.563428	0.383744	0.306103	0.480169	0.703561
sp|P09525|ANXA4_HUMAN	21.94	5	3	0.491654	0.794206	3.94002	3.19582	3.33473	2.5548	2.76236	2.15618	2.19833	1.94863	1.46027	1.4331	1.72304	1.10457	1.90387	1.55419	1.32834	1.05676	0.091652	0.097351	0.117181	0.071525
sp|P09543|CN37_HUMAN	12.83	4	4	4.98789	0.798511	2.82065	1.90318	2.13759	2.6663	2.24276	2.13728	1.84063	1.67974	1.57351	1.433	1.40912	1.00734	0.749793	0.769804	0.711189	0.61685	0.605195	0.639254	0.692793	0.116146
sp|P09620|KEX1_YEAST	13.03	6	5	-4.35536	0.642329	0.0853429	0.623712	0.538344	0.482405	0.380315	0.0702255	0.765728	0.556657	0.637493	0.748943	0.843013	0.936389	0.946129	0.929192	0.935022	1.09812	1.2976	1.23763	1.15055	1.41328
sp|P09622|DLDH_HUMAN	37.33	12	10	-0.0499528	0.988001	2.88513	2.59658	2.31791	2.30016	2.05167	1.75472	1.94492	1.67088	1.45288	1.33125	1.2294	1.06386	0.879479	0.76139	0.653131	0.491392	0.377843	0.180735	0.155323	0.0108746
sp|P09624|DLDH_YEAST	62.12	22	22	4.65198	0.866962	0.198881	0.131458	0.166576	0.259168	0.327604	0.418138	0.476044	0.567346	0.67347	0.70717	0.571237	0.887833	0.91511	1.06136	1.19068	1.16725	1.25618	1.4103	1.33182	1.46118
sp|P09651|ROA1_HUMAN	59.41	6	6	5.3699	0.977172	3.40036	2.9605	2.39566	2.21272	2.32334	2.05137	2.03549	1.86926	1.72201	1.5369	1.16811	1.22149	1.05985	0.79325	0.724301	0.611125	0.478748	0.24031	0.215875	0.0435336
sp|P09661|RU2A_HUMAN	30.98	7	7	9.84802	0.960193	2.82619	2.69847	2.6335	2.48392	2.23127	2.22763	1.92559	1.48344	1.47802	1.44488	1.48409	1.15454	0.996026	0.732163	0.727344	0.608876	0.455205	0.248275	0.159476	0.103146
sp|P09668|CATH_HUMAN	7.16	2	2	5.99041	0.959471	2.44839	2.77002	2.10121	2.18687	2.11439	1.70245	1.94065	1.74919	1.59992	1.538	1.24916	0.969439	1.00331	0.81773	0.622632	0.473814	0.41434	0.187269	0.209502	0.0647303
sp|P09733|TBA1_YEAST	33.78	8	7	12.0653	0.986259	0.0195181	0.12342	0.185093	0.265163	0.324279	0.39522	0.448566	0.556959	0.65985	0.586444	0.819123	0.853789	0.893054	1.04115	1.14833	1.16883	1.15052	1.32975	1.13306	1.52653
sp|P09734|TBA3_YEAST	17.53	5	5	0.912644	0.982366	0.0482853	0.140811	0.184237	0.270341	0.332814	0.377616	0.406372	0.531298	0.640167	0.697621	0.732239	0.862199	0.96573	1.09714	1.14567	1.28095	1.33439	1.41247	1.28761	1.5843
sp|P09874|PARP1_HUMAN	44.38	33	28	5.58914	0.971676	2.58622	2.51578	2.43926	2.26042	2.10067	2.02718	1.87367	1.65352	1.50511	1.36704	1.32124	1.0467	0.963077	0.803024	0.663399	0.527069	0.423944	0.223496	0.119222	0.0885264
sp|P09880|TRNL_YEAST	4.72	2	2	-100	-0.344707	0.678713	2.80673	1.8403	1.0446	2.03582	0.810675	0.647472	1.32391	1.16228	1.02213	0.807595	0.788207	0.744922	0.545705	0.469817	0.585863	0.436234	0.427558	0.475574	0.545519
sp|P09884|DPOLA_HUMAN	4.72	5	3	-0.983276	0.889628	2.74967	2.67757	2.58573	2.80014	2.18406	2.03611	1.93566	1.86866	1.33872	1.38765	1.73757	1.13031	1.07916	0.888938	0.872415	0.787296	0.753069	0.74567	0.0368585	0.0259825
sp|P09938|RIR2_YEAST	40.85	14	14	6.87083	0.881566	0.173957	0.115075	0.197112	0.268376	0.331687	0.398638	0.471542	0.572429	0.637547	0.828411	0.63709	0.739793	0.964555	1.03395	1.18119	1.22135	1.2468	1.40762	1.57038	1.46924
sp|P09950|HEM1_YEAST	10.04	4	2	0.9491	-0.471767	2.93166	2.87834	2.68223	1.82075	2.2491	2.14468	2.04762	1.09061	1.66288	1.57199	1.34379	1.10688	0.968512	0.669902	0.708945	0.605326	0.464765	0.23168	0.250116	0.179699
sp|P09960|LKHA4_HUMAN	23.73	11	10	8.92047	0.956863	2.73853	2.78006	2.57111	2.1111	2.03453	1.95809	1.73775	1.79277	1.50893	1.43617	1.55532	1.15846	1.05097	0.85853	0.677999	0.630299	0.4177	0.291901	0.313383	0.108985
sp|P09972|ALDOC_HUMAN	43.96	5	5	8.74878	0.934825	3.27672	2.64999	2.48282	2.43657	2.35068	1.77199	1.89991	1.74714	1.67141	1.45033	1.50568	1.10465	1.07251	0.899517	0.763938	0.437811	0.339414	0.322436	0.338257	0.07525
sp|P0C0L4|CO4A_HUMAN	2.98	4	4	7.19934	0.924806	2.81631	2.74313	2.4109	2.67113	2.47155	1.77391	2.21564	1.77456	1.85692	1.42905	1.16228	1.07901	1.08645	0.978426	0.86405	0.683454	0.52391	0.279536	0.147053	0.174356
sp|P0C0S5|H2AZ_HUMAN;sp|Q71UI9|H2AV_HUMAN	25.78;25.78	2	2	2.41437	0.941929	2.12492	2.32218	2.0952	2.22114	1.77923	1.38067	1.66922	1.45659	1.60417	1.54418	1.28792	0.807274	0.763182	0.81225	0.778061	0.482627	0.394606	0.15361	0.146706	0.0331296
sp|P0C0T4|RS25B_YEAST;sp|Q3E792|RS25A_YEAST	33.33;33.33	4	4	-8.82165	0.804009	0.0208891	0.106528	0.148511	0.18244	0.228238	0.471676	0.426081	0.598395	0.754891	0.870632	0.468091	0.54753	0.478428	0.396597	0.801839	1.12619	1.3734	0.705192	1.05773	1.44861
sp|P0C0W1|RS22A_YEAST;sp|Q3E7Y3|RS22B_YEAST	62.31;62.31	6	5	3.92347	0.981453	0.0194322	0.150471	0.232489	0.291085	0.32814	0.470516	0.568714	0.646717	0.764995	0.786448	0.77523	0.843295	0.967912	1.14561	1.22321	1.32464	1.39428	1.45529	1.35003	1.5572
sp|P0C0W9|RL11A_YEAST;sp|Q3E757|RL11B_YEAST	41.95;41.95	6	6	1.69247	0.955592	0.0135164	0.130421	0.18827	0.290472	0.301799	0.315366	0.490849	0.573295	0.613738	0.701561	0.628715	0.786975	0.689649	0.873171	1.21319	1.31949	1.19204	1.259	1.1343	1.49822
sp|P0C0X0|RS28B_YEAST;sp|Q3E7X9|RS28A_YEAST	31.34;31.34	2	2	-1.56551	0.905042	0.0062009	0.0825432	0.211546	0.29526	0.375094	0.21956	0.492772	0.622133	0.613822	0.392088	0.909916	0.879469	0.929559	0.998472	1.1194	1.13322	1.17329	1.39824	1.07742	1.3728
sp|P0C2H6|RL27A_YEAST;sp|P0C2H7|RL27B_YEAST	49.26;49.26	6	5	6.53359	0.978139	0.00636558	0.104494	0.176286	0.197172	0.315056	0.355749	0.390514	0.465802	0.701606	0.75679	0.820429	0.828151	0.890999	1.06008	1.15724	1.25737	1.27792	1.39015	1.50416	1.44919
sp|P0CB43|F203B_HUMAN;sp|Q9BTY7|F203A_HUMAN	8.72;8.72	3	3	-0.970236	0.307411	2.51518	2.19011	2.17408	2.28749	1.99338	2.05661	1.67854	1.59227	1.57232	1.09509	1.12654	0.961798	1.08787	0.760159	0.666103	0.439874	0.411052	0.787252	0.515925	2.17959
sp|P0CS90|HSP77_YEAST	50	21	19	6.55981	0.986388	0.0252744	0.109206	0.16007	0.245005	0.281769	0.344442	0.406883	0.562405	0.585097	0.700889	0.706015	0.901616	0.998484	1.05566	1.08303	1.14475	1.28752	1.45274	1.31441	1.48707
sp|P0CT04|IPB2_YEAST	86.67	5	5	7.73525	0.95965	0.0121473	0.102292	0.208609	0.292779	0.318029	0.428908	0.536621	0.592697	0.758654	0.964306	0.804611	0.808752	0.834584	1.19246	1.41913	1.47461	1.41756	1.46476	1.87952	1.66938
sp|P0CX23|RL20A_YEAST;sp|P0CX24|RL20B_YEAST	43.02;43.02	7	7	6.26082	0.89301	0.0263555	0.133511	0.198357	0.214579	0.417528	0.386469	0.504679	0.620515	0.487434	0.788312	0.386437	0.917728	1.00353	0.853641	1.22519	1.23062	1.375	1.4702	1.20587	1.58912
sp|P0CX25|RL43A_YEAST;sp|P0CX26|RL43B_YEAST	50.00;50.00	4	4	-0.168893	0.934129	0.00791639	0.166008	0.248037	0.350506	0.304352	0.488054	0.547501	0.58997	0.838947	0.975911	0.807999	1.03351	1.18825	1.2852	1.05223	1.33551	1.2299	1.5826	2.37552	1.87285
sp|P0CX29|RS23A_YEAST;sp|P0CX30|RS23B_YEAST	35.86;35.86	4	4	5.13858	0.76242	0.0223598	0.125648	0.189431	0.276166	0.329389	0.40619	0.491449	0.549277	0.634616	0.70742	0.0871297	0.879674	0.789209	0.978758	0.814142	1.16012	1.33132	1.38585	0.690153	1.41461
sp|P0CX31|RS24A_YEAST;sp|P0CX32|RS24B_YEAST	32.59;32.59	4	3	1.85848	0.920452	0.000604596	0.139258	0.230166	0.316829	0.38307	0.470891	0.495481	0.630822	0.735387	0.853994	0.445007	0.866408	0.919213	1.09311	1.26417	1.32261	1.32813	1.50348	1.60563	1.75196
sp|P0CX33|RS30A_YEAST;sp|P0CX34|RS30B_YEAST	28.57;28.57	2	2	9.81756	0.959833	0.0229116	0.120267	0.141691	0.30716	0.344482	0.480581	0.547786	0.62544	0.760931	0.844731	0.6791	0.801574	0.967761	1.1127	1.18692	1.26796	1.39545	1.41377	1.72909	1.59559
sp|P0CX35|RS4A_YEAST;sp|P0CX36|RS4B_YEAST	72.80;72.80	17	13	0.957649	0.929711	0.0116381	0.149987	0.210506	0.293929	0.368527	0.425409	0.516861	0.575799	0.733923	0.8027	0.52707	0.744527	0.905893	1.05287	1.06129	1.1428	1.2236	1.36444	1.83235	1.30835
sp|P0CX37|RS6A_YEAST;sp|P0CX38|RS6B_YEAST	47.03;47.03	9	9	3.52063	0.969662	0.0115124	0.156526	0.206007	0.271104	0.309529	0.397108	0.431063	0.60473	0.628078	0.615247	0.811382	0.845765	1.02453	1.08105	1.14482	1.18679	0.991179	1.45976	1.03567	1.58069
sp|P0CX39|RS8A_YEAST;sp|P0CX40|RS8B_YEAST	26.50;26.50	4	4	-1.25744	0.93507	0.0277248	0.195561	0.309767	0.382314	0.474354	0.546163	0.717249	0.503425	0.879645	0.995502	0.991852	1.20314	1.38197	1.30038	1.1431	1.50595	1.61511	1.57876	1.06355	1.8248
sp|P0CX41|RL23A_YEAST;sp|P0CX42|RL23B_YEAST	37.23;37.23	3	3	0.159032	0.886927	0.125212	0.1472	0.120908	0.285367	0.369281	0.435495	0.480046	0.481582	0.62458	0.736231	0.526314	0.851152	0.859313	1.02796	1.15553	1.0835	1.22438	1.25658	1.24245	1.37464
sp|P0CX43|RL1A_YEAST;sp|P0CX44|RL1B_YEAST	49.31;49.31	8	6	3.65961	0.983795	0.0123211	0.128615	0.206705	0.289887	0.377419	0.416592	0.48155	0.612986	0.659347	0.662718	0.686353	0.87755	0.9028	0.995751	1.12215	1.04014	1.31006	1.33697	1.3393	1.47583
sp|P0CX45|RL2A_YEAST;sp|P0CX46|RL2B_YEAST	59.84;59.84	9	6	2.514	0.943069	0.00035733	0.134801	0.197278	0.295913	0.344077	0.455364	0.516596	0.586925	0.71756	0.793728	0.493572	0.850332	0.889079	1.03556	1.10182	1.22701	1.35293	1.22602	1.56452	1.56698
sp|P0CX47|RS11A_YEAST;sp|P0CX48|RS11B_YEAST	59.62;59.62	9	9	5.72445	0.960103	0.00162444	0.167671	0.219961	0.31976	0.385035	0.503798	0.585745	0.602328	0.742794	0.788545	0.871651	0.849424	0.926728	1.17902	1.15967	1.0995	1.39321	1.41187	1.94941	1.52907
sp|P0CX49|RL18A_YEAST;sp|P0CX50|RL18B_YEAST	35.48;35.48	7	7	5.98149	0.976054	0.0347894	0.156861	0.197034	0.303606	0.324833	0.477738	0.491442	0.591103	0.689466	0.810678	0.864467	0.791205	0.844432	1.05098	1.17993	1.2501	1.22481	1.29422	1.12284	1.71395
sp|P0CX51|RS16A_YEAST;sp|P0CX52|RS16B_YEAST	34.27;34.27	4	4	0.415562	0.955832	0.00526447	0.123452	0.210371	0.277427	0.369408	0.435229	0.509468	0.585985	0.669186	0.779455	0.568277	0.862647	0.981602	1.12347	1.12366	1.22477	1.30636	1.4357	1.53144	1.238
sp|P0CX53|RL12A_YEAST;sp|P0CX54|RL12B_YEAST	67.88;67.88	6	6	3.32493	0.967178	0.00190622	0.158608	0.21283	0.313709	0.427747	0.381038	0.666435	0.65096	0.730833	0.682543	0.832016	1.0796	1.07503	1.20643	1.12445	1.29551	1.53266	1.62092	1.46363	1.75094
sp|P0CX55|RS18A_YEAST;sp|P0CX56|RS18B_YEAST	60.27;60.27	8	7	9.65547	0.992048	0.0276665	0.141894	0.196501	0.280728	0.346729	0.471	0.531751	0.604678	0.687196	0.741702	0.870607	0.843365	0.969088	1.12778	1.22818	1.28149	1.3441	1.39041	1.31338	1.64156
sp|P0CX82|RL19A_YEAST;sp|P0CX83|RL19B_YEAST	28.57;28.57	5	5	0.103357	0.848611	0.00664884	0.165078	0.22419	0.382083	0.345819	0.558178	0.625808	0.557462	0.730903	1.00897	0.666318	0.703479	0.729939	1.20004	1.01534	1.40216	1.40932	1.20807	2.56909	1.26313
sp|P0CX84|RL35A_YEAST;sp|P0CX85|RL35B_YEAST	56.67;56.67	6	5	-1.87173	0.951099	0.0328542	0.129438	0.201512	0.278336	0.326097	0.42666	0.510566	0.466687	0.685565	0.813202	0.558957	0.743966	0.855172	1.05518	1.15737	1.23281	1.24864	1.34837	1.42721	1.34072
sp|P10080|SSBP1_YEAST	35.71	7	7	7.35729	0.95129	0.00960009	0.124888	0.165642	0.254341	0.286701	0.393046	0.495504	0.562566	0.625591	0.60983	0.477088	0.925244	0.952006	1.00761	1.14514	1.17658	1.32364	1.41113	1.28551	1.48207
sp|P10081|IF4A_YEAST	53.42	15	12	6.22869	0.969598	0.019535	0.109929	0.196351	0.282104	0.363855	0.417022	0.506331	0.463563	0.660965	0.708158	0.596638	0.916606	0.948645	1.03129	1.17307	1.14349	1.293	1.38091	1.18822	1.47671
sp|P10155|RO60_HUMAN	22.86	9	8	2.51659	0.971307	2.57072	2.36057	2.1864	2.17395	2.00996	1.85949	1.73535	1.62523	1.27994	1.29737	1.34139	1.02466	0.995296	0.779097	0.644885	0.605928	0.504874	0.421224	0.292084	0.0799864
sp|P10363|PRI1_YEAST	7.58	3	2	-100	0.770772	0.133859	0.109905	0.33827	0.4057	0.471365	0.509501	0.723568	0.567363	0.828699	0.849166	0.547543	0.899573	0.641431	0.734007	1.07995	1.34264	1.33298	1.01161	1.71544	1.75317
sp|P10398|ARAF_HUMAN	8.09	3	3	4.45496	0.76352	3.67899	2.978	2.30185	2.30003	2.30817	1.98418	1.92254	1.96055	1.30222	1.45905	0.910472	1.21871	1.07103	1.19881	0.959708	0.251744	0.216305	0.252844	0.313844	0.216305
sp|P10412|H14_HUMAN	21.92	4	4	2.52349	0.976015	2.23292	2.71064	2.14996	2.2012	2.13613	2.1568	1.71575	1.79021	1.60298	1.28281	1.34544	1.17858	0.986461	0.875345	0.756847	0.64949	0.440816	0.197334	0.153437	0.0180113
sp|P10515|ODP2_HUMAN	36.79	16	13	9.5347	0.989755	2.74833	2.63831	2.6255	2.46898	2.23212	2.06654	1.8264	1.71563	1.50101	1.3236	1.43575	1.14486	0.867458	0.767148	0.645733	0.512021	0.40682	0.22152	0.139764	0.0209579
sp|P10591|HSP71_YEAST	63.24	10	9	10.4536	0.980902	0.0166643	0.156061	0.227613	0.301086	0.390855	0.441043	0.495176	0.535828	0.667856	0.787405	0.675351	0.95942	0.989217	1.04909	1.05086	1.20299	1.25651	1.42246	1.22076	1.50977
sp|P10592|HSP72_YEAST	65.26	10	10	6.29451	0.976339	0.00595507	0.142624	0.21812	0.281881	0.35236	0.406717	0.505162	0.603387	0.622729	0.807022	0.613176	0.920894	1.0392	1.06225	1.07664	1.12193	1.26766	1.34176	1.36213	1.63091
sp|P10599|THIO_HUMAN	63.81	6	5	-2.77734	0.926473	2.9546	3.37375	3.97561	3.72496	3.46287	3.03465	2.01347	2.86179	1.39962	1.77761	1.26463	1.03625	0.767137	0.873783	0.535462	0.57936	0.493073	0.25094	0.148642	0.0520201
sp|P10606|COX5B_HUMAN	27.13	3	2	-7.25448	0.98736	3.36389	2.99868	2.91953	2.67476	2.53048	2.28768	2.04033	2.05564	1.82825	1.47487	1.49379	1.16488	1.03294	0.774638	0.703516	0.531461	0.311579	0.273968	0.144315	0.0315237
sp|P10614|CP51_YEAST	18.68	6	4	7.17901	0.824826	0.264844	0.160877	0.187353	0.254046	0.340248	0.326165	0.442013	0.565812	0.612977	0.727251	0.830443	0.861168	0.900644	0.947029	1.13631	1.0149	1.13836	1.32444	1.11866	1.38377
sp|P10619|PPGB_HUMAN	5.62	2	2	-3.04143	0.837951	2.41998	4.10758	3.8762	3.24666	3.10104	2.92262	1.6324	1.38482	1.77729	0.879212	2.20751	1.70162	0.976471	1.14706	1.1348	0.610517	0.757415	0.338361	0.166811	0.0522705
sp|P10622|RLA3_YEAST	47.17	2	2	11.7568	0.975432	0.0540198	0.135494	0.200152	0.270125	0.356288	0.388413	0.513573	0.552853	0.639991	0.592569	0.77757	0.918951	1.00005	1.09051	1.19214	1.14283	1.19554	1.3775	1.07954	1.53781
sp|P10644|KAP0_HUMAN	7.09	3	2	4.08357	0.952943	3.46248	3.29197	2.46968	2.45316	2.53455	2.53688	1.91183	1.67551	2.12144	1.70277	1.7814	1.00976	0.963822	0.939651	0.810982	0.607457	0.420392	0.279118	0.243893	0.0611818
sp|P10659|METK1_YEAST	56.28	8	7	13.3217	0.906707	0.126459	0.119864	0.174831	0.237876	0.242013	0.397084	0.512087	0.516969	0.61777	0.799105	0.827625	0.757349	0.935782	0.913039	1.19885	1.08003	1.26102	1.39395	1.05684	1.48402
sp|P10662|RT01_YEAST	14.95	3	3	0.798656	0.868896	0.0421462	0.302586	0.0446287	0.201776	0.302108	0.400073	0.516853	0.56516	0.687227	0.754442	0.641494	0.920302	1.04325	1.11574	1.16098	1.26348	1.27231	1.49083	1.54151	1.50697
sp|P10664|RL4A_YEAST	49.72	2	2	-100	0.7907	0.109099	0.146681	0.198771	0.24301	0.429054	0.387154	0.411898	0.359899	0.53907	0.68733	1.86978	0.852827	0.772422	0.747417	0.577386	0.939032	1.05733	0.919088	0.986815	0.627553
sp|P10768|ESTD_HUMAN	44.68	8	8	11.0861	0.987951	3.38592	2.96359	2.51818	2.66187	2.51373	2.09203	1.96124	1.64874	1.60213	1.38715	1.33222	1.27717	1.0484	0.72292	0.617615	0.535262	0.401538	0.193113	0.0977319	0.013785
sp|P10809|CH60_HUMAN	88.48	31	28	2.54989	0.98448	2.74431	2.25714	2.23914	2.04787	2.09698	1.96522	1.76066	1.55415	1.49337	1.30081	1.03909	1.1952	0.948841	0.767501	0.661387	0.522458	0.435756	0.235389	0.0921865	0.0349171
sp|P10869|AK_YEAST	16.51	8	5	-0.820267	0.889836	0.053875	0.343667	0.342671	0.267082	0.338578	0.506534	0.471286	0.543954	0.713656	0.854464	0.711608	0.841839	0.991234	1.15345	1.29962	1.41579	1.30266	1.46741	1.56194	1.70757
sp|P10962|MAK16_YEAST	7.19	2	2	-100	0.36594	0.583149	0.587681	1.42235	0.476849	1.3447	0.684815	1.27329	0.714145	1.0309	1.08439	0.78566	0.941251	1.11154	1.73114	1.56098	1.24263	1.36076	1.75966	2.03015	2.25187
sp|P10964|RPA1_YEAST	18.21	21	18	2.78337	0.93197	0.0525479	0.29837	0.234648	0.324884	0.335872	0.386877	0.451998	0.51532	0.618343	0.761355	0.709323	0.847253	0.933789	1.0808	1.16742	1.20588	1.27719	1.35087	1.23762	1.47326
sp|P11021|GRP78_HUMAN	50.76	20	17	9.07887	0.9915	2.79795	2.42131	2.41355	2.24989	2.01854	1.97941	1.81968	1.67278	1.47741	1.33254	1.37243	1.13336	0.908683	0.803292	0.665773	0.546607	0.366036	0.166989	0.0949151	0.00396253
sp|P11075|SEC7_YEAST	13.49	19	16	2.45359	0.972784	0.0203312	0.198058	0.246266	0.297403	0.300326	0.393499	0.440166	0.544336	0.64586	0.7474	0.781267	0.844806	0.89573	1.06139	1.17712	1.2454	1.27626	1.38268	1.26937	1.57054
sp|P11076|ARF1_YEAST	76.24	3	2	-1.62461	0.863904	0.0768515	0.0613203	0.138313	0.2555	0.235324	0.349857	0.43571	0.574311	0.629343	0.730178	0.32285	0.932492	0.984996	0.860194	1.14338	1.18156	1.26744	1.45919	1.2984	1.52162
sp|P11142|HSP7C_HUMAN	62.85	21	21	7.44323	0.992705	2.5686	2.25843	2.25956	1.99348	1.95667	1.84839	1.73562	1.57932	1.4476	1.3096	1.21826	1.12896	0.940288	0.804089	0.702409	0.490443	0.395144	0.182092	0.115921	0.00783346
sp|P11154|PYC1_YEAST	30.22	4	4	-1.44045	0.936686	0.0654579	0.0811226	0.229549	0.276693	0.435023	0.495735	0.658936	0.522629	0.672986	0.741275	0.732537	0.878649	0.959847	0.897865	1.11728	1.15037	1.22528	1.37814	1.2111	1.3784
sp|P11166|GTR1_HUMAN	13.01	5	5	8.91663	0.983412	2.8029	2.38251	2.54282	2.42246	2.25376	2.06766	1.76326	1.69355	1.50373	1.40823	1.47344	1.02522	0.876742	0.793484	0.697679	0.577838	0.455648	0.315112	0.151545	0.051103
sp|P11169|GTR3_HUMAN	7.46	3	3	4.56664	0.95507	2.68195	2.32463	2.32108	2.40064	1.95977	1.90697	1.72805	1.83751	1.41937	1.33658	1.51326	1.07417	0.872741	0.728939	0.650225	0.459796	0.503386	0.308994	0.0300312	0.0197706
sp|P11171|41_HUMAN	25.93	16	15	11.8183	0.991441	3.18094	2.93608	2.51896	2.26523	2.25458	2.09848	2.06875	1.71134	1.64953	1.50279	1.31555	1.21233	1.0407	0.860919	0.667044	0.547371	0.401471	0.212033	0.155761	0.0195687
sp|P11172|UMPS_HUMAN	17.92	7	6	3.58018	0.957962	2.65095	2.49826	2.41056	2.27073	2.1368	1.78809	1.81959	1.6165	1.5197	1.40135	1.42223	0.886853	0.95776	0.687699	0.602278	0.451317	0.367512	0.282397	0.272986	0.0490981
sp|P11177|ODPB_HUMAN	22.56	6	5	9.35968	0.971081	2.85931	2.64702	2.71821	2.27395	2.35742	2.20207	1.98136	1.45821	1.45608	1.4862	0.967047	1.12783	0.758141	0.829023	0.643299	0.495998	0.383241	0.184966	0.10806	0.0365107
sp|P11233|RALA_HUMAN	13.11	2	2	5.54764	0.964721	2.97286	2.57204	2.97134	2.58068	2.51385	2.18469	2.23213	2.15627	1.82054	1.97393	1.90532	1.27248	1.17766	0.915517	0.827836	0.600173	0.393366	0.234019	0.140364	0.0559157
sp|P11274|BCR_HUMAN	3.46	4	3	2.16655	0.880044	2.40434	2.34494	2.44446	2.24431	2.12121	2.19292	1.54962	1.64644	1.66745	1.33911	1.21008	1.03	0.951025	0.887778	0.512351	0.562574	0.498079	0.225723	0.374749	0.217023
sp|P11277|SPTB1_HUMAN	3.98	6	4	-11.2978	0.914984	1.90761	1.84772	2.05275	2.08095	1.75573	1.52913	1.61929	1.48552	1.2758	1.49761	1.23296	1.13072	1.15925	1.06665	0.740947	0.810811	0.856688	0.0562009	0.0288819	0.0219224
sp|P11279|LAMP1_HUMAN	6	2	2	1.54008	0.670651	2.37183	2.44464	2.19643	2.18353	2.12188	1.87359	1.48287	1.61783	1.57288	1.19849	0.973166	1.17918	0.91065	0.567502	0.538859	0.427135	0.470113	0.542039	0.223003	0.622138
sp|P11310|ACADM_HUMAN	33.49	11	10	10.1334	0.992165	3.1121	2.67878	2.78699	2.43642	2.37547	2.1348	2.05705	1.64617	1.66396	1.49326	1.21088	1.16886	1.06018	0.815363	0.718041	0.554282	0.389874	0.236597	0.162918	0.0130546
sp|P11353|HEM6_YEAST	30.18	5	3	0.0218179	0.740482	0.060495	0.211573	0.237741	0.261059	0.42738	0.383314	0.42542	0.499157	0.491321	0.688357	0.117123	0.930555	0.987477	1.03554	1.20575	1.2167	1.1666	1.28067	1.02571	1.3905
sp|P11387|TOP1_HUMAN	18.56	13	12	8.76591	0.973406	3.17818	2.76588	2.64093	2.29003	2.23264	2.17913	1.98664	1.82757	1.67592	1.56026	1.37617	1.13837	0.947125	0.818067	0.690053	0.590594	0.425804	0.285127	0.30269	0.0522902
sp|P11388|TOP2A_HUMAN	21.69	17	15	7.53955	0.842174	2.91598	2.73711	2.51786	2.3487	2.14292	1.98513	1.83079	1.69214	1.50478	1.39213	1.36226	1.08079	0.982401	0.845894	0.685078	0.543046	0.429678	0.287169	0.277932	0.410534
sp|P11412|G6PD_YEAST	42.97	16	14	3.66527	0.880812	0.211936	0.152991	0.220586	0.273677	0.364937	0.435663	0.508433	0.538246	0.68309	0.798969	0.668671	0.839129	0.908862	1.0487	1.18584	1.09493	1.26427	1.26478	1.43992	1.5232
sp|P11413|G6PD_HUMAN	49.32	20	18	2.15447	0.989659	2.77971	2.54671	2.34226	2.2891	2.12228	1.88204	1.85205	1.69464	1.58199	1.43093	1.39914	1.05573	0.946279	0.83641	0.709184	0.505008	0.360252	0.219229	0.171212	0.016593
sp|P11441|UBL4A_HUMAN	24.2	3	3	7.24683	0.879227	3.01866	3.02136	2.65578	2.71034	2.42954	2.36638	2.09196	1.80897	1.66286	1.62794	1.29751	1.05302	0.915708	0.802762	0.705231	0.452358	0.42507	0.374468	0.361838	0.245538
sp|P11484|HSP75_YEAST	63.3	2	2	-8.80862	0.901793	0.0413724	0.159204	0.258694	0.342188	0.389037	0.428278	0.509381	0.636577	0.703862	0.817408	0.768623	1.0101	0.582803	1.16572	0.853962	1.27848	0.97933	1.00426	1.00122	0.981558
sp|P11491|PPB_YEAST	15.9	6	6	5.50686	0.462452	0.990006	0.199105	0.229296	0.312284	0.340062	0.394942	0.46101	0.543802	0.651325	0.79316	0.572724	0.789016	0.809077	0.911211	1.06823	1.16561	1.13604	1.33192	1.51356	1.5729
sp|P11498|PYC_HUMAN	2.29	2	2	-14.8787	0.557667	1.80769	1.32323	1.49883	1.75239	1.56459	1.06936	1.04742	1.58242	1.06726	0.938895	1.38617	0.944806	0.840847	0.939939	0.867458	0.89753	0.174637	1.49412	0.118944	0.166674
sp|P11532|DMD_HUMAN	1.19	3	2	-8.22102	0.640094	2.63052	2.00058	1.43864	2.13083	2.25642	1.48262	1.76848	1.19296	1.42411	1.10089	1.17882	1.15316	0.925579	0.817123	0.590203	0.596731	0.690302	0.659964	0.664077	0.52574
sp|P11586|C1TC_HUMAN	37.97	24	22	3.65833	0.91422	2.41668	2.56144	2.38968	2.24667	2.07822	1.90247	1.78948	1.67258	1.44285	1.41741	1.11106	1.09166	0.8878	0.74516	0.65317	0.507917	0.401695	0.21796	0.15797	0.205646
sp|P11717|MPRI_HUMAN	14.33	27	25	7.40631	0.946091	3.10551	2.72003	2.57639	2.35027	2.27985	2.08514	1.96709	1.79708	1.591	1.44214	1.46648	1.15921	1.01435	0.832183	0.693801	0.574474	0.480659	0.33788	0.443711	0.0407783
sp|P11745|RNA1_YEAST	30.71	10	9	10.4664	0.991376	0.00902278	0.117417	0.166355	0.255977	0.329528	0.392034	0.477117	0.570576	0.645484	0.763652	0.768047	0.854589	0.888548	1.07422	1.19917	1.23729	1.17752	1.39318	1.36373	1.53254
sp|P11766|ADHX_HUMAN	48.4	11	11	6.98133	0.928981	3.04138	2.50197	2.76366	2.51008	2.30989	2.26525	1.77509	1.81016	1.35786	1.46169	1.41106	1.11727	1.04038	0.821478	0.710355	0.514772	0.476843	0.267934	0.180791	0.181514
sp|P11938|RAP1_YEAST	4.23	2	2	-100	0.612255	0.0826147	0.0826147	0.207875	0.34153	0.510692	0.610806	0.798663	0.614612	0.909942	0.660739	0.0826147	0.839461	0.71891	0.830728	0.786506	0.72311	0.947801	0.924379	0.899436	0.881461
sp|P11940|PABP1_HUMAN	60.85	17	17	8.97536	0.964585	2.58888	2.67381	2.46992	2.51595	2.32374	2.04593	1.99049	1.73071	1.60119	1.51803	1.3423	1.13824	1.02467	0.833285	0.726869	0.591937	0.42733	0.254416	0.133293	0.109634
sp|P12004|PCNA_HUMAN	42.15	9	9	5.00536	0.980009	2.69067	2.26321	2.22995	2.18388	2.2158	1.92134	1.75409	1.69353	1.54018	1.34463	1.27686	1.0918	1.02254	0.743238	0.773362	0.616705	0.489949	0.275734	0.144097	0.0786894
sp|P12081|SYHC_HUMAN	38.9	14	12	1.39928	0.96909	3.00356	2.4261	2.50558	2.34675	2.21956	2.07573	1.7107	1.68801	1.46745	1.31368	1.50837	1.13195	0.889946	0.717029	0.599662	0.498402	0.326371	0.214701	0.208387	0.0509743
sp|P12111|CO6A3_HUMAN	0.66	2	2	-3.69752	-0.599024	0.15974	0.198751	0.277675	0.344787	0.423176	0.485268	0.451711	0.512952	0.734084	0.810157	0.832256	0.625778	0.649294	1.06273	1.29756	1.43844	1.20359	1.46827	1.75534	1.78444
sp|P12235|ADT1_HUMAN	50.34	3	3	2.86317	0.780645	2.51931	2.7116	2.74324	2.47422	2.29825	2.13496	1.94541	1.37204	1.70385	1.30834	0.810362	1.1889	1.11804	0.655054	0.488947	0.419822	0.413818	0.227349	0.271447	0.33307
sp|P12236|ADT3_HUMAN	52.68	2	2	7.62817	0.886174	3.09757	2.895	2.55408	2.3951	2.05814	2.12879	1.81214	1.44825	1.49123	1.50019	2.02022	0.92547	0.835265	0.734547	0.748745	0.432827	0.158542	0.183899	0.219759	0.0838035
sp|P12259|FA5_HUMAN	3.87	7	6	8.19072	0.984366	3.2851	2.85119	2.30991	2.39072	2.425	2.29869	2.02623	1.7657	1.67291	1.55087	1.19403	1.27437	1.17382	0.893569	0.726722	0.606406	0.481728	0.271659	0.205504	0.0353675
sp|P12268|IMDH2_HUMAN	58.56	19	17	15.0332	0.99498	2.77564	2.59782	2.42786	2.34522	2.19643	2.02087	1.84041	1.68721	1.54444	1.41155	1.36911	1.09502	0.911233	0.813101	0.649505	0.502104	0.403643	0.208827	0.124545	0.0141324
sp|P12270|TPR_HUMAN	26.53	41	38	5.12355	0.987906	2.76126	2.65462	2.40604	2.30995	1.96616	1.97624	1.81305	1.63719	1.50013	1.38033	1.23745	1.11568	0.961235	0.78981	0.646122	0.542818	0.423465	0.256794	0.220845	0.0337268
sp|P12277|KCRB_HUMAN	58.27	13	11	8.77579	0.876807	3.08718	2.5648	2.38596	2.34348	2.26288	1.92	1.90654	1.7508	1.43849	1.2846	1.49815	1.07526	0.922499	0.79675	0.610462	0.466565	0.366421	0.23127	0.15895	0.278207
sp|P12318|FCG2A_HUMAN	14.83	2	2	4.70941	0.907281	2.70078	2.18706	2.25964	2.00415	2.14891	1.65515	1.47672	1.63081	1.19955	1.43594	1.40558	1.15203	0.753922	0.690897	0.788801	0.629543	0.491749	0.299098	0.450847	0.0867053
sp|P12385|ERF1_YEAST	48.05	16	14	5.26471	0.941466	0.146127	0.147878	0.23703	0.308203	0.407817	0.466052	0.548093	0.640897	0.696429	0.776687	0.720772	0.941569	0.927467	1.03888	1.05803	1.09587	1.32843	1.33485	1.29111	1.40902
sp|P12612|TCPA_YEAST	14.31	5	5	9.776	0.988176	0.0218463	0.102134	0.14641	0.222153	0.337918	0.343187	0.431447	0.630768	0.647698	0.774883	0.834191	0.900372	0.999146	1.10502	1.23456	1.30392	1.37113	1.55352	1.32487	1.78862
sp|P12630|BAR1_YEAST	6.98	3	2	3.22032	-0.650412	3.25806	2.999	2.87402	2.95632	2.47919	2.30339	2.06581	2.03378	2.11145	1.98824	1.71456	1.22134	0.872905	0.950912	0.874056	0.770391	0.632668	0.772018	1.09286	1.1012
sp|P12684|HMDH2_YEAST	5.45	4	4	-10.6892	0.97475	0.0418534	0.145966	0.242263	0.30756	0.350459	0.407647	0.476696	0.559267	0.553774	0.634754	0.58304	0.770698	0.898723	0.924734	0.977114	0.995567	1.09044	1.09233	1.23435	1.3747
sp|P12687|RM02_YEAST	8.09	2	2	-100	0.279306	0.587376	0.0924555	1.253	0.759821	0.140854	0.692458	0.596312	0.710924	0.807872	0.90831	0.146648	0.802433	0.984511	1.04833	0.985088	1.21008	1.19038	1.40606	0.807677	1.73214
sp|P12688|YPK1_YEAST	8.09	4	3	-14.5009	0.281989	0.582004	2.58954	0.568366	0.487485	0.344773	0.476115	0.481626	0.580836	0.710475	0.795192	1.02754	0.85866	0.913867	1.08898	1.07939	1.2385	1.14344	1.48684	1.41948	1.27649
sp|P12695|ODP2_YEAST	36.51	12	10	6.341	0.970723	0.0791141	0.153784	0.20451	0.270752	0.350956	0.389634	0.476512	0.535204	0.657548	0.686895	0.676494	0.758224	0.902059	1.00208	1.1842	1.25756	1.24071	1.23687	1.35441	1.53146
sp|P12709|G6PI_YEAST	51.26	18	15	5.8847	0.976606	0.0237111	0.109789	0.189335	0.257635	0.353221	0.401236	0.547416	0.570953	0.682227	0.793486	0.656736	0.858641	0.990673	1.0985	1.20057	1.10846	1.32973	1.39755	1.45301	1.45184
sp|P12814|ACTN1_HUMAN	44.17	18	15	7.09347	0.977575	2.90538	2.44282	2.60485	2.49792	2.2557	2.06423	1.98093	1.83471	1.61089	1.40798	1.52272	1.16585	0.946959	0.773093	0.646447	0.558001	0.466843	0.244848	0.231445	0.0292362
sp|P12829|MYL4_HUMAN	53.81	8	6	5.37779	0.915981	3.49955	3.17838	2.94764	2.84702	2.44911	2.26326	2.34941	1.99186	1.93159	1.56787	1.01892	1.06807	0.95345	0.727753	0.816842	0.568673	0.429061	0.240181	0.151923	0.165651
sp|P12904|AAKG_YEAST	10.25	3	3	7.87553	0.9737	0.0160601	0.1326	0.116261	0.190657	0.216605	0.293176	0.350447	0.380607	0.542077	0.602088	0.56176	0.752514	0.72787	0.852662	0.923288	0.952454	0.967717	1.05838	0.988113	1.22274
sp|P12945|NAT1_YEAST	20.37	13	11	2.76065	0.973114	0.0273549	0.236928	0.276659	0.291073	0.383275	0.458637	0.522366	0.649063	0.668065	0.74645	0.876049	0.882427	1.06435	1.10057	1.17242	1.25861	1.30929	1.53907	1.43351	1.61018
sp|P12955|PEPD_HUMAN	4.06	2	2	0.316007	0.813834	2.45761	2.77953	2.51086	2.62842	2.33	2.32902	1.77659	1.94915	1.53249	1.5944	1.5634	0.948924	0.490537	0.741887	0.496519	0.616944	0.669508	0.487183	0.447082	0.0515695
sp|P12956|XRCC6_HUMAN	51.89	23	20	7.11567	0.995187	3.07062	2.57439	2.42036	2.22666	2.23525	1.94698	1.89316	1.67123	1.47438	1.25868	1.24386	1.12636	0.956805	0.764987	0.669853	0.486201	0.404108	0.254123	0.109574	0.0092328
sp|P12962|CAF20_YEAST	54.04	4	4	0.195418	0.982342	0.0336799	0.163136	0.190752	0.294785	0.338499	0.413167	0.518546	0.566139	0.613515	0.681755	0.875298	0.911415	0.947092	0.873394	1.14749	1.14854	1.23163	1.33736	1.24693	1.542
sp|P13010|XRCC5_HUMAN	46.72	23	21	5.65091	0.993048	2.84319	2.6423	2.29536	2.38611	2.21735	1.99971	1.9296	1.60335	1.59017	1.45812	1.29729	1.12363	0.98659	0.844357	0.775381	0.552387	0.394172	0.207985	0.129327	0.0102092
sp|P13073|COX41_HUMAN	38.46	6	6	6.81021	0.984607	2.65299	2.40305	2.64458	2.53181	1.88565	2.04177	1.76548	1.69362	1.70074	1.44042	1.43858	1.0599	1.01523	0.896622	0.724178	0.530096	0.411918	0.257765	0.1716	0.0174184
sp|P13185|KIN1_YEAST	5.36	4	3	-7.53005	0.794107	0.0319597	0.589692	0.278356	0.268296	0.524954	0.527981	0.543518	0.451798	0.725335	0.78204	0.970352	0.858919	1.02667	0.978421	1.04361	1.26377	1.23031	1.49934	1.53785	1.57252
sp|P13188|SYQ_YEAST	42.89	28	24	5.25748	0.986813	0.0299453	0.14653	0.215224	0.283273	0.359636	0.413238	0.49678	0.578621	0.663309	0.767461	0.696001	0.83476	0.942923	1.05396	1.12541	1.18868	1.18061	1.44792	1.27315	1.46456
sp|P13298|PYRE_YEAST	56.64	11	9	1.78113	0.915109	0.155997	0.132303	0.227827	0.273469	0.33556	0.409171	0.493494	0.516051	0.664076	0.605084	0.80396	0.777704	0.812477	0.9972	0.962645	1.1879	1.19821	1.33187	1.05841	1.41809
sp|P13473|LAMP2_HUMAN	7.07	3	2	-2.01324	0.918185	2.97402	2.17426	2.66834	2.2409	2.00718	1.92228	1.55548	1.51893	1.62348	1.29352	1.4617	1.07775	0.878517	0.73408	0.640718	0.504158	0.37852	0.208914	0.101086	0.16107
sp|P13489|RINI_HUMAN	44.25	13	12	7.21464	0.910047	2.97742	2.67188	2.47158	2.23382	2.05519	1.96801	1.88636	1.73543	1.59156	1.34044	1.35796	1.10952	0.968884	0.795954	0.693084	0.553966	0.403328	0.274575	0.163614	0.253257
sp|P13517|CAPZB_YEAST	33.45	7	6	2.27874	0.977558	0.0230718	0.143131	0.162543	0.261035	0.361658	0.402375	0.447512	0.520353	0.697225	0.880956	0.821916	0.948073	1.01	1.1945	1.19594	1.31794	1.31656	1.5848	1.418	1.51512
sp|P13586|ATC1_YEAST	9.37	6	5	2.30245	0.970056	0.0420903	0.152889	0.214354	0.324554	0.362755	0.358586	0.461681	0.54574	0.586702	0.697742	0.784424	0.796328	0.951007	1.09239	1.21514	1.26153	1.31196	1.31944	1.33664	1.29834
sp|P13639|EF2_HUMAN	65.5	39	33	2.95066	0.985768	3.08847	2.71794	2.63345	2.63525	2.45392	2.28687	2.12863	1.89105	1.77813	1.34603	1.14964	1.14819	0.990362	0.822791	0.677582	0.572622	0.400447	0.255266	0.157989	0.0489709
sp|P13663|DHAS_YEAST	46.58	13	12	6.68759	0.973641	0.0904824	0.157707	0.216364	0.264006	0.35395	0.429637	0.507889	0.586973	0.628618	0.751054	0.770457	0.91087	1.00435	1.04457	1.10458	1.21033	1.3033	1.46176	1.4068	1.48976
sp|P13667|PDIA4_HUMAN	39.53	19	18	7.60417	0.981957	2.20941	2.70745	2.43707	2.39549	2.20122	1.83391	1.77047	1.6801	1.5142	1.40628	1.49304	1.13832	1.01489	0.831365	0.758401	0.580839	0.442781	0.250261	0.158983	0.0172911
sp|P13693|TCTP_HUMAN	54.65	5	5	8.14949	0.984536	2.68236	2.48033	2.45486	1.85292	2.06951	1.93682	1.70559	1.5802	1.54153	1.26715	1.38189	1.07472	0.899555	0.805303	0.672502	0.441341	0.34946	0.198488	0.134889	0.0188779
sp|P13796|PLSL_HUMAN	68.26	28	24	3.45776	0.950528	2.82812	2.46886	2.3142	2.17093	2.13558	1.86688	1.71979	1.63448	1.45236	1.24874	1.04875	1.11546	0.915598	0.789993	0.675109	0.563581	0.437397	0.244676	0.153415	0.139829
sp|P13798|ACPH_HUMAN	21.04	12	11	4.3156	0.617278	3.20781	2.52101	2.33398	2.27146	2.35319	2.01514	2.0348	1.82741	1.38228	1.4185	1.48697	1.24482	1.06377	0.91708	0.694549	0.59153	0.45509	0.327903	0.584444	0.97009
sp|P13804|ETFA_HUMAN	58.26	13	11	12.3113	0.988885	2.85841	2.54118	2.33232	2.33279	2.2529	1.95376	1.77898	1.63634	1.4486	1.32348	1.45593	1.06274	0.854757	0.776043	0.634922	0.537913	0.388831	0.207572	0.0982781	0.0146972
sp|P13861|KAP2_HUMAN	27.72	6	6	3.8486	0.966185	2.85451	2.26625	2.32665	2.24872	2.11347	1.93786	1.81426	1.54655	1.39744	1.24004	1.29189	1.16073	0.922985	0.775869	0.746077	0.524468	0.443458	0.323968	0.304089	0.094166
sp|P13984|T2FB_HUMAN	24.1	4	4	4.75869	0.960945	3.10195	2.81062	2.50424	2.27592	2.23101	2.17173	1.84021	1.67341	1.65183	1.38245	1.69455	1.15947	0.980988	0.871065	0.731092	0.681114	0.611178	0.246723	0.271413	0.0416301
sp|P13987|CD59_HUMAN	32.81	4	3	9.71093	0.981946	3.13735	3.14532	2.57156	2.33687	2.40435	2.32964	2.12215	1.92765	1.71597	1.58035	1.24229	1.24376	1.10153	0.882277	0.695505	0.581081	0.460731	0.258825	0.20033	0.0682242
sp|P13995|MTDC_HUMAN	20	4	2	-1.07323	0.948418	4.78639	3.43457	4.33695	4.12842	3.63764	3.50983	3.25322	2.78323	2.65367	2.46426	1.57535	1.92694	1.42577	1.11058	0.920037	0.864084	0.59361	0.375743	0.465534	0.0200557
sp|P14020|DPM1_YEAST	47.57	9	8	9.7032	0.973148	0.0133276	0.115957	0.162838	0.247259	0.276773	0.385356	0.393647	0.564265	0.574958	0.685339	0.575418	0.797004	0.809623	0.823532	0.973936	1.09248	1.31362	1.20856	1.22599	1.38015
sp|P14065|GCY1_YEAST	28.85	4	4	1.67594	0.985662	0.0371483	0.120852	0.215091	0.282008	0.319047	0.436644	0.472832	0.567268	0.615069	0.772566	0.837033	0.851404	0.827313	1.03413	1.13372	1.1664	1.21186	1.29988	1.18056	1.44236
sp|P14120|RL30_YEAST	38.1	3	3	1.67584	0.924837	0.0109551	0.119809	0.196479	0.286578	0.363636	0.283778	0.494307	0.581634	0.444148	0.412306	0.840539	0.872421	0.904831	0.974677	1.16786	1.14574	1.21533	1.22112	1.16403	1.3086
sp|P14126|RL3_YEAST	41.86	14	12	3.17564	0.949668	0.0303131	0.144792	0.230233	0.317514	0.336572	0.460127	0.518866	0.582698	0.688012	0.865652	0.596449	0.816145	0.934518	1.13445	1.17899	1.16021	1.21667	1.3142	1.73787	1.40106
sp|P14164|ABF1_YEAST	6.16	3	3	5.97984	0.627794	0.483449	0.234963	0.253902	0.288699	0.269617	0.385866	0.444105	0.45812	0.594711	0.7339	0.727639	0.729424	0.712885	0.884937	0.942085	0.967035	1.05802	1.23248	1.35091	1.42747
sp|P14174|MIF_HUMAN	46.09	4	3	1.12568	0.953654	2.473	2.42755	2.41499	2.33649	2.16148	1.75009	1.87647	1.73939	1.46117	0.991201	0.957336	1.28342	0.983394	0.70867	0.679579	0.629775	0.413532	0.238858	0.0356062	0.011204
sp|P14306|CPYI_YEAST	38.81	6	5	7.7033	0.977852	0.0300452	0.115868	0.178091	0.258464	0.31537	0.37842	0.45581	0.55289	0.692261	0.754927	0.588105	0.833799	0.925584	1.07335	1.13248	1.18836	1.22947	1.30112	1.28657	1.46046
sp|P14314|GLU2B_HUMAN	47.73	14	12	10.1644	0.889652	3.35967	2.69366	2.66869	2.55498	2.37684	2.21247	2.12426	1.91416	1.71046	1.57101	1.54073	1.36436	1.18859	0.90924	0.803483	0.621714	0.477683	0.333015	0.279804	0.35133
sp|P14317|HCLS1_HUMAN	21.81	7	7	7.7752	0.883812	2.50945	2.4474	2.30387	2.11327	2.0198	1.82022	1.6969	1.43645	1.36669	1.28244	1.32996	1.04337	0.931337	0.749296	0.654301	0.524925	0.534519	0.517586	0.539156	0.0922881
sp|P14324|FPPS_HUMAN	18.85	6	5	3.40011	0.899014	3.34695	2.82266	2.48028	1.77021	2.1568	1.81417	1.89446	1.92857	1.66181	1.45157	1.20479	1.24978	1.18201	0.865043	0.558731	0.61482	0.493964	0.273167	0.257894	0.207775
sp|P14373|TRI27_HUMAN	6.24	2	2	-23.3877	0.857791	1.95057	1.82629	1.79236	1.4327	1.47707	1.45711	1.24559	1.41257	1.02151	0.948985	1.09209	1.09737	0.780435	0.790412	0.654531	0.641147	0.670442	0.199962	0.199962	0.199962
sp|P14540|ALF_YEAST	90.81	15	11	2.08119	0.954704	0.0379028	0.147592	0.216099	0.302472	0.371249	0.377582	0.527173	0.596672	0.710423	0.727916	0.560642	0.83152	0.818509	0.957432	1.22111	1.233	1.19477	1.37361	1.32418	1.65335
sp|P14550|AK1A1_HUMAN	30.15	7	4	3.56071	0.968838	3.15547	2.79054	2.84838	2.41671	2.15673	2.20147	2.25291	1.82043	1.76543	1.61379	1.70836	1.32913	1.04389	0.944602	0.737092	0.651037	0.462147	0.290098	0.286337	0.0826234
sp|P14618|KPYM_HUMAN	71.94	24	23	7.66418	0.956676	2.78109	2.60555	2.41596	2.43051	2.13384	1.84367	1.83714	1.68528	1.41468	1.32382	1.12708	1.11423	0.903851	0.751592	0.675574	0.470617	0.41614	0.230023	0.142857	0.119116
sp|P14625|ENPL_HUMAN	54.55	30	27	8.30548	0.995188	2.92901	2.57088	2.49695	2.33898	2.17801	1.97088	1.93274	1.70878	1.59115	1.48343	1.31769	1.16437	0.923448	0.845335	0.746572	0.601986	0.413524	0.221578	0.136839	0.00887936
sp|P14678|RSMB_HUMAN	30	6	6	8.28768	0.987314	2.91344	2.9611	2.70215	2.54838	2.28856	1.86883	2.05368	1.92546	1.75135	1.56541	1.22929	1.16736	1.02088	0.822779	0.734299	0.573556	0.430486	0.176984	0.111664	0.00173116
sp|P14735|IDE_HUMAN	14.82	12	10	1.08281	0.982478	3.08149	2.67405	2.64382	2.45445	2.12899	1.975	1.86137	1.81165	1.60247	1.61326	1.31621	1.124	1.02794	0.785225	0.655509	0.554338	0.448055	0.270747	0.225251	0.0573826
sp|P14741|EI2BA_YEAST	10.16	2	2	-100	-0.430631	2.02317	0.724367	0.578591	0.645162	0.710645	0.696229	0.834309	0.289405	0.678043	0.550215	0.785274	0.485377	0.42317	0.527451	0.696805	0.631211	0.562243	0.626642	0.790051	0.561794
sp|P14742|GFA1_YEAST	45.89	23	19	1.21068	0.988514	0.0139157	0.193912	0.22736	0.295664	0.375901	0.470802	0.53645	0.636078	0.682278	0.763787	0.813527	0.936968	1.0649	1.13576	1.26342	1.22527	1.38708	1.49512	1.4526	1.71329
sp|P14743|NMT_YEAST	11.43	4	4	-0.734151	0.718222	0.101341	0.590251	0.416422	0.494619	0.5898	0.433248	0.610332	0.397912	0.661256	0.770021	0.924457	0.86606	0.895407	1.15119	1.3187	1.42482	1.63059	1.59462	1.45849	1.7687
sp|P14747|PP2B2_YEAST	7.12	2	2	-11.3434	0.532505	0.049446	0.049446	0.0743143	1.313	1.36162	0.536925	0.674932	0.874458	0.816988	0.994154	1.13786	0.734381	0.565682	1.11804	1.34388	1.04086	0.985903	1.29761	1.25407	1.5034
sp|P14832|CYPH_YEAST	101.23	6	6	1.52382	0.9548	0.0110517	0.132217	0.194818	0.339762	0.375349	0.338496	0.521534	0.554076	0.58968	0.732593	0.958346	0.676581	0.822466	0.964147	1.00474	1.17456	1.22872	1.35842	1.27624	1.59754
sp|P14843|AROF_YEAST	33.24	9	7	4.75075	0.790137	0.312116	0.147989	0.205672	0.252591	0.293357	0.34388	0.483873	0.49617	0.606352	0.749716	0.859528	0.810548	0.943631	0.982472	1.17837	1.12939	1.2842	1.29003	1.06685	1.4499
sp|P14854|CX6B1_HUMAN	77.91	4	4	7.76739	0.969987	2.82989	1.84752	2.36176	2.09439	2.17237	1.80101	1.73593	1.75939	1.37384	1.19818	1.50639	1.06436	1.02762	0.821319	0.652553	0.479267	0.392753	0.2409	0.100627	0.0258652
sp|P14866|HNRPL_HUMAN	61.46	19	18	6.86358	0.993683	2.95272	2.61116	2.53753	2.21809	2.09256	1.78719	1.9103	1.66649	1.4958	1.35153	1.25018	1.16358	1.03446	0.799408	0.700118	0.534572	0.408541	0.259172	0.15969	0.00841117
sp|P14868|SYDC_HUMAN	55.29	23	21	3.23209	0.950249	2.66909	2.5879	2.54932	2.23238	2.14404	1.87852	1.67396	1.72258	1.54455	1.49321	1.21574	1.07406	0.908601	0.792633	0.639452	0.549528	0.454052	0.256919	0.155283	0.146725
sp|P14904|AMPL_YEAST	23.93	8	7	6.81021	0.980928	0.0139124	0.170372	0.214185	0.282439	0.337356	0.462506	0.501621	0.669046	0.720242	0.767393	0.898704	0.940387	1.01646	1.04723	1.26154	1.47516	1.5079	1.62463	1.32843	1.73812
sp|P14906|SEC63_YEAST	13.12	7	5	3.24358	0.962199	0.0194509	0.180814	0.275307	0.28998	0.440797	0.414016	0.626898	0.588206	0.612651	0.766596	1.05485	0.885331	1.01904	1.18814	1.09465	1.39	1.44989	1.50756	1.33273	1.65469
sp|P14907|NSP1_YEAST	25.15	14	13	7.94325	0.789794	0.344738	0.170066	0.209317	0.281762	0.319815	0.414047	0.502565	0.599305	0.718141	0.757481	0.688924	0.904823	1.04761	1.1681	1.15131	1.26716	1.37415	1.49292	1.39129	1.53517
sp|P14922|CYC8_YEAST	16.87	9	6	1.94478	0.939129	0.0438117	0.317821	0.230129	0.358366	0.386483	0.394049	0.517781	0.650907	0.748597	0.797864	0.85155	0.906238	1.04391	1.11972	1.1262	1.40824	1.31492	1.49939	1.49295	1.76055
sp|P14927|QCR7_HUMAN	53.15	5	4	2.04741	0.65273	3.82255	3.43331	3.17526	2.92635	2.81334	1.71447	1.66359	2.24097	1.85012	1.95596	2.0153	1.40641	1.54412	1.02688	0.938968	0.694605	0.486457	0.77494	0.34491	0.951088
sp|P15019|TAL1_YEAST	44.18	11	10	4.52162	0.948473	0.0699951	0.0989547	0.183414	0.279566	0.316641	0.345513	0.471421	0.591377	0.620866	0.627089	0.616554	0.907303	1.01645	0.991929	1.00364	1.15386	1.32217	1.24349	1.39755	1.32417
sp|P15108|HSC82_YEAST	51.63	5	5	0.372667	0.921061	0.0026851	0.135626	0.215484	0.293207	0.340553	0.466647	0.524912	0.494958	0.546095	0.76933	0.875285	0.533804	1.02535	0.815279	0.940513	1.26582	1.27782	1.41268	1.47228	1.53182
sp|P15170|ERF3A_HUMAN	30.86	11	9	12.0201	0.922884	2.86245	2.83775	2.21083	2.35718	2.14729	2.06317	1.84646	1.72143	1.60238	1.47121	1.49041	1.05079	0.865322	0.809417	0.664102	0.532359	0.402093	0.23429	0.187186	0.18156
sp|P15180|SYKC_YEAST	42.81	19	17	6.84365	0.867408	0.228977	0.152796	0.210851	0.280755	0.341312	0.410384	0.443765	0.56428	0.616844	0.705424	0.671589	0.861432	0.904731	0.985489	1.13147	1.14927	1.24841	1.38448	1.17852	1.37784
sp|P15274|AMPD_YEAST	5.56	4	2	-9.36764	-0.476267	3.12875	2.30508	2.65585	2.38457	2.18797	2.08754	1.83373	1.80462	1.66761	1.5786	2.58863	0.982781	0.957513	0.856326	0.694719	0.560643	0.412897	0.394465	0.734577	1.3245
sp|P15303|SEC23_YEAST	38.67	18	16	4.13398	0.974001	0.0148224	0.159729	0.215141	0.267769	0.328454	0.380069	0.467316	0.582487	0.636913	0.70618	0.613514	0.887518	0.980311	1.07642	1.21014	1.26377	1.32362	1.34777	1.44479	1.56229
sp|P15311|EZRI_HUMAN	46.93	13	12	8.03815	0.940643	2.46556	2.37774	2.17907	1.92986	2.02428	1.97004	1.64894	1.48069	1.5242	1.29821	0.98889	1.16374	0.993953	0.769474	0.629226	0.549517	0.413924	0.247734	0.163359	0.149701
sp|P15374|UCHL3_HUMAN	44.78	6	6	5.44278	0.945266	2.65395	1.97831	1.90728	2.03684	1.78152	1.71806	1.64635	1.5572	1.37717	1.17658	1.00837	1.09418	0.812313	0.601901	0.61482	0.512048	0.512229	0.391179	0.102498	0.0681279
sp|P15424|MS116_YEAST	16.72	9	6	-1.78022	0.86121	0.279456	0.284816	0.327329	0.380095	0.391937	0.506213	0.578911	0.716671	0.735306	0.971425	0.993093	1.03369	1.16638	1.25279	1.35824	1.38936	1.56324	1.80077	1.77031	1.79677
sp|P15454|KGUA_YEAST	52.94	8	8	5.81597	0.961971	0.0531165	0.122165	0.198923	0.277706	0.346831	0.368704	0.401721	0.474563	0.646222	0.529792	0.827455	0.844492	0.833892	0.978578	1.10167	1.00465	1.0488	1.33801	1.20406	1.38158
sp|P15496|IDI1_YEAST	26.04	5	5	11.643	0.983024	0.0191234	0.110416	0.208134	0.241031	0.300584	0.459603	0.498344	0.606983	0.671456	0.85211	0.754847	0.936297	1.0393	1.13331	1.18535	1.34373	1.41268	1.51798	1.57469	1.57982
sp|P15498|VAV_HUMAN	7.1	6	5	3.06606	0.852126	3.12598	2.74421	2.46782	2.0833	2.14053	2.24855	1.7316	1.9282	1.43171	1.49515	1.3008	0.846969	0.846128	0.554675	0.754676	0.691213	0.726548	0.100374	0.0750747	0.0939511
sp|P15531|NDKA_HUMAN	72.37	5	4	8.85715	0.987766	2.56326	2.28592	2.25963	2.16953	1.93169	1.92626	1.68378	1.50122	1.50496	1.32569	1.07037	0.94543	0.831452	0.700535	0.736949	0.550031	0.389218	0.25446	0.153268	0.0229406
sp|P15559|NQO1_HUMAN	28.83	7	5	3.16662	0.964236	2.87594	2.66146	2.40738	2.42074	2.15459	2.15026	1.92205	1.71287	1.57831	1.50342	1.22919	1.21639	1.05505	0.984737	0.742039	0.567835	0.492535	0.259657	0.381597	0.0105086
sp|P15565|TRM1_YEAST	5.79	2	2	-1.81969	0.514969	0.721972	0.491466	0.229967	0.374309	0.48705	0.50344	0.536412	0.636362	0.684119	0.772795	0.867611	0.785328	0.891224	1.09297	1.2453	1.11206	1.30985	1.33675	1.19422	1.61392
sp|P15586|GNS_HUMAN	4.53	2	2	2.07485	0.922717	2.58011	2.53749	2.57517	2.25976	2.27078	1.95927	1.86433	1.67522	1.55565	1.45035	1.61948	0.866701	1.25123	0.871788	0.760769	0.683648	0.707196	0.37631	0.402636	0.130744
sp|P15624|SYFB_YEAST	38.82	16	14	11.5123	0.990628	0.0262671	0.123569	0.197865	0.273235	0.344025	0.402011	0.463287	0.586329	0.650612	0.771357	0.710377	0.854212	0.975132	1.06272	1.14739	1.18657	1.31965	1.38073	1.28322	1.54275
sp|P15625|SYFA_YEAST	47.32	17	14	7.82186	0.84954	0.24648	0.111699	0.189498	0.263417	0.330861	0.385023	0.453493	0.547993	0.610918	0.677259	0.673697	0.873038	0.949663	1.01583	1.09849	1.14064	1.18435	1.40772	1.24271	1.49499
sp|P15646|FBRL_YEAST	31.19	8	6	-3.12906	0.914635	0.0747214	0.140474	0.210802	0.292784	0.35449	0.383392	0.501371	0.564633	0.68455	0.660055	0.441231	0.866412	0.929263	1.00813	1.02686	1.26739	1.35484	1.1864	1.36219	1.18814
sp|P15700|KCY_YEAST	30.39	5	5	1.64389	0.719956	0.359783	0.146071	0.218067	0.311534	0.310295	0.360924	0.447684	0.598407	0.499045	0.516619	0.651675	0.823048	1.02049	0.89118	1.08276	1.18398	1.18546	1.30006	1.41571	1.35473
sp|P15703|BGL2_YEAST	20.45	5	3	8.69554	0.970775	0.0656712	0.0992606	0.177357	0.268177	0.362492	0.379137	0.472087	0.629067	0.663126	0.817526	0.947776	0.968204	1.07106	1.15939	1.26037	1.29262	1.33128	1.52853	1.3421	1.59816
sp|P15705|STI1_YEAST	38.71	18	18	10.4282	0.987596	0.00552325	0.119219	0.182907	0.269001	0.329215	0.405768	0.496306	0.601824	0.688341	0.776836	0.689694	0.936101	1.04734	1.11857	1.15092	1.25601	1.26146	1.49397	1.4067	1.56077
sp|P15731|UBC4_YEAST	42.57	4	3	4.21167	0.882432	0.00670099	0.0691758	0.0692617	0.264619	0.280267	0.280694	0.292386	0.419828	0.623045	0.613637	0.276086	0.877394	0.723115	0.884295	1.2422	1.16219	1.25011	1.25068	1.1164	1.4339
sp|P15873|PCNA_YEAST	65.12	12	12	4.62808	0.969678	0.00934719	0.133723	0.174291	0.278377	0.352551	0.37594	0.47599	0.597712	0.635572	0.749364	0.572952	0.916891	0.992906	1.04684	1.11066	1.00871	1.18978	1.26378	1.15876	1.45757
sp|P15880|RS2_HUMAN	35.84	9	9	9.86472	0.989541	2.41191	2.45351	2.37215	2.06684	2.06098	1.84516	1.82272	1.50111	1.5223	1.25833	1.09118	1.08651	0.827943	0.791962	0.647304	0.550793	0.418722	0.246865	0.131949	0.0343655
sp|P15891|ABP1_YEAST	59.8	20	18	6.06041	0.981157	0.00682622	0.121469	0.192409	0.239493	0.321925	0.350702	0.467748	0.582856	0.606436	0.718385	0.633828	0.90793	1.048	1.01448	1.13546	1.17458	1.28894	1.41061	1.24123	1.49779
sp|P15923|TFE2_HUMAN	7.03	2	2	-100	0.647	2.09809	2.33668	1.70104	1.38326	2.20724	1.91303	1.57127	1.20758	1.4801	1.19287	1.27354	1.1427	1.1379	0.701194	0.788937	0.614641	0.79268	0.130786	0.116181	0.772916
sp|P15927|RFA2_HUMAN	48.89	7	6	5.91632	0.983449	3.46727	3.05331	2.76979	2.77558	2.35148	2.17067	2.25638	1.85829	1.70086	1.52514	1.27767	1.28161	1.05165	0.844279	0.889165	0.636159	0.488674	0.327916	0.226885	0.0575284
sp|P15976|GATA1_HUMAN	21.79	5	5	5.16092	0.943583	3.1367	3.13759	3.22867	2.53391	2.67205	2.24604	2.01109	2.12301	1.82911	1.66104	1.54183	1.51188	1.38423	0.956821	0.712728	0.628398	0.62761	0.35957	0.0762611	0.0742153
sp|P15992|HSP26_YEAST	79.91	12	9	3.26245	0.987452	0.00629024	0.14071	0.192496	0.31462	0.380063	0.4246	0.532239	0.625415	0.702801	0.839989	0.791455	0.909148	0.970309	1.12161	1.25761	1.20511	1.3002	1.2955	1.14063	1.5699
sp|P16083|NQO2_HUMAN	25.54	3	3	8.4838	0.881054	3.07667	2.48518	2.6141	2.15831	2.321	1.90628	1.90092	1.65549	1.50659	1.36945	1.4657	1.30639	1.08174	0.86578	0.79596	0.577231	1.00859	0.568665	0.521373	0.0994647
sp|P16120|THRC_YEAST	63.23	24	23	5.10359	0.921465	0.127381	0.126119	0.176377	0.235535	0.33091	0.422509	0.472958	0.61436	0.663372	0.767081	0.615323	0.881109	0.91608	0.963831	1.09784	1.12119	1.2296	1.22245	1.25595	1.43367
sp|P16140|VATB_YEAST	76.98	27	26	5.84184	0.987973	0.0377643	0.126942	0.194455	0.278898	0.325803	0.423307	0.517683	0.58655	0.67664	0.693136	0.711169	0.923988	0.979618	1.05272	1.19433	1.18781	1.23629	1.41342	1.2515	1.55211
sp|P16150|LEUK_HUMAN	15	4	4	6.64099	0.985072	2.73288	2.46905	2.29033	2.21798	1.70678	1.93539	1.75609	1.44186	1.4352	1.34584	1.28239	1.06352	0.880454	0.700606	0.575702	0.432849	0.386201	0.208833	0.133036	0.0283497
sp|P16152|CBR1_HUMAN	48.01	9	8	5.70052	0.940164	3.30684	2.75416	2.59818	2.49821	2.13687	1.99086	1.76518	1.80489	1.42165	1.46708	1.52107	1.22199	0.994092	0.753673	0.644164	0.556042	0.525098	0.408844	0.136849	0.122338
sp|P16157|ANK1_HUMAN	21.9	27	26	8.32996	0.973105	2.9997	2.61277	2.50664	2.40478	2.23156	2.05525	1.86905	1.60403	1.56173	1.37695	1.40417	1.06509	0.901219	0.813369	0.696849	0.541641	0.463286	0.349298	0.299315	0.0554548
sp|P16219|ACADS_HUMAN	10.44	3	2	-13.2634	0.773441	3.91413	3.60445	2.72553	2.9431	3.09841	2.59421	2.49298	2.11239	1.85121	1.471	2.25534	2.36893	1.46955	1.87789	0.0383853	0.796863	0.853997	0.03393	0.0184274	0.0318084
sp|P16278|BGAL_HUMAN	5.76	3	3	6.47705	0.847933	4.3897	4.00974	3.81148	3.72311	3.51007	2.94687	2.81903	2.45295	2.01765	1.89203	1.84235	1.32505	1.19824	1.0654	0.938668	0.793631	0.762574	0.399741	0.0786182	0.486352
sp|P16370|RPB3_YEAST	9.12	2	2	-8.31069	0.935787	0.0295468	0.192405	0.121788	0.223604	0.387351	0.285926	0.525645	0.623806	0.550047	0.73693	0.623922	0.995944	1.09522	1.09009	1.15976	1.42705	1.42497	1.39929	1.28496	1.68967
sp|P16387|ODPA_YEAST	55.71	19	15	4.35607	0.934858	0.125593	0.115003	0.217615	0.302353	0.380792	0.419185	0.513338	0.621576	0.696798	0.876207	0.727647	1.01502	1.10035	1.09649	1.28609	1.43117	1.31142	1.50963	1.48056	1.7409
sp|P16401|H15_HUMAN	9.29	2	2	8.83968	0.641194	1.93835	2.55061	2.66597	2.55906	2.25891	2.19954	1.94231	1.8978	1.47382	1.84893	1.5926	0.840928	0.822359	0.603311	0.771174	0.587233	0.457816	0.277428	0.299858	0.780816
sp|P16435|NCPR_HUMAN	13.74	6	4	-1.581	0.926137	2.38144	2.03672	2.18353	2.06014	1.83782	1.65378	1.7192	1.57139	1.41301	1.31946	1.26811	1.11824	0.932405	0.664446	0.775337	0.546512	0.640547	0.448702	0.044584	0.0570353
sp|P16451|ODPX_YEAST	26.1	7	7	3.44532	0.971846	0.0267903	0.140764	0.182157	0.273736	0.318703	0.336796	0.452014	0.515251	0.656671	0.658275	0.614613	0.865053	0.845913	0.979913	1.16384	1.17764	1.17034	1.32261	1.50118	1.6583
sp|P16474|GRP78_YEAST	42.08	20	16	0.480763	0.948213	0.122754	0.16347	0.23382	0.312751	0.317001	0.431248	0.471695	0.54835	0.676639	0.8129	0.85503	0.821911	0.899348	1.0038	1.09413	1.17174	1.1854	1.28296	1.51128	1.5017
sp|P16521|EF3A_YEAST	62.36	42	38	1.18479	0.970047	0.0548531	0.144715	0.220219	0.282536	0.366475	0.465282	0.521807	0.627207	0.696035	0.750773	0.612765	0.939671	1.02933	1.04024	1.13311	1.21498	1.2254	1.39646	1.3819	1.52895
sp|P16547|OM45_YEAST	32.57	9	9	4.73636	0.757691	0.315425	0.143224	0.191891	0.229663	0.294967	0.329988	0.405053	0.472604	0.598586	0.724586	0.613779	0.941477	0.943418	0.913711	1.07966	1.07252	1.23969	1.48736	1.36593	1.55016
sp|P16550|APA1_YEAST	58.88	12	9	7.01215	0.946689	0.0987525	0.13508	0.184689	0.260097	0.329389	0.404255	0.414889	0.504031	0.623633	0.793804	0.64391	0.827146	0.886787	0.966179	1.16067	1.1986	1.20326	1.39374	1.3824	1.47921
sp|P16591|FER_HUMAN	5.72	4	4	-2.29819	0.40398	2.8932	3.11964	2.36526	2.67216	2.07084	1.86794	1.45843	1.5935	1.39817	1.57502	2.29858	1.23491	0.981661	0.84884	1.07577	0.938727	0.865861	0.726199	1.05684	1.09666
sp|P16603|NCPR_YEAST	31.55	15	14	8.67557	0.989952	0.035543	0.157123	0.225876	0.268986	0.33863	0.394135	0.462717	0.559479	0.607106	0.73912	0.771078	0.863561	0.915858	1.07242	1.10408	1.12374	1.25658	1.31687	1.24996	1.44712
sp|P16615|AT2A2_HUMAN	29.37	16	15	8.14056	0.974486	2.99514	2.49135	2.38214	2.42021	2.05852	2.02887	1.95631	1.64893	1.55043	1.42147	1.44927	1.06772	0.913772	0.853039	0.6905	0.549299	0.402044	0.315148	0.272384	0.0614007
sp|P16622|HEMH_YEAST	15.78	4	4	1.23024	0.657372	0.492115	0.206058	0.276716	0.287545	0.377714	0.403652	0.464797	0.545753	0.629178	0.741447	0.60629	0.813848	0.826415	1.01266	1.22934	0.873427	1.18598	1.05165	1.41781	1.32288
sp|P16649|TUP1_YEAST	25.81	13	11	8.62877	0.992209	0.0458291	0.149792	0.212506	0.273091	0.365588	0.424748	0.508699	0.615859	0.675107	0.736802	0.784359	0.931093	1.05156	1.09627	1.13377	1.2626	1.30413	1.36121	1.36801	1.54846
sp|P16861|PFKA1_YEAST	57.04	35	32	4.88801	0.924728	0.114297	0.128973	0.192159	0.273845	0.343409	0.387833	0.447359	0.568879	0.645944	0.659037	0.54932	0.879697	0.997847	1.05567	1.11068	1.1941	1.28416	1.36691	1.27022	1.44706
sp|P16862|PFKA2_YEAST	45.05	28	26	2.21078	0.91201	0.122464	0.135635	0.216136	0.263738	0.350925	0.396008	0.493553	0.547466	0.672942	0.772959	0.543676	0.867004	0.941127	1.06982	1.21636	1.20912	1.28388	1.29758	1.47998	1.3764
sp|P16930|FAAA_HUMAN	20.76	7	5	7.14256	0.698454	2.79525	2.78411	2.61027	2.48517	2.076	2.3798	1.81356	1.48978	1.63757	1.33627	1.53166	1.11839	0.949675	0.834059	0.7143	0.516833	0.51842	0.347597	0.532352	0.619468
sp|P16949|STMN1_HUMAN	35.57	5	5	6.03669	0.994123	2.89226	2.70334	2.42137	2.22637	2.14154	1.99133	1.7912	1.63645	1.6194	1.45446	1.41343	1.1794	1.00091	0.851935	0.69548	0.497283	0.407528	0.222047	0.110252	0.00566732
sp|P16965|STF2_YEAST	51.19	2	2	1.35887	0.828598	0.140804	0.149118	0.294355	0.401817	0.545283	0.618843	0.815102	0.982577	0.951197	0.985948	0.497347	1.56936	1.5868	1.28647	2.22874	2.02059	2.25178	2.65943	1.50769	2.23294
sp|P16989|YBOX3_HUMAN	30.91	4	4	7.58288	0.989206	3.05289	2.75418	2.63198	2.55044	2.32809	2.22202	1.94631	1.77498	1.62986	1.57231	1.41433	1.13305	1.03523	0.826474	0.675802	0.596298	0.497301	0.276161	0.183975	0.0520166
sp|P17076|RL8A_YEAST	45.7	2	2	-100	-0.199283	1.45908	1.10714	1.09785	0.506503	1.25145	1.34016	0.971329	1.256	1.39216	1.02555	0.745621	1.20422	0.806615	1.186	0.952587	1.09112	0.894507	1.04785	0.970078	1.07663
sp|P17096|HMGA1_HUMAN	37.38	3	3	0.532429	0.962295	2.32154	2.49315	2.12027	1.81523	2.27297	2.14105	1.43938	1.81403	1.70133	1.59925	1.05727	1.13053	0.926975	0.883572	0.617389	0.529283	0.404077	0.253136	0.186405	0.0221345
sp|P17106|CBF1_YEAST	20.8	5	5	9.48475	0.939071	0.0471151	0.288171	0.23417	0.272394	0.388504	0.443122	0.459174	0.6259	0.713471	0.746795	0.753814	0.91939	1.1276	1.0581	1.04324	1.29964	1.27377	1.5724	1.4849	1.68182
sp|P17157|PHO85_YEAST	15.74	2	2	-3.10781	0.807477	0.0490532	0.0746681	0.483668	0.31773	0.394491	0.331005	0.52665	0.385401	0.479871	0.553237	0.63396	0.862434	1.01032	0.918672	0.904719	1.12548	1.30691	1.45385	1.31317	1.32135
sp|P17174|AATC_HUMAN	45.76	13	11	13.3322	0.803298	2.98541	2.76792	2.52206	2.35647	2.2404	1.98148	1.81947	1.65479	1.5183	1.36904	1.46936	1.10166	1.03464	0.847834	0.724585	0.563928	0.463054	0.259868	0.175824	0.562033
sp|P17255|VATA_YEAST	57.05	45	39	2.08794	0.952828	0.0847327	0.156481	0.222084	0.270107	0.34636	0.436209	0.487605	0.543575	0.625117	0.722255	0.586493	0.874885	0.922828	0.991988	1.18143	1.10147	1.29516	1.32508	1.48769	1.44272
sp|P17423|KHSE_YEAST	40.9	10	9	9.23738	0.829464	0.229476	0.155849	0.217091	0.277921	0.349021	0.427304	0.50431	0.622908	0.659474	0.765948	0.561662	0.895783	0.951701	1.16697	1.289	1.36892	1.5573	1.60593	1.58147	1.58427
sp|P17442|PHO81_YEAST	5.6	6	4	-3.31468	0.574346	0.138084	0.791409	0.108472	0.111788	0.516537	0.709829	0.526671	0.611846	0.647797	0.72938	0.791474	0.744501	0.772099	0.938688	1.04188	1.1728	1.33926	1.19919	1.58001	1.45081
sp|P17480|UBF1_HUMAN	17.02	10	10	10.452	0.983832	2.89262	2.54896	2.38556	2.11746	2.01052	2.09146	1.78657	1.67115	1.58193	1.30771	1.26362	1.05574	0.991934	0.795054	0.627763	0.555545	0.387893	0.274738	0.212342	0.0715512
sp|P17505|MDHM_YEAST	62.57	14	11	5.15066	0.960034	0.0851322	0.119729	0.201176	0.254259	0.367167	0.405871	0.509607	0.610586	0.714331	0.738343	1.05921	0.94548	0.976881	1.1769	1.16591	1.28296	1.43337	1.52424	1.29749	1.6381
sp|P17536|TPM1_YEAST	51.76	9	8	11.4751	0.929685	0.114645	0.149818	0.201302	0.294113	0.374985	0.442701	0.53239	0.600747	0.732079	0.809062	0.587135	0.900493	0.947952	1.11356	1.16369	1.08666	1.38796	1.45581	1.43699	1.61571
sp|P17542|TAL1_HUMAN	13.9	3	3	4.10974	0.854892	2.80096	2.66984	2.61041	2.78671	2.16141	2.01744	2.00968	1.64315	1.55652	1.11332	1.22856	1.3804	1.08278	0.676605	0.659608	0.515672	0.132519	0.119883	0.119883	0.119883
sp|P17555|CAP_YEAST	35.55	13	10	7.34566	0.990246	0.0182073	0.121274	0.174124	0.275786	0.337778	0.401831	0.513793	0.521198	0.660528	0.787666	0.806881	0.886857	1.00023	0.989286	1.1939	1.22349	1.34035	1.42828	1.33449	1.52204
sp|P17612|KAPCA_HUMAN	28.21	6	5	4.73908	0.97998	2.62875	2.22536	2.34299	2.16435	1.92153	1.79186	1.60655	1.66025	1.30371	1.03004	1.27575	1.07446	0.84973	0.78438	0.556182	0.556851	0.408126	0.251415	0.135943	0.0269649
sp|P17649|GABAT_YEAST	39.49	13	11	3.89671	0.746112	0.433765	0.261748	0.273813	0.327237	0.369298	0.411841	0.530482	0.633869	0.731661	0.826272	0.815327	0.953226	1.13044	1.16915	1.21101	1.31928	1.45695	1.49753	1.44124	1.50982
sp|P17655|CAN2_HUMAN	11.57	6	6	7.13979	0.956736	3.20685	2.99727	2.65097	2.56898	2.50738	2.23365	1.84921	1.71227	1.67415	1.50561	1.18394	1.2967	0.972285	0.819609	0.629702	0.516816	0.463431	0.209504	0.102102	0.086705
sp|P17695|GLRX2_YEAST	32.17	4	4	5.72935	0.948765	0.064042	0.13119	0.223668	0.299165	0.405319	0.465192	0.534389	0.435231	0.69753	0.720633	1.01043	0.907888	1.00057	1.05479	1.26528	1.25673	1.13369	1.25771	1.62924	1.479
sp|P17709|HXKG_YEAST	56.8	17	15	5.62355	0.958684	0.035193	0.106951	0.185547	0.279306	0.331177	0.380123	0.4959	0.582601	0.667477	0.759243	0.546465	0.797809	0.945535	1.06928	1.19552	0.942207	1.24621	1.27986	1.20254	1.40482
sp|P17812|PYRG1_HUMAN	40.78	15	14	7.81885	0.931027	3.06721	2.63525	2.71799	2.69098	2.21947	2.1362	1.98817	1.77044	1.6325	1.32855	1.60873	1.16955	1.00998	0.80717	0.727864	0.604509	0.452316	0.406695	0.457757	0.0516115
sp|P17844|DDX5_HUMAN	57.49	18	16	7.04278	0.986939	2.79195	2.50588	2.37731	2.45715	2.15884	1.91397	1.63648	1.79527	1.5105	1.13598	1.04149	1.01881	0.956817	0.724748	0.644065	0.488995	0.376308	0.210926	0.113526	0.0133179
sp|P17858|PFKAL_HUMAN	23.21	9	8	3.51876	0.984064	2.59003	2.01178	2.22561	1.9589	1.90034	1.56205	1.51684	1.58534	1.23776	1.26487	0.997438	0.997493	0.912553	0.774794	0.65415	0.509747	0.349633	0.275281	0.169025	0.0423071
sp|P17883|SKI3_YEAST	8.59	10	8	-0.740629	0.879327	0.0726009	0.0858222	0.305541	0.0917576	0.375478	0.432608	0.482424	0.698725	0.64396	0.765545	1.01214	0.797071	0.947111	1.08534	1.26268	1.24137	1.39784	1.37773	1.4689	1.89421
sp|P17891|CLC1_YEAST	56.22	11	10	-0.0588622	0.950917	0.104414	0.150626	0.1871	0.249035	0.282263	0.379533	0.469659	0.585605	0.613597	0.727213	0.860801	0.82207	0.828677	1.04367	1.02318	1.10462	1.29696	1.30718	1.24397	1.41382
sp|P17898|CPT1_YEAST	6.62	2	2	-4.4341	0.82784	0.340815	0.386749	0.426117	0.450387	0.600516	0.629759	0.697617	0.574608	0.5665	0.737969	0.831847	0.896226	0.818929	0.932114	0.992027	1.14012	1.1954	1.11355	1.07987	1.23677
sp|P17967|PDI_YEAST	41.95	16	13	1.9086	0.942603	0.0460581	0.126523	0.199468	0.214599	0.353661	0.360999	0.485065	0.604639	0.620102	0.691302	0.507262	0.972408	0.926975	1.01464	1.08172	0.905096	1.22009	1.38039	1.21859	1.49655
sp|P17980|PRS6A_HUMAN	46.92	13	13	12.3998	0.981305	2.97341	2.56715	2.43342	2.39411	2.03974	1.98134	1.70055	1.61032	1.47381	1.35945	1.47796	1.04735	0.759969	0.728096	0.661753	0.446013	0.382826	0.191286	0.135324	0.00907909
sp|P17987|TCPA_HUMAN	65.47	25	22	0.681119	0.985458	3.09283	2.53886	2.32283	2.25595	1.93207	1.97467	1.85564	1.4545	1.49094	1.20281	1.16809	0.97938	0.858207	0.820438	0.708295	0.545899	0.445599	0.259196	0.169724	0.00634132
sp|P18031|PTN1_HUMAN	10.57	3	3	9.45318	0.961973	3.29724	2.74165	2.6941	2.57632	2.30979	2.07974	1.91535	1.98074	1.76034	1.56312	1.6724	1.06819	1.02474	0.820753	0.776634	0.498193	0.451846	0.298138	0.282875	0.0799261
sp|P18074|ERCC2_HUMAN	2.63	2	2	-2.46832	0.197454	2.62301	2.3151	2.31412	2.33597	2.06271	1.92645	1.498	1.44963	1.03139	1.29716	1.53454	1.07125	1.03333	0.826738	0.826868	0.688946	0.50218	0.527007	2.00866	1.39356
sp|P18077|RL35A_HUMAN	18.18	3	3	1.05822	0.88827	2.13213	2.09523	1.80153	1.59413	2.02624	0.891	1.40886	1.11892	1.61848	1.41368	0.924604	0.832278	0.761376	0.772987	0.700688	0.51474	0.413548	0.243128	0.213225	0.113284
sp|P18085|ARF4_HUMAN	60.56	5	5	4.60991	0.973493	2.40645	2.07454	2.48079	2.35146	2.23821	1.83197	1.86821	1.73587	1.46863	1.3753	1.43368	1.11101	0.885653	0.782635	0.638987	0.459432	0.305791	0.230604	0.18616	0.0229638
sp|P18124|RL7_HUMAN	56.45	12	12	10.4144	0.963313	2.53081	2.48496	2.21353	2.0007	1.96905	1.92067	1.77191	1.41217	1.56278	1.30821	1.27927	1.06033	0.940725	0.808643	0.665315	0.523571	0.365525	0.181107	0.145793	0.0940399
sp|P18206|VINC_HUMAN	43.12	37	33	6.2763	0.993912	2.85577	2.8343	2.70978	2.4285	2.32227	2.15969	2.01635	1.84827	1.70443	1.46268	1.24647	1.2416	1.01503	0.840533	0.703197	0.598285	0.45924	0.230553	0.146785	0.00713955
sp|P18239|ADT2_YEAST	45.91	11	8	0.284829	0.967934	0.00184654	0.0908832	0.121454	0.145984	0.193969	0.273172	0.307149	0.604511	0.674395	0.796154	0.683575	0.898294	0.982109	1.02007	1.22192	1.28706	1.30642	1.4275	1.23337	1.52125
sp|P18562|UPP_YEAST	29.17	5	5	1.58816	0.758804	0.266836	0.265711	0.289122	0.383627	0.397483	0.424936	0.556363	0.59692	0.587105	0.839003	0.559741	0.855622	1.14758	0.756155	1.19802	1.33324	1.52088	1.64767	1.34439	1.72384
sp|P18583|SON_HUMAN	12.41	18	16	8.46381	0.969124	3.15041	2.6865	2.58782	2.18225	2.24049	2.10578	1.88616	1.75637	1.45699	1.26429	1.42756	1.19298	0.99057	0.829963	0.599954	0.553031	0.406895	0.384268	0.267486	0.0461033
sp|P18615|NELFE_HUMAN	10.26	3	3	4.47776	0.719844	3.39417	2.89594	2.89197	2.64885	2.5341	1.85761	2.02441	2.18801	1.66048	1.52852	0.26375	1.51235	1.3225	1.00898	0.607538	0.877028	0.877038	0.928629	0.131959	0.131959
sp|P18621|RL17_HUMAN	35.87	5	5	6.21033	0.979548	2.82778	2.52013	1.89345	2.2434	2.07471	1.9033	1.74432	1.3487	1.49478	1.20558	1.12464	1.06536	0.919777	0.786747	0.496931	0.536661	0.405591	0.218934	0.105183	0.00941394
sp|P18669|PGAM1_HUMAN	44.49	8	8	8.14935	0.916129	2.89428	2.56035	2.601	2.33423	2.28473	2.07616	1.69886	1.48741	1.65577	1.38051	0.998957	0.885374	0.943395	0.805172	0.739453	0.573156	0.428436	0.215301	0.147364	0.163257
sp|P18754|RCC1_HUMAN	62.71	15	15	9.92187	0.992991	3.1204	2.79327	2.71474	2.54673	2.34906	2.2018	2.01084	1.85539	1.55904	1.44092	1.38518	1.16528	0.952932	0.748689	0.697829	0.527165	0.464422	0.255707	0.142806	0.0136516
sp|P18759|SEC18_YEAST	29.95	17	14	3.00098	0.820098	0.224193	0.12871	0.184255	0.243042	0.245582	0.362068	0.417863	0.484813	0.621783	0.686005	0.618819	0.919963	0.966735	1.07837	1.25553	1.27411	1.32423	1.54573	1.36461	1.59235
sp|P18858|DNLI1_HUMAN	13.17	9	7	7.75064	0.939184	2.91515	2.64682	2.50179	2.32707	2.18435	2.02616	1.82931	1.66435	1.6504	1.47332	1.31711	0.996066	0.926632	0.78337	0.630262	0.527663	0.439322	0.473858	0.373252	0.0271145
sp|P18859|ATP5J_HUMAN	39.81	3	3	9.51582	0.969749	1.92877	2.45111	2.13255	2.31584	2.11756	1.9486	1.46949	1.68905	1.51475	1.44598	1.34104	1.04086	1.01494	0.766006	0.686475	0.549009	0.442078	0.232403	0.121112	0.0352838
sp|P18887|XRCC1_HUMAN	12.48	6	6	9.64505	0.857823	2.89856	2.76164	2.4896	2.32584	2.17112	1.9795	1.89283	1.66128	1.56764	1.49476	1.36648	1.11814	0.872826	0.804846	0.63781	0.497234	0.452096	0.356301	0.366361	0.31794
sp|P18899|DDR48_YEAST	39.07	7	6	1.91021	0.971769	0.0025168	0.148737	0.191125	0.272672	0.34954	0.427883	0.511418	0.665833	0.636271	0.734911	0.691961	0.973787	1.15141	1.08402	1.0465	1.34185	1.41634	1.63099	1.23055	1.60861
sp|P18900|COQ1_YEAST	15.86	6	4	-1.51877	0.966119	0.0368104	0.192801	0.278316	0.342439	0.401141	0.487792	0.481233	0.60589	0.62418	0.953446	0.843421	0.953388	0.943036	1.11804	1.24649	1.46328	1.41574	1.39569	1.28673	1.63898
sp|P18963|IRA1_YEAST	0.61	2	2	-100	-0.751134	2.6409	2.57566	1.57563	1.07994	1.0553	1.31927	1.2638	1.23931	0.865315	0.964764	0.906547	0.622679	0.737325	0.765441	0.761984	0.75993	0.661261	0.553605	0.997636	0.812276
sp|P19073|CDC42_YEAST	25.65	3	3	-0.650345	0.385303	0.766905	0.214661	0.172752	0.233311	0.385084	0.337839	0.525278	0.415813	0.512967	0.583414	0.321385	0.644241	0.685677	0.99846	1.04137	1.12615	0.871539	1.15172	1.52302	1.44424
sp|P19097|FAS2_YEAST	51.3	69	61	0.47755	0.906386	0.176354	0.13384	0.211137	0.285957	0.346761	0.407465	0.492931	0.573233	0.655976	0.712076	0.696409	0.898929	0.88111	0.986922	1.17161	1.1829	1.18513	1.42422	1.38205	1.49911
sp|P19211|IF5A2_YEAST	28.03	2	2	-4.75453	0.907626	0.0390064	0.122595	0.222648	0.423238	0.43243	0.302662	0.655538	0.695073	0.723034	0.7661	0.815582	1.0259	0.733119	0.951549	1.37983	1.4601	1.5051	1.34968	1.35371	1.69473
sp|P19262|ODO2_YEAST	34.34	9	8	5.19558	0.923967	0.148422	0.160166	0.207047	0.251739	0.305341	0.420523	0.479527	0.521879	0.670329	0.683372	0.786256	0.879841	0.835539	1.036	1.18874	1.06359	1.09857	1.3181	1.15619	1.37826
sp|P19338|NUCL_HUMAN	31.55	19	15	1.89435	0.976136	2.49444	2.31041	2.52188	2.27746	2.2309	1.96019	1.87519	1.72036	1.53181	1.14846	0.998974	1.19268	1.03824	0.735881	0.718125	0.542193	0.397616	0.207694	0.123723	0.0130422
sp|P19358|METK2_YEAST	51.82	7	6	-0.177002	0.951402	0.0103085	0.139209	0.23378	0.262867	0.274852	0.412703	0.451869	0.595229	0.638477	0.729793	0.915331	0.739426	0.811889	0.816571	1.17707	1.24238	1.24695	1.34859	0.90079	1.47964
sp|P19367|HXK1_HUMAN	19.3	12	12	7.2017	0.976288	2.62543	2.60243	2.34051	2.29908	2.00407	1.9192	1.83129	1.70957	1.44321	1.37824	1.39233	1.05353	0.886967	0.835513	0.659486	0.559233	0.367295	0.392493	0.248258	0.0446216
sp|P19387|RPB3_HUMAN	17.09	3	3	5.3876	0.977518	3.19158	2.80181	2.45095	2.38448	2.38917	2.17754	1.9005	1.93637	1.39811	1.37209	1.64178	1.19259	1.16104	0.938207	0.818301	0.639435	0.503299	0.408164	0.217416	0.0408915
sp|P19388|RPAB1_HUMAN	25.24	4	3	-4.37837	0.80216	2.1673	1.21432	2.35337	2.04175	2.04217	2.16892	2.02853	1.82921	1.41939	1.52421	0.979401	0.976343	0.837721	0.637368	0.774362	0.640967	0.47032	0.246468	0.685198	0.0350446
sp|P19404|NDUV2_HUMAN	16.87	3	2	3.39469	0.94309	2.76205	2.9434	2.52922	2.43445	2.76278	1.97613	2.02677	1.9335	1.45024	1.41691	1.66509	1.27267	1.14746	0.924895	0.751393	0.567256	0.538541	0.399022	0.401254	0.0524005
sp|P19414|ACON_YEAST	50.39	28	24	3.44034	0.937152	0.0750164	0.138787	0.193898	0.227079	0.325619	0.374832	0.493232	0.544054	0.562714	0.649104	0.490111	0.80882	1.0271	1.06946	1.04678	1.18088	1.14822	1.38613	1.18356	1.5024
sp|P19454|CSK22_YEAST	16.22	3	3	1.07413	0.967162	0.046107	0.177433	0.187292	0.318851	0.378551	0.41644	0.510058	0.494611	0.621815	0.723456	0.632892	0.93024	0.937027	1.05338	1.07961	1.11863	1.23871	1.05413	1.32549	1.37855
sp|P19524|MYO2_YEAST	11.88	12	11	0.970362	0.950004	0.058505	0.0705535	0.253888	0.287569	0.317097	0.367169	0.457763	0.512068	0.629765	0.697719	0.743194	0.829155	0.910035	1.04579	1.14921	1.18574	1.17798	1.38697	1.11619	1.45012
sp|P19525|E2AK2_HUMAN	7.08	3	2	-1.18795	0.539288	2.26093	2.20013	2.1048	2.20238	1.64772	1.70986	1.6081	1.50746	1.7085	1.18217	1.40091	0.934151	0.60998	0.515321	0.782887	0.555699	0.411375	0.339197	0.532821	0.820355
sp|P19623|SPEE_HUMAN	50	10	9	9.9321	0.985796	2.87464	2.27182	2.14275	2.2093	2.06064	1.87762	1.76763	1.49746	1.49779	1.1786	1.3411	1.08168	0.912251	0.711255	0.628646	0.453962	0.373548	0.229612	0.168331	0.014996
sp|P19784|CSK22_HUMAN	49.43	11	10	8.29584	0.987879	2.83656	2.64242	2.44088	2.59801	2.15635	2.08508	1.83049	1.66017	1.63849	1.46955	1.39197	1.01259	0.909867	0.844989	0.707653	0.535465	0.457413	0.237268	0.166369	0.0162947
sp|P19823|ITIH2_HUMAN	4.33	4	4	6.59951	0.944279	2.7321	2.63902	2.51428	2.25205	2.05714	1.85084	1.77468	1.56027	1.61046	1.4668	1.41775	1.06656	0.889029	0.766992	0.622314	0.494646	0.364593	0.307079	0.353384	0.0705614
sp|P19838|NFKB1_HUMAN	8.26	5	3	2.28279	0.825273	2.88122	2.20037	2.22067	2.30886	1.93027	1.8312	1.87142	1.47218	1.33346	1.10499	1.25408	0.935105	0.733237	0.7476	0.639212	0.4002	0.523849	0.476361	0.608904	0.0545476
sp|P19881|PNPP_YEAST	19.87	5	5	3.21035	0.822516	0.241902	0.198955	0.199264	0.272662	0.385419	0.424935	0.485396	0.645221	0.836366	0.975855	0.716199	0.958858	1.06307	1.00071	1.43781	1.56379	1.57968	1.41615	1.93973	2.19001
sp|P19882|HSP60_YEAST	65.73	28	25	5.96631	0.988888	0.0289275	0.12972	0.191557	0.263679	0.3338	0.407475	0.503839	0.590513	0.66848	0.758381	0.726179	0.90603	0.967872	1.08395	1.12996	1.20384	1.27587	1.41803	1.38357	1.42132
sp|P19955|RT31_YEAST	17.07	2	2	-8.9551	0.69	0.593957	0.134436	0.453354	0.504237	0.497803	0.594053	0.555285	0.799428	0.776724	0.873396	0.945447	1.15465	1.1777	1.21152	1.41309	1.29848	1.45948	1.72343	1.23099	1.50944
sp|P20042|IF2B_HUMAN	76.58	20	17	9.88303	0.988104	3.0521	2.91171	2.60689	2.34613	2.19478	2.23367	2.05624	1.81668	1.65107	1.57464	1.57966	1.18568	0.994908	0.859918	0.665007	0.513033	0.414179	0.203402	0.143362	0.0198956
sp|P20049|TYR1_YEAST	18.58	6	4	-5.76428	0.93388	0.0803362	0.309478	0.204548	0.291874	0.464448	0.438963	0.532196	0.565527	0.706802	0.671053	0.879637	0.908259	0.900858	1.11857	1.2155	1.2351	1.35232	1.40492	1.46486	1.51466
sp|P20051|PYRC_YEAST	21.15	6	4	12.9259	0.984224	0.0387465	0.117883	0.193137	0.291001	0.34829	0.433749	0.519093	0.565343	0.689468	0.832293	0.952985	0.857638	0.909534	1.07955	1.2337	1.28081	1.30776	1.443	1.42516	1.57303
sp|P20073|ANXA7_HUMAN	32.99	12	12	7.06854	0.981726	2.46491	2.56337	2.45664	2.20557	2.18633	2.02607	1.86954	1.57167	1.55212	1.40022	1.37324	1.08635	0.951822	0.742606	0.627014	0.519633	0.429287	0.227549	0.195561	0.0459635
sp|P20081|FKBP_YEAST	62.28	6	5	1.4013	0.971363	0.0040265	0.131353	0.213882	0.288077	0.364224	0.441711	0.498043	0.593471	0.726207	0.899621	0.874787	0.859617	0.959573	1.11109	1.28217	1.29549	0.936067	1.35018	1.33693	1.57942
sp|P20107|ZRC1_YEAST	20.36	4	4	-0.856649	0.889691	0.0293886	0.24965	0.196846	0.410227	0.390613	0.445998	0.50283	0.554993	0.630932	0.657157	0.701179	0.696068	0.648735	0.857662	0.994832	1.19517	1.01029	1.00288	1.57815	1.46141
sp|P20290|BTF3_HUMAN	33.5	3	3	3.99358	0.961798	3.3819	2.64566	2.76351	2.42727	2.58424	2.08399	1.64743	1.74376	1.67079	1.21128	1.57741	1.40731	1.13325	0.821122	0.673973	0.53875	0.452554	0.225847	0.0995362	0.046649
sp|P20338|RAB4A_HUMAN	17.43	2	2	-100	-0.265959	1.90836	1.88288	1.93519	1.9864	1.87334	1.65284	1.70951	1.33873	1.0251	1.29229	1.60225	1.4438	0.961878	1.33543	1.17989	2.66272	0.255266	1.76136	1.69783	4.05689
sp|P20339|RAB5A_HUMAN	40.47	3	2	3.25648	0.93511	2.86612	2.39082	2.02865	1.78786	2.00361	1.65192	1.91093	1.69799	1.22853	1.06809	1.29033	1.18363	0.796158	0.726341	0.65068	0.570266	0.302863	0.241342	0.0485148	0.0485148
sp|P20340|RAB6A_HUMAN	26.44	2	2	-100	0.0948193	1.69196	1.52249	1.90092	2.2374	1.71448	0.906734	1.49533	1.01253	0.984573	0.500387	1.23866	0.852535	0.572414	0.484719	1.46047	0.436626	0.52443	1.94074	0.890577	0.702341
sp|P20424|SRP54_YEAST	19.78	7	6	1.20665	0.936842	0.0102651	0.0256828	0.272605	0.285283	0.367459	0.364099	0.511254	0.614472	0.772879	0.837976	0.616086	0.922181	0.943788	0.929585	1.2568	1.23282	1.40205	1.44567	1.4027	1.80012
sp|P20433|RPB4_YEAST	41.18	4	3	2.07236	0.946512	0.0455223	0.236907	0.204436	0.33322	0.312843	0.361558	0.424271	0.469015	0.545279	0.651812	0.659182	0.793185	0.80229	0.947216	1.01242	1.01023	1.02334	1.3101	1.06882	1.45829
sp|P20434|RPAB1_YEAST	48.84	6	5	2.79588	0.91355	0.00650759	0.132653	0.176741	0.258036	0.327	0.353967	0.450115	0.523152	0.564758	0.638579	0.359691	0.91543	0.957523	0.821255	0.91947	0.829706	1.05109	1.02046	1.12431	1.27577
sp|P20436|RPAB3_YEAST	26.03	3	3	-3.92724	0.799214	0.309416	0.299767	0.204032	0.331311	0.370022	0.46652	0.590182	0.602515	0.665478	0.745348	0.647481	0.930454	1.03052	0.884735	1.10674	1.12978	1.26746	1.04168	0.932526	1.5307
sp|P20447|DBP3_YEAST	26.2	9	7	3.85795	0.971844	0.00489664	0.2101	0.224124	0.276836	0.367896	0.386636	0.586302	0.59864	0.626456	0.739001	0.791379	0.878509	0.976273	1.10981	1.08914	1.27672	1.33564	1.44413	1.489	1.60146
sp|P20449|DBP5_YEAST	33.82	13	12	4.25895	0.987888	0.0106912	0.145779	0.198254	0.287358	0.332099	0.402284	0.504409	0.575065	0.678585	0.813945	0.785592	0.824835	0.955951	1.08692	1.26245	1.29922	1.26792	1.47268	1.29095	1.56788
sp|P20459|IF2A_YEAST	40.46	9	7	5.09322	0.977336	0.0104891	0.115441	0.23545	0.290081	0.370885	0.428222	0.526328	0.586007	0.651521	0.606791	0.780746	0.946126	1.03049	1.19552	1.30902	1.34939	1.46344	1.52993	1.3639	1.7147
sp|P20486|CKS1_YEAST	21.33	3	3	5.17927	0.914967	0.141909	0.142798	0.159654	0.270161	0.368897	0.46525	0.541233	0.65984	0.73004	0.859682	0.826543	0.993748	0.9945	1.16152	1.29801	1.3817	1.43587	1.66092	1.669	1.7287
sp|P20585|MSH3_HUMAN	2.46	2	2	-100	-0.350662	2.01923	0.540942	0.496981	0.759295	0.719723	1.01881	0.794417	0.925745	0.96514	0.877986	0.872396	0.906735	0.897431	0.936329	0.967596	0.997799	0.935868	1.07132	1.08269	1.30982
sp|P20604|PP11_YEAST	18.33	4	2	-12.3702	0.739359	0.39088	0.290659	0.355767	0.480831	0.48166	0.505155	0.472067	0.497428	0.824451	0.816202	0.951355	0.82408	0.89041	1.05521	1.20668	1.07325	1.23652	1.31267	1.43974	1.58442
sp|P20606|SAR1_YEAST	49.47	7	7	7.28019	0.966966	0.0411308	0.127755	0.168441	0.269615	0.269021	0.302744	0.424119	0.467817	0.540959	0.565725	0.643145	0.783033	0.835501	0.937374	1.21695	1.21642	1.22335	1.2922	1.04381	1.41662
sp|P20618|PSB1_HUMAN	36.1	7	7	11.0213	0.933394	3.17732	2.97478	2.86957	2.53467	2.31944	2.25742	2.0904	1.96112	1.72138	1.34697	1.50769	1.25051	1.117	0.946522	0.755564	0.639251	0.52359	0.262984	0.162914	0.196265
sp|P20645|MPRD_HUMAN	18.77	4	4	3.98536	0.906006	2.21167	2.69052	2.71286	2.52176	2.34359	2.2265	2.0811	1.63358	1.42528	1.57589	1.49014	1.22611	1.16747	0.969209	0.858369	0.658199	0.436996	0.243778	0.269797	0.217947
sp|P20700|LMNB1_HUMAN	53.24	24	21	8.3839	0.954762	2.90114	2.71021	2.30354	2.35212	2.30184	2.0688	1.90938	1.7914	1.54615	1.35409	1.22273	1.16946	0.978782	0.810776	0.695517	0.524901	0.422616	0.253899	0.144367	0.133482
sp|P20810|ICAL_HUMAN	13.42	5	5	7.84416	0.925753	3.35406	3.1767	2.55627	2.6747	2.57493	1.95186	2.00206	1.7643	1.41345	1.30774	1.4818	1.38641	1.1456	0.774719	0.808148	0.715511	0.734396	0.366749	0.101017	0.0763758
sp|P20839|IMDH1_HUMAN	19.84	5	4	-1.51308	0.934756	3.09128	2.65994	2.58306	2.75321	2.54503	2.11054	2.13117	1.63754	1.68466	1.38135	1.07104	1.03677	0.866786	0.891242	0.643694	0.625753	0.470787	0.44451	0.07884	0.0648644
sp|P20967|ODO1_YEAST	31.66	23	20	7.93127	0.984429	0.0136574	0.150506	0.207351	0.293279	0.32368	0.385743	0.463204	0.538502	0.65763	0.729145	0.703833	0.807461	0.85501	0.96094	1.17253	1.133	1.24588	1.35338	1.23475	1.50235
sp|P21127|CD11B_HUMAN;sp|Q9UQ88|CD11A_HUMAN	13.33;13.54	8	7	3.30921	0.71548	2.80665	2.39769	2.60952	2.4462	2.22116	2.08602	1.81996	1.75448	1.43352	1.45066	1.53679	1.15617	0.928298	0.810686	0.770014	0.518166	0.417653	0.472191	0.577333	0.570607
sp|P21147|ACO1_YEAST	14.51	6	6	5.02075	0.972203	0.0176204	0.111372	0.148427	0.157721	0.287841	0.28641	0.380284	0.40798	0.603887	0.723413	0.837298	0.88316	0.942628	1.01813	1.13149	1.05454	1.26664	1.24327	1.44312	1.58366
sp|P21182|DCAM_YEAST	8.08	3	2	-100	-0.00352102	1.28308	1.29275	0.668801	0.532299	0.864473	0.871146	0.964665	0.86711	0.751618	0.786621	0.899293	1.0424	0.832279	1.07816	1.18417	1.42289	1.30878	1.89118	1.5878	1.78389
sp|P21242|PSA7_YEAST	27.08	6	5	1.75594	0.94583	0.0302132	0.179383	0.185985	0.335105	0.414427	0.457244	0.563676	0.607883	0.552282	0.878699	0.730483	0.919652	0.960851	1.11547	1.40058	1.19428	1.44763	1.54608	1.44517	1.1969
sp|P21243|PSA1_YEAST	57.94	10	8	1.9136	0.971475	0.0158125	0.138613	0.213805	0.289554	0.304832	0.398721	0.46262	0.511405	0.621418	0.638729	0.673611	0.751173	0.989284	1.02475	1.27137	1.18915	1.40805	1.45084	1.34927	1.47564
sp|P21264|PUR6_YEAST	47.29	20	16	5.59117	0.980497	0.00691996	0.123371	0.191814	0.257882	0.358788	0.406449	0.492995	0.492943	0.669841	0.756138	0.624719	0.831688	0.902609	1.03835	1.12714	1.20351	1.27572	1.3268	1.2295	1.52607
sp|P21269|CCA1_YEAST	6.41	3	2	-11.6323	0.372202	1.07801	0.338083	0.398611	0.357903	0.39081	0.58438	0.7421	0.682264	0.663937	0.781327	0.6156	0.955827	1.03131	0.770586	1.11086	1.1338	1.16152	1.30358	1.69166	1.61795
sp|P21281|VATB2_HUMAN	30.33	10	8	11.246	0.993565	3.08811	2.76435	2.56624	2.54362	2.30073	2.15606	1.93648	1.72039	1.5672	1.4176	1.25505	1.1565	0.953369	0.779209	0.661253	0.552531	0.382372	0.188063	0.11161	0.0254355
sp|P21283|VATC1_HUMAN	11.78	4	3	1.09675	0.964908	2.66915	2.11459	1.7508	1.80301	1.62646	1.54505	1.35124	1.33648	1.2614	1.07222	0.913646	0.772715	0.739757	0.587892	0.438033	0.418957	0.426644	0.21185	0.190758	0.0233271
sp|P21291|CSRP1_HUMAN	29.02	4	4	7.95282	0.961104	3.91705	2.73134	2.58013	2.47816	2.44257	2.27321	2.1186	1.98966	1.81573	1.67239	1.83011	1.20605	1.16282	0.779429	0.859726	0.721693	0.490979	0.365986	0.251411	0.0909404
sp|P21304|PWP1_YEAST	18.23	7	5	-4.70949	0.911851	0.0612658	0.0693338	0.0744164	0.3857	0.367455	0.480985	0.526454	0.630772	0.661497	0.700072	0.951034	0.881844	1.07077	1.1849	1.16748	1.27855	1.26874	1.46908	1.17676	1.58416
sp|P21306|ATP5E_YEAST	38.71	2	2	6.18919	0.867704	0.127948	0.128686	0.191554	0.26191	0.303355	0.279063	0.280891	0.574151	0.680867	0.79458	0.792205	0.864327	1.00468	1.07875	1.15431	1.30345	1.40346	1.51058	1.74542	1.68509
sp|P21333|FLNA_HUMAN	40.2	64	63	2.59205	0.993185	2.70376	2.60487	2.46208	2.30616	2.14051	2.00926	1.88348	1.65971	1.58097	1.41204	1.25486	1.1266	0.961495	0.816801	0.690587	0.578446	0.443703	0.247625	0.196328	0.0222736
sp|P21373|UTR1_YEAST	6.42	3	3	-8.24585	0.953759	0.0465502	0.16094	0.1498	0.251268	0.401742	0.421937	0.488015	0.502897	0.56286	0.65953	0.678912	0.706966	0.817316	0.94245	0.918683	1.04972	1.31387	1.37461	1.20142	1.61702
sp|P21375|OSM1_YEAST	6.99	3	3	4.45001	0.96138	0.0278092	0.154539	0.203739	0.327374	0.361713	0.293325	0.486901	0.612147	0.630719	0.683551	0.966296	0.87002	0.959908	1.09071	1.14002	1.43021	1.37046	1.38572	1.34275	1.54451
sp|P21399|ACOC_HUMAN	3.15	2	2	-100	0.775066	1.17292	0.900258	0.938256	0.750962	0.880737	0.747329	1.01611	0.836156	0.63008	0.730947	1.35561	0.597041	0.408863	0.255974	0.178899	0.0918546	0.063886	0.0852279	0.063886	0.063886
sp|P21524|RIR1_YEAST	12.27	7	6	-4.61003	0.92421	0.0695337	0.301656	0.329138	0.381264	0.391364	0.432415	0.528214	0.614413	0.653592	0.785544	0.771758	0.768295	0.844201	1.05261	1.21109	1.20153	1.21335	1.32481	1.58205	1.47352
sp|P21538|REB1_YEAST	10.25	5	2	-18.2536	-0.458533	2.69387	2.58649	2.01527	1.97479	2.21758	1.82552	1.68464	1.87929	1.46308	1.33979	1.27662	1.04355	0.942506	0.809614	0.564961	0.430951	0.450526	0.2229	0.18248	0.478511
sp|P21576|VPS1_YEAST	41.9	22	19	6.38318	0.992533	0.0201792	0.136266	0.193075	0.278091	0.333771	0.39935	0.484672	0.551962	0.646474	0.736646	0.809663	0.84503	0.884599	1.0743	1.183	1.25794	1.26121	1.3568	1.37629	1.55103
sp|P21734|UBC1_YEAST	37.67	5	5	7.14709	0.956841	0.0342656	0.163238	0.235353	0.326175	0.406883	0.525874	0.633584	0.679205	0.772377	0.91004	0.662142	1.20774	1.18795	1.31307	1.29257	1.38182	1.62634	1.84068	1.92052	2.01244
sp|P21796|VDAC1_HUMAN	64.31	11	9	13.7916	0.991869	3.0086	2.66537	2.56332	2.47057	2.29678	2.05194	1.96507	1.67922	1.3762	1.38146	1.29127	1.17118	0.960444	0.743827	0.639524	0.523361	0.376635	0.19994	0.104505	0.0210039
sp|P21801|SDHB_YEAST	34.21	6	5	1.30986	0.969844	0.0145299	0.0959795	0.130431	0.318585	0.282026	0.392659	0.424434	0.473477	0.58365	0.754027	0.853108	0.859112	0.908838	0.976855	1.02396	1.13513	1.24165	1.36241	1.04795	1.4129
sp|P21825|SEC62_YEAST	6.57	2	2	13.0217	0.983472	0.0161118	0.0840216	0.179608	0.294559	0.30196	0.374688	0.456335	0.544243	0.617409	0.748242	0.817689	0.848698	0.842344	0.987809	1.21968	1.2009	1.27359	1.39956	1.33497	1.53533
sp|P21827|RCC1_YEAST	19.71	7	7	1.74289	0.930129	0.106171	0.221534	0.154027	0.329639	0.337667	0.425311	0.483056	0.524781	0.715829	0.833642	0.691902	0.923779	0.948034	1.02229	1.09377	1.35088	1.28862	1.45953	1.39706	1.54394
sp|P21912|SDHB_HUMAN	16.07	2	2	-2.7663	0.938502	2.11672	2.67836	2.68015	2.40213	1.9436	2.16631	1.90444	1.41618	1.45036	1.21933	1.40204	1.07967	0.843317	0.625608	0.512245	0.500759	0.377209	0.194051	0.0491212	0.0491212
sp|P21951|DPOE_YEAST	1.31	2	2	-100	0.83973	0.05236	0.108541	0.395694	0.374568	0.502215	0.697378	0.950833	1.04891	0.653974	0.717391	0.89514	0.896555	1.13177	0.964631	1.06477	0.980198	1.13456	1.16355	1.18178	1.65666
sp|P21954|IDHP_YEAST	62.62	19	18	1.09387	0.735683	0.440698	0.130632	0.216217	0.287317	0.369609	0.431382	0.519501	0.582145	0.613372	0.762416	0.679784	0.88227	0.948531	1.00281	1.21375	1.17435	1.3001	1.43161	1.47996	1.51323
sp|P21964|COMT_HUMAN	50.18	8	8	6.62072	0.979166	2.99903	2.37361	2.25197	2.24211	2.09819	1.84816	1.81837	1.50884	1.18805	1.15441	1.23005	1.19786	0.893739	0.662657	0.633734	0.487402	0.37743	0.215415	0.104444	0.023235
sp|P21965|MCK1_YEAST	45.33	13	11	6.27243	0.983323	0.0357862	0.169365	0.183016	0.252404	0.320109	0.37256	0.455191	0.518599	0.656433	0.752086	0.777941	0.815493	0.875666	1.06672	1.13374	1.1358	1.22721	1.33066	1.27062	1.47889
sp|P21980|TGM2_HUMAN	14.12	7	6	7.28085	0.96987	3.51067	2.49875	2.46755	2.32982	1.98069	2.14355	1.82728	1.80302	1.50365	1.40168	1.31243	1.18574	0.987019	0.802003	0.671739	0.614991	0.400556	0.383103	0.279698	0.0554676
sp|P22023|KRE5_YEAST	2.42	2	2	-100	0.737621	0.265189	0.307273	0.328854	0.345152	0.265189	0.604598	0.868065	0.908596	3.05788	1.0867	1.14915	1.21774	1.14057	1.23893	1.38903	1.06708	1.4516	1.31706	1.33157	1.89339
sp|P22033|MUTA_HUMAN	3.6	2	2	2.81134	0.602401	2.40655	2.1311	2.37863	2.26473	1.9439	1.79117	1.90334	1.62742	1.33083	1.30409	0.18484	1.26542	0.97025	0.232547	0.550443	0.222299	0.207476	0.18484	0.18484	0.18484
sp|P22059|OSBP1_HUMAN	17.35	10	9	8.78927	0.943644	3.09805	2.91672	2.55118	2.45064	2.23952	2.13793	2.00774	1.81269	1.45393	1.46151	1.45987	1.18457	1.01646	0.938096	0.691188	0.610734	0.584185	0.498765	0.0657161	0.0544075
sp|P22061|PIMT_HUMAN	49.34	8	7	13.2309	0.991562	2.43983	2.34682	2.27547	2.11972	2.09011	1.73241	1.61967	1.49288	1.46512	1.33813	1.3071	1.02332	0.873851	0.735981	0.60354	0.474948	0.385395	0.207989	0.131019	0.0136116
sp|P22087|FBRL_HUMAN	43.3	10	9	12.7469	0.982891	2.88303	2.70039	2.59471	2.6364	2.14793	2.25929	1.95225	1.87543	1.53204	1.52486	1.36186	1.06934	0.950576	0.838442	0.716498	0.538248	0.414736	0.207404	0.206237	0.0100768
sp|P22102|PUR2_HUMAN	51.39	36	36	5.34723	0.994203	3.05546	2.54887	2.55337	2.43879	2.21396	1.96763	1.84278	1.65325	1.46259	1.27432	1.26875	1.10443	0.893528	0.733585	0.641833	0.54391	0.375632	0.234517	0.146358	0.0095639
sp|P22133|MDHC_YEAST	9.55	3	2	-9.97035	0.828689	0.208238	0.142463	0.208946	0.364358	0.508384	0.56247	0.601868	0.661879	0.634829	0.87904	0.831954	0.790764	1.2776	1.51138	1.26144	1.99641	1.42305	1.60866	2.37285	1.57591
sp|P22135|ATP12_YEAST	9.85	2	2	-4.86125	0.920112	0.0553806	0.0553806	0.23462	0.216679	0.438173	0.440092	0.502365	0.594712	0.716982	0.778669	1.13926	0.778355	0.895815	1.13829	1.28468	1.24256	1.35387	1.3884	1.4563	1.5327
sp|P22137|CLH_YEAST	34.91	42	40	0.991645	0.888631	0.188382	0.149428	0.203814	0.258584	0.336625	0.381814	0.466573	0.546474	0.633962	0.731362	0.668479	0.818076	0.900562	1.03544	1.17067	1.18062	1.27352	1.32789	1.38397	1.48755
sp|P22138|RPA2_YEAST	23.03	19	15	6.04928	0.986362	0.0428346	0.176746	0.247082	0.296198	0.353374	0.425657	0.506608	0.578707	0.662252	0.818914	0.801715	0.905678	1.00663	1.12219	1.20092	1.26747	1.379	1.44334	1.47728	1.62568
sp|P22141|PSB4_YEAST	31.31	5	5	2.15447	0.794822	0.128538	0.129611	0.219542	0.240613	0.256078	0.2501	0.394663	0.432547	0.5096	0.75011	0.383626	0.807813	0.664889	1.02554	1.29951	1.25544	1.4769	1.47104	1.3882	1.5302
sp|P22146|GAS1_YEAST	18.25	7	7	8.20884	0.984287	0.00426178	0.105309	0.191081	0.262501	0.338137	0.417409	0.520322	0.53269	0.649492	0.730593	0.720565	1.04834	1.05116	1.04659	1.14289	1.17442	1.26326	1.41666	1.26247	1.52631
sp|P22147|XRN1_YEAST	22.38	27	23	4.00598	0.984646	0.0495629	0.151275	0.204536	0.256747	0.343344	0.38788	0.476201	0.556164	0.618019	0.72158	0.672155	0.857069	0.957263	1.05204	1.09901	1.15856	1.23065	1.34839	1.36463	1.50037
sp|P22202|HSP74_YEAST	53.27	11	11	9.81273	0.965792	0.0234505	0.163182	0.207965	0.266033	0.321293	0.31806	0.420787	0.562126	0.643789	0.686283	0.71821	0.899291	0.890848	1.16489	1.14872	1.19124	1.37137	1.45792	1.52608	1.60748
sp|P22203|VATE_YEAST	54.08	11	11	3.23915	0.961985	0.025733	0.132023	0.221169	0.263143	0.273371	0.415159	0.511254	0.535246	0.696507	0.893415	0.70928	1.02689	1.00799	1.25008	1.27413	1.25516	1.16661	1.63562	1.61413	1.57538
sp|P22204|DBF2_YEAST	4.37	2	2	-5.23066	0.382117	3.99733	0.113708	0.129654	0.299915	0.357357	0.291648	0.424917	0.519303	0.350394	0.561777	0.764571	0.844096	0.761204	1.02443	1.20211	1.09687	1.34663	1.40221	1.20481	1.312
sp|P22213|SLY1_YEAST	12.61	7	6	-4.94218	0.912105	0.0490383	0.0411081	0.18488	0.391963	0.327974	0.399158	0.569912	0.526357	0.545143	0.617823	0.681677	0.813478	0.901088	0.974896	1.01645	1.17693	1.30175	1.38276	1.26436	1.51778
sp|P22214|SEC22_YEAST	11.21	2	2	-1.83003	0.353809	0.999794	0.338583	0.394422	0.668989	0.369313	0.461539	0.458325	0.449773	0.650825	0.814171	0.778446	0.816496	0.837782	1.08498	1.19571	1.1614	1.27438	1.30003	1.22623	1.48477
sp|P22217|TRX1_YEAST	66.02	4	4	5.85744	0.972112	0.0493408	0.108953	0.215794	0.283115	0.368571	0.434773	0.506466	0.56302	0.696623	0.82052	0.894907	0.9053	1.01239	1.12067	1.10133	1.2195	1.29275	1.34076	1.11833	1.24014
sp|P22224|SEC15_YEAST	2.31	2	2	-22.8531	-0.0777135	2.78621	2.66144	0.55082	0.429674	0.869212	0.829057	0.496676	0.850421	0.748077	0.899015	0.99305	0.888541	0.919988	1.21419	1.07214	1.40816	1.4368	1.61136	1.99318	1.71896
sp|P22234|PUR6_HUMAN	47.06	14	12	10.0222	0.963467	2.36203	2.3577	2.44206	2.35941	2.24118	2.017	1.9364	1.82321	1.5447	1.35076	0.980106	1.27962	0.997686	0.788101	0.707895	0.542849	0.399893	0.236168	0.116712	0.0696969
sp|P22307|NLTP_HUMAN	16.09	7	7	9.19655	0.992051	3.24184	2.75992	2.65058	2.58392	2.37133	2.2631	1.89611	1.89137	1.6961	1.39721	1.38066	1.21758	1.06076	0.887513	0.673928	0.604978	0.4596	0.269687	0.182619	0.0387779
sp|P22314|UBA1_HUMAN	33.46	24	21	7.791	0.992572	2.92927	2.44799	2.45368	2.16528	2.24022	1.93165	1.80537	1.74037	1.51935	1.30449	1.39379	1.14976	0.972239	0.790759	0.686812	0.510352	0.387175	0.21759	0.121191	0.0179121
sp|P22336|RFA1_YEAST	19.65	9	8	1.29805	0.908845	0.0556909	0.313382	0.313267	0.398134	0.356109	0.360533	0.528705	0.522434	0.648636	0.87868	0.773688	0.919538	0.995533	0.989002	1.11992	1.1542	1.3864	1.38212	1.27347	1.5304
sp|P22352|GPX3_HUMAN	8.41	2	2	5.06228	0.93782	2.78404	2.45063	2.13135	2.67142	1.86131	2.13464	1.8869	1.65777	1.66813	1.59439	1.44609	1.22426	0.952041	0.968121	0.912875	0.658312	0.445512	0.350591	0.279724	0.201792
sp|P22392|NDKB_HUMAN	84.87	7	7	6.28552	0.976472	2.81249	2.40916	2.2007	2.34979	2.04501	1.85544	1.78782	1.53613	1.49692	1.36596	0.836192	0.996199	0.74753	0.696903	0.590237	0.445053	0.293795	0.172854	0.135366	0.0292514
sp|P22515|UBA1_YEAST	36.72	28	25	1.45398	0.900255	0.151821	0.150151	0.188784	0.25721	0.345325	0.337428	0.455559	0.542622	0.642178	0.689479	0.589309	0.796431	0.916327	0.993482	0.988467	1.12028	1.24703	1.38172	1.23053	1.41087
sp|P22517|KCC2_YEAST	19.46	6	5	-1.28601	0.755289	0.376433	0.0836779	0.222207	0.312894	0.36296	0.435041	0.458658	0.543916	0.590146	0.807092	0.829316	0.942147	1.01048	0.908782	1.20876	1.13556	1.27442	1.36306	1.56011	1.47913
sp|P22570|ADRO_HUMAN	25.66	9	8	1.46991	0.983764	3.00546	2.91885	2.55763	2.61527	2.29959	2.27436	2.12724	1.93534	1.72361	1.48571	1.54479	1.15737	0.979728	0.803211	0.699774	0.548104	0.433185	0.223659	0.200228	0.00782921
sp|P22579|SIN3_YEAST	4.88	6	5	-1.9651	0.817883	0.0738105	0.407535	0.0821559	0.249601	0.387799	0.379156	0.386955	0.470655	0.522706	0.709719	0.733553	0.845564	0.862072	1.07198	1.0811	1.15217	1.10614	1.23689	1.09981	1.39872
sp|P22626|ROA2_HUMAN	57.51	14	14	8.39983	0.981514	2.3398	2.65509	2.47633	2.1794	2.17156	1.81476	1.92104	1.86756	1.57709	1.50349	1.06139	1.19304	1.02931	0.796771	0.727274	0.595785	0.452748	0.257171	0.133137	0.00902684
sp|P22695|QCR2_HUMAN	37.75	12	11	5.17181	0.856729	2.61365	2.59245	2.53384	2.14454	2.23631	1.99484	1.79411	1.71649	1.59449	1.36651	1.17954	1.15673	0.976638	0.806043	0.69782	0.54102	0.373115	0.260133	0.17118	0.379009
sp|P22696|ESS1_YEAST	31.76	4	3	2.1239	0.446977	5.29651	0.147548	0.221678	0.273214	0.392033	0.447158	0.515304	0.64963	0.73687	0.789146	0.863622	1.0539	1.12716	1.26716	1.17148	1.38567	1.39569	1.6882	1.28719	1.79174
sp|P22768|ASSY_YEAST	26.9	9	6	2.01614	0.809102	0.340675	0.206481	0.216948	0.324969	0.396518	0.427432	0.536005	0.602938	0.725947	0.784582	0.830184	0.858565	0.966901	1.03361	1.17669	1.26135	1.25694	1.38602	1.64113	1.58538
sp|P22803|TRX2_YEAST	80.77	5	5	4.30371	0.973335	0.01917	0.133859	0.162722	0.291907	0.338704	0.389112	0.523426	0.668822	0.584587	0.68669	0.892694	0.918955	0.928177	1.01669	1.18381	1.2588	1.28326	1.39547	1.17062	1.35277
sp|P22830|HEMH_HUMAN	14.66	5	5	7.06037	0.943782	2.93104	2.5717	2.63677	2.54787	1.96286	1.82708	1.869	1.67733	1.58557	1.42865	1.25128	0.931898	0.831259	0.874935	0.770844	0.556886	0.36043	0.0970924	0.0682863	0.0486324
sp|P22855|MAN1_YEAST	7.02	7	6	-10.155	0.759922	0.0767909	0.492091	0.467626	0.50899	0.690802	0.558929	0.517194	0.576464	0.651192	0.757673	0.628888	0.823487	0.898336	1.08622	0.962051	1.16548	1.14602	1.22624	1.2917	1.41812
sp|P22936|APN1_YEAST	13.08	4	4	1.54711	0.897459	0.069511	0.104715	0.0873912	0.3313	0.326997	0.419517	0.390973	0.582954	0.500112	0.635816	0.617418	0.902801	0.806086	1.06288	1.21446	1.11335	1.28647	1.29159	1.03619	1.81427
sp|P22943|HSP12_YEAST	34.86	3	3	6.31105	0.990479	0.00523568	0.14198	0.21418	0.284997	0.345395	0.454297	0.524259	0.587263	0.688802	0.851897	0.814051	0.872259	0.996905	1.10558	1.17201	1.29808	1.36137	1.46824	1.39636	1.5466
sp|P23180|AIM17_YEAST	36.77	11	9	9.41284	0.906184	0.192596	0.132625	0.214933	0.296701	0.347017	0.41798	0.484316	0.563651	0.631063	0.77905	0.791736	0.835071	0.888355	1.03955	1.10868	1.18164	1.24402	1.32038	1.34649	1.46465
sp|P23193|TCEA1_HUMAN	34.88	9	8	9.86315	0.99375	3.04255	2.64526	2.60705	2.39194	2.31357	2.07987	1.73896	1.83407	1.56388	1.29874	1.26776	1.10979	1.03735	0.814422	0.652318	0.510873	0.370578	0.2363	0.136409	0.0174193
sp|P23201|SPA2_YEAST	6.41	6	5	-2.1202	0.646834	0.088689	0.682815	0.628321	0.756436	0.515605	0.552129	0.581805	0.766502	0.6427	0.702233	0.83617	1.07635	1.01785	1.07492	1.36016	1.2323	1.49437	1.39776	1.58276	1.78993
sp|P23202|URE2_YEAST	12.43	3	3	-5.51513	0.840374	0.0926413	0.426085	0.369791	0.31499	0.467726	0.422945	0.535369	0.652521	0.661491	0.644951	0.670888	1.04895	1.031	1.1617	1.14596	1.07561	1.4997	1.61961	1.21386	1.4695
sp|P23246|SFPQ_HUMAN	38.47	17	14	8.77433	0.992278	2.67966	2.51213	2.46834	2.25792	2.24987	2.05424	2.00576	1.63014	1.56423	1.49206	1.19359	1.0978	1.02966	0.83354	0.642285	0.511475	0.412768	0.225272	0.145492	0.00421329
sp|P23248|RS3A2_YEAST	48.63	2	2	-6.93713	0.903075	0.0130789	0.126898	0.212166	0.283265	0.335324	0.41633	0.490449	0.589493	0.610217	0.767733	0.391878	0.812534	0.901368	1.01299	1.12593	1.31862	1.14257	1.30828	1.55609	1.08959
sp|P23254|TKT1_YEAST	48.09	21	19	5.63566	0.973665	0.0654947	0.131895	0.168892	0.263514	0.323546	0.381519	0.483382	0.520663	0.5571	0.748537	0.768065	0.798754	0.913386	1.06521	1.18219	1.12646	1.14197	1.31378	1.44001	1.46278
sp|P23258|TBG1_HUMAN	35.92	8	8	8.47265	0.961871	2.75697	2.0839	2.06202	2.11951	1.96458	1.69907	1.59565	1.60403	1.13408	1.17799	1.19185	1.05104	0.816592	0.728454	0.637864	0.424718	0.539913	0.267749	0.225995	0.0269586
sp|P23284|PPIB_HUMAN	50.93	10	9	9.3518	0.973709	2.79295	2.54733	2.0943	2.16052	2.13135	2.04276	1.7762	1.6128	1.65082	1.47945	1.0107	0.972159	0.9098	0.813388	0.513576	0.560376	0.407902	0.245327	0.166137	0.0473247
sp|P23287|PP2B1_YEAST	9.22	4	4	-1.18502	0.462464	0.260935	0.526179	0.0669655	0.654214	0.0826135	0.723235	0.465501	0.709135	0.829609	1.0188	0.105209	0.967493	0.905928	1.58543	1.29068	1.84633	1.8694	2.05196	2.32961	2.38126
sp|P23291|KC11_YEAST	17.84	4	3	-1.82401	0.914637	0.0810625	0.30811	0.292384	0.293108	0.339301	0.409409	0.422792	0.648031	0.671712	0.708188	0.766324	0.839268	0.947798	1.06943	1.02411	1.08255	1.1677	1.44942	1.39141	1.43899
sp|P23292|KC12_YEAST	17.4	5	5	4.86113	0.96814	0.0339984	0.202403	0.191714	0.309426	0.313865	0.39872	0.480451	0.523147	0.713841	0.823971	0.829202	0.972148	0.997235	1.14054	1.21663	1.34804	1.32839	1.64474	1.39983	1.63611
sp|P23301|IF5A1_YEAST	68.79	5	3	-0.417735	0.934254	0.00295553	0.157766	0.196651	0.269529	0.348955	0.359639	0.544344	0.605986	0.633682	0.501093	0.545434	0.907046	0.98921	0.979958	1.12233	1.03655	1.4189	1.45762	1.10507	1.5701
sp|P23337|GYS1_YEAST	26.27	9	8	-0.874821	0.920363	0.038477	0.0404588	0.223212	0.279306	0.40716	0.35177	0.448943	0.480093	0.580088	0.740427	0.864803	0.746214	0.723049	0.906512	1.11924	1.10229	1.16203	1.25194	1.38658	1.39213
sp|P23368|MAOM_HUMAN	8.39	3	3	2.71448	0.536604	2.39967	1.65309	2.32524	2.25575	2.05505	1.90569	1.67292	1.46308	1.44069	1.34154	1.15202	0.997898	0.815609	0.720746	0.607052	0.508643	0.447274	0.343916	0.628264	0.965161
sp|P23381|SYWC_HUMAN	44.16	13	13	8.51735	0.990718	3.20454	2.96425	2.78972	2.53997	2.40075	2.26422	2.04787	1.88443	1.63893	1.58021	1.55309	1.30342	1.15352	0.900796	0.697457	0.533729	0.400649	0.181158	0.118091	0.00963448
sp|P23396|RS3_HUMAN	73.25	16	15	8.41487	0.947474	2.41312	2.68486	2.59245	2.37222	2.15703	2.11627	1.8344	1.65468	1.64496	1.3004	0.809381	1.13333	0.958196	0.696254	0.687233	0.478426	0.367595	0.234842	0.162219	0.0935019
sp|P23434|GCSH_HUMAN	22.54	3	2	4.26987	0.933439	3.18559	2.66107	2.39167	2.34552	2.61576	1.92137	1.7139	1.79437	1.4371	1.32279	1.43684	1.33732	1.1268	0.862403	0.73616	0.529468	0.43822	0.31719	0.162256	0.164291
sp|P23443|KS6B1_HUMAN	5.9	3	3	-3.79526	0.776242	2.18002	1.65203	1.17296	2.04747	1.76951	1.49715	1.05218	1.33531	1.26621	1.14782	1.88927	1.25281	0.687803	0.76675	0.859664	0.581594	0.833334	0.156079	0.176337	0.139734
sp|P23497|SP100_HUMAN	3.75	3	3	8.23953	0.953462	2.83522	2.70364	2.29587	2.30967	2.17002	2.09624	1.71212	1.59916	1.54917	1.27286	1.20972	1.12635	0.794511	0.83369	0.601772	0.574239	0.473667	0.423252	0.321946	0.0505967
sp|P23526|SAHH_HUMAN	39.12	9	8	5.72508	0.9691	2.05964	2.89987	2.68607	2.85319	2.235	1.98426	1.97943	1.69169	1.6804	1.49774	1.09002	1.02093	0.909236	0.779739	0.729582	0.611351	0.456023	0.231648	0.120713	0.00448468
sp|P23528|COF1_HUMAN	81.93	10	9	5.90574	0.980044	2.41952	2.62853	2.07463	2.32032	2.08712	1.77448	1.71125	1.60117	1.53627	1.39145	1.3691	1.16464	0.900486	0.770284	0.696194	0.480736	0.373036	0.174747	0.104834	0.0307957
sp|P23542|AATC_YEAST	61	18	17	9.24776	0.95966	0.0947939	0.125524	0.177484	0.23716	0.30705	0.37962	0.453332	0.53709	0.636594	0.766842	0.73257	0.855134	0.950889	1.04358	1.13244	1.23275	1.22294	1.35915	1.21104	1.59602
sp|P23588|IF4B_HUMAN	15.22	7	7	9.4415	0.957037	2.85609	2.84493	2.39491	2.2251	2.15546	2.08942	1.74219	1.76633	1.62981	1.40642	1.24582	1.13087	0.99208	0.797332	0.677412	0.599908	0.451552	0.281596	0.210684	0.159421
sp|P23595|PP2A2_YEAST	34.75	4	4	0.945445	0.944197	0.0826638	0.33093	0.336717	0.385915	0.444676	0.468443	0.605173	0.763562	0.707063	0.848411	0.803779	1.06401	1.06188	1.02843	1.22057	1.19759	1.33136	1.57164	1.2748	1.68275
sp|P23615|SPT6_YEAST	14.54	15	14	4.14375	0.94929	0.0648177	0.305919	0.255986	0.319369	0.381005	0.426332	0.524814	0.615782	0.66667	0.749499	0.900093	0.903867	0.973242	1.1252	1.21219	1.2394	1.41043	1.5318	1.43673	1.6419
sp|P23634|AT2B4_HUMAN	3.3	3	2	-2.1853	0.597085	4.13173	2.64547	3.14314	2.89083	2.94184	2.61883	2.42873	1.97531	1.9833	1.67813	1.63505	1.74522	1.24545	1.18825	1.01028	0.747963	0.790283	1.65898	0.281114	1.04478
sp|P23638|PSA3_YEAST	44.19	8	7	6.11096	0.989231	0.00851305	0.136375	0.202602	0.300788	0.360756	0.452715	0.485445	0.604762	0.668833	0.806278	0.851365	0.894418	1.03612	1.12429	1.13709	1.19665	1.27995	1.61136	1.47124	1.61839
sp|P23639|PSA2_YEAST	26.8	4	4	6.77355	0.953017	0.0246108	0.117977	0.195532	0.225662	0.338624	0.390292	0.489043	0.462769	0.606336	0.615339	0.519938	0.912036	0.971771	1.13065	1.1415	1.24485	1.35501	1.48794	1.34121	1.37806
sp|P23641|MPCP_YEAST	41.8	9	8	7.4944	0.948094	0.0966073	0.120862	0.202454	0.263782	0.308282	0.3206	0.395784	0.513132	0.607956	0.719536	0.786753	0.840487	0.819954	1.0127	1.12347	1.1537	1.21089	1.31332	1.17817	1.55546
sp|P23642|VAN1_YEAST	8.04	4	4	-1.4919	0.405251	0.82994	0.484983	0.545553	0.45797	0.640812	0.529524	0.581008	0.626778	0.611653	0.649143	0.966578	0.950052	1.10373	1.31458	1.15525	1.31547	1.40088	1.61859	1.38105	1.91809
sp|P23644|TOM40_YEAST	21.19	5	3	-0.885144	0.986353	0.0107504	0.118693	0.19508	0.29814	0.367746	0.409697	0.495184	0.605862	0.708039	0.821904	0.782114	0.95336	1.02999	1.08295	1.2708	1.31834	1.35193	1.49989	1.18538	1.55473
sp|P23724|PSB6_YEAST	21.16	5	5	7.89108	0.909232	0.175426	0.126161	0.218268	0.281443	0.335525	0.39585	0.521792	0.557883	0.684538	0.843659	0.822588	0.875334	0.9789	1.08187	1.15942	1.26561	1.33764	1.06992	1.36438	1.53073
sp|P23776|EXG1_YEAST	34.15	10	10	7.58428	0.973253	0.010029	0.123711	0.191738	0.253952	0.309288	0.359971	0.511987	0.629302	0.622749	0.720663	0.658933	0.968185	0.995228	1.03561	1.16105	1.10457	1.28226	1.40073	1.18479	1.298
sp|P23786|CPT2_HUMAN	10.18	5	4	3.764	0.918476	2.8236	2.54776	2.35215	1.98962	2.1129	1.81185	1.93046	1.71382	1.4652	1.42512	1.57389	1.18407	0.912339	0.702757	0.643087	0.568095	0.485769	0.517546	0.0296631	0.0296631
sp|P23833|SCO1_YEAST	16.95	4	3	-3.10258	0.821741	0.268877	0.168479	0.251711	0.259317	0.361392	0.348575	0.506667	0.513454	0.65185	0.788945	0.679559	0.817687	0.799232	0.933547	1.14659	1.04259	1.13517	0.985363	1.25935	1.46081
sp|P23919|KTHY_HUMAN	34.43	7	6	4.7721	0.972945	2.57109	2.35401	2.24639	2.12518	1.93072	1.90542	1.66038	1.5314	1.44303	1.37107	1.13952	1.04412	0.775594	0.752007	0.604955	0.439922	0.358015	0.291137	0.255807	0.0228053
sp|P23921|RIR1_HUMAN	25.63	13	11	7.54833	0.743556	3.14826	2.63708	2.50136	2.36257	2.37682	1.97092	1.93761	1.82699	1.34015	1.34474	1.46348	1.19424	0.985995	0.724928	0.595169	0.490715	0.40248	0.312478	0.188924	0.657955
sp|P24031|PPA3_YEAST	17.34	3	2	-8.08154	0.903551	0.0424135	0.172864	0.148652	0.247006	0.324708	0.320681	0.395138	0.552775	0.49063	0.60872	0.431708	1.06086	1.13043	1.05117	1.06459	1.03168	1.25341	1.41275	1.10647	1.29392
sp|P24276|SSD1_YEAST	23.44	18	14	0.492082	0.972554	0.0482751	0.240188	0.351724	0.442652	0.439694	0.571318	0.583574	0.63269	0.769435	0.960396	0.885977	1.00541	1.05885	1.23165	1.29053	1.37066	1.46912	1.60171	1.38087	1.71993
sp|P24279|MCM3_YEAST	7.21	4	3	-4.49763	0.835185	0.0353264	0.471546	0.383527	0.286187	0.412336	0.39227	0.482446	0.587137	0.692896	0.821749	0.86597	0.806383	0.887876	0.913423	1.02077	1.27642	1.18722	1.3987	1.38528	1.66602
sp|P24280|SEC14_YEAST	68.09	13	12	12.7629	0.982308	0.01217	0.110827	0.183976	0.23338	0.324364	0.427381	0.464041	0.589739	0.623956	0.72022	0.697812	0.93947	0.968946	1.06309	1.15303	1.02156	1.25773	1.40116	1.1971	1.39094
sp|P24521|ERG8_YEAST	6.87	2	2	-5.9313	0.894838	0.0140983	0.029044	0.284466	0.28636	0.305974	0.252096	0.541301	0.73604	0.777249	0.750053	0.768348	1.07764	1.16075	0.88454	1.16368	1.23744	1.17804	1.08362	1.62982	1.24345
sp|P24534|EF1B_HUMAN	47.56	5	3	-5.37941	0.977705	2.78858	2.14586	2.272	2.38728	2.25869	1.69704	1.94602	1.75882	1.30877	1.28627	1.05041	0.963823	0.763502	0.707587	0.688753	0.484168	0.424154	0.236609	0.126448	0.0226854
sp|P24539|AT5F1_HUMAN	25.78	6	4	8.58759	0.991038	3.0039	2.79223	2.58263	2.27989	2.18455	2.05181	1.71441	1.70138	1.62991	1.4853	1.21372	1.12124	0.919896	0.821513	0.586218	0.562067	0.428697	0.230111	0.11963	0.0296423
sp|P24583|KPC1_YEAST	4.52	4	3	-119.426	0.225252	0.73651	0.0813245	1.72811	1.03603	0.807741	0.639529	0.701447	0.742623	0.752342	0.687032	0.957106	0.798865	0.976613	1.13221	1.08522	1.14704	1.30807	1.43628	1.48747	1.65737
sp|P24666|PPAC_HUMAN	46.84	5	5	5.12943	0.849932	3.13432	2.7762	2.48163	2.4792	2.02005	1.74455	1.70405	1.81723	1.54847	1.43996	1.12814	1.19643	1.04688	0.791698	0.707604	0.639758	0.501061	0.245089	0.117935	0.40647
sp|P24752|THIL_HUMAN	34.89	11	10	9.58035	0.928797	2.83215	2.44919	2.41434	2.31174	2.06789	1.93374	1.81883	1.5204	1.54834	1.31678	1.36403	0.981294	0.971519	0.737404	0.671303	0.532871	0.37975	0.233925	0.125037	0.176199
sp|P24783|DBP2_YEAST	37.73	12	10	8.39143	0.978877	0.0208233	0.2095	0.207952	0.321217	0.385217	0.473285	0.547481	0.621219	0.669984	0.850864	0.790522	0.913325	0.989009	1.15359	1.25209	1.32175	1.33608	1.42671	1.60395	1.64912
sp|P24928|RPB1_HUMAN	7.56	10	8	8.64245	0.957907	3.01077	2.82307	2.73737	2.3906	2.33405	2.25359	1.97176	1.90244	1.59872	1.51591	1.28028	1.26053	1.13565	0.854314	0.700176	0.638745	0.475139	0.535719	0.0739052	0.042932
sp|P24941|CDK2_HUMAN	46.98	8	8	7.78574	0.957262	3.22613	2.85277	2.67799	2.4489	2.38071	2.17693	2.02284	1.76728	1.57383	1.34903	1.42444	1.24853	1.1168	0.925771	0.777241	0.577944	0.497034	0.32721	0.0272357	0.0260904
sp|P25037|UBP1_YEAST	13.6	7	6	-0.470746	0.853419	0.0238868	0.384664	0.524658	0.408346	0.665288	0.568854	0.574304	0.740015	0.81007	0.926631	0.719047	1.01615	1.16195	1.27563	1.04821	1.4146	1.49519	1.74248	1.5807	1.77303
sp|P25039|EFGM_YEAST	5.12	2	2	0.585702	0.920345	0.0539073	0.0620198	0.140703	0.362828	0.362458	0.475264	0.538962	0.625288	0.801535	0.695394	0.675159	0.77733	0.962017	1.22076	1.31486	1.43372	1.37824	1.47968	1.32204	1.7571
sp|P25043|PSB2_YEAST	11.88	3	2	-0.777515	0.8341	0.260071	0.160443	0.208352	0.257923	0.36374	0.437957	0.51209	0.528299	0.604128	0.822993	0.959184	0.80804	0.88979	1.04724	1.16559	1.21023	1.18372	1.48042	1.57281	1.4999
sp|P25044|PTP1_YEAST	6.87	2	2	-60.276	0.789686	0.0994123	0.0994123	0.0994123	0.643491	0.484761	0.933523	1.07274	0.749599	0.830875	1.01611	1.57761	1.03235	1.21764	1.29691	1.29162	1.33174	1.20426	1.57345	1.83757	1.65031
sp|P25045|LCB1_YEAST	14.7	5	4	5.14048	0.971898	0.0196687	0.159741	0.243047	0.224839	0.360399	0.413472	0.485695	0.554819	0.653787	0.716755	0.667054	0.818053	0.959014	1.12135	1.0947	1.15276	1.37471	1.32164	1.30966	1.36971
sp|P25087|ERG6_YEAST	50.39	15	14	6.66763	0.912941	0.130625	0.161314	0.188495	0.282798	0.303564	0.392848	0.452364	0.582435	0.669764	0.829089	0.633497	0.758464	0.827344	1.0587	1.26134	1.24252	1.18787	1.33022	1.41092	1.61686
sp|P25098|ARBK1_HUMAN	6.97	3	2	-9.59377	0.884799	2.64419	2.2432	2.09709	1.83591	1.89253	1.88869	1.36521	1.248	1.28076	0.988079	1.1108	0.730489	1.00618	0.76934	0.607679	0.237148	0.283679	0.350445	0.285159	0.046843
sp|P25205|MCM3_HUMAN	42.95	24	22	8.21288	0.905609	3.0781	2.68073	2.58424	2.49198	2.29651	2.02698	1.97906	1.69337	1.53671	1.19679	1.40275	1.21118	1.04033	0.80618	0.725784	0.525776	0.461686	0.27124	0.174162	0.247566
sp|P25293|NAP1_YEAST	32.13	8	7	5.64149	0.983342	0.0175101	0.157109	0.247887	0.298005	0.372212	0.40858	0.526592	0.592645	0.63724	0.799848	0.950475	1.04714	1.14671	1.30343	1.38953	1.38922	1.61925	1.70499	1.529	1.98058
sp|P25294|SIS1_YEAST	53.41	13	11	12.5214	0.98186	0.00563769	0.134445	0.187137	0.24544	0.33348	0.39676	0.466459	0.559954	0.625047	0.675403	0.979497	0.934265	0.985961	1.03296	1.20569	1.24469	1.20416	1.55945	1.20473	1.68412
sp|P25296|CANB_YEAST	20	2	2	-0.909072	0.695798	0.24953	0.171494	0.194474	0.249545	0.209523	0.235294	0.319995	0.305657	0.571979	0.544674	0.549685	0.805236	0.835841	0.764842	0.906967	0.814912	0.873925	1.12898	0.934445	1.16262
sp|P25297|PHO84_YEAST	5.45	2	2	-0.967199	0.917098	0.0721647	0.257437	0.363072	0.294031	0.502274	0.388425	0.511883	0.692608	0.615253	0.93086	0.876346	1.05272	1.33421	1.07112	1.29859	1.45767	1.55439	1.67802	1.70747	1.8065
sp|P25298|RNA14_YEAST	4.87	3	2	-43.0037	0.801758	0.0332845	0.0332845	0.0570015	0.0544279	0.526937	0.546404	0.0522293	0.511724	0.708852	0.679068	0.95782	0.742786	0.843229	0.97621	0.966414	1.13968	1.1095	1.28575	1.47303	1.39487
sp|P25303|SCJ1_YEAST	11.14	3	2	-1.84726	0.905813	0.0706057	0.0521431	0.245875	0.232688	0.325529	0.423908	0.493234	0.577428	0.740563	0.763883	0.614564	1.1327	1.08182	1.08971	1.07628	1.2914	1.35653	1.57535	1.9481	1.71886
sp|P25325|THTM_HUMAN	8.08	2	2	2.39346	0.775085	3.28453	2.7615	2.26412	2.10306	2.09281	1.93906	1.70154	1.6525	1.39213	1.12952	1.33488	1.06807	1.0541	1.48803	0.710772	0.931254	1.01098	0.218157	0.218157	0.262326
sp|P25332|RBSK_YEAST	8.71	2	2	1.234	0.594938	0.603042	0.220457	0.215344	0.557498	0.451695	0.46102	0.563307	0.562244	0.747438	0.730457	0.732714	0.900526	0.848534	1.20663	1.31	1.30793	1.44356	1.43713	1.6136	1.49511
sp|P25340|ERG4_YEAST	6.34	3	2	-0.0589711	0.813807	0.167398	0.146515	0.208517	0.236273	0.276971	0.320153	0.495314	0.663701	0.653309	0.751184	0.359001	0.883946	1.10012	1.00018	1.16842	1.19408	1.31946	1.07369	1.25678	1.56608
sp|P25342|CDC10_YEAST	27.95	6	5	-2.21029	0.983194	0.0314105	0.175348	0.303059	0.364978	0.437164	0.531081	0.592548	0.707862	0.761216	0.857646	0.831509	1.04663	1.09737	1.15683	1.23999	1.3551	1.54029	1.5483	1.69671	1.87964
sp|P25343|RV161_YEAST	58.87	12	11	5.75381	0.659568	0.465297	0.186367	0.256248	0.316195	0.311589	0.385697	0.406617	0.461301	0.566238	0.572475	0.699733	0.853523	0.933399	0.957962	1.03681	1.14939	1.19035	1.38171	1.26715	1.37146
sp|P25349|YCP4_YEAST	41.3	7	7	5.64424	0.931788	0.0870813	0.146798	0.214471	0.287913	0.366087	0.431183	0.514298	0.542872	0.605264	0.769391	0.496078	0.945815	0.992606	1.08276	1.14882	1.09988	1.23099	1.38191	1.31442	1.46757
sp|P25359|RRP43_YEAST	5.08	2	2	5.18349	-0.561795	2.77831	1.95425	2.45568	2.62789	2.04573	2.24999	2.08943	1.86086	1.82179	0.951467	0.925553	1.00114	0.747685	0.789501	0.714224	0.560012	0.455053	0.322798	0.388066	0.273312
sp|P25367|RNQ1_YEAST	14.81	3	3	4.3941	0.960677	0.0225135	0.148427	0.167657	0.210815	0.323077	0.389227	0.494592	0.509054	0.626598	0.821791	0.644082	0.729932	0.784078	0.906541	1.15977	0.994632	1.11392	1.03762	1.29629	1.29855
sp|P25369|LSB5_YEAST	16.67	4	4	1.38876	0.896462	0.0541617	0.0590171	0.421462	0.352482	0.319669	0.488803	0.567778	0.564155	0.645197	0.737983	0.897842	0.976768	1.00312	1.05967	1.05647	1.25046	1.36407	1.44279	1.66485	1.54931
sp|P25371|ADP1_YEAST	8.1	6	5	-0.988313	0.939512	0.0390954	0.234691	0.149013	0.212632	0.249077	0.409633	0.44378	0.557356	0.607856	0.675058	0.67841	0.880911	0.936427	1.13739	1.11761	1.27538	1.35819	1.23495	1.53144	1.53412
sp|P25372|TRX3_YEAST	17.32	2	2	-4.51571	0.915496	0.0818158	0.0608531	0.20692	0.238893	0.316878	0.380064	0.445566	0.570439	0.688525	0.737279	0.654886	0.910819	1.06559	1.22262	1.12227	1.33035	1.61941	1.73715	0.982667	1.69573
sp|P25373|GLRX1_YEAST	70	6	6	-0.232591	0.937449	0.0409543	0.164992	0.231549	0.288793	0.340711	0.493488	0.579232	0.585935	0.605905	0.555451	0.949718	0.715754	1.03863	1.07572	0.968586	1.14259	1.15563	1.46896	1.16807	1.12557
sp|P25374|NFS1_YEAST	19.52	8	6	-0.331128	0.922588	0.0334806	0.309754	0.270967	0.288931	0.324382	0.424198	0.516755	0.544138	0.67111	0.764461	0.939906	0.77922	0.881652	1.08963	1.04107	1.15668	1.20379	1.33879	1.53479	1.45115
sp|P25375|PRTD_YEAST	20.51	12	12	1.18207	0.949616	0.0442188	0.227444	0.302204	0.314519	0.418678	0.463661	0.473741	0.567343	0.630936	0.742498	0.618575	0.844211	0.919004	1.08228	1.17295	1.14193	1.25439	1.44881	1.24518	1.61506
sp|P25385|BOS1_YEAST	15.57	2	2	-23.3843	0.819117	0.111082	0.236005	0.138827	0.326549	0.699046	0.720716	0.542812	0.853509	0.610351	0.677251	0.821765	0.825403	0.829746	0.973575	1.21261	1.0756	1.21234	1.30013	1.31783	1.23169
sp|P25386|USO1_YEAST	5.31	7	6	-2.84682	0.909481	0.0611496	0.0670145	0.0811557	0.332298	0.44277	0.556002	0.550711	0.591528	0.637677	0.792777	0.784281	0.908135	0.979045	1.20967	1.21973	1.3362	1.49793	1.57531	1.49866	1.61562
sp|P25398|RS12_HUMAN	45.45	5	5	3.9804	0.962223	2.55217	2.91265	2.86524	2.96955	2.43667	2.03121	2.3418	1.51905	2.0513	1.83914	1.44948	1.18762	0.992606	0.824201	0.708053	0.627371	0.403757	0.35721	0.206158	0.00212701
sp|P25441|RPC4_YEAST	4.74	2	2	-100	-0.204152	1.13591	1.52202	0.568316	0.0157506	0.400289	0.497479	0.3974	0.36603	0.808961	0.328035	0.450454	0.821859	0.730016	0.326299	0.274057	0.975897	0.646373	0.440834	0.466419	1.21958
sp|P25443|RS2_YEAST	38.19	7	7	2.6423	0.896786	0.0110855	0.12492	0.217286	0.284783	0.326171	0.499435	0.496424	0.525315	0.647114	0.845049	0.481471	0.943171	0.833289	0.733877	1.31185	1.0827	1.06383	1.11332	1.65992	1.29454
sp|P25451|PSB3_YEAST	33.66	5	4	6.49901	0.988017	0.01026	0.078662	0.17833	0.253655	0.343168	0.400306	0.45271	0.535478	0.629809	0.716371	0.847733	0.894483	1.0018	1.08162	1.11279	1.12256	1.31899	1.44556	1.4206	1.45911
sp|P25490|TYY1_HUMAN	11.84	2	2	-100	0.781961	1.5192	1.16008	1.36988	1.26422	1.27809	0.918575	0.897944	0.963493	0.6097	0.809318	1.37277	0.837962	0.522193	0.635695	0.519468	0.605526	0.550431	0.115605	0.0852453	0.0852453
sp|P25491|MAS5_YEAST	52.08	14	12	7.03286	0.988567	0.00474013	0.111593	0.19655	0.297719	0.383454	0.416244	0.564346	0.65535	0.723205	0.789513	0.818998	1.0012	1.06827	1.12781	1.30666	1.24265	1.46326	1.5973	1.54456	1.67162
sp|P25555|GBP2_YEAST	15.93	6	6	-1.68004	0.970889	0.0319522	0.215732	0.244508	0.280156	0.33995	0.408963	0.448048	0.516307	0.619286	0.699455	0.793161	0.903122	0.937501	0.885316	1.02577	1.04047	1.14743	1.25121	1.31862	1.33745
sp|P25560|RER1_YEAST	14.89	2	2	-6.18116	0.80782	0.0415323	0.0415323	0.507558	0.462526	0.304632	0.437066	0.416816	0.519471	0.565451	0.70955	0.719349	0.887998	0.979517	0.979458	0.864215	1.20923	1.36229	1.52715	1.2725	1.49766
sp|P25566|MXR2_YEAST	12.5	2	2	-100	-0.468546	2.82237	1.62881	1.32212	1.00791	0.952148	1.10906	0.905392	0.941516	1.08646	0.926368	1.3646	1.10375	0.986267	0.870748	0.827177	1.01088	0.650988	0.565605	1.26327	1.26091
sp|P25567|SRO9_YEAST	40.78	11	9	6.43885	0.767391	0.394362	0.173605	0.201494	0.288119	0.356681	0.410934	0.540145	0.557094	0.679341	0.774493	0.774337	0.831913	1.02278	1.11913	1.28982	1.19582	1.25043	1.47425	1.46543	1.71011
sp|P25574|EMC1_YEAST	18.03	10	9	1.46802	0.685852	0.489832	0.363219	0.33067	0.353198	0.428535	0.495637	0.608617	0.590619	0.674587	0.810076	0.792036	0.882619	0.962073	1.06006	1.29034	1.2644	1.3923	1.51463	1.41633	1.86916
sp|P25605|ILV6_YEAST	26.54	6	6	3.74152	0.88127	0.170108	0.118173	0.167527	0.253344	0.305328	0.410843	0.464264	0.579249	0.639949	0.773763	0.629189	0.819748	0.866773	1.03653	1.24784	1.24136	1.39794	1.22698	1.40885	1.63731
sp|P25617|YCQ6_YEAST	8.97	2	2	0.916138	0.650612	0.182233	0.238902	0.210991	0.828439	0.815786	1.10797	0.591534	0.936749	0.915779	1.19422	0.2313	1.26828	1.44326	1.74822	1.87559	1.87851	2.25225	2.4665	2.43392	2.5092
sp|P25618|CWH43_YEAST	4.2	3	2	-7.32461	0.448828	0.439816	0.244854	0.241297	0.352865	0.222297	0.326037	0.145037	0.823917	0.476058	0.701174	1.06317	0.47069	0.66026	1.06268	1.20644	1.06459	1.03009	1.16804	1.44917	1.26711
sp|P25619|HSP30_YEAST	13.86	2	2	-1.52466	0.835743	0.0652672	0.243894	0.374398	0.265551	0.421457	0.419714	0.634428	0.678027	0.506442	0.555283	0.794731	1.30235	1.70872	1.03757	1.38498	1.60203	1.81557	2.38395	1.34595	2.45811
sp|P25623|SYP1_YEAST	17.93	10	10	3.07232	0.980616	0.0321041	0.13456	0.26809	0.334204	0.382768	0.426196	0.517505	0.590559	0.67036	0.804517	0.865563	0.870945	0.94301	1.13639	1.2453	1.31025	1.33776	1.51039	1.58912	1.73947
sp|P25631|YCU1_YEAST	41.44	4	3	-19.8504	0.763547	0.100895	0.478794	0.480165	0.490407	0.380887	0.586287	0.752888	0.548147	0.541746	0.686325	0.673757	0.76203	1.04561	0.993377	0.953315	0.975317	1.1345	1.32579	1.00282	1.2027
sp|P25635|PWP2_YEAST	3.9	2	2	-100	0.678892	0.0664059	0.542888	0.358484	0.395331	0.596071	0.506986	0.735992	0.554812	0.621558	0.735203	0.539615	1.2293	1.12843	0.947293	1.20733	1.36734	0.836632	0.798406	0.60874	0.969331
sp|P25644|PAT1_YEAST	5.15	4	2	-12.5665	0.94668	0.0576413	0.167233	0.203824	0.327472	0.318061	0.381416	0.440197	0.584151	0.749958	0.926163	0.751461	0.916593	1.16141	0.988777	1.1382	1.44831	1.29608	1.56696	1.33007	1.34241
sp|P25654|YCY0_YEAST	19.23	3	3	2.60975	0.950216	0.0520065	0.118377	0.241249	0.329069	0.312112	0.406386	0.488833	0.491303	0.635317	0.690032	0.778322	0.689699	0.696264	0.840129	1.1586	1.07612	1.09292	0.995764	1.29991	1.42058
sp|P25655|NOT1_YEAST	7.35	14	9	1.10655	0.377905	1.36635	0.294836	0.329834	0.492143	0.41665	0.390757	0.435239	0.585167	0.657545	0.779865	0.807189	0.860954	0.937636	1.12174	1.28493	1.28582	1.39607	1.52077	1.49761	1.94378
sp|P25685|DNJB1_HUMAN	29.41	8	8	4.16655	0.923441	2.45882	2.48837	2.08878	2.27454	2.01911	1.98246	1.67193	1.51528	1.62425	1.47669	1.48826	1.0682	0.929872	0.798226	0.785606	0.542648	0.430922	0.248469	0.222762	0.191697
sp|P25694|CDC48_YEAST	58.08	30	29	5.10141	0.973639	0.0775831	0.135956	0.204526	0.276008	0.357105	0.422847	0.510877	0.570892	0.609784	0.733585	0.681221	0.95007	0.951192	1.01635	1.2002	1.2193	1.20758	1.3043	1.2995	1.54779
sp|P25705|ATPA_HUMAN	55.33	18	16	5.19765	0.90547	2.79893	2.44766	2.49142	2.40169	2.01871	1.85608	1.83833	1.69907	1.55722	1.36618	1.04467	1.10727	0.879115	0.68581	0.630217	0.496436	0.321979	0.186833	0.0994129	0.193125
sp|P25719|CYPC_YEAST	62.09	6	5	-2.26896	0.855039	0.171474	0.206754	0.223581	0.316851	0.313004	0.383285	0.523733	0.555276	0.608429	0.555889	0.716384	0.769693	1.13643	0.961728	1.00647	0.944306	1.04844	1.09434	1.81696	1.23793
sp|P25786|PSA1_HUMAN	50.57	10	8	9.07808	0.963475	3.13881	2.15315	2.51585	2.45969	2.17419	2.03891	2.0035	1.75965	1.38097	1.23077	1.63521	1.1997	1.01251	0.733938	0.67783	0.618439	0.468284	0.26907	0.159767	0.0657968
sp|P25787|PSA2_HUMAN	42.31	5	4	10.7134	0.986128	2.77527	2.02618	2.04998	1.72893	1.95547	1.82282	1.5293	1.52251	1.36267	1.07283	1.13231	0.901492	0.898939	0.680732	0.575237	0.447405	0.325558	0.212351	0.130992	0.0181994
sp|P25788|PSA3_HUMAN	21.18	5	4	-3.30239	0.715344	2.38927	1.67586	2.16146	2.06886	1.88373	1.84372	1.73984	1.23899	1.53233	1.23169	0.53761	1.06568	0.823874	0.713574	0.732545	0.676926	0.519447	0.282255	0.23787	0.468101
sp|P25789|PSA4_HUMAN	50.19	8	7	9.80546	0.947566	3.16593	2.83208	2.71786	2.56389	2.44433	1.94187	1.85738	1.96334	1.62141	1.35945	1.24039	1.31664	1.01983	0.831913	0.707553	0.562168	0.43124	0.221004	0.133302	0.122438
sp|P26038|MOES_HUMAN	66.72	21	19	5.45972	0.985885	2.72223	2.47978	2.3082	2.19576	2.06506	2.01329	1.7642	1.69687	1.55	1.3046	1.1382	1.11781	1.00805	0.79103	0.643028	0.529591	0.422847	0.261873	0.187291	0.0727161
sp|P26196|DDX6_HUMAN	38.3	12	11	7.16972	0.992506	2.84338	2.49529	2.44774	2.21657	2.03223	1.91525	1.76684	1.57614	1.50327	1.37428	1.33936	1.11185	0.949979	0.82257	0.782371	0.486445	0.404666	0.242009	0.133438	0.0217962
sp|P26321|RL5_YEAST	59.93	11	9	9.10857	0.945529	0.0763761	0.1009	0.160156	0.24254	0.345308	0.383369	0.484735	0.507204	0.602364	0.618662	0.559519	0.772675	0.92613	0.99323	1.05518	0.995799	1.17445	1.17913	1.37581	1.38494
sp|P26358|DNMT1_HUMAN	21.72	26	24	6.71009	0.963921	2.75609	2.35615	2.40871	2.21438	1.95445	2.02652	1.84198	1.66157	1.53654	1.43647	1.36497	1.12134	0.949094	0.795437	0.691984	0.581131	0.428667	0.363809	0.0552099	0.0460013
sp|P26368|U2AF2_HUMAN	20.84	7	7	13.8544	0.976143	3.02939	2.48285	2.33883	2.1621	2.15929	1.95533	1.75411	1.74498	1.34252	1.23183	1.1679	1.24977	0.995199	0.815006	0.587997	0.477908	0.390922	0.208636	0.107776	0.0530397
sp|P26373|RL13_HUMAN	30.81	6	6	9.83581	0.972288	2.55953	2.5086	2.43174	2.31229	1.95915	1.94033	1.63339	1.64666	1.59597	1.30106	1.02472	0.961236	0.686677	0.797773	0.595546	0.595072	0.430853	0.201714	0.152247	0.018074
sp|P26583|HMGB2_HUMAN	37.8	5	5	9.3091	0.964537	2.6839	2.48441	2.30548	2.13075	2.2163	2.19241	1.82411	1.71766	1.53865	1.45528	0.820776	1.19757	1.04492	0.80281	0.659805	0.623626	0.45012	0.235404	0.162712	0.02994
sp|P26599|PTBP1_HUMAN	55.56	14	12	1.96056	0.969856	2.40415	2.14236	2.11169	2.0442	1.8757	1.85028	1.63422	1.46769	1.4001	0.921854	1.08219	1.08757	0.834436	0.660703	0.611783	0.461258	0.297512	0.221495	0.145102	0.0621657
sp|P26637|SYLC_YEAST	39.45	32	29	4.2503	0.990022	0.00490962	0.128034	0.195106	0.264791	0.348678	0.378119	0.457525	0.572389	0.615753	0.668571	0.725283	0.902769	0.983911	1.00051	1.12418	1.1657	1.25876	1.32224	1.33614	1.41929
sp|P26639|SYTC_HUMAN	53.94	29	25	6.78567	0.992319	2.67514	2.56794	2.3341	2.14432	2.20771	1.88657	1.82549	1.75551	1.53293	1.29038	1.33693	1.19341	0.98723	0.831824	0.647453	0.527045	0.423877	0.239918	0.127282	0.0273013
sp|P26640|SYVC_HUMAN	31.25	30	29	7.392	0.914232	2.81515	2.55087	2.49394	2.22385	2.17132	2.0417	1.89059	1.69429	1.50859	1.36415	1.3201	1.049	0.953485	0.832058	0.702933	0.521378	0.435434	0.236772	0.152568	0.232639
sp|P26641|EF1G_HUMAN	67.05	19	18	7.81291	0.98302	2.58016	2.28143	2.41691	2.4777	2.07937	2.05536	1.93177	1.73955	1.48474	1.35753	1.48751	1.13368	0.887649	0.727769	0.674444	0.543876	0.393554	0.269589	0.1438	0.0393753
sp|P26754|RFA2_YEAST	27.11	4	4	3.41782	0.957863	0.0406012	0.136262	0.268098	0.281509	0.435397	0.473323	0.538404	0.536983	0.671289	0.758275	0.673441	0.96051	1.13349	1.14353	1.22409	1.39408	1.46905	1.5234	1.60509	1.51929
sp|P26755|RFA3_YEAST	27.05	2	2	-2.02795	0.778243	0.0351318	0.593725	0.229325	0.235798	0.22954	0.39939	0.50422	0.583717	0.549538	0.868481	0.62585	0.893674	0.864122	1.07102	1.32707	1.14899	1.37949	1.27305	1.26291	1.7394
sp|P26783|RS5_YEAST	57.33	9	6	15.1752	0.980393	0.0145982	0.143292	0.193355	0.291654	0.363741	0.435064	0.50372	0.585081	0.711795	0.778898	0.715642	0.88557	0.907002	1.10713	1.1949	1.1779	1.24224	1.38429	1.63548	1.5245
sp|P26784|RL16A_YEAST	44.72	5	5	1.72379	0.967194	0.0314424	0.143079	0.204299	0.334716	0.351689	0.477352	0.5783	0.716808	0.707684	0.826728	0.828552	1.03589	0.83267	1.00412	1.25079	1.25417	1.37398	1.15518	1.38361	1.47004
sp|P26785|RL16B_YEAST	39.9	4	2	-1.19952	0.949794	0.00511974	0.130344	0.078445	0.243534	0.27214	0.247556	0.443508	0.474624	0.615714	0.710714	0.87689	0.65054	0.934189	1.00947	1.12601	1.13178	1.24223	1.39874	1.40011	1.46794
sp|P26786|RS7A_YEAST	40	4	4	2.62081	0.943235	0.0500175	0.112993	0.207156	0.315382	0.378308	0.414476	0.482284	0.549558	0.660334	0.816774	0.916098	0.850492	0.888554	0.742262	1.17387	1.16426	1.06885	1.29429	1.11893	1.11439
sp|P26793|FEN1_YEAST	11.52	3	3	-6.49053	0.859159	0.0648817	0.235901	0.324031	0.419864	0.417145	0.537996	0.523814	0.33065	0.594568	0.803448	0.887221	0.854275	0.838596	1.17907	1.70923	1.24947	1.35963	1.423	1.39033	1.68682
sp|P26885|FKBP2_HUMAN	28.17	2	2	-8.50244	0.790805	2.98564	0.679372	1.4508	1.85022	1.18591	1.5607	1.8515	0.940345	1.08851	1.14288	0.550574	0.519687	0.764018	0.142672	0.676762	0.409709	0.417	0.0643017	0.00421962	0.00183266
sp|P27105|STOM_HUMAN	18.75	4	4	6.06686	0.902374	3.54305	2.88692	2.66591	2.63014	2.41628	2.40328	2.09948	1.85657	2.07532	1.52439	1.36194	1.0859	1.13251	0.89299	0.903384	0.586111	0.437997	0.105869	0.0974931	0.115972
sp|P27144|KAD4_HUMAN	30.94	4	4	7.46016	0.931384	3.71715	3.38333	3.14765	2.90036	2.76994	2.73455	2.36036	2.18685	1.90904	1.53226	1.80253	1.36461	1.09969	0.752009	0.656362	0.672326	0.536353	0.241164	0.421828	0.0665045
sp|P27348|1433T_HUMAN	43.27	7	7	9.52581	0.992635	2.93846	2.73298	2.38872	2.18521	2.17555	2.03871	1.89921	1.77674	1.52737	1.30651	1.33393	1.19638	1.05366	0.799194	0.654575	0.537954	0.422487	0.220394	0.11855	0.0042136
sp|P27466|KCC1_YEAST	11.21	4	3	-1.13328	0.924285	0.018087	0.247704	0.227102	0.319478	0.349517	0.503447	0.531027	0.535269	0.603801	0.664453	0.908017	0.688053	0.767048	0.985249	0.81812	1.22569	1.24445	1.37702	1.24764	1.52228
sp|P27472|GYS2_YEAST	41.42	15	11	5.98707	0.983355	0.0406198	0.135705	0.187987	0.279147	0.353695	0.393683	0.477476	0.558	0.615654	0.743664	0.730721	0.817684	0.792289	1.02027	1.15223	1.06656	1.22917	1.31872	1.279	1.45865
sp|P27476|NSR1_YEAST	40.58	12	11	4.92147	0.981988	0.0175076	0.147577	0.193692	0.281005	0.331446	0.390125	0.477448	0.549894	0.637134	0.768522	0.671644	0.87964	0.912938	1.04399	1.12887	1.17456	1.24553	1.47286	1.40747	1.45558
sp|P27514|PHO91_YEAST	2.46	2	2	-8.26509	0.776357	0.131067	0.12631	0.443598	0.625075	0.487288	0.523144	0.556752	0.687243	0.670106	1.0628	1.0575	0.992488	1.05065	0.999553	1.57537	0.760564	1.6615	1.79331	1.31831	1.14047
sp|P27614|CBPS_YEAST	11.63	5	4	-1.10566	0.929823	0.0459647	0.216764	0.225073	0.41049	0.329416	0.435673	0.51281	0.623906	0.671011	0.827403	0.588081	1.03269	1.14494	0.996994	1.15502	1.26636	1.47213	1.55589	1.258	1.67472
sp|P27616|PUR7_YEAST	54.25	14	13	12.5393	0.991849	0.00744682	0.144945	0.20712	0.282084	0.36864	0.395488	0.475863	0.558932	0.686178	0.770783	0.865756	0.956396	1.00793	1.11612	1.22931	1.23064	1.25261	1.44165	1.40848	1.56026
sp|P27635|RL10_HUMAN	56.54	8	8	10.3992	0.990074	3.42319	3.11165	2.64967	2.52985	2.60094	2.19289	2.21149	1.86728	1.62999	1.48686	1.26616	1.14513	1.09443	0.981103	0.770174	0.566949	0.440868	0.274428	0.161262	0.0289992
sp|P27692|SPT5_YEAST	23.33	18	17	3.81116	0.975065	0.029109	0.177659	0.232447	0.261983	0.360128	0.402509	0.443682	0.502887	0.65754	0.737026	0.754243	0.918441	0.944951	1.14947	1.17719	1.20079	1.34222	1.39627	1.52988	1.56024
sp|P27694|RFA1_HUMAN	33.44	15	13	8.13659	0.981161	3.17477	2.62223	2.539	2.40461	2.32517	1.91716	1.82636	1.88824	1.4539	1.40591	1.2595	1.19285	0.926166	0.777119	0.677858	0.501213	0.401371	0.307616	0.237151	0.0303851
sp|P27695|APEX1_HUMAN	33.96	7	7	7.09775	0.978771	2.75889	2.52339	2.33405	2.12882	2.01295	1.99321	1.80565	1.44188	1.48441	1.42956	1.23684	1.03118	0.924866	0.637893	0.57149	0.492953	0.410763	0.181744	0.165983	0.02134
sp|P27707|DCK_HUMAN	15	3	3	8.64993	0.806196	3.8123	3.2481	3.09663	2.78379	2.70359	2.23403	2.35801	2.05135	1.97428	1.83165	1.4502	1.63957	0.970165	0.948816	0.753555	0.510247	0.417315	0.323504	0.341727	0.439653
sp|P27708|PYR1_HUMAN	22.47	35	30	4.43146	0.979596	2.80877	2.70932	2.50224	2.36002	1.96246	1.79638	1.77774	1.60395	1.51802	1.35019	1.32864	1.04669	0.862379	0.787346	0.690094	0.545078	0.401315	0.259869	0.241719	0.0323883
sp|P27797|CALR_HUMAN	51.32	13	11	6.77517	0.99031	3.3998	3.34096	2.72075	2.69591	2.72905	2.29221	2.25263	1.93113	1.56924	1.44591	1.39682	1.29803	1.04704	0.81436	0.711768	0.553503	0.440938	0.244313	0.151523	0.00515895
sp|P27809|KRE2_YEAST	27.15	8	5	-0.458196	0.9718	0.0302547	0.169634	0.172549	0.263395	0.312785	0.368073	0.46631	0.553644	0.592085	0.680845	0.592563	0.908363	0.941957	0.999067	1.04264	1.05367	1.16662	1.31544	1.24295	1.38701
sp|P27810|KTR1_YEAST	16.79	6	6	3.8272	0.93501	0.0687116	0.267598	0.277014	0.300301	0.348478	0.420549	0.502107	0.569199	0.575076	0.673195	0.776333	0.744641	0.959274	1.12981	1.1169	1.21769	1.31334	1.50257	1.27769	1.61286
sp|P27816|MAP4_HUMAN	36.55	27	26	7.74051	0.988633	2.68592	2.56022	2.42733	2.34846	2.2239	1.95369	1.91696	1.69546	1.44885	1.37308	1.38239	1.13011	0.912945	0.765088	0.62058	0.53312	0.399234	0.238795	0.181921	0.0287745
sp|P27824|CALX_HUMAN	39.53	19	18	9.52391	0.99237	3.22282	2.68347	2.75677	2.56356	2.38866	2.13754	2.08222	1.83566	1.65956	1.44744	1.20907	1.24253	1.06853	0.784242	0.736554	0.555805	0.455095	0.246241	0.147567	0.00633378
sp|P27929|NAM9_YEAST	3.29	2	2	2.44172	0.280489	1.09027	0.81704	0.259553	0.182073	0.218734	0.182073	0.488403	0.945829	0.768531	0.933798	0.943537	0.960198	1.01658	1.28473	1.4385	1.79429	1.80879	1.70455	2.16344	2.22224
sp|P27999|RPB9_YEAST	19.67	2	2	1.78675	0.891463	0.111533	0.273824	0.29422	0.2988	0.335718	0.352367	0.448549	0.590856	0.653693	0.729641	0.63168	1.00093	1.11549	1.06473	1.07633	1.31131	1.37419	1.62682	1.33687	1.6736
sp|P28000|RPAC2_YEAST	80.99	6	5	6.49621	0.988019	0.0133581	0.16324	0.231316	0.269542	0.404236	0.42972	0.522004	0.570857	0.64721	0.752642	0.748112	0.911478	0.96489	1.01238	1.17699	1.10881	1.23017	1.39384	1.18672	1.58083
sp|P28007|GAR1_YEAST	24.88	3	3	6.24583	0.917284	0.130383	0.119291	0.177108	0.269785	0.37197	0.404543	0.5377	0.58312	0.699508	0.763378	0.749249	0.966762	1.0482	1.19897	1.28369	1.2056	1.33649	1.42248	1.42339	1.2123
sp|P28066|PSA5_HUMAN	49.38	7	6	2.66561	0.962852	2.82791	2.49581	2.14059	2.33465	2.19631	1.58798	1.56995	1.71838	1.30355	1.15191	1.56801	1.125	0.817287	0.732939	0.779008	0.567963	0.437302	0.24878	0.142916	0.0107156
sp|P28070|PSB4_HUMAN	17.8	3	3	8.39313	0.867593	1.45514	2.30436	2.50023	2.37794	1.94473	1.96826	1.92993	1.77217	1.51366	1.3498	1.32221	1.16903	0.962897	0.770011	0.706785	0.509397	0.372351	0.230628	0.212897	0.235634
sp|P28072|PSB6_HUMAN	52.3	7	7	3.33519	0.972794	2.41289	2.38753	2.17437	2.10495	2.12104	1.81086	1.88694	1.39101	1.37232	0.979599	1.00322	1.00658	0.79116	0.630167	0.589076	0.491955	0.312975	0.150941	0.138878	0.0118036
sp|P28074|PSB5_HUMAN	47.91	9	8	8.08687	0.980638	2.79963	3.0215	2.7042	2.52557	2.32358	2.07645	2.08329	1.92469	1.39779	1.30061	1.48027	1.20038	0.990684	0.750705	0.665094	0.538125	0.381087	0.21534	0.164833	0.0132988
sp|P28241|IDH2_YEAST	41.73	9	8	6.0777	0.966611	0.0570653	0.150208	0.167252	0.249753	0.328815	0.382752	0.395823	0.617582	0.687425	0.704988	0.853266	0.956327	1.01118	0.962885	1.21419	1.20944	1.24915	1.39948	1.12408	1.47698
sp|P28272|PYRD_YEAST	27.39	7	7	3.35501	0.933217	0.00690579	0.143446	0.232063	0.291709	0.374011	0.405248	0.493428	0.547766	0.690856	0.702039	0.482155	0.76898	0.849481	0.934001	1.27045	1.05051	1.06984	1.32025	1.42977	1.47589
sp|P28273|OPLA_YEAST	6.38	6	4	-16.3263	0.921385	0.010833	0.00965908	0.182802	0.234402	0.474817	0.548849	0.585344	0.670678	0.764305	0.765303	1.02943	0.878516	0.952869	1.04032	1.17129	1.19527	1.40336	1.44715	1.48423	1.55706
sp|P28274|URA7_YEAST	44.56	15	14	10.952	0.970437	0.0251896	0.129974	0.188765	0.276925	0.363082	0.406653	0.496623	0.527058	0.645562	0.8043	0.57877	0.895783	0.899945	1.04046	1.20184	1.22108	1.27875	1.37571	1.35352	1.54619
sp|P28288|ABCD3_HUMAN	6.53	3	2	0.242678	0.921201	2.51069	2.13512	2.21799	2.67071	2.03666	1.99207	1.63262	1.33116	1.08515	1.26912	1.25762	0.931917	0.629905	0.548893	0.707039	0.446344	0.288349	0.286387	0.0681486	0.0681486
sp|P28321|MGLL_YEAST	18.53	5	4	4.72533	0.80094	0.264091	0.207784	0.204178	0.248044	0.290797	0.395789	0.476954	0.58303	0.630338	0.645834	0.68047	0.915034	1.04054	1.09601	1.16343	1.20331	1.22627	1.52128	1.49374	1.38642
sp|P28331|NDUS1_HUMAN	18.16	8	8	10.936	0.969164	3.78784	2.89483	2.88264	2.6572	2.43181	2.37011	2.11595	2.07867	1.64927	1.51797	1.72663	1.27937	1.11594	0.872055	0.655534	0.612045	0.456036	0.363259	0.042106	0.0203934
sp|P28340|DPOD1_HUMAN	15.45	13	10	7.15461	0.922384	2.86371	2.59966	2.44887	2.24631	2.20029	2.0178	1.78598	1.72193	1.52338	1.36102	1.45234	1.07738	0.952515	0.834122	0.610534	0.660455	0.543479	0.604936	0.0678252	0.0542927
sp|P28482|MK01_HUMAN	46.67	11	10	5.48119	0.978402	2.85374	2.32765	2.29766	2.38327	1.69599	2.05587	1.67286	1.38533	1.51961	1.41652	1.19463	1.11056	0.998985	0.790984	0.595326	0.51815	0.452358	0.262363	0.168182	0.0292737
sp|P28495|CAPZA_YEAST	34.7	7	6	2.07423	0.9778	0.0221344	0.134098	0.206563	0.295847	0.395333	0.434122	0.496151	0.632038	0.730727	0.83862	0.803897	0.891064	0.858309	1.14307	1.42127	1.31505	1.31536	1.41368	1.52976	1.62021
sp|P28625|YIM1_YEAST	8.49	2	2	-16.9431	0.763593	0.0385695	0.0385695	0.283627	0.0564066	0.0385695	0.353807	0.438062	0.378157	0.545402	0.508749	0.582759	0.741162	0.849071	0.893341	1.30817	1.2379	1.33426	0.764583	1.55524	1.95726
sp|P28707|SBA1_YEAST	30.56	6	5	2.00169	0.947595	0.0110745	0.0947677	0.196993	0.247635	0.352393	0.385872	0.338614	0.50428	0.604212	0.794809	0.582963	0.744755	0.833926	0.907683	1.26232	1.24474	1.17589	1.5384	1.42636	1.47058
sp|P28777|AROC_YEAST	60.37	16	14	2.02064	0.988413	0.0171634	0.137986	0.234038	0.264526	0.366582	0.42693	0.500096	0.606986	0.680241	0.73761	0.784531	1.01749	1.11271	1.10815	1.10839	1.30726	1.27551	1.4501	1.40055	1.66662
sp|P28789|HEM3_YEAST	16.51	4	4	-9.11597	0.8834	0.0656879	0.0475831	0.0468502	0.171101	0.341507	0.471437	0.527544	0.573994	0.659552	0.823959	0.854996	0.836933	0.834514	0.996651	1.27493	1.07576	1.25454	1.30752	1.38272	1.82074
sp|P28817|HIBCH_YEAST	7.4	3	2	-14.4738	0.221404	0.741336	0.807365	0.502863	0.68782	0.587888	0.715414	0.610946	0.626354	0.738494	0.687198	0.186161	0.978749	0.968282	1.08654	1.11668	1.33285	1.4512	1.38079	1.09836	1.58086
sp|P28834|IDH1_YEAST	48.89	12	11	4.35025	0.983634	0.0427393	0.127701	0.196366	0.295318	0.347732	0.392986	0.46693	0.58657	0.606863	0.705293	0.83019	0.869282	0.879716	0.992011	1.18651	1.11996	1.29451	1.19001	1.35795	1.34361
sp|P28838|AMPL_HUMAN	39.31	14	13	9.86253	0.993075	2.86496	2.55912	2.49927	2.40418	2.26749	1.96342	1.89141	1.72445	1.49589	1.25993	1.31127	1.17475	0.98252	0.805704	0.694453	0.516197	0.40713	0.231459	0.1331	0.0244352
sp|P29055|TF2B_YEAST	7.83	2	2	0.775706	0.783513	0.110701	0.110701	0.124258	0.134797	0.161637	0.131341	0.393935	0.495005	0.553024	0.624814	0.621748	1.02954	1.12065	1.05461	1.1548	1.44369	1.60135	2.06819	1.96228	2.10707
sp|P29083|T2EA_HUMAN	16.17	5	4	9.47651	0.937734	2.96826	2.50917	2.15223	2.10016	1.99448	1.76254	1.78876	1.53108	1.56926	1.33991	1.13693	1.16776	1.016	0.827301	0.710725	0.60059	0.480567	0.505909	0.167251	0.167251
sp|P29144|TPP2_HUMAN	26.02	20	15	5.26049	0.951988	2.96286	2.67966	2.45279	2.32932	2.18773	2.09503	1.86808	1.73583	1.52476	1.26321	1.63739	1.16547	0.950341	0.773376	0.651296	0.550581	0.439349	0.361614	0.345626	0.0218048
sp|P29218|IMPA1_HUMAN	22.74	5	5	4.32026	0.961408	3.04525	2.865	2.24491	2.10142	2.15466	2.16849	1.63884	1.74635	1.69126	1.48292	1.33315	1.05574	0.972988	0.856097	0.672961	0.573727	0.46009	0.252717	0.0482312	0.0366165
sp|P29295|HRR25_YEAST	14.78	5	4	2.0635	0.941253	0.0317349	0.277546	0.364262	0.323617	0.46959	0.653778	0.584482	0.710196	0.691098	0.84814	0.884448	0.951448	1.03261	1.27282	0.916974	1.2621	1.35905	1.46935	1.29941	1.58438
sp|P29311|BMH1_YEAST	73.41	4	4	8.22822	0.958673	0.0768773	0.152218	0.218064	0.298264	0.412534	0.478669	0.578921	0.673003	0.73372	0.857126	0.693461	1.05879	1.22798	1.27404	1.10011	1.30498	1.47284	1.42514	1.15615	1.71003
sp|P29353|SHC1_HUMAN	6.69	3	2	-4.61115	-0.0106443	3.70085	2.69644	2.68418	2.55666	2.04725	2.05754	1.52448	1.92357	1.53739	1.39647	1.51998	1.03985	0.843025	0.842097	0.568148	0.626405	0.971275	0.82605	2.4048	2.78322
sp|P29366|BEM1_YEAST	7.99	4	3	-3.78278	0.793171	0.0308022	0.0206521	0.0147773	0.0198365	0.0276008	0.339831	0.405571	0.465673	0.599147	0.874371	0.783129	0.854964	1.03695	1.07427	1.19281	1.32872	1.22298	1.47219	1.42428	1.57421
sp|P29372|3MG_HUMAN	15.44	2	2	-100	0.511018	0.580948	0.606871	0.475523	0.45861	0.506782	0.470398	0.468891	0.440015	0.408824	0.474184	0.286796	0.839777	0.447896	0.211805	0.523268	0.0518807	0.040965	0.469734	0.040965	0.040965
sp|P29401|TKT_HUMAN	43.5	19	16	8.96498	0.980485	2.53546	2.30771	2.23224	2.33199	2.16695	1.95742	1.75555	1.5367	1.46242	1.31072	1.29427	1.11449	0.9483	0.754263	0.633868	0.534702	0.360344	0.246625	0.128608	0.0721713
sp|P29453|RL8B_YEAST	45.7	2	2	-2.57008	0.965724	0.0031408	0.196418	0.287077	0.379046	0.448657	0.561654	0.64768	0.780858	0.654325	1.00921	0.95773	1.02141	1.11004	1.31086	1.51154	1.59804	1.6006	1.80484	1.2791	1.77192
sp|P29465|CHS3_YEAST	1.8	2	2	-5.06202	0.91788	0.067202	0.264666	0.20678	0.426923	0.326168	0.419235	0.456225	0.736793	0.815326	0.732422	0.848881	0.96163	1.02001	1.06249	1.07996	1.28449	1.31433	1.52539	1.73018	1.71677
sp|P29468|PAP_YEAST	4.75	2	2	-1.75047	0.849717	0.0699369	0.0979444	0.359748	0.355643	0.37216	0.453771	0.457795	0.505771	0.534738	0.717447	1.08149	0.591435	0.815704	1.11365	1.18801	1.07981	1.06234	1.63533	1.50156	1.47605
sp|P29469|MCM2_YEAST	11.87	4	2	-23.5803	0.394535	0.764492	0.00311855	0.00311855	0.433715	0.00615044	0.525726	0.409761	0.652553	0.675254	0.463208	0.00874387	0.723381	0.878031	0.881058	1.07497	0.989594	1.01015	1.12989	1.02392	1.3251
sp|P29478|SEC65_YEAST	8.06	2	2	-100	0.398869	0.537438	0.418169	0.119619	0.119619	0.36092	0.495821	0.448731	0.640572	0.675139	0.665713	0.119619	1.10378	1.17828	1.0894	0.876416	1.07023	1.39571	0.954556	1.02025	1.41249
sp|P29509|TRXB1_YEAST	64.89	12	12	14.5157	0.825513	0.304235	0.115879	0.203658	0.262859	0.372054	0.390019	0.492801	0.580676	0.637497	0.6937	0.755116	0.908067	0.976405	1.06551	1.24858	1.20174	1.273	1.32792	1.18996	1.53943
sp|P29547|EF1G1_YEAST	28.19	8	5	9.14133	0.963194	0.0128787	0.126025	0.211564	0.311346	0.364103	0.381489	0.494392	0.5952	0.622952	0.868737	0.816015	0.760201	0.782255	1.07974	1.184	1.24279	1.26814	1.46039	1.59412	1.5711
sp|P29590|PML_HUMAN	11.9	9	7	5.95945	0.947206	3.08437	2.79135	2.69986	2.62346	2.27778	2.27946	1.91524	1.77716	1.78122	1.75769	1.16842	1.1103	0.954374	0.909273	0.602888	0.600573	0.471835	0.250682	0.051871	0.0579265
sp|P29692|EF1D_HUMAN	51.6	10	10	10.3897	0.987389	2.86273	2.91974	2.69624	2.49087	2.02238	2.12694	2.0154	1.86798	1.65485	1.34785	1.37919	1.10431	1.02279	0.857176	0.703012	0.601208	0.382122	0.198062	0.14384	0.00392392
sp|P29704|FDFT_YEAST	23.2	9	7	12.6115	0.993962	0.0200234	0.114132	0.18369	0.257514	0.354079	0.428122	0.486388	0.588139	0.681336	0.759396	0.788986	0.877682	0.983148	1.11521	1.22605	1.27847	1.34603	1.46788	1.41485	1.60601
sp|P29952|MPI_YEAST	37.3	11	8	1.9072	0.973183	0.00688578	0.11419	0.157359	0.254446	0.335644	0.406118	0.484897	0.549356	0.686191	0.754743	0.593906	0.898632	0.965244	0.891823	1.0993	1.22513	1.26927	1.16437	1.11686	1.49799
sp|P30038|AL4A1_HUMAN	9.95	4	4	6.9249	0.879058	2.56081	3.00265	2.59508	2.32176	2.30332	1.94159	1.80968	1.74954	1.6128	1.37017	1.22366	1.07662	0.97356	0.765545	0.62468	0.448979	0.134099	0.127222	0.134202	0.106885
sp|P30040|ERP29_HUMAN	43.68	9	7	5.17961	0.960494	3.23542	2.3028	1.78336	2.42509	2.28155	1.97466	1.46094	1.72556	1.56431	1.36827	1.40691	1.23586	0.931444	0.790723	0.70872	0.395593	0.397522	0.218961	0.151375	0.0207864
sp|P30041|PRDX6_HUMAN	83.04	15	13	6.27883	0.938453	2.61205	2.40181	2.38649	2.41013	2.12115	1.93721	1.8166	1.63513	1.62899	1.3083	1.49013	1.15298	0.928701	0.760934	0.63559	0.558696	0.440711	0.249607	0.18647	0.165602
sp|P30042|ES1_HUMAN	35.82	6	6	6.52073	0.98913	2.6486	2.91249	2.32382	2.38595	2.32701	2.15819	1.77199	1.8599	1.60801	1.46737	1.384	1.19737	1.02351	0.794373	0.649846	0.557355	0.380199	0.22057	0.0997719	0.0131583
sp|P30043|BLVRB_HUMAN	67.48	8	7	7.61992	0.988766	2.97143	2.82463	2.56352	2.27573	2.29505	2.14106	1.87113	1.80098	1.47831	1.46977	1.25836	1.22911	0.873002	0.839773	0.754321	0.637188	0.477821	0.252135	0.124612	0.00530882
sp|P30044|PRDX5_HUMAN	31.31	5	5	9.6133	0.976546	2.8776	2.65208	2.63608	2.33516	2.33505	1.58046	1.92717	1.78725	1.59575	1.13778	1.14716	1.20291	1.01775	0.763795	0.719893	0.540136	0.388494	0.249219	0.123621	0.00644404
sp|P30047|GFRP_HUMAN	48.81	2	2	-100	0.891876	1.56709	1.14481	1.2094	1.43709	1.25412	1.05962	1.16916	1.00687	0.957017	0.869742	0.880435	0.618324	0.711341	0.583359	0.536217	0.481379	0.465174	0.12019	0.173257	0.12019
sp|P30048|PRDX3_HUMAN	61.33	9	8	11.8909	0.9423	2.95686	2.6128	2.31442	2.30236	2.22577	1.94312	1.71884	1.39996	1.35733	1.42558	1.07863	1.16239	0.977014	0.836255	0.639272	0.467771	0.390316	0.269126	0.168791	0.144189
sp|P30049|ATPD_HUMAN	22.62	3	3	4.31163	0.835743	3.12538	3.09053	1.90155	2.16903	2.46482	2.45222	2.18082	1.45575	1.83945	0.95081	1.52419	1.18377	1.19895	0.6506	0.609995	0.709459	0.602348	0.345311	0.222166	0.267159
sp|P30050|RL12_HUMAN	54.55	5	5	10.2723	0.996115	3.21457	2.85975	2.61173	2.51257	2.37068	2.06315	1.98262	1.86886	1.61435	1.47868	1.47792	1.16727	0.996166	0.857232	0.732627	0.539896	0.402958	0.217032	0.100965	0.00598343
sp|P30084|ECHM_HUMAN	37.24	8	7	4.96424	0.9817	2.74589	2.27972	2.26424	2.3888	2.26392	1.8986	1.74113	1.73461	1.42713	1.38034	1.34351	1.15701	0.947925	0.744902	0.562439	0.39714	0.437518	0.230284	0.136085	0.0217611
sp|P30085|KCY_HUMAN	76.53	11	10	7.88274	0.98332	2.44585	2.54168	2.28594	2.31907	2.18276	1.91425	1.78985	1.6282	1.39353	1.20295	1.17874	1.01402	0.719885	0.650498	0.641259	0.501475	0.364959	0.219853	0.154133	0.0257386
sp|P30086|PEBP1_HUMAN	75.4	11	10	6.10879	0.867112	1.99228	2.12795	2.43214	2.48123	2.08394	1.98062	1.81494	1.69993	1.55096	1.27543	1.53763	1.13212	1.04191	0.771544	0.801053	0.510743	0.418634	0.276134	0.158888	0.315469
sp|P30101|PDIA3_HUMAN	68.12	21	18	7.37291	0.989899	3.04992	2.8471	2.53239	2.33012	2.31177	2.0832	1.91411	1.8089	1.60995	1.27028	1.28512	1.08141	1.06684	0.824756	0.664015	0.538613	0.477371	0.238692	0.148563	0.00559397
sp|P30153|2AAA_HUMAN	42.11	14	12	8.77424	0.995086	2.72466	2.61013	2.49962	2.30601	2.24823	1.83012	1.75555	1.67813	1.54301	1.36648	1.29152	1.10485	0.945975	0.825892	0.70771	0.523118	0.430906	0.240911	0.123069	0.014932
sp|P30154|2AAB_HUMAN	30.45	9	9	10.561	0.940384	3.13262	2.71123	2.68269	2.49969	2.28935	2.2461	2.04836	1.7956	1.59844	1.42167	1.42726	1.20514	1.07718	0.792881	0.784988	0.6408	0.539944	0.492185	0.074435	0.0990205
sp|P30260|CDC27_HUMAN	6.8	5	5	2.58004	0.845044	2.85534	2.55575	2.37646	2.13688	1.9072	1.80894	1.59483	1.42604	1.4469	1.27379	1.21497	0.855282	1.0371	0.73756	0.709302	0.504655	0.424432	0.0775962	0.514081	0.107632
sp|P30405|PPIF_HUMAN	45.41	4	4	1.80284	0.972901	2.79101	1.9183	2.7124	2.63091	1.83016	1.98816	1.92712	1.80264	1.42933	1.17312	1.28672	1.23437	0.92478	0.77098	0.657155	0.492797	0.379379	0.187678	0.114131	0.0146648
sp|P30419|NMT1_HUMAN	27.62	9	9	7.23892	0.974282	3.16637	2.58612	2.16388	2.23046	2.34326	1.96573	1.79668	1.71172	1.40787	1.2403	1.24703	1.1768	0.911256	0.690409	0.5284	0.463235	0.343759	0.200737	0.187276	0.0347174
sp|P30520|PURA2_HUMAN	25.66	8	8	6.88298	0.83322	3.04956	2.51972	2.24513	2.14987	2.44523	1.98455	1.67572	1.71731	1.51215	1.27546	1.38753	1.1863	1.0186	0.686568	0.693856	0.465403	0.405189	0.198116	0.240769	0.350635
sp|P30533|AMRP_HUMAN	7.28	2	2	6.94973	0.76333	3.08353	2.92691	2.45636	2.21856	2.22016	2.1816	1.99735	1.79438	1.55565	1.41311	1.13361	1.12009	1.27695	0.798173	0.900326	0.6841	0.742637	0.842148	0.865628	0.162788
sp|P30566|PUR8_HUMAN	23.35	8	8	10.0801	0.981106	3.26945	3.08412	2.6936	2.73918	2.57877	2.21363	2.11592	1.90207	1.63368	1.50479	1.33012	1.16192	1.02135	0.785462	0.732598	0.532464	0.405679	0.294273	0.249904	0.0352881
sp|P30613|KPYR_HUMAN	15.51	4	4	-2.96853	0.85809	2.22238	1.68712	1.7808	1.69741	1.59893	1.37223	1.37585	1.33465	1.07962	1.00262	1.30798	0.735661	0.888417	0.560149	0.480016	0.426582	0.0802715	0.346609	0.0431323	0.0735192
sp|P30619|SEC1_YEAST	11.05	6	5	-6.33345	0.604675	0.066246	0.0850631	1.62001	0.612799	0.726371	0.604619	0.590549	0.675172	0.640685	0.842011	1.2417	1.12577	1.05701	1.17672	1.12694	1.34228	1.37897	1.52712	1.18017	1.60982
sp|P30622|CLIP1_HUMAN	2.99	3	2	-100	0.859643	2.04569	1.52	2.04403	1.23148	1.66356	1.71835	0.970477	1.45274	1.46734	1.23739	1.2116	0.888454	1.00948	0.791958	0.837022	0.939766	0.62061	0.438352	0.189691	0.0443946
sp|P30624|LCF1_YEAST	42.29	22	19	1.92751	0.992925	0.00940526	0.139872	0.198478	0.253492	0.335861	0.389949	0.465467	0.555992	0.633624	0.694244	0.708232	0.853834	0.943973	1.04248	1.03837	1.17701	1.24869	1.29685	1.36032	1.52123
sp|P30626|SORCN_HUMAN	37.37	7	7	7.56051	0.85735	2.74787	2.64444	2.58833	2.26032	2.17182	2.06001	1.90784	1.63055	1.54638	1.40026	1.2196	1.06623	0.977993	0.797254	0.671054	0.512938	0.419074	0.280937	0.214312	0.379299
sp|P30656|PSB5_YEAST	29.62	6	5	-0.120539	0.926884	0.120726	0.154233	0.212568	0.300242	0.323677	0.393345	0.492388	0.593276	0.691952	0.793381	0.81305	0.777399	0.972007	1.04397	1.12349	1.15673	1.10505	0.937029	1.51626	1.21429
sp|P30657|PSB7_YEAST	25.56	4	4	2.43375	0.838546	0.179738	0.110108	0.177082	0.282766	0.312595	0.406185	0.474975	0.53822	0.613384	0.759753	0.442456	0.689068	0.79054	1.11143	1.04452	1.13428	1.22295	1.29903	1.12543	1.50284
sp|P30665|MCM4_YEAST	9.54	6	5	-2.06485	0.893727	0.11294	0.160736	0.458966	0.448952	0.530099	0.62683	0.592341	0.641682	0.723078	0.864729	0.969833	0.870457	0.997156	1.10808	1.28364	1.06477	1.45124	1.59019	1.68771	1.67707
sp|P30740|ILEU_HUMAN	27.18	7	7	4.45154	0.955606	2.69008	2.35187	2.12415	2.56751	2.37639	2.16911	1.96941	1.68621	1.59593	1.32851	1.67787	1.10198	0.913202	0.83102	0.669331	0.548477	0.39235	0.299289	0.297041	0.0334696
sp|P30771|NAM7_YEAST	5.15	3	3	-7.24394	0.632449	0.302653	0.0736224	0.238165	0.0776336	0.305315	0.46747	0.45936	0.528026	0.691953	0.726024	0.312274	0.636142	0.758194	1.10327	1.0304	1.18142	1.01613	1.16389	1.47236	1.29773
sp|P30822|XPO1_YEAST	18.27	15	13	4.13669	0.564636	0.811989	0.252196	0.264587	0.283439	0.398919	0.471662	0.538649	0.641521	0.66699	0.825455	0.757519	0.881048	0.994215	1.09764	1.20008	1.26478	1.45951	1.41079	1.51429	1.6548
sp|P30825|CTR1_HUMAN	3.34	2	2	-10.4213	0.481694	1.63226	1.41032	1.65007	1.5564	1.02486	1.38008	1.28469	1.28399	1.1914	1.00075	0.976105	0.955759	0.825334	0.669657	0.402765	0.603174	0.53122	0.62612	0.743324	0.711309
sp|P30837|AL1B1_HUMAN	22.24	7	7	10.2143	0.986845	2.73285	2.2596	2.52129	2.34543	2.08539	2.03063	1.85676	1.77426	1.47557	1.39708	1.39118	0.981321	0.918186	0.739194	0.671326	0.529913	0.39241	0.297838	0.177639	0.0223071
sp|P30876|RPB2_HUMAN	17.63	14	12	10.8651	0.915671	2.73852	2.56885	2.35976	2.35897	2.11198	1.97096	1.9161	1.64749	1.57356	1.4573	1.37311	1.05217	0.897084	0.800935	0.595205	0.516113	0.477201	0.369229	0.486935	0.0364958
sp|P30902|ATP7_YEAST	25.29	3	3	-2.72088	0.92522	0.0142234	0.127186	0.29027	0.236536	0.270232	0.291647	0.446169	0.495398	0.604706	0.598351	0.506191	0.74736	0.720141	0.936998	0.947634	0.978968	1.13844	1.22664	0.857659	1.17136
sp|P31040|SDHA_HUMAN	36.14	12	12	10.8374	0.970087	3.08082	2.86776	2.6944	2.32042	2.37679	2.17701	2.03264	1.72471	1.60817	1.5018	1.38316	1.2354	1.03563	0.793351	0.618158	0.521937	0.362619	0.236454	0.278472	0.0295088
sp|P31116|DHOM_YEAST	69.64	17	17	8.45876	0.991268	0.0321956	0.132844	0.207725	0.274825	0.353332	0.415776	0.505839	0.58289	0.657744	0.782636	0.760658	0.881882	1.01383	1.06334	1.18958	1.23909	1.36254	1.43798	1.36014	1.56833
sp|P31146|COR1A_HUMAN	13.67	6	6	6.50131	0.929758	3.06538	3.05573	2.6465	2.45104	2.42047	2.28387	2.10631	1.95523	1.71753	1.57346	1.31132	1.00238	0.948521	0.863813	0.652597	0.575277	0.526586	0.346751	0.45571	0.0699573
sp|P31150|GDIA_HUMAN	30.65	3	3	9.29787	0.970317	3.07875	2.75275	2.488	2.3998	2.28199	2.02566	1.86821	1.7276	1.63869	1.38229	1.27693	1.22457	0.972569	0.875471	0.623905	0.521018	0.506794	0.379816	0.168498	0.102385
sp|P31153|METK2_HUMAN	45.06	8	8	13.7335	0.986305	3.02094	2.44806	2.52395	2.40007	2.27905	2.02979	1.8861	1.76826	1.50057	1.41136	1.58963	1.16823	0.939859	0.791023	0.708181	0.527935	0.372559	0.215151	0.135098	0.0205911
sp|P31323|KAP3_HUMAN	35.89	8	7	3.35258	0.972731	3.48281	2.64928	2.60916	2.46475	2.08368	2.16242	2.1429	1.73842	1.57031	1.42183	1.53849	1.33598	1.22344	0.75801	0.57262	0.471845	0.35183	0.17999	0.141792	0.00692954
sp|P31350|RIR2_HUMAN	23.91	7	7	8.64094	0.976241	3.1123	2.65354	2.39853	2.45935	2.26152	2.10838	1.95047	1.65444	1.54801	1.38334	1.52169	1.24059	1.03	0.830891	0.663466	0.524766	0.38482	0.250484	0.232109	0.0528438
sp|P31373|CYS3_YEAST	57.36	12	9	2.48299	0.970324	0.00349662	0.174142	0.224607	0.319434	0.399534	0.42105	0.531452	0.598584	0.619191	0.728919	0.675769	0.895122	0.999444	1.073	1.18686	1.29671	1.30607	1.45611	1.51446	1.40283
sp|P31380|FUN30_YEAST	1.77	2	2	-100	-0.168649	1.309	1.37418	1.14825	1.8264	1.59845	1.25483	1.26137	1.18192	1.34027	0.8082	1.20515	1.3162	1.17416	0.837193	1.0352	1.08652	1.02233	0.7186	0.522788	0.403992
sp|P31382|PMT2_YEAST	9.22	4	4	-1.37485	0.835976	0.124869	0.159407	0.19431	0.289779	0.24814	0.279304	0.424308	0.508165	0.742719	0.826759	0.663292	0.658559	0.511283	1.04111	0.927394	1.13039	1.22947	1.13954	1.4482	1.54074
sp|P31383|2AAA_YEAST	22.36	11	10	4.06299	0.614415	0.593757	0.258974	0.228084	0.280973	0.403228	0.464529	0.445153	0.544827	0.646772	0.723153	0.648654	0.863586	0.821378	0.995351	1.16507	1.20225	1.20029	1.33356	1.27375	1.43808
sp|P31384|CCR4_YEAST	5.38	3	3	1.14248	0.841216	0.0854799	0.0581161	0.415287	0.405149	0.320388	0.337453	0.439503	0.491842	0.544281	0.61721	0.633124	0.841675	1.06541	1.03352	1.22672	1.09427	1.28264	1.29709	1.25846	1.55112
sp|P31412|VATC_YEAST	54.85	15	13	6.46445	0.831652	0.241822	0.116205	0.196272	0.238629	0.329647	0.395029	0.516652	0.551157	0.631094	0.621562	0.580867	0.916251	0.907454	1.08914	1.0716	1.21649	1.26368	1.39702	1.20054	1.50824
sp|P31483|TIA1_HUMAN	33.16	5	5	6.95241	0.969412	2.79106	2.43972	2.3263	2.05578	2.08509	1.86484	1.78654	1.54254	1.42694	1.14564	1.07493	1.09551	0.928187	0.742309	0.657767	0.570063	0.444869	0.314195	0.105107	0.0734524
sp|P31539|HS104_YEAST	56.39	42	36	1.68432	0.980002	0.0561978	0.120921	0.188251	0.284719	0.320318	0.395521	0.459482	0.525671	0.65892	0.761764	0.706187	0.894823	0.988087	1.06601	1.13304	1.23711	1.29223	1.44944	1.31937	1.52284
sp|P31688|TPS2_YEAST	31.03	20	15	7.91728	0.986544	0.0258338	0.15328	0.201859	0.271761	0.356649	0.423036	0.462721	0.558061	0.642756	0.758149	0.692985	0.883043	0.997446	0.982122	1.15053	1.17651	1.25488	1.39056	1.28833	1.48786
sp|P31689|DNJA1_HUMAN	37.78	9	7	9.86065	0.958867	2.99509	2.69422	2.59009	2.17004	2.29377	2.03222	1.80848	1.70525	1.5687	1.41187	1.58617	1.16634	1.07224	0.836127	0.679517	0.556552	0.455479	0.221294	0.186905	0.114738
sp|P31751|AKT2_HUMAN	11.43	4	3	-3.18687	0.792621	4.72803	4.43984	4.66729	4.44144	3.90626	3.66527	3.04634	3.00745	2.4809	2.52156	2.46623	1.47505	1.03359	1.05906	0.941748	0.927764	0.742332	0.74486	1.12704	0.0137375
sp|P31755|OCH1_YEAST	8.75	3	3	-1.78851	0.885217	0.0569266	0.318306	0.204202	0.272176	0.321529	0.38477	0.448387	0.633562	0.696901	0.704929	0.513707	0.889681	1.09027	1.20719	1.17833	1.30926	1.4211	1.56088	1.24191	1.5801
sp|P31787|ACBP_YEAST	87.36	6	5	4.09136	0.971426	0.0157587	0.115418	0.15669	0.259725	0.365973	0.406554	0.513697	0.586378	0.670645	0.757727	0.695388	0.77609	0.909003	1.09639	1.10805	1.21894	1.35858	1.46641	1.26674	1.2524
sp|P31930|QCR1_HUMAN	40.62	13	12	9.85477	0.984026	2.73475	2.30925	2.32043	2.14456	2.10127	1.88741	1.72392	1.62455	1.33113	1.30255	1.2386	1.10822	0.90889	0.755147	0.644381	0.494496	0.381763	0.237008	0.22078	0.00366654
sp|P31937|3HIDH_HUMAN	21.43	5	5	3.55809	0.951772	2.4624	2.38404	2.1991	2.16173	1.89024	1.74875	1.78116	1.46827	1.51838	1.33551	1.44783	1.09116	0.904462	0.788954	0.666277	0.568902	0.399856	0.301201	0.358867	0.0896247
sp|P31939|PUR9_HUMAN	69.09	27	27	9.20123	0.996243	2.83994	2.63474	2.41957	2.2249	2.16072	1.99167	1.74631	1.66108	1.48933	1.26163	1.24387	1.06324	0.905162	0.707211	0.659381	0.515641	0.386291	0.221811	0.123561	0.00529831
sp|P31942|HNRH3_HUMAN	54.05	10	10	8.68472	0.944307	2.85834	2.4981	2.47574	2.33424	2.26917	2.01237	1.93384	1.41961	1.4751	1.30753	1.23788	1.25293	1.00234	0.806071	0.610835	0.547467	0.432982	0.215021	0.150153	0.125756
sp|P31943|HNRH1_HUMAN	42.76	7	7	4.82812	0.96349	3.71352	3.35859	3.26855	3.15571	3.12599	2.46624	2.31138	2.50848	1.74181	1.25421	2.04292	1.3031	1.31184	0.911518	0.681019	0.468429	0.433668	0.201569	0.135086	0.00883252
sp|P31946|1433B_HUMAN	44.31	5	5	9.6635	0.923507	3.14976	2.82176	2.3272	2.20209	2.42882	1.96754	1.94798	1.93734	1.3504	1.34493	1.34873	1.26979	1.17889	0.871552	0.406107	0.574668	0.432815	0.244936	0.143112	0.119912
sp|P31948|STIP1_HUMAN	44.01	21	19	9.55816	0.968531	2.38594	2.52247	2.01977	2.34183	2.10628	1.91527	1.59179	1.37418	1.55718	1.2852	1.40663	1.0313	0.871717	0.762554	0.706695	0.51394	0.413945	0.22098	0.142241	0.0687572
sp|P31949|S10AB_HUMAN	49.52	5	4	1.79463	0.845284	2.5325	2.73188	2.3815	2.1754	1.73976	1.50305	1.13336	1.51449	0.867967	0.589382	0.879675	1.14653	1.11952	0.545764	0.371305	0.48885	0.457701	0.239287	0.132967	0.0698407
sp|P32019|I5P2_HUMAN	2.92	2	2	-100	0.686418	2.7851	3.10198	3.34978	1.93311	1.68871	1.67029	3.42914	1.81982	1.41609	1.23631	1.32445	0.959898	1.39428	0.200814	1.45604	0.91436	0.667604	0.229279	0.16831	0.16831
sp|P32074|COPG_YEAST	29.3	21	17	1.66341	0.984219	0.020036	0.154005	0.219711	0.282709	0.36528	0.385055	0.484194	0.547765	0.670205	0.684185	0.867189	0.765796	0.884389	1.02924	1.15088	1.2164	1.27874	1.33788	1.31419	1.49543
sp|P32119|PRDX2_HUMAN	62.63	8	5	5.25391	0.991091	3.14505	2.72289	2.44846	2.39606	2.18833	2.13612	1.92813	1.76792	1.63011	1.38249	1.23324	1.23302	1.04637	0.877959	0.726194	0.502258	0.349043	0.232743	0.093672	0.0281938
sp|P32178|CHMU_YEAST	41.41	8	5	-2.32893	0.976526	0.0121272	0.170994	0.186351	0.304327	0.353251	0.385073	0.515818	0.600568	0.669929	0.81493	0.88207	0.895435	0.960453	1.1168	1.10788	1.27715	1.25104	1.36565	1.02079	1.66218
sp|P32179|MET22_YEAST	15.13	5	5	-3.58659	0.981148	0.0312439	0.155598	0.223086	0.285312	0.310109	0.405957	0.480499	0.565529	0.567466	0.757455	0.79082	0.865024	0.910418	0.954891	0.940481	1.14076	1.03608	1.24782	1.26332	1.27855
sp|P32191|GPDM_YEAST	8.94	6	4	-0.559705	0.925928	0.021512	0.23978	0.270826	0.305789	0.448982	0.530756	0.434283	0.633469	0.735824	0.919852	0.908036	0.684799	0.935446	1.29125	1.34455	1.47701	1.50882	1.40622	1.56764	1.61684
sp|P32263|P5CR_YEAST	32.52	6	5	4.7052	0.923778	0.12753	0.131313	0.185325	0.260222	0.326229	0.369543	0.426758	0.559289	0.623065	0.646757	0.819772	0.853624	0.816652	1.09178	1.19587	1.23166	1.03416	1.42886	1.20065	1.53908
sp|P32264|PROB_YEAST	21.26	6	4	4.18893	0.528927	0.640233	0.320551	0.276878	0.214365	0.300991	0.331817	0.440327	0.5261	0.646615	0.659331	0.689992	0.837861	0.855348	1.10004	1.16822	1.21159	1.40632	1.50655	1.28769	1.57222
sp|P32266|MGM1_YEAST	4.2	2	2	-100	-0.276171	3.17939	2.23493	1.7841	2.13278	1.35308	1.90926	1.35963	3.47036	1.54002	1.00141	2.83694	1.24866	1.46656	1.32187	1.43615	1.22689	1.025	0.401231	0.516264	0.524252
sp|P32288|GLNA_YEAST	62.7	15	14	6.4879	0.943032	0.00563462	0.121741	0.199587	0.27287	0.349743	0.435709	0.496902	0.593535	0.682523	0.771493	0.477892	0.960017	1.03055	1.0684	1.16059	1.15805	1.37647	1.48	1.37205	1.37061
sp|P32316|ACH1_YEAST	27.57	11	9	3.60604	0.978473	0.0107492	0.138502	0.201538	0.250256	0.373241	0.426235	0.491764	0.592142	0.629042	0.748556	0.636887	0.971392	0.960406	0.984585	1.09799	1.1097	1.21564	1.41641	1.36274	1.52885
sp|P32319|VPS10_YEAST	18.24	22	21	2.91498	0.924522	0.0107743	0.0129928	0.318259	0.323997	0.33015	0.367883	0.443819	0.520011	0.594681	0.767056	0.765156	0.859232	1.01639	1.08674	1.22175	1.16766	1.2908	1.4488	1.32282	1.57158
sp|P32321|DCTD_HUMAN	33.15	4	4	0.737827	0.85764	2.88246	2.36363	2.15709	2.28044	2.06178	1.80249	1.78226	1.79609	1.51282	1.44656	1.33172	1.13752	0.936196	0.871535	0.941429	0.644451	0.0819364	0.109079	0.0929431	0.0875332
sp|P32322|P5CR1_HUMAN	47.02	8	8	8.90033	0.986727	2.74865	2.60234	2.17371	2.23092	2.05962	1.98065	1.9392	1.76358	1.60772	1.47114	1.16071	1.08033	1.00555	0.812171	0.718262	0.570808	0.436458	0.213467	0.170955	0.0300491
sp|P32324|EF2_YEAST	57.48	36	34	2.47479	0.981871	0.0202864	0.132525	0.175666	0.291549	0.338265	0.411081	0.474412	0.561594	0.655248	0.792042	0.662002	0.862968	0.937914	0.988883	1.21821	1.23693	1.28992	1.35782	1.32002	1.45277
sp|P32327|PYC2_YEAST	34.07	9	9	3.83119	0.972731	0.038079	0.182092	0.236377	0.312608	0.375908	0.376827	0.519912	0.60012	0.634797	0.718825	0.690417	0.915744	0.925251	1.00451	1.08718	1.22117	1.23851	1.4579	1.2321	1.29586
sp|P32332|OAC1_YEAST	7.41	2	2	-2.15865	0.736792	0.278911	0.263587	0.179219	0.321375	0.178666	0.468794	0.416916	0.672978	0.764479	0.905345	0.869307	0.876617	1.05266	1.12269	1.41102	1.50032	1.44558	1.46697	1.6303	2.75414
sp|P32335|MSS51_YEAST	14.91	5	4	3.77317	0.518606	0.998038	0.193536	0.273404	0.32024	0.508638	0.441753	0.507488	0.581994	0.683798	0.935591	0.852216	0.895632	0.988038	1.21075	1.41549	1.39263	1.34049	1.62547	1.55644	1.70213
sp|P32337|IMB3_YEAST	6.89	6	4	-8.18217	0.625287	0.38842	0.136338	0.139218	0.236366	0.372725	0.292437	0.443698	0.566825	0.550498	0.705327	0.342514	0.799401	0.842796	0.791356	1.04904	1.11989	1.1179	1.19957	1.46975	1.56082
sp|P32340|NDI1_YEAST	30.41	10	6	11.1216	0.986726	0.0159535	0.119688	0.17919	0.263664	0.354526	0.395788	0.511879	0.579431	0.661181	0.648124	0.892363	0.826585	0.939373	1.1341	1.19919	1.19867	1.30199	1.36435	1.35291	1.51917
sp|P32342|SRP21_YEAST	11.38	2	2	-8.56082	0.777524	0.0254322	0.154873	0.30058	0.339536	0.401845	0.544207	0.550076	0.657782	0.820129	0.8772	0.235588	0.834603	0.866033	1.06599	1.15574	1.36971	1.53137	1.63345	2.73554	1.81017
sp|P32347|DCUP_YEAST	9.67	2	2	-2.37853	0.914855	0.0949535	0.122154	0.275574	0.323813	0.382187	0.451359	0.399724	0.748684	0.626931	0.913363	0.678597	0.845916	0.857861	1.01751	1.14739	1.01451	1.21008	1.23115	1.22238	1.21467
sp|P32352|ERG2_YEAST	13.96	2	2	-100	0.106989	2.69881	0.500243	0.603293	0.697267	0.798567	0.914843	0.953606	1.12614	1.18504	1.11617	1.10407	1.18771	1.3214	1.043	1.08374	1.23193	0.924129	0.786086	0.657272	0.505731
sp|P32356|TREA_YEAST	24.1	13	7	-2.83624	0.943944	0.011914	0.221099	0.221899	0.295282	0.304409	0.299608	0.459386	0.518537	0.611141	0.742127	0.865582	0.767308	0.893796	0.988086	1.12218	1.14598	1.31353	1.49178	1.25858	1.56691
sp|P32366|VA0D_YEAST	51.3	11	10	5.38546	0.93809	0.107652	0.151536	0.225193	0.269059	0.331512	0.377981	0.47065	0.541398	0.558807	0.706911	0.561448	0.859988	0.854544	0.950694	1.06747	1.14968	1.23138	1.33019	1.13354	1.2723
sp|P32368|SAC1_YEAST	36.6	16	13	4.70499	0.980452	0.0170017	0.155651	0.181545	0.274493	0.331067	0.347694	0.45504	0.591603	0.654347	0.717911	0.692205	0.893246	0.933991	1.07717	1.17795	1.22841	1.30684	1.51254	1.29165	1.62893
sp|P32377|MVD1_YEAST	36.62	10	9	3.17692	0.969066	0.0322267	0.222893	0.279278	0.274689	0.346652	0.416986	0.462817	0.568188	0.651111	0.742648	0.778163	0.900443	1.01554	1.05528	1.1645	1.22106	1.2894	1.45134	1.27696	1.59258
sp|P32379|PSA5_YEAST	64.23	10	8	2.64085	0.975576	0.0187388	0.16671	0.211011	0.305581	0.333724	0.419159	0.485813	0.566335	0.542224	0.75908	0.676796	0.899669	0.966584	0.934458	1.21612	1.17492	1.17483	1.33393	1.33063	1.56269
sp|P32381|ARP2_YEAST	30.95	10	8	4.02175	0.914565	0.140553	0.133848	0.172505	0.266044	0.298346	0.419965	0.50247	0.575221	0.667455	0.807644	0.671111	0.898612	0.93139	1.06928	1.20502	1.15171	1.24675	1.33197	1.42636	1.49654
sp|P32386|YBT1_YEAST	7.95	10	7	-2.80967	0.972089	0.0546896	0.19032	0.259115	0.278586	0.367194	0.435064	0.544705	0.615758	0.709364	0.967318	0.907496	0.849524	1.09447	1.22169	1.29231	1.40489	1.39754	1.57036	1.60072	1.69261
sp|P32388|RM49_YEAST	16.06	2	2	-6.10072	0.654433	0.0231012	0.638553	0.534198	0.391791	0.503341	0.467853	0.472202	0.474245	0.900027	0.874948	0.938982	0.537978	0.986399	1.19358	1.21094	1.49868	1.44673	1.59324	1.59763	1.97785
sp|P32419|MDHP_YEAST	47.23	10	8	10.6367	0.958455	0.0512483	0.145668	0.191696	0.254743	0.350395	0.401562	0.44312	0.550203	0.640392	0.719327	0.505333	0.803519	0.857122	0.976414	1.14632	1.11824	1.18089	1.23711	1.19069	1.44766
sp|P32445|RIM1_YEAST	45.19	5	5	3.55616	0.799445	0.269241	0.151834	0.224133	0.229915	0.311276	0.403135	0.419604	0.597501	0.709158	0.757834	0.644464	0.903281	1.02512	1.07801	1.04332	1.0065	1.28272	1.46153	1.61516	1.53171
sp|P32447|ASF1_YEAST	12.54	2	2	-100	-0.068257	1.04408	0.944894	0.617288	0.650443	0.479075	0.498077	0.673872	0.637543	0.681691	0.822578	0.628345	0.777932	0.588908	0.925634	1.02812	1.07758	0.704326	1.18902	1.00919	1.35708
sp|P32449|AROG_YEAST	39.46	9	8	1.60697	0.968198	0.0195494	0.124044	0.157119	0.251028	0.334493	0.330988	0.439899	0.545259	0.650749	0.726065	0.562505	0.789506	0.857521	0.964307	1.13325	1.13486	1.23024	1.34936	1.49133	1.53729
sp|P32453|ATP11_YEAST	8.18	2	2	-100	0.922352	0.0369594	0.106549	0.274278	0.283872	0.453592	0.368242	0.482807	0.826072	0.68733	0.823598	0.696258	0.933421	1.05861	1.02023	1.03761	1.1093	1.15169	1.42561	1.06726	1.14354
sp|P32454|APE2_YEAST	38.13	25	22	4.89403	0.880245	0.205207	0.13642	0.2174	0.293495	0.366116	0.435972	0.534166	0.625396	0.65679	0.785732	0.636277	0.94762	1.03282	1.10219	1.17757	1.2391	1.31778	1.52736	1.40216	1.51318
sp|P32457|CDC3_YEAST	31.15	9	8	3.97565	0.971372	0.0159296	0.16733	0.255711	0.322569	0.340544	0.420401	0.467891	0.508886	0.600967	0.778222	0.735503	0.951881	1.10434	1.08008	1.18635	1.21959	1.31775	1.54521	1.29612	1.67066
sp|P32458|CDC11_YEAST	13.25	5	4	1.28354	0.969153	0.042318	0.12324	0.170311	0.265561	0.315694	0.399785	0.443938	0.518567	0.651925	0.770679	0.827784	0.699398	0.779379	0.959276	1.11509	1.16572	1.04888	1.28407	1.44769	1.46273
sp|P32462|ERG24_YEAST	5.94	3	2	-1.27532	0.863654	0.036709	0.394093	0.123987	0.344721	0.211425	0.27264	0.509672	0.57542	0.729481	0.785439	0.812605	0.824414	0.997157	1.13981	1.21006	1.29976	1.4068	1.4537	1.34693	1.71372
sp|P32463|ACPM_YEAST	20.8	2	2	5.16879	0.902461	0.154463	0.111988	0.195004	0.224785	0.381871	0.393358	0.508244	0.638911	0.70924	0.725767	0.724561	1.01151	1.13466	1.07231	1.03985	1.21869	1.34713	1.51821	1.34739	1.60155
sp|P32466|HXT3_YEAST	20.46	6	5	8.56614	0.894803	0.0327758	0.121945	0.192011	0.272285	0.341659	0.392965	0.473733	0.581711	0.588251	0.679202	0.340014	1.00648	1.04297	1.00345	0.921854	1.16922	1.2123	1.37087	1.15605	1.36887
sp|P32467|HXT4_YEAST	23.26	7	7	3.57676	0.963891	0.0283698	0.145872	0.211738	0.246469	0.341762	0.363195	0.493008	0.624694	0.66461	0.708569	0.564148	0.969893	0.949212	1.01579	1.13572	1.1735	1.28236	1.4376	1.24687	1.57231
sp|P32468|CDC12_YEAST	29.73	9	8	3.32257	0.948433	0.0419505	0.268646	0.264663	0.313354	0.34188	0.400932	0.457411	0.563039	0.659134	0.741512	0.829888	0.931514	0.921669	1.06767	1.20674	1.26911	1.1998	1.33047	1.54238	1.64479
sp|P32469|DPH5_YEAST	18	4	3	-4.45152	0.348562	0.595949	0.634902	0.345931	0.329518	0.464051	0.619494	0.580455	0.62794	0.685248	0.654086	0.453088	0.994405	0.719906	0.92136	1.01316	1.17427	1.22603	1.27712	1.67669	1.42558
sp|P32471|EF1B_YEAST	77.18	8	7	0.69767	0.814052	0.0157306	0.129285	0.19313	0.245971	0.319905	0.344181	0.440713	0.501731	0.568535	0.564876	0.147936	0.891907	0.967216	0.884172	1.13138	1.11568	1.0902	1.38932	1.25324	1.26234
sp|P32472|FKBP2_YEAST	26.67	3	2	-100	0.647343	0.635187	0.295016	0.542905	0.668119	0.582542	0.768474	0.811629	0.841845	0.77858	1.01653	0.912975	0.904689	0.988721	1.07201	1.59819	1.28436	1.35327	1.3117	1.63134	1.71888
sp|P32473|ODPB_YEAST	42.9	9	7	1.9414	0.927935	0.085278	0.102831	0.194969	0.287139	0.315314	0.377619	0.328997	0.565881	0.683622	0.6183	0.719046	0.771941	0.866	1.0442	1.13869	1.1084	1.32648	1.5098	1.15041	1.37988
sp|P32474|EUG1_YEAST	8.7	4	4	-0.886666	0.645729	0.419669	0.512691	0.250058	0.309149	0.333714	0.479702	0.456379	0.517	0.71032	0.714908	0.836721	0.924174	1.0417	1.12452	1.15721	1.28056	1.23396	1.31369	1.46033	1.52241
sp|P32476|ERG1_YEAST	4.64	2	2	-12.0742	0.49017	0.634555	0.505386	0.466648	0.389175	0.520074	0.488533	0.463005	0.572598	0.703204	0.834991	0.865945	0.832298	0.879601	1.17621	1.21683	1.22382	1.15129	1.46661	1.57791	1.47997
sp|P32477|GSH1_YEAST	6.19	3	2	-7.03588	0.921644	0.0318363	0.271202	0.203083	0.353829	0.448499	0.50924	0.46931	0.515155	0.695048	0.655725	0.778957	1.17857	1.10243	1.06832	1.02914	1.25792	1.46592	1.44888	1.13633	1.39502
sp|P32481|IF2G_YEAST	44.4	16	15	5.24415	0.968809	0.0835421	0.137154	0.202424	0.28629	0.357698	0.410502	0.490772	0.549103	0.677169	0.811235	0.677886	0.829262	0.917638	1.10061	1.19366	1.23529	1.19562	1.21152	1.34079	1.59791
sp|P32485|HOG1_YEAST	28.74	8	7	3.99103	0.951481	0.0767375	0.243836	0.263662	0.295267	0.340828	0.426759	0.497161	0.585237	0.616009	0.782311	0.779225	0.895104	0.81967	1.22049	1.26175	1.20281	1.25469	1.33967	1.37573	1.57323
sp|P32495|NHP2_YEAST	19.23	3	3	6.8348	0.816802	0.300163	0.255194	0.259101	0.300831	0.389361	0.449487	0.548178	0.664151	0.758209	0.772779	0.85079	0.919729	1.09621	1.1282	0.944142	1.31225	1.35389	1.56113	1.65893	1.46697
sp|P32496|RPN12_YEAST	33.21	8	5	5.5114	0.81338	0.310118	0.156516	0.216438	0.260132	0.324797	0.467243	0.51277	0.57521	0.693114	0.819625	0.78336	0.878516	1.03037	1.05499	1.14485	1.16495	1.38531	1.47446	1.52778	1.29491
sp|P32497|EIF3C_YEAST	18.23	13	10	2.75911	0.934664	0.133706	0.130176	0.204867	0.262952	0.340294	0.415033	0.471837	0.579563	0.639056	0.713844	0.830041	0.874474	0.947365	1.08533	1.03111	1.24723	1.24225	1.4175	1.51326	1.52082
sp|P32499|NUP2_YEAST	22.36	10	9	3.50292	0.955633	0.0241306	0.267704	0.23853	0.308492	0.372184	0.382055	0.525263	0.583916	0.639846	0.780587	0.848623	0.873542	0.969262	1.12069	1.19254	1.28455	1.39986	1.50919	1.44934	1.63554
sp|P32501|EI2BE_YEAST	15.73	9	9	1.7521	0.898785	0.0449764	0.0352911	0.0464487	0.276677	0.30138	0.403182	0.546363	0.519392	0.613653	0.742342	0.732373	0.833604	0.849651	1.02211	1.18046	1.27236	1.37159	1.47081	1.49448	1.54624
sp|P32502|EI2BB_YEAST	8.92	3	3	-6.59965	0.897559	0.0254573	0.029543	0.0395613	0.228987	0.283812	0.291442	0.350116	0.419946	0.523983	0.783529	0.86938	0.796569	0.766262	0.677454	1.16986	1.06583	0.932805	1.1988	1.11177	1.45946
sp|P32505|NAB2_YEAST	13.71	5	5	3.44885	0.940576	0.0999451	0.26804	0.304778	0.316169	0.415522	0.39126	0.48702	0.618167	0.698474	0.872231	0.983725	1.04286	1.03403	1.13976	1.30075	1.42622	1.53662	1.29873	1.50383	1.70864
sp|P32519|ELF1_HUMAN	6.46	3	3	-3.53261	0.540751	2.37025	1.4914	1.93843	2.54038	2.3065	2.84388	1.40453	1.01135	1.25637	1.17782	1.53186	0.727807	1.00365	0.88291	0.839656	0.469491	0.496375	0.0836104	0.928082	0.443848
sp|P32521|PAN1_YEAST	10	10	9	1.12733	0.94908	0.0468053	0.281822	0.355645	0.291498	0.444457	0.459775	0.529936	0.615819	0.705372	0.840582	0.829609	0.935904	1.11018	1.10799	1.09418	1.28347	1.25618	1.45272	1.43786	1.45159
sp|P32523|PRP19_YEAST	8.15	3	3	-5.36617	0.783247	0.122011	0.144487	0.122011	0.122011	0.160829	0.180742	0.617949	0.701776	0.540598	0.765566	0.869618	1.18912	1.1884	0.993446	1.0605	1.17459	1.2569	1.5932	1.02522	1.41536
sp|P32527|ZUO1_YEAST	51.27	15	13	7.62299	0.981894	0.00330682	0.109052	0.169193	0.223023	0.351226	0.383313	0.423791	0.593289	0.615396	0.719123	0.668018	0.959248	0.920509	1.07429	1.18151	1.15612	1.33992	1.45293	1.36547	1.51136
sp|P32528|DUR1_YEAST	12.1	16	14	4.0599	0.945014	0.00652835	0.259144	0.295361	0.3013	0.345246	0.398383	0.438664	0.616902	0.649208	0.732393	0.913469	0.83036	0.867174	1.09627	1.20727	1.25398	1.21367	1.33127	1.35703	1.61804
sp|P32529|RPA12_YEAST	40	3	2	-100	0.806497	0.13296	0.501009	0.550016	0.523715	0.676579	0.564149	0.567881	0.723483	0.786919	0.711886	0.980002	0.853363	0.985309	1.01245	0.858641	1.22663	0.975843	1.41033	1.08835	1.26808
sp|P32558|SPT16_YEAST	25.31	22	19	4.94764	0.987702	0.0302699	0.165026	0.193128	0.255154	0.341524	0.401866	0.476906	0.570926	0.650315	0.739151	0.755741	0.912317	0.899209	1.04096	1.1558	1.18941	1.21913	1.36938	1.3718	1.44006
sp|P32563|VPH1_YEAST	27.38	19	18	5.27647	0.987529	0.0163571	0.137315	0.205142	0.25985	0.307865	0.383121	0.457395	0.5001	0.604388	0.648934	0.646298	0.872566	0.894251	1.01417	1.10521	1.168	1.13659	1.26142	1.23737	1.49965
sp|P32565|RPN2_YEAST	25.08	20	16	3.24938	0.846156	0.266722	0.187847	0.227105	0.300618	0.373966	0.420521	0.492895	0.578926	0.652067	0.78048	0.823402	0.83321	0.89175	1.01602	1.14305	1.22979	1.32458	1.43826	1.57835	1.45959
sp|P32566|SMI1_YEAST	17.82	5	5	4.0126	0.962242	0.046805	0.170486	0.196931	0.20851	0.280913	0.394063	0.431428	0.553779	0.647559	0.760201	0.795692	0.928393	0.906237	1.21076	1.15797	1.34662	1.36953	1.47245	1.07265	1.68387
sp|P32568|SNQ2_YEAST	4.06	4	2	-7.45464	-0.502708	2.95956	2.66249	2.56088	2.18012	2.26829	2.00569	1.98268	1.70926	1.47339	1.34792	1.25215	1.14561	1.08076	0.855675	0.640444	0.523619	0.45499	0.278475	0.192673	0.589601
sp|P32582|CBS_YEAST	52.66	21	19	9.23052	0.978841	0.0437584	0.12796	0.200561	0.262917	0.348146	0.41016	0.480564	0.538389	0.667373	0.736948	0.634131	0.872821	0.956282	1.0756	1.17289	1.20133	1.2474	1.37566	1.45174	1.47836
sp|P32583|SRP40_YEAST	5.67	2	2	0.149912	0.909815	0.207915	0.170459	0.293617	0.322772	0.49825	0.47713	0.562003	0.674783	0.71623	0.803719	0.889265	0.906724	1.11104	1.16518	1.12986	1.14047	1.48223	1.60647	1.37515	1.64506
sp|P32588|PUB1_YEAST	43.49	9	8	3.64349	0.982237	0.0119083	0.177557	0.242408	0.316269	0.382647	0.444211	0.502207	0.65839	0.69441	0.717113	0.742604	1.03048	1.09889	1.18278	1.12729	1.27653	1.36342	1.31029	1.26151	1.71225
sp|P32589|HSP7F_YEAST	61.33	25	23	7.18299	0.976932	0.0559235	0.116132	0.175524	0.251617	0.340497	0.381415	0.447034	0.567319	0.637982	0.711019	0.638465	0.858193	0.899446	0.900331	1.08426	1.15382	1.17438	1.33532	1.17398	1.41532
sp|P32590|HSP79_YEAST	41.13	16	14	4.53276	0.957868	0.0302132	0.169344	0.201418	0.259709	0.374132	0.38986	0.489703	0.600954	0.601637	0.706301	0.563349	0.956563	1.04623	1.05233	1.11351	1.10136	1.32641	1.50943	1.19093	1.55279
sp|P32591|SWI3_YEAST	2.91	2	2	-8.60815	0.916124	0.0360693	0.155239	0.164587	0.237407	0.318284	0.285993	0.366852	0.439819	0.534419	0.654737	0.42861	0.811577	0.814349	1.06714	1.04384	1.08786	1.06878	0.88267	1.24265	0.970825
sp|P32597|STH1_YEAST	7.28	8	6	-4.97435	0.194625	0.955662	0.961091	0.534001	0.538015	0.682699	0.62453	0.551582	0.586056	0.626991	0.795351	1.06005	0.825441	0.972775	1.13421	1.20993	1.09169	1.45502	1.30015	1.36396	1.50452
sp|P32598|PP12_YEAST	52.56	4	3	6.94463	0.494051	1.04298	0.190005	0.235476	0.303346	0.413024	0.402006	0.527406	0.64983	0.63764	0.718525	0.714628	1.0651	1.08626	1.15678	1.0286	1.22947	1.25667	1.54156	1.3046	1.58299
sp|P32599|FIMB_YEAST	30.53	14	11	11.4004	0.989277	0.00939569	0.152658	0.212169	0.296854	0.392384	0.446507	0.558786	0.608971	0.702046	0.765602	0.879083	0.854154	1.02467	0.962946	1.27679	1.25795	1.33103	1.39097	1.33675	1.61733
sp|P32602|SEC17_YEAST	55.48	10	10	11.3678	0.95425	0.108437	0.130106	0.202138	0.243332	0.347309	0.395884	0.4984	0.582463	0.629185	0.686476	0.76944	0.928987	1.03809	1.03244	1.17086	1.21447	1.33118	1.39688	1.26091	1.54847
sp|P32604|F26_YEAST	8.41	2	2	-5.62464	0.685781	0.188049	0.188049	0.534489	0.718525	0.63708	1.11501	0.875239	0.728347	0.702626	0.766121	1.40777	0.720894	0.947095	0.925914	1.26075	1.09887	1.39049	1.27028	1.37008	1.53764
sp|P32608|RTG2_YEAST	16.16	8	6	-3.19709	0.783035	0.0199117	0.493483	0.402908	0.472251	0.39692	0.36997	0.419883	0.537203	0.615879	0.7511	0.884846	0.760568	0.932416	0.989887	1.09555	1.1229	1.29779	1.34985	1.2637	1.4886
sp|P32610|VATD_YEAST	26.95	3	3	3.47095	0.831296	0.143767	0.184383	0.237153	0.373804	0.43559	0.407581	0.514046	0.566634	0.606501	0.701215	0.402097	0.936029	0.980544	1.07369	1.24167	1.10097	1.43092	1.40203	1.61749	1.54431
sp|P32611|RML2_YEAST	5.85	2	2	-100	-0.548405	2.21596	1.89469	1.57271	1.75846	1.57406	1.80164	1.22556	1.24157	1.94336	1.33297	1.53321	0.790773	0.758192	1.06907	1.19303	1.01411	0.8139	0.974586	1.23006	1.04776
sp|P32614|FRDS_YEAST	43.4	15	12	8.43219	0.861336	0.198295	0.119004	0.157803	0.226915	0.289383	0.34796	0.425908	0.568862	0.617279	0.718306	0.836093	0.790573	0.929284	1.10811	1.15861	1.19483	1.37271	1.411	1.3441	1.48143
sp|P32621|GDA1_YEAST	26.45	8	5	-5.24237	0.895545	0.0391742	0.367079	0.349831	0.376737	0.40446	0.410308	0.560718	0.584607	0.569902	0.596271	0.806957	0.920089	0.841136	0.891048	1.12089	1.04986	1.11355	1.24524	1.22868	1.39944
sp|P32623|CRH2_YEAST	6.85	2	2	-2.64133	0.8585	0.0957459	0.235938	0.331245	0.262064	0.341634	0.381795	0.448113	0.60462	0.636081	0.727938	0.669919	1.89495	0.890803	1.49588	1.21009	1.2417	1.07217	1.09681	1.53844	1.56807
sp|P32626|ENOPH_YEAST	25.99	5	4	-0.536766	0.920074	0.0172519	0.0987101	0.166372	0.191431	0.256691	0.2316	0.322442	0.455916	0.545106	0.694548	0.832714	0.60528	0.449027	0.904447	0.856484	0.902232	0.945858	1.07732	0.923685	1.25823
sp|P32628|RAD23_YEAST	32.41	10	7	-3.29524	0.818181	0.278057	0.187686	0.244096	0.378723	0.451143	0.471559	0.565895	0.628663	0.733197	0.694363	0.683932	0.94025	1.08932	1.31707	0.976166	1.46927	1.57675	1.7842	1.1407	1.63767
sp|P32629|ANP1_YEAST	6	2	2	-5.62206	0.282816	0.150768	0.953852	1.13792	0.679137	0.524453	0.380406	0.501123	0.723754	0.586672	0.667223	0.204112	0.86075	0.811231	1.10577	1.22358	1.29054	1.12807	1.43901	1.82433	1.41391
sp|P32644|ECM32_YEAST	3.12	3	2	-36.8037	0.636096	0.0607491	0.221538	0.341749	0.612033	0.36073	0.628625	0.667175	0.617275	0.647787	0.760766	0.0607491	0.833265	0.786883	1.01212	1.09838	1.09556	1.41538	1.27318	1.81742	1.66072
sp|P32657|CHD1_YEAST	4.09	4	3	-11.834	0.865192	0.0493781	0.161429	0.497371	0.350664	0.421143	0.585578	0.793382	0.571398	0.791805	0.961062	1.67059	1.00681	1.14133	1.37028	1.39934	1.32026	0.88294	1.24689	1.43425	1.79089
sp|P32660|ATC5_YEAST	2.29	3	2	-10.1076	0.907296	0.0918138	0.0918138	0.103058	0.225444	0.343009	0.48171	0.403984	0.564664	0.596731	0.629933	0.940018	0.936378	0.904286	1.05916	1.18843	1.21	1.33509	1.50698	1.30795	1.71378
sp|P32769|HBS1_YEAST	16.53	7	6	0.411603	0.942117	0.0373288	0.277851	0.255277	0.341826	0.427293	0.518797	0.51915	0.563698	0.578481	0.80048	0.806185	0.90008	1.09699	1.14717	1.23487	1.26377	1.44003	1.64102	1.53754	1.74905
sp|P32771|FADH_YEAST	9.59	2	2	-1.72152	0.898168	0.0345235	0.193724	0.290764	0.365779	0.282383	0.38109	0.427061	0.609111	0.651797	0.820689	0.486837	0.983405	1.06458	1.13181	1.06642	1.28272	1.39863	1.50404	1.07039	1.50339
sp|P32775|GLGB_YEAST	26.14	15	12	-1.21629	0.957286	0.0494716	0.204483	0.273954	0.318227	0.345515	0.397269	0.481857	0.593646	0.611073	0.69669	0.686074	0.89583	0.8708	1.03317	1.14188	1.27898	1.3202	1.50853	1.43849	1.63942
sp|P32780|TF2H1_HUMAN	5.11	2	2	-7.27139	0.492727	3.11308	2.04952	2.14046	2.10724	1.91006	1.62933	1.47171	1.44006	0.994022	0.941111	0.134758	1.58193	1.64193	1.32491	0.622765	1.17289	1.30705	1.18483	0.0735387	0.0735387
sp|P32783|MCES_YEAST	8.72	3	3	-0.595837	0.848174	0.0622189	0.0656627	0.412591	0.474532	0.334748	0.372121	0.412708	0.471718	0.69238	0.754858	0.755698	0.826813	0.830761	1.01131	1.23485	1.29485	1.20721	1.33086	1.33239	1.44787
sp|P32787|MG101_YEAST	29.37	6	6	2.66011	0.467589	0.52083	0.706304	0.317618	0.405782	0.327787	0.348112	0.475276	0.575058	0.656983	0.745033	0.80108	0.754997	1.002	1.0345	1.32837	1.22849	1.38609	1.48024	1.60511	1.58959
sp|P32790|SLA1_YEAST	23.87	18	12	6.71876	0.983398	0.0249853	0.145897	0.176674	0.236373	0.332375	0.378492	0.466902	0.591863	0.590473	0.680073	0.749252	0.961494	1.0432	1.07048	1.13499	1.10774	1.26866	1.4399	1.24392	1.50643
sp|P32793|YSC84_YEAST	27.35	6	6	5.8319	0.908422	0.0364796	0.238725	0.296728	0.227772	0.307783	0.348626	0.4135	0.476119	0.526321	0.603714	0.637554	0.908244	0.952036	1.0021	1.19425	1.10918	1.29878	1.41983	1.37654	1.45981
sp|P32795|YME1_YEAST	16.06	8	6	-1.6281	0.916423	0.00570326	0.0155644	0.28585	0.347123	0.512719	0.467354	0.445428	0.485584	0.496859	0.743357	0.868396	0.937738	1.00983	1.25304	1.15332	1.37328	1.27351	1.33881	1.32411	1.82527
sp|P32802|TMN1_YEAST	6.3	2	2	-150.515	0.852241	0.2606	0.433483	0.379342	0.432132	0.362023	0.627683	0.553159	0.691413	0.700547	0.85222	1.05609	1.02847	0.947863	0.998896	1.11591	1.0943	1.15565	1.24179	0.998364	1.24936
sp|P32803|EMP24_YEAST	26.11	4	3	4.52798	0.953558	0.0546301	0.136626	0.244578	0.283534	0.355286	0.372966	0.437131	0.460704	0.678474	0.800186	0.961574	0.932677	1.02108	1.05161	0.976308	1.43193	1.08447	1.46044	1.24908	1.76
sp|P32806|GYP6_YEAST	5.02	2	2	-100	0.166191	0.503029	0.702542	0.706282	0.832005	0.474797	0.166838	0.714944	0.396851	0.518887	0.525028	1.14777	0.745091	0.845437	0.804212	0.728459	1.40031	1.17397	1.42954	1.37278	1.46842
sp|P32832|RSC7_YEAST	18.85	8	5	-6.83318	0.905014	0.0489584	0.0595799	0.322605	0.218606	0.267231	0.414001	0.504974	0.560445	0.842586	0.755096	0.912283	0.803001	0.974979	0.865341	1.17615	1.09726	1.30944	1.43106	1.53156	1.47922
sp|P32843|YME2_YEAST	5.53	4	2	-100	-0.341191	1.61504	2.31333	1.90657	2.45849	1.92241	2.00176	1.66483	1.3797	1.53182	2.08834	0.91381	1.01127	0.590298	0.760283	0.964143	0.664828	0.609238	0.645425	0.142342	0.516766
sp|P32857|PTM1_YEAST	8.03	3	2	-7.78946	0.939718	0.0697245	0.0740892	0.203074	0.342596	0.312514	0.380283	0.49505	0.606104	0.629638	0.741601	0.872069	0.929342	1.01599	1.13243	1.19458	1.20595	1.24139	0.96594	1.29541	1.55855
sp|P32860|NFU1_YEAST	26.56	5	5	-0.432466	0.931557	0.0543308	0.0788996	0.0773696	0.195772	0.319039	0.357262	0.483212	0.648387	0.591492	0.790512	0.8233	0.789717	1.03985	1.02848	1.21931	1.27055	1.24927	1.52503	1.68871	1.73812
sp|P32861|UGPA1_YEAST	54.71	20	19	3.52141	0.898052	0.126002	0.142246	0.206042	0.276549	0.373317	0.427276	0.481837	0.621198	0.625949	0.712008	0.511187	0.764307	0.977145	0.966633	1.19157	1.18318	1.22782	1.46731	1.51598	1.49184
sp|P32864|RAEP_YEAST	6.47	4	4	-10.0236	0.774501	0.0669601	0.362869	0.0656039	0.0671063	0.26055	0.366891	0.457195	0.596007	0.630586	0.692035	0.941143	0.991235	0.975183	0.755992	1.00566	0.870864	1.06802	1.14121	1.3441	1.21285
sp|P32867|SSO1_YEAST	10.69	2	2	4.39915	0.962032	0.0738852	0.164637	0.266988	0.370932	0.458106	0.528634	0.598804	0.700639	0.72109	0.770923	0.780426	1.00049	1.23434	1.18711	1.02468	1.21481	1.3852	1.59126	1.38501	1.45986
sp|P32891|DLD1_YEAST	18.91	8	6	1.71494	0.929903	0.070753	0.325223	0.350715	0.295855	0.355725	0.465271	0.509093	0.591336	0.714034	0.766847	0.903609	0.899271	1.05564	1.093	1.12795	1.23686	1.15386	1.38131	1.4667	1.59086
sp|P32892|DRS1_YEAST	7.85	5	5	5.22401	0.955619	0.0702847	0.0960657	0.258846	0.356637	0.385967	0.444151	0.465996	0.522631	0.688828	0.86274	0.935343	1.01796	1.06416	1.17521	1.28065	1.38063	1.44955	1.58062	1.54091	1.84319
sp|P32895|KPR1_YEAST	18.97	6	5	7.66148	0.979841	0.0213843	0.151608	0.184739	0.261394	0.303685	0.396247	0.475305	0.52528	0.652877	0.783102	0.788166	0.828105	0.924033	1.07392	1.117	1.17029	1.13313	1.4294	1.01032	1.49794
sp|P32897|TIM23_YEAST	30.63	3	3	0.718517	0.79252	0.313232	0.15578	0.154285	0.250062	0.313299	0.353692	0.441813	0.516757	0.611559	0.681155	0.786671	0.910312	0.895178	1.02689	1.13629	1.09384	1.24668	1.31369	1.14158	1.52948
sp|P32898|CYM1_YEAST	7.38	5	4	-3.58749	0.652503	0.489747	0.230128	0.261741	0.297701	0.381546	0.348417	0.451473	0.516605	0.56865	0.700972	0.672202	0.865063	0.862701	1.11078	1.12152	1.15001	1.33032	1.46429	1.30431	1.5538
sp|P32901|PTR2_YEAST	4.99	2	2	4.3447	0.947962	0.0385327	0.135681	0.172401	0.242627	0.271777	0.342472	0.383442	0.468021	0.510131	0.597557	0.839173	0.826054	0.844465	0.935431	0.909658	1.21675	1.16077	1.90298	1.3342	1.34937
sp|P32902|RT04_YEAST	6.09	2	2	-100	0.164608	0.670412	1.2568	0.0851872	0.613276	0.11567	0.627693	0.287626	0.650443	0.651309	0.456429	1.11297	1.01505	1.09056	0.744587	0.83544	0.91944	0.867527	1.08596	0.764303	0.905808
sp|P32905|RSSA1_YEAST	68.65	2	2	1.87043	0.835501	0.0534553	0.0936321	0.180913	0.223177	0.339323	0.362287	0.46079	0.59162	0.521844	0.609262	0.263675	1.13895	1.29713	0.794033	1.05984	1.07624	1.34609	1.46094	1.14122	1.28557
sp|P32908|SMC1_YEAST	2.37	3	2	-100	0.731778	0.132095	0.132095	0.310482	0.610365	0.741476	0.655716	0.491235	0.900441	0.803529	0.904312	0.839642	0.7765	0.699211	1.03739	1.1207	0.84454	1.16942	1.6118	1.19597	1.78527
sp|P32909|SMY2_YEAST	13.65	6	5	2.89762	0.523673	0.780303	0.0713681	0.37237	0.612216	0.48256	0.480141	0.435821	0.625597	0.678977	0.811916	0.805219	0.918145	1.0457	1.07378	1.22416	1.19725	1.28049	1.4584	1.29525	1.61476
sp|P32911|SUI1_YEAST	92.59	6	6	7.71653	0.9025	0.170292	0.126072	0.182032	0.292073	0.329213	0.390534	0.46751	0.519567	0.602724	0.668345	0.809151	0.819196	0.966832	0.869326	1.18505	1.06951	1.23824	1.34987	1.22885	1.50518
sp|P32915|SC61A_YEAST	6.04	3	3	1.54506	0.921577	0.0378494	0.196723	0.216088	0.291599	0.430314	0.480829	0.51796	0.60506	0.794252	0.845837	1.05141	0.907655	0.841558	0.908061	1.25317	1.03106	1.45382	1.56955	2.15	1.68531
sp|P32916|SRPR_YEAST	14.33	6	2	-8.31648	-0.461327	2.80267	2.79724	2.13761	1.93752	1.9531	1.59059	1.61074	1.85851	1.30702	1.18439	2.24637	1.31723	1.21135	0.929709	0.569686	0.504766	0.391237	0.343471	0.366925	0.706514
sp|P32929|CGL_HUMAN	23.95	7	6	5.41732	0.948809	2.44567	2.43739	2.30545	2.04279	2.04146	1.8697	1.76611	1.62619	1.40622	1.316	1.52738	1.01893	0.848628	0.799419	0.730939	0.59246	0.536435	0.374684	0.132245	0.119013
sp|P32939|YPT7_YEAST	44.71	4	3	-4.01399	0.938037	0.0254623	0.127226	0.200358	0.280191	0.360007	0.388005	0.472976	0.596584	0.653111	0.740191	0.883588	0.976921	0.985857	0.818514	1.20894	0.904107	1.19918	1.02367	0.715203	1.59
sp|P32969|RL9_HUMAN	43.23	6	6	9.22535	0.920179	2.69398	2.05986	1.99232	2.19148	1.8593	1.80321	1.60817	1.485	1.3886	1.12367	0.86522	1.02093	0.743152	0.573179	0.541241	0.455121	0.395365	0.230684	0.123542	0.155124
sp|P33121|ACSL1_HUMAN	9.74	6	5	-0.619025	0.92981	3.24157	3.23087	3.01498	2.95029	2.36693	2.30307	1.95152	2.07365	1.6527	1.5695	1.61403	0.84263	0.904674	0.755074	0.672015	0.542502	0.474396	0.0355053	0.0361818	0.018639
sp|P33176|KINH_HUMAN	31.57	23	20	5.6075	0.785281	2.65988	2.52771	2.43228	2.51851	2.34656	2.13875	2.01025	1.79286	1.54749	1.37004	1.40134	1.16825	1.01047	0.815589	0.690465	0.577619	0.416455	0.306814	0.321335	0.563205
sp|P33201|MRT4_YEAST	22.46	5	4	2.05097	0.976937	0.0292686	0.150149	0.287111	0.304752	0.367703	0.421786	0.487999	0.62701	0.681	0.684236	0.732994	0.831293	0.910315	1.06035	1.1201	1.1156	1.2644	1.42566	1.31978	1.52581
sp|P33202|UFD4_YEAST	2.49	3	3	-7.97835	0.366598	0.631589	0.83605	0.395764	0.656703	0.501718	0.567386	0.55701	0.668466	0.622208	0.83562	0.803173	0.737542	0.891422	1.00747	1.24204	1.30295	1.3234	1.43562	1.24103	1.35998
sp|P33240|CSTF2_HUMAN	23.74	6	6	6.18273	0.950799	2.48363	2.31655	2.15062	2.25809	1.99367	2.03484	1.84935	1.77517	1.52044	1.42393	1.33185	1.16881	0.98688	0.874454	0.67743	0.577967	0.415743	0.205906	0.153186	0.133611
sp|P33297|PRS6A_YEAST	44.93	14	12	6.75041	0.859563	0.197499	0.149515	0.186834	0.247941	0.331831	0.421876	0.485238	0.551034	0.618566	0.70455	0.543061	0.888321	0.828192	1.04254	1.19343	1.10319	1.19628	1.31718	1.33029	1.45226
sp|P33298|PRS6B_YEAST	20.33	5	3	-6.52887	0.556523	0.640457	0.106703	0.179506	0.242826	0.316583	0.405945	0.425668	0.497751	0.692601	0.891903	0.68776	0.740929	0.589707	1.0745	1.50978	1.38492	1.32289	1.24365	1.81087	1.63288
sp|P33299|PRS7_YEAST	40.9	11	11	6.8729	0.692617	0.520283	0.138588	0.197111	0.279764	0.329881	0.396357	0.48446	0.56074	0.668964	0.752139	0.678064	0.871978	0.917674	1.03409	1.14619	1.16662	1.24417	1.38064	1.34948	1.47993
sp|P33302|PDR5_YEAST	17.67	12	9	3.13375	0.974698	0.0012739	0.178639	0.209936	0.284845	0.354734	0.405607	0.434105	0.587908	0.635115	0.720677	0.715932	0.89447	1.02067	1.08211	1.15506	1.11873	1.28457	1.42602	1.03652	1.46498
sp|P33307|CSE1_YEAST	12.08	9	8	4.31068	0.965005	0.0561327	0.219542	0.30646	0.340905	0.408644	0.452111	0.48576	0.568692	0.642992	0.770463	0.937848	0.809792	0.887166	0.980616	1.2206	1.23228	1.20917	1.3945	1.26912	1.55459
sp|P33311|MDL2_YEAST	3.88	2	2	-100	0.691974	0.0852292	0.0852292	0.484568	0.111363	0.521401	0.9769	0.568114	0.507954	0.872206	0.819612	1.83637	0.561821	0.899531	0.797745	1.12847	1.1334	1.17816	1.34722	1.07023	1.2749
sp|P33316|DUT_HUMAN	38.89	8	8	9.22046	0.95173	2.93753	2.8031	2.28838	2.37406	2.09411	1.9934	1.85367	1.81894	1.51218	1.47434	1.33405	1.1071	0.832407	0.867689	0.671521	0.485736	0.409127	0.209829	0.142091	0.11603
sp|P33317|DUT_YEAST	13.61	2	2	1.61871	0.67575	0.384277	0.40061	0.252138	0.236109	0.443382	0.577544	0.503659	0.589441	0.751226	0.857709	0.729226	0.821587	0.959611	1.14215	1.16682	1.3402	1.50333	1.61259	2.03335	1.59808
sp|P33322|CBF5_YEAST	51.55	15	13	9.51211	0.984053	0.0206528	0.152768	0.21163	0.301347	0.372236	0.403952	0.510498	0.587742	0.635285	0.751927	0.669435	0.923189	1.00007	1.08184	1.17152	1.21295	1.32476	1.34149	1.40201	1.56204
sp|P33324|YKJ1_YEAST	11.94	2	2	-9.79067	0.563012	0.499535	0.264826	0.309315	0.361296	0.282362	0.388664	0.422701	0.498536	0.694375	0.664846	0.928489	0.56872	0.919782	0.925812	0.917413	0.787082	1.24968	1.23493	1.29812	1.30115
sp|P33327|DHE2_YEAST	5.22	5	4	-6.01697	0.282566	1.16727	0.51466	0.428414	0.349478	0.413284	0.423237	0.488304	0.600698	0.609696	0.724262	0.911142	0.694319	0.866089	1.09256	1.344	1.23849	1.32782	1.36493	1.50536	1.62198
sp|P33330|SERC_YEAST	54.68	14	12	6.69476	0.930479	0.0986723	0.111897	0.187288	0.269744	0.340032	0.405999	0.489898	0.62699	0.619982	0.714561	0.566768	0.945904	0.936155	1.02566	1.19713	1.07105	1.30893	1.40972	1.3067	1.5924
sp|P33331|NTF2_YEAST	36.8	3	2	1.48088	0.691921	0.122636	0.112229	0.177703	0.247411	0.290264	0.340938	0.463983	0.58585	0.456497	0.631302	0.115069	0.890753	0.840474	0.828798	0.993055	1.14766	1.14899	1.06636	1.44365	1.14279
sp|P33333|PLSC_YEAST	36.96	7	6	4.12268	0.976627	0.0412141	0.181879	0.22138	0.284755	0.31923	0.380558	0.487713	0.563398	0.663838	0.783817	0.84859	0.859513	0.859156	1.05815	1.22722	1.16029	1.28503	1.40364	1.45227	1.56842
sp|P33336|SKN1_YEAST	4.28	2	2	-7.0274	0.64055	0.290285	0.373421	1.08665	0.370904	0.332218	1.11423	1.10931	1.01943	1.13365	1.03834	1.20773	1.08674	1.1513	1.37113	1.392	1.38033	1.49406	1.74288	2.00105	2.01622
sp|P33338|SLA2_YEAST	22.21	16	11	-0.730249	0.986659	0.0171172	0.154597	0.217785	0.220501	0.342228	0.392772	0.528844	0.600073	0.677891	0.758025	0.86263	0.889228	1.0017	0.994225	1.16538	1.16727	1.24231	1.365	1.37737	1.59812
sp|P33399|LHP1_YEAST	12	3	3	2.95385	0.887439	0.114286	0.136562	0.192814	0.257842	0.300198	0.460442	0.327092	0.528413	0.792502	0.916823	0.910971	0.894977	1.04014	1.20873	1.16605	1.3932	1.38736	1.33953	2.16663	1.7237
sp|P33401|PGM1_YEAST	34.39	9	8	-2.02135	0.924831	0.0645369	0.324895	0.212755	0.315244	0.360993	0.390031	0.523554	0.632448	0.554537	0.627983	0.845169	0.925058	1.03346	1.08897	1.05378	1.09536	1.18641	1.13312	1.26386	1.52088
sp|P33412|ECT1_YEAST	7.74	2	2	-3.03624	0.899466	0.10041	0.114344	0.242699	0.281703	0.363598	0.3933	0.582131	0.53881	0.861257	0.962892	0.749879	1.45799	0.974544	1.23075	1.9903	1.25258	1.61266	1.94273	1.47934	1.83815
sp|P33416|HSP78_YEAST	32.68	21	17	-0.37571	0.859306	0.271098	0.218932	0.231354	0.316313	0.362452	0.463388	0.524201	0.571428	0.703174	0.762916	0.786025	0.896396	0.955964	1.06918	1.12212	1.17978	1.29906	1.44851	1.36421	1.60589
sp|P33442|RS3A1_YEAST	51.76	3	3	1.31991	0.943086	0.00100089	0.168582	0.223895	0.338514	0.364129	0.48963	0.532013	0.581994	0.714139	0.935619	0.907937	0.794567	0.910864	0.890846	1.21836	1.37025	1.27118	1.49839	1.96794	1.54847
sp|P33552|CKS2_HUMAN	24.05	2	2	6.9781	0.94458	3.14261	2.73336	2.49252	2.2572	2.18939	2.07753	1.8987	1.78729	1.59397	1.35399	1.07326	1.16734	1.06318	0.836155	0.645061	0.511432	0.483751	0.207193	0.356744	0.0844626
sp|P33734|HIS5_YEAST	51.09	21	17	2.14912	0.982513	0.0414112	0.171356	0.19327	0.250371	0.359469	0.399933	0.463745	0.550604	0.667849	0.750936	0.818662	0.872286	0.941651	1.08863	1.02494	1.17241	1.30618	1.35774	1.35582	1.43422
sp|P33750|DCA13_YEAST	4.7	2	2	-100	0.389161	0.559234	0.0215286	0.587558	0.464809	0.411356	0.708267	0.64387	0.71061	0.739257	0.709117	0.569544	0.698367	0.667481	1.00281	1.04992	1.24846	1.52457	1.48578	0.871549	0.553186
sp|P33754|SEC66_YEAST	18.93	3	3	4.43446	0.778576	0.319153	0.157716	0.215263	0.257363	0.323851	0.348727	0.420748	0.478524	0.622414	0.724926	0.849375	0.845992	0.854383	1.02791	1.17735	1.11044	1.14262	1.22084	1.46839	1.59004
sp|P33755|NPL4_YEAST	15.52	6	5	-2.4427	0.30192	1.21942	0.517691	0.368341	0.353999	0.523047	0.423554	0.50382	0.555659	0.578398	0.744909	0.739102	1.01481	1.09333	1.11336	0.979969	1.3555	1.4844	1.54013	1.50637	1.71922
sp|P33759|RT05_YEAST	10.1	3	2	-3.76072	0.833028	0.0763447	0.182025	0.120985	0.332294	0.188145	0.499795	0.2787	0.332843	0.81859	0.909833	0.84804	0.800061	1.06009	1.14312	1.22025	1.42139	1.37994	1.57066	1.98355	1.45153
sp|P33767|OSTB_YEAST	25.12	9	7	0.341643	0.987716	0.0199486	0.134785	0.165779	0.231292	0.319974	0.379942	0.468113	0.501958	0.594649	0.714261	0.819816	0.854835	0.878123	1.03039	1.03908	1.04562	1.18604	1.45971	1.2756	1.50898
sp|P33775|PMT1_YEAST	14.81	8	6	5.29806	0.912126	0.0589764	0.267947	0.198159	0.248618	0.327564	0.339941	0.478784	0.573342	0.663985	0.773109	0.532352	0.931019	1.00019	1.04272	1.18689	1.19107	1.29027	1.46661	1.38283	1.49636
sp|P33892|GCN1_YEAST	21.78	46	37	1.50062	0.983488	0.0349648	0.184176	0.232719	0.272744	0.355738	0.409058	0.501694	0.574901	0.69407	0.784083	0.794041	0.860023	0.940457	1.09641	1.26441	1.23342	1.28015	1.44802	1.44481	1.66985
sp|P33991|MCM4_HUMAN	33.95	23	19	7.6039	0.992558	2.88539	2.54374	2.48595	2.34352	2.18052	1.98554	1.80416	1.72068	1.45171	1.20437	1.39343	1.08839	0.923915	0.774101	0.670856	0.534745	0.40985	0.247848	0.130856	0.00780292
sp|P33992|MCM5_HUMAN	41.69	23	21	8.44867	0.98785	3.22485	2.68535	2.5974	2.64495	2.38353	2.09782	2.01105	1.73142	1.61722	1.58899	1.57876	1.11114	0.981238	0.799764	0.727048	0.558442	0.42109	0.243701	0.160598	0.0317021
sp|P33993|MCM7_HUMAN	55.77	28	27	5.01244	0.994261	3.1025	2.55359	2.41754	2.31405	2.1866	1.81873	1.89737	1.71308	1.47673	1.34273	1.27249	1.1101	0.94777	0.760568	0.716562	0.552912	0.417285	0.247524	0.155664	0.0160807
sp|P34077|NIC96_YEAST	3.93	2	2	-7.49198	0.837627	0.118074	0.106734	0.123119	0.38631	0.367731	0.54598	0.49521	0.594691	0.633508	0.651237	0.526985	0.765027	0.898531	1.04589	0.876145	1.13473	1.24839	1.44254	1.47247	1.4226
sp|P34087|RPB7_YEAST	19.3	3	3	-2.34603	0.841709	0.0928626	0.0892195	0.281864	0.365391	0.333041	0.455686	0.46372	0.595002	0.770289	0.740564	0.831422	0.548928	0.666964	1.03293	1.27861	1.30295	1.24734	1.39417	1.9305	1.61397
sp|P34110|VPS35_YEAST	7.42	6	4	-4.54171	0.870871	0.0912559	0.346339	0.324532	0.396897	0.361171	0.463601	0.425513	0.531218	0.565199	0.742162	0.761727	0.695532	0.899235	1.02453	1.16391	1.14669	1.27569	1.36077	1.3545	1.48252
sp|P34160|NCBP1_YEAST	12.2	9	7	0.0240288	0.481228	1.02062	0.0482046	0.277988	0.406887	0.407506	0.429834	0.561449	0.623947	0.606754	0.810216	0.651036	0.923068	1.07137	1.0942	1.13626	1.23063	1.23972	1.35105	1.22261	1.4733
sp|P34162|MED20_YEAST	8.57	2	2	-100	-0.47051	2.09138	1.95392	1.92439	1.96849	1.56944	1.69828	0.98102	1.7633	1.09195	0.750797	2.1839	0.729424	0.946899	0.816109	0.824829	0.90816	0.873359	0.723491	1.81988	1.24354
sp|P34163|TGL1_YEAST	4.74	2	2	-13.547	0.842087	0.129749	0.14757	0.147684	0.32756	0.417419	0.327359	0.388172	0.767986	0.95707	0.852903	0.599536	1.12124	1.05274	1.40277	0.983592	1.06051	1.53675	1.6878	1.47296	1.8562
sp|P34167|IF4B_YEAST	42.66	15	12	5.82127	0.943074	0.0925456	0.126003	0.202182	0.215779	0.297316	0.357609	0.39634	0.527531	0.683832	0.716263	0.736942	0.804513	0.966315	1.02589	1.22279	1.20835	1.3035	1.59239	1.50288	1.61949
sp|P34216|EDE1_YEAST	32.8	31	28	5.52494	0.934774	0.136806	0.143893	0.20305	0.27886	0.329805	0.409269	0.47021	0.550998	0.655318	0.720898	0.715173	0.870476	0.9489	1.05087	1.11913	1.21743	1.30467	1.45331	1.37586	1.64482
sp|P34217|PIN4_YEAST	18.26	6	6	5.39488	0.977567	0.0287556	0.203111	0.249131	0.311728	0.352082	0.406477	0.506588	0.520382	0.646255	0.733764	0.762722	0.901047	1.03038	1.00181	1.12139	1.20725	1.22325	1.4928	1.25657	1.51671
sp|P34220|YBF5_YEAST	6.46	2	2	-8.08741	0.557884	0.176628	0.460024	0.491234	0.219997	0.586318	0.468036	0.615541	0.581513	0.493197	0.626799	0.222572	1.06036	0.977729	1.13644	1.17238	1.25246	1.14541	1.75966	1.5209	1.81163
sp|P34221|PP2C3_YEAST	21.58	5	5	11.5164	0.979644	0.0177531	0.111591	0.172542	0.251522	0.290049	0.376261	0.460831	0.558094	0.568379	0.773232	0.642709	0.831864	0.909711	0.869644	1.11913	1.14345	1.30947	1.3751	1.30599	1.44464
sp|P34222|PTH2_YEAST	18.75	3	3	-7.79546	0.336339	0.826948	0.576438	0.420528	0.360179	0.365178	0.399264	0.412567	0.487374	0.597203	0.632443	0.803742	0.8843	0.96843	1.21794	1.165	1.07014	1.29475	1.56661	1.36318	1.48053
sp|P34223|UBX1_YEAST	55.08	15	13	2.33082	0.980132	0.0196897	0.175596	0.200418	0.276248	0.371322	0.437876	0.51552	0.604408	0.660288	0.791497	0.665069	0.927552	1.02141	1.07239	1.06622	1.15554	1.19396	1.3633	1.30787	1.48818
sp|P34227|PRX1_YEAST	32.18	7	7	8.17852	0.974673	0.0740646	0.130988	0.213744	0.280315	0.378699	0.420327	0.529834	0.603868	0.682143	0.747459	0.849924	0.946118	1.05485	0.918333	1.25088	1.29168	1.36566	1.42507	1.33982	1.57334
sp|P34232|MTR2_YEAST	15.76	2	2	-2.42919	0.808612	0.052215	0.21855	0.0693188	0.308587	0.395631	0.528881	0.537937	0.572325	0.761044	0.495995	0.458588	0.82156	1.00508	0.964551	1.02133	1.39423	1.45855	1.58752	2.10911	1.7593
sp|P34237|CASP_YEAST	11.63	6	5	-10.064	-0.0755598	1.45688	1.25998	0.622953	0.414646	0.496006	0.569439	0.533796	0.599917	0.63591	0.648696	0.697697	0.764831	0.878033	0.814513	1.01432	0.803132	1.04032	1.35995	1.37954	1.29134
sp|P34241|URB1_YEAST	1.64	2	2	-100	0.924914	0.0636775	0.153562	0.194256	0.368893	0.339382	0.459806	0.533245	0.627867	0.687359	0.541569	0.876477	0.842501	0.90943	1.0196	0.895316	1.46928	1.12858	0.935404	1.116	1.0818
sp|P34248|YKK0_YEAST	12.27	5	5	-16.5206	-0.242621	1.78304	0.886358	0.981599	0.817668	0.55318	0.777174	0.68283	0.88221	0.615924	0.928898	0.583948	0.689697	0.858572	0.962634	0.871585	1.10653	1.08658	1.23348	1.13022	1.16294
sp|P34730|BMH2_YEAST	56.04	3	3	3.61498	0.797098	0.178107	0.152061	0.13785	0.224016	0.293592	0.373689	0.328874	0.509292	0.682474	0.719694	1.03231	0.990609	0.721064	0.872684	1.21416	0.96453	1.62135	1.50854	1.96888	1.58868
sp|P34760|TSA1_YEAST	90.31	9	7	11.7601	0.988211	0.0186513	0.120936	0.195635	0.273112	0.338429	0.339209	0.445684	0.537739	0.576166	0.70935	0.834206	0.87296	0.93689	1.03941	1.08775	1.13093	1.23075	1.32869	1.266	1.38997
sp|P34896|GLYC_HUMAN	8.9	2	2	-9.0143	0.80951	2.39615	2.01086	1.41307	1.61615	1.43455	1.34407	1.31772	1.56962	1.16388	1.05404	1.23372	0.653254	0.739034	0.650708	0.785339	0.786435	0.812811	0.296803	0.0854251	0.0854251
sp|P34897|GLYM_HUMAN	41.87	15	14	10.8164	0.942753	3.03489	2.62781	2.407	2.43852	2.22044	1.95049	1.80008	1.74844	1.56567	1.30169	1.47135	1.1566	0.970273	0.709293	0.676663	0.578488	0.442018	0.249281	0.12981	0.138949
sp|P34909|NOT4_YEAST	6.3	3	3	3.16738	0.910283	0.0828845	0.0828845	0.115705	0.299328	0.380244	0.447522	0.450024	0.731968	0.663085	0.863316	0.876028	0.917146	0.904514	1.18375	1.23058	1.25965	1.45646	1.32063	1.84555	1.66129
sp|P34932|HSP74_HUMAN	65	34	31	7.42568	0.995893	2.85975	2.74267	2.57119	2.4202	2.26995	2.08265	1.90812	1.75596	1.53284	1.40235	1.39147	1.21883	0.984805	0.785636	0.67504	0.53321	0.389551	0.22905	0.125718	0.0146877
sp|P34949|MPI_HUMAN	8.04	2	2	-100	0.870163	1.65916	1.16181	1.28936	1.38435	1.4027	1.13197	1.15793	1.03179	1.11753	1.06565	1.09163	0.899445	0.953515	0.621977	0.706332	0.561367	0.7207	0.188815	0.0614941	0.0614941
sp|P35176|CYPD_YEAST	45.78	6	5	-0.571308	0.944964	0.122718	0.137479	0.21053	0.306435	0.375176	0.434568	0.508101	0.617567	0.715931	0.642008	0.922155	0.9168	1.00576	1.09712	1.2157	1.26385	1.40212	1.45991	1.47394	1.59343
sp|P35178|RRP1_YEAST	7.55	2	2	-2.62061	0.94981	0.0532011	0.196902	0.288657	0.374866	0.478826	0.499203	0.513863	0.593065	0.897446	0.828713	0.934957	0.980776	1.08418	1.16371	1.27074	1.23061	1.4928	1.59557	2.04834	1.62773
sp|P35180|TOM20_YEAST	31.69	4	4	-4.34821	0.945886	0.0353758	0.0443868	0.217277	0.219862	0.351102	0.408119	0.495777	0.496268	0.704074	0.673886	0.784957	0.927391	1.04148	1.10128	0.928677	1.10951	1.15677	1.20721	1.06804	1.31164
sp|P35183|AST1_YEAST	17.25	5	5	2.64414	0.95473	0.05189	0.252093	0.277113	0.407569	0.413125	0.467699	0.544279	0.654368	0.759358	0.705092	0.82113	0.913807	1.04412	1.05366	1.3853	1.18959	1.33649	1.68892	1.29918	1.83055
sp|P35184|SQT1_YEAST	5.8	2	2	-148.085	-0.0226124	2.3509	1.31108	1.78379	1.24603	0.877002	1.66842	0.595749	1.07082	0.818294	0.818268	2.02146	1.5788	2.07864	1.63194	2.41572	2.6226	2.64475	3.69775	2.62003	3.87979
sp|P35189|TAF14_YEAST	19.67	3	3	10.0215	0.983781	0.024188	0.105152	0.133465	0.230149	0.288759	0.41021	0.450348	0.576139	0.659753	0.841755	0.773775	0.831751	0.966527	1.09956	1.15907	1.24314	1.33364	1.46322	1.51352	1.58068
sp|P35194|UTP20_YEAST	2.41	6	4	-0.709469	0.903308	0.0741335	0.293467	0.295535	0.363434	0.443246	0.448596	0.391315	0.675207	0.618146	0.654701	1.05009	0.75692	0.760808	1.03708	1.0527	1.15676	1.1098	1.15449	1.11489	1.30236
sp|P35197|GCS1_YEAST	32.1	8	7	3.28631	0.961021	0.0268994	0.156158	0.179002	0.258209	0.371636	0.404218	0.563111	0.58494	0.648338	0.810128	0.599792	1.04231	1.15844	1.13927	1.13495	1.32391	1.44864	1.62106	1.3494	1.62809
sp|P35207|SKI2_YEAST	4.58	4	2	-11.0151	0.372534	0.944854	0.299654	0.648627	0.565566	0.426181	0.625208	0.461833	0.540543	0.69906	0.822193	0.698115	0.964701	1.08648	1.20319	1.20256	1.40834	1.49002	1.56329	1.66808	1.72116
sp|P35210|SPT23_YEAST	4.16	2	2	-19.9711	-0.174724	1.78606	0.537043	1.67699	1.29751	1.33043	1.14226	1.90034	1.00803	0.879081	0.620258	0.527245	1.25722	0.95494	0.77638	0.678517	0.526635	0.376416	0.221745	0.122666	0.0200715
sp|P35219|CAH8_HUMAN	35.86	6	6	6.71597	0.969434	2.77386	2.5168	2.49221	2.36164	2.17139	2.0294	1.89695	1.59361	1.45344	1.42618	1.61711	1.07663	0.876331	0.836913	0.663795	0.434336	0.394254	0.31089	0.216177	0.0527401
sp|P35221|CTNA1_HUMAN	4.08	3	2	-100	0.681516	1.58163	1.73718	1.50686	1.75215	1.33362	1.18122	1.46295	0.6257	1.18298	0.478502	0.408301	0.949444	0.717869	0.864478	0.504541	0.593953	0.632281	0.39675	0.0313302	0.0478325
sp|P35232|PHB_HUMAN	68.01	14	13	8.37528	0.935675	2.58093	2.4415	2.509	2.37437	2.14622	2.14148	1.88923	1.56495	1.60092	1.38484	1.26993	1.13164	0.994572	0.771572	0.595109	0.507929	0.375529	0.20361	0.142024	0.143783
sp|P35237|SPB6_HUMAN	31.12	9	8	8.74531	0.988412	2.81887	2.54739	2.25252	2.30161	2.33526	1.92297	1.91932	1.82306	1.72153	1.6582	1.29001	1.13939	0.946253	0.836608	0.718763	0.530997	0.37615	0.220336	0.119437	0.017563
sp|P35241|RADI_HUMAN	35.68	7	6	8.41908	0.869902	2.0445	2.21843	2.07662	1.75984	1.70908	1.92699	1.68848	1.54599	1.37347	1.27061	0.829846	0.914213	0.951921	0.763792	0.616166	0.523372	0.34026	0.256184	0.26676	0.247849
sp|P35244|RFA3_HUMAN	45.45	4	4	5.53616	0.984105	2.82216	2.49135	2.45859	2.04266	2.17451	1.8727	1.68889	1.68999	1.54368	1.36718	1.38553	0.994647	1.0369	0.805786	0.593342	0.545494	0.387632	0.239742	0.107341	0.0384229
sp|P35249|RFC4_HUMAN	7.99	3	3	6.09912	0.932059	4.42036	3.88184	4.15801	3.78862	3.68431	3.26619	2.00885	2.48035	1.94814	2.36633	1.51648	1.58259	1.3243	1.08856	0.803444	0.749016	0.316385	0.223292	0.0315264	0.0465506
sp|P35250|RFC2_HUMAN	26.27	5	5	1.19651	0.893953	1.98392	1.89608	1.63738	1.88161	1.76512	1.50241	1.45849	1.28332	1.31406	0.936419	1.06521	0.981545	0.747303	0.664364	0.618299	0.5007	0.40262	0.299523	0.0293007	0.23671
sp|P35251|RFC1_HUMAN	2	2	2	-100	-0.0916573	0.895814	1.46528	1.42555	1.48759	1.37707	1.02764	0.760279	1.45207	0.920874	0.661985	1.3355	0.776189	0.593265	0.947212	0.947016	0.543882	0.678127	0.702153	1.29204	1.4583
sp|P35268|RL22_HUMAN	50.78	4	4	8.17772	0.977944	3.05383	2.43166	2.55566	1.98512	2.1781	2.09654	1.8897	1.77498	1.38	1.3548	1.31773	1.31196	1.00755	0.761875	0.649448	0.47111	0.405322	0.163369	0.09253	0.0264153
sp|P35269|T2FA_HUMAN	19.54	7	6	8.47471	0.961941	3.23399	2.8749	2.83187	2.51013	2.39022	2.23409	1.91164	1.88663	1.50407	1.51986	1.25056	1.21595	1.0508	0.861563	0.683755	0.55482	0.429066	0.365732	0.331493	0.0808574
sp|P35270|SPRE_HUMAN	18.01	3	3	4.53357	0.599792	4.52276	2.58595	3.14967	3.05179	3.32556	2.7508	2.59522	2.12138	2.11425	0.957889	1.63759	1.72877	1.36167	1.07017	0.848096	0.687322	0.697306	0.543979	0.902858	0.715465
sp|P35520|CBS_HUMAN	43.38	16	14	10.9493	0.989725	3.10641	2.61255	2.56745	2.41086	2.24782	2.04077	1.92934	1.80247	1.55344	1.25548	1.271	1.17651	0.966606	0.755978	0.622204	0.492712	0.405581	0.212813	0.164479	0.00674182
sp|P35573|GDE_HUMAN	5.68	6	6	5.88449	0.739956	3.03865	2.62168	2.47389	2.53879	2.02545	1.90005	1.79338	1.62717	1.60479	1.38209	1.51125	1.10317	0.915212	0.98891	0.66081	0.731404	0.509735	0.643863	1.15576	0.0902546
sp|P35579|MYH9_HUMAN	38.42	47	47	5.01597	0.991522	2.85999	2.69786	2.48312	2.32327	2.28362	2.08089	1.8962	1.81493	1.55781	1.40509	1.26103	1.1922	1.06785	0.834702	0.690703	0.554135	0.444414	0.258184	0.205439	0.0292786
sp|P35580|MYH10_HUMAN	30.52	37	33	5.61821	0.851606	3.1178	2.85192	2.53168	2.37514	2.32484	2.10502	1.94425	1.7689	1.55949	1.4481	1.25242	1.18474	1.05283	0.820889	0.669821	0.543471	0.450056	0.340069	0.329196	0.368277
sp|P35606|COPB2_HUMAN	34.88	20	20	8.12784	0.970081	2.86522	2.65436	2.35719	2.25224	2.17782	1.95184	1.82301	1.75988	1.52172	1.38041	1.26175	1.14264	1.01035	0.815183	0.713394	0.554083	0.415347	0.258464	0.0397297	0.0327101
sp|P35611|ADDA_HUMAN	16.69	9	9	10.5728	0.966288	3.3495	3.2764	3.00936	2.77931	2.65719	2.45358	2.12556	1.9382	1.76668	1.52713	1.31934	1.30078	1.03802	0.885237	0.653862	0.500848	0.427105	0.33416	0.0962303	0.0760015
sp|P35612|ADDB_HUMAN	13.64	7	4	6.33727	0.944447	3.52413	3.08234	3.06356	2.70204	2.56795	2.27605	2.17759	2.06352	1.80872	1.64774	1.39661	1.26477	1.07059	0.802351	0.829123	0.517262	0.486162	0.347198	0.416432	0.0702943
sp|P35613|BASI_HUMAN	19.48	6	6	7.53154	0.989256	2.23189	2.67489	2.32808	2.1919	2.10521	1.87656	1.65913	1.61965	1.45207	1.36087	1.30221	1.11708	0.936489	0.815204	0.675939	0.53768	0.394746	0.210784	0.115514	0.00719256
sp|P35637|FUS_HUMAN	17.87	4	3	1.33335	0.965737	2.64734	2.4419	2.06421	2.08557	1.77937	1.70604	1.59599	1.59574	1.41696	1.36996	1.3545	0.9665	0.811656	0.678578	0.695637	0.320498	0.382913	0.136115	0.123075	0.0071849
sp|P35658|NU214_HUMAN	17.66	25	23	6.48202	0.987185	2.75882	2.78637	2.37191	2.42704	2.16425	1.96779	1.95935	1.60022	1.53831	1.50412	1.47239	1.12564	0.952312	0.893597	0.722997	0.609292	0.460739	0.300831	0.211359	0.0514925
sp|P35659|DEK_HUMAN	22.13	7	6	3.76437	0.976551	2.57046	2.56595	2.4678	2.18999	1.8887	1.81521	1.86913	1.51095	1.73963	1.72078	1.382	1.0306	0.957933	0.798064	0.795628	0.567081	0.447916	0.246599	0.172023	0.0279101
sp|P35691|TCTP_YEAST	32.34	5	5	1.23987	0.948137	0.00355753	0.157191	0.262816	0.340613	0.454099	0.525435	0.637318	0.705857	0.819826	0.914106	0.823341	1.05547	1.23659	0.960556	1.34701	1.00295	1.41717	1.68549	1.70864	1.63098
sp|P35719|MRP8_YEAST	47.03	8	7	4.89534	0.936648	0.0497326	0.10223	0.17501	0.232052	0.307646	0.406424	0.465336	0.378328	0.614107	0.737678	0.908809	0.884756	0.976302	1.07317	1.14823	1.1774	0.848222	1.46236	1.47848	1.25717
sp|P35723|YET1_YEAST	23.79	3	2	3.42912	0.939131	0.0135749	0.175515	0.175679	0.266617	0.308579	0.350167	0.468892	0.331027	0.633617	0.746572	0.761423	0.837235	0.90724	1.06202	1.14394	1.16197	1.12098	1.37033	1.39244	1.23947
sp|P35729|NU120_YEAST	3.47	3	2	-100	0.820261	0.00126956	0.11387	0.317414	0.391498	0.423968	0.590818	0.62856	0.662056	0.51438	0.757722	0.462784	0.872959	1.00675	0.615173	0.972348	1.12527	0.849172	1.05967	0.900773	1.35985
sp|P35732|DEF1_YEAST	23.71	8	6	2.60093	0.928556	0.0355251	0.254991	0.273911	0.325006	0.397069	0.419483	0.429672	0.658151	0.636737	0.776793	0.684517	0.893278	1.27457	0.980278	1.20466	1.38255	1.55176	1.40793	1.34095	1.9107
sp|P35813|PPM1A_HUMAN	9.16	2	2	-100	-0.60951	3.47181	4.12525	3.56092	2.65832	2.99214	2.54171	4.00372	2.49188	2.11171	3.76453	8.5938	2.76316	3.2284	10.5905	6.61346	6.9479	2.1272	10.5391	37.0468	60.7538
sp|P35817|BDF1_YEAST	7.73	2	2	-100	-0.0802784	2.11665	0.716097	1.21561	1.50061	1.57069	1.76678	1.47377	1.77082	0.866157	0.990049	1.83442	1.26426	1.32889	1.75874	1.19481	1.22769	1.42678	1.54395	1.2224	1.70406
sp|P35842|PPAB_YEAST;sp|P38693|PPAC_YEAST	15.42;15.42	3	3	0.165166	0.969885	0.0538271	0.124465	0.184196	0.286456	0.312102	0.351315	0.463576	0.606924	0.606474	0.670805	0.683722	0.997083	1.04924	1.05721	1.12571	1.05615	1.26427	1.299	1.09993	1.40037
sp|P35844|KES1_YEAST	27.19	11	11	11.7935	0.883973	0.186448	0.105838	0.166529	0.256537	0.297572	0.402652	0.450623	0.570538	0.652343	0.787525	0.785351	0.844192	0.945736	1.06351	1.10496	1.15336	1.25659	1.42194	1.50488	1.48634
sp|P35914|HMGCL_HUMAN	8.62	2	2	-16.3066	0.056518	1.77692	1.62944	1.57081	1.53819	0.803541	1.31819	1.1043	1.0281	0.936474	0.978053	0.0388554	0.689748	0.470872	0.976602	0.995404	0.576664	0.600337	1.03069	0.608702	0.94067
sp|P35997|RS27_YEAST;sp|P38711|RS27B_YEAST	36.59;36.59	3	3	-10.8861	0.765942	0.00945658	0.10886	0.0684746	0.117071	0.34117	0.354185	0.360839	0.665036	0.680676	0.301639	1.12591	0.415271	0.344432	0.550841	0.590682	1.37615	1.44669	1.28469	0.840448	1.69238
sp|P35998|PRS7_HUMAN	49.19	15	13	4.91482	0.855735	3.2273	3.08307	3.15321	2.88821	2.80594	2.46586	2.23765	1.99539	1.71205	1.78697	1.51954	1.28798	0.992877	0.828325	0.715759	0.57722	0.483219	0.315729	0.274559	0.37687
sp|P36006|MYO3_YEAST	7.47	4	3	-100	0.793083	0.051791	0.0902152	0.0910616	0.648024	0.783379	0.715406	0.939317	0.561545	0.859352	0.868642	1.10725	0.899236	1.01109	1.15233	1.01782	1.38831	1.28938	1.49282	1.8235	2.0316
sp|P36008|EF1G2_YEAST	58.98	16	16	5.83385	0.988171	0.0231073	0.139145	0.199413	0.247531	0.322439	0.40285	0.450461	0.563191	0.688501	0.72597	0.711505	0.85791	0.94502	1.04026	1.12056	1.17016	1.15869	1.31104	1.40496	1.42167
sp|P36010|NDK_YEAST	79.74	10	10	6.55947	0.973672	0.0503425	0.112045	0.194741	0.247126	0.323384	0.421959	0.486886	0.538404	0.67684	0.701368	0.624362	0.871394	0.951796	0.978471	1.11755	1.08201	1.31636	1.41675	1.32986	1.52521
sp|P36013|MAOM_YEAST	33.18	15	13	3.76913	0.986198	0.0162452	0.198143	0.235873	0.281611	0.362016	0.399814	0.48561	0.574065	0.640261	0.749889	0.806593	0.855122	0.951212	1.0587	1.17729	1.17821	1.25975	1.31422	1.30793	1.46788
sp|P36015|YKT6_YEAST	51	8	7	9.00158	0.885184	0.196686	0.205302	0.208619	0.274475	0.369687	0.416625	0.540879	0.625264	0.765696	0.862091	0.7492	0.974041	1.00873	1.10624	1.20345	1.39206	1.42031	1.61103	1.473	1.67398
sp|P36016|LHS1_YEAST	4.77	3	3	-100	0.509706	0.711536	0.0539009	0.0632021	0.307349	0.583423	0.674177	0.435779	0.567552	0.576134	0.79548	0.673254	0.818531	0.915901	0.966711	1.04732	1.07466	1.21239	1.30114	1.36567	1.25187
sp|P36017|VPS21_YEAST	24.29	2	2	0.18727	0.836338	0.0977473	0.342423	0.12708	0.392706	0.282056	0.346627	0.368732	0.464615	0.545057	0.61084	0.877516	0.805289	0.931155	0.973276	1.142	1.08369	1.20546	1.28965	1.18287	1.42685
sp|P36018|YPT52_YEAST	39.74	4	3	3.96461	0.956744	0.0497769	0.152799	0.148519	0.331941	0.307256	0.40069	0.431018	0.57289	0.594702	0.595874	0.855406	0.996552	0.952774	0.980763	1.04625	1.18343	1.3045	1.53499	1.1456	1.6285
sp|P36036|YRA2_YEAST	15.76	2	2	-11.3632	-0.236498	0.964317	1.63198	0.905396	0.786268	0.895287	0.643448	0.861739	0.444866	0.664425	0.607997	0.153262	0.837971	0.74535	0.976635	1.10043	0.901697	0.914209	1.40627	1.25697	1.09972
sp|P36037|DOA1_YEAST	3.08	2	2	-12.5488	0.248631	1.17143	0.513362	0.333853	0.599295	0.232423	0.491499	0.490813	0.575789	0.763847	0.711434	0.82608	0.715358	0.8141	0.970921	1.03006	1.21114	1.12621	1.25704	1.35634	1.58466
sp|P36041|EAP1_YEAST	7.44	3	2	-1.0887	0.814402	0.0445595	0.45795	0.376814	0.293093	0.394346	0.475964	0.435784	0.55065	0.624008	0.690624	0.676945	0.759981	0.986166	1.01375	1.21387	1.26722	1.45162	1.4106	1.33436	1.67327
sp|P36046|MIA40_YEAST	27.3	8	6	-1.25248	0.942315	0.00328979	0.227029	0.235967	0.254609	0.25768	0.406546	0.432906	0.574678	0.640502	0.744975	0.677253	0.922268	1.02191	1.1063	1.15739	1.13523	1.28538	1.53015	1.59327	1.63505
sp|P36047|SDS22_YEAST	40.53	9	7	-2.39471	0.936186	0.0376359	0.254412	0.312167	0.295587	0.398954	0.396231	0.548884	0.557412	0.557162	0.689827	0.870926	0.82765	0.976901	1.00711	1.02254	1.03157	1.38958	1.24152	1.50109	1.5237
sp|P36049|EBP2_YEAST	12.41	4	4	6.25788	0.972399	0.0321018	0.168784	0.208213	0.294105	0.323712	0.430306	0.447233	0.592761	0.645117	0.728728	0.781106	0.860421	0.961954	1.04355	1.13197	1.29457	1.32278	1.50432	1.81303	1.61687
sp|P36053|ELF1_YEAST	13.1	2	2	8.72751	0.57513	0.477192	0.467568	0.20472	0.252097	0.274396	0.380167	0.476786	0.588312	0.729844	0.798637	0.701478	0.860052	0.954971	1.20442	1.19553	1.42164	1.404	1.57072	2.0543	1.61405
sp|P36059|NNRD_YEAST	20.47	5	4	1.1084	0.965113	0.0334207	0.134368	0.249734	0.317032	0.469613	0.453999	0.526218	0.631766	0.707165	0.889437	1.1265	0.895895	0.974787	1.03892	1.34393	1.24727	1.5791	1.5805	1.60307	1.93721
sp|P36060|MCR1_YEAST	50	10	10	8.98005	0.985545	0.0110013	0.124443	0.19912	0.273878	0.335286	0.392702	0.470785	0.513805	0.669424	0.745472	0.793324	0.926351	0.900898	1.00574	1.13716	1.02422	1.27186	1.40449	1.38569	1.5121
sp|P36069|PMU1_YEAST	12.2	2	2	-1.4052	0.783518	0.0633679	0.45137	0.266996	0.37219	0.278757	0.318358	0.440102	0.473102	0.488432	0.574175	0.60806	0.850062	0.775579	0.904484	1.16251	1.0915	1.16566	1.28937	1.02307	1.44202
sp|P36081|YKH7_YEAST	7.91	3	3	7.13438	0.974026	0.0533342	0.155769	0.159542	0.24134	0.341566	0.395115	0.433105	0.569477	0.59343	0.760905	0.805627	0.844319	1.03905	1.03285	1.05268	1.22374	1.34237	1.21932	1.42958	1.42899
sp|P36091|DCW1_YEAST	5.35	2	2	-9.28378	0.938579	0.0781243	0.169789	0.140758	0.263134	0.246129	0.327896	0.368386	0.464735	0.567901	0.650728	0.73626	0.771091	0.84279	0.865433	1.02731	0.992481	1.28374	1.40444	1.07047	1.41652
sp|P36101|YKC7_YEAST	7.83	3	2	-100	-0.413858	1.24986	1.88867	1.95076	3.15904	2.00292	1.5962	1.84186	1.54813	1.64098	0.956318	1.42136	0.82084	0.920784	0.667144	0.82626	0.905702	0.599989	0.541926	0.746346	0.762325
sp|P36112|FCJ1_YEAST	13.7	5	4	-1.5716	0.974446	0.0508225	0.131909	0.207216	0.211927	0.332957	0.431033	0.505089	0.59406	0.627552	0.669115	0.786415	0.885042	1.06245	1.29264	1.12712	1.30689	1.33105	1.61323	1.32989	1.66292
sp|P36114|YKR18_YEAST	17.38	9	9	3.15623	0.984207	0.0377595	0.153078	0.219821	0.315202	0.354267	0.443215	0.523369	0.571112	0.675385	0.831244	0.71866	0.883589	0.949421	1.08644	1.14778	1.20372	1.17302	1.3485	1.404	1.40931
sp|P36123|SA190_YEAST	5.32	4	3	-4.39927	0.923066	0.0564583	0.28785	0.284249	0.299624	0.528595	0.455401	0.446435	0.703413	0.704493	0.7847	0.683809	0.930272	0.960997	1.06129	0.969134	1.19785	1.2764	1.4252	1.37037	1.54303
sp|P36135|UTH1_YEAST	6.03	2	2	0.936898	0.737844	0.0347595	0.103473	0.190325	0.157311	0.265861	0.370175	0.429995	0.542612	0.651893	0.570488	0.0521762	0.880004	1.13947	0.855909	0.843169	1.29374	1.36775	1.1158	1.07574	1.31843
sp|P36136|SHB17_YEAST	42.44	8	8	7.96474	0.957128	0.0636207	0.163902	0.207655	0.250044	0.342399	0.397525	0.500828	0.588558	0.638868	0.788125	0.625945	1.00009	1.1743	1.09893	1.13947	1.15453	1.37549	1.48609	1.13502	1.53328
sp|P36139|PET10_YEAST	28.62	7	6	1.48633	0.682807	0.52536	0.246829	0.233147	0.282972	0.349993	0.453047	0.53485	0.614595	0.579518	0.786353	0.839202	0.854924	0.894233	0.980629	1.24672	1.2151	1.204	1.34448	1.42297	1.54163
sp|P36145|T2EB_YEAST	7.93	2	2	-100	-0.289116	2.05866	2.16869	1.03061	2.2658	0.997922	0.97928	0.63534	0.83428	1.01395	0.93761	1.67014	1.07917	1.01137	1.17758	1.17169	1.71259	1.48979	1.56338	1.74347	1.85802
sp|P36148|GPT2_YEAST	12.38	7	5	-2.68317	0.96856	0.0363532	0.126256	0.24371	0.337379	0.309719	0.441075	0.44783	0.550003	0.604635	0.696427	0.98934	0.814214	0.916077	1.016	1.24096	1.19643	1.23395	1.20154	1.3547	1.57623
sp|P36151|YK50_YEAST	11.65	2	2	-0.851587	0.89516	0.20435	0.216032	0.200589	0.477557	0.545623	0.491562	0.670381	0.658886	0.861729	0.841091	0.935089	1.03504	1.11419	1.08342	1.32055	1.1548	1.29209	1.31231	1.18635	1.64914
sp|P36156|GTO2_YEAST	7.3	2	2	-5.33124	0.773777	0.112669	0.339157	0.541152	0.146593	0.584868	0.462067	0.544946	0.655964	0.552948	0.800336	0.795541	0.743677	0.774685	1.00447	1.11925	1.11806	1.13748	1.36203	1.2521	1.44098
sp|P36160|RPF2_YEAST	4.94	2	2	2.41143	0.575945	0.609946	0.123809	0.232433	0.246124	0.313784	0.352147	0.366342	0.544947	0.56854	0.675051	0.600832	0.867863	0.777898	0.813465	1.12169	1.03668	1.17055	1.39777	1.44403	1.5999
sp|P36161|NU133_YEAST	5.27	5	3	-25.5694	0.531884	0.801608	0.0482947	0.040888	0.033645	0.735491	0.794318	0.727297	0.921761	0.866224	1.05974	1.05283	1.09774	1.05779	1.12738	1.57597	1.05944	1.51885	1.78048	1.98293	2.11214
sp|P36165|TGL4_YEAST	2.97	2	2	-100	0.368096	0.0544363	0.0544363	1.73427	0.0877957	1.01068	0.877598	1.09501	0.760709	1.14598	0.464952	0.0544363	1.33669	0.936858	1.19501	1.29523	1.29584	0.953623	1.33432	1.61933	1.49897
sp|P36421|SYYC_YEAST	28.43	9	8	1.73357	0.947612	0.0210632	0.129469	0.188901	0.274299	0.401643	0.512011	0.56382	0.567758	0.702101	0.727228	0.543521	0.966744	1.09308	1.13718	1.12945	1.38268	1.47335	1.58892	1.46705	1.73161
sp|P36507|MP2K2_HUMAN	17.25	3	3	2.42977	0.887273	1.96368	2.86287	2.03805	2.51042	1.9265	2.13557	1.98632	1.99214	1.70266	1.72544	1.7847	1.06288	0.869164	0.848845	0.633269	0.552999	0.49999	0.461572	0.460089	0.0797548
sp|P36517|RM04_YEAST	8.15	2	2	-3.45292	0.253477	0.774466	0.651523	0.400869	1.25788	0.645399	1.02463	1.87763	0.588857	0.51426	0.956918	1.31135	0.822952	0.874842	1.09005	1.24538	1.2959	1.28366	1.45057	1.46759	1.65122
sp|P36519|RM07_YEAST	12.33	2	2	-11.7419	0.910487	0.0380501	0.132195	0.411654	0.244609	0.232247	0.486509	0.497755	0.54803	0.747208	0.795392	1.08389	0.922739	0.914794	1.12929	1.08839	1.26193	1.45424	1.44717	1.51594	1.4879
sp|P36520|RM10_YEAST	6.83	2	2	-4.95657	0.53211	0.480061	0.504718	0.333158	0.439078	0.213946	0.481875	0.454261	0.551064	0.689484	0.877662	0.906628	0.764527	0.864695	1.02572	1.282	1.39346	1.3638	1.45797	1.71011	1.74737
sp|P36521|RM11_YEAST	8.03	2	2	-0.415186	0.89368	0.0234401	0.288635	0.200494	0.245088	0.277425	0.506505	0.527505	0.481695	0.591253	0.761316	0.907996	0.705569	0.993753	0.851273	1.18613	1.32271	1.03272	1.36433	1.70481	1.69292
sp|P36523|RM15_YEAST	11.07	2	2	-5.93139	0.478714	0.71705	0.407554	0.342735	0.431679	0.428858	0.476681	0.618923	0.5711	0.55846	0.721945	0.769379	0.738243	0.71108	0.956664	0.933806	0.990556	1.03116	1.32337	0.990142	1.2761
sp|P36542|ATPG_HUMAN	28.86	8	7	7.67123	0.967136	2.44365	2.49492	2.30156	2.08176	1.96871	1.79229	1.79802	1.42104	1.49001	1.20047	1.03728	1.00449	0.87958	0.621756	0.641776	0.462239	0.296744	0.163562	0.123151	0.0674176
sp|P36543|VATE1_HUMAN	26.11	5	5	6.02228	0.718761	3.01109	2.48956	2.55726	2.23717	2.29947	2.13605	1.90323	1.80975	1.55205	1.34266	1.2963	1.26643	1.08282	0.858694	0.634614	0.530424	0.397351	0.245205	0.406692	0.687331
sp|P36551|HEM6_HUMAN	16.96	7	6	6.63548	0.968506	2.93439	2.44064	2.18065	1.92248	2.18178	1.97476	1.77637	1.65202	1.68231	1.4363	1.37976	1.03941	0.914881	0.792697	0.632442	0.498549	0.370589	0.294893	0.265761	0.0386982
sp|P36578|RL4_HUMAN	41.92	14	11	7.31215	0.977426	2.6187	2.6742	2.44223	2.31258	2.12059	2.02924	1.72653	1.38662	1.53059	1.27795	0.932553	1.13437	0.863615	0.770529	0.58534	0.472162	0.35569	0.184425	0.121098	0.0387533
sp|P36639|8ODP_HUMAN	19.8	2	2	-2.85804	0.662906	2.72413	1.28034	2.15648	1.87349	2.41716	1.61531	0.910575	1.35088	1.45263	1.21648	1.22508	0.953898	0.843274	0.722179	0.604287	0.622027	0.434735	0.636641	0.070664	0.498648
sp|P36775|LONM_YEAST	25.6	19	16	0.102269	0.946027	0.0165658	0.30249	0.281265	0.320755	0.383684	0.43468	0.450256	0.608395	0.67963	0.753898	0.75415	0.938575	0.994564	1.07786	1.12934	1.2323	1.27075	1.41693	1.29902	1.51288
sp|P36776|LONM_HUMAN	35.66	21	18	5.35761	0.991316	2.87056	2.7152	2.45118	2.45882	2.28058	1.98499	1.83246	1.62328	1.5564	1.34112	1.22695	1.09143	0.96998	0.839358	0.766014	0.514963	0.398849	0.223649	0.135447	0.0340395
sp|P36915|GNL1_HUMAN	16.8	7	6	7.51496	0.954895	3.28753	2.76485	2.52708	2.09616	2.28431	1.97049	2.18079	1.83065	1.36079	1.41428	1.59105	1.09921	1.09921	0.767753	0.737736	0.537504	0.490716	0.423959	0.284471	0.0515648
sp|P36955|PEDF_HUMAN	9.09	3	3	3.22042	0.915423	3.01315	2.58514	2.64296	2.65877	2.21081	1.57831	1.35946	1.80669	1.38072	1.02678	1.22649	0.943247	0.528069	0.80182	0.628583	0.440459	0.334328	0.22377	0.250077	0.0464195
sp|P36957|ODO2_HUMAN	11.48	5	5	6.76259	0.868482	2.86821	2.71859	2.69647	2.14208	2.29578	2.2621	1.7369	1.86591	1.64698	1.63067	1.7381	1.26184	1.13553	0.83611	0.695657	0.712026	0.480829	0.302538	0.151017	0.365629
sp|P36959|GMPR1_HUMAN	12.17	3	2	-1.42122	0.948951	2.76982	2.89329	2.3133	2.62825	2.36806	2.24504	1.89729	1.39311	1.34989	1.27802	1.33173	0.918926	0.82012	0.842534	0.665829	0.502908	0.348789	0.275622	0.119664	0.0943137
sp|P36969|GPX4_HUMAN	15.74	3	3	-5.3056	0.869311	1.53374	1.71619	1.07258	1.74436	1.2307	1.65166	1.16792	1.33353	1.22493	1.22056	0.879935	1.04074	0.954751	0.896551	0.745134	0.641553	0.401911	0.414999	0.355915	0.234923
sp|P37012|PGM2_YEAST	55.01	17	16	11.0548	0.990552	0.0429483	0.132333	0.212011	0.281197	0.34164	0.423674	0.505006	0.593299	0.640381	0.712359	0.790141	0.93591	0.99613	1.07607	1.14432	1.09691	1.27246	1.39839	1.31072	1.49937
sp|P37108|SRP14_HUMAN	36.03	4	4	1.20429	0.894959	2.23114	2.39187	1.7979	2.31861	2.16686	2.19698	1.17962	1.62081	1.1667	1.22155	1.49169	1.28486	0.989839	0.782462	0.506606	0.485371	0.435575	0.212529	0.204193	0.130521
sp|P37198|NUP62_HUMAN	18.58	6	5	7.86075	0.989633	3.04921	2.59176	2.41186	2.32906	2.32963	2.02914	1.86108	1.67124	1.45328	1.31909	1.50016	1.16451	0.970409	0.784696	0.682664	0.508685	0.409635	0.230131	0.117467	0.0202553
sp|P37235|HPCL1_HUMAN	29.02	5	5	8.05964	0.970762	2.79146	2.44307	2.25755	2.17667	1.90285	1.82918	1.69446	1.70915	1.47138	1.39133	1.21255	1.10171	0.863975	0.713034	0.68238	0.501856	0.408531	0.357945	0.118396	0.0819512
sp|P37262|SOL2_YEAST	18.1	2	2	4.06372	0.907304	0.067813	0.214769	0.302717	0.305633	0.235873	0.472955	0.42669	0.715721	0.508635	0.764531	1.04731	0.845322	0.939883	1.07359	1.31095	1.22296	1.2265	1.35008	1.34335	1.60597
sp|P37263|YC16_YEAST	13.07	2	2	-5.83481	0.905757	0.109283	0.26636	0.267615	0.246479	0.323256	0.375994	0.53157	0.601721	0.639091	0.65993	0.669662	0.865001	1.02705	1.06773	0.915402	1.21519	1.36012	1.33977	1.49609	1.33832
sp|P37268|FDFT_HUMAN	10.79	4	3	-0.960366	0.879752	3.73927	2.4319	2.45897	2.48694	2.48565	2.31916	1.87907	2.16106	1.82158	1.74644	1.2289	1.37191	1.10823	1.23619	0.978427	1.0328	0.408474	0.10324	0.0672826	0.0827443
sp|P37291|GLYC_YEAST	73.13	26	23	6.46413	0.986199	0.0211985	0.126642	0.18683	0.283703	0.367008	0.417561	0.507021	0.551637	0.681733	0.818138	0.715978	0.834687	0.968389	1.02696	1.10172	1.22678	1.27108	1.32048	1.44844	1.47697
sp|P37292|GLYM_YEAST	62.24	20	19	3.77797	0.942462	0.117644	0.133334	0.20061	0.237526	0.336342	0.408216	0.471226	0.580457	0.652477	0.7768	0.676094	0.830139	0.948502	1.08307	1.16545	1.23387	1.20817	1.30611	1.22225	1.48828
sp|P37296|STV1_YEAST	2.25	2	2	-11.9608	0.695737	0.0968087	0.117221	0.546836	0.225042	0.812526	0.375955	0.667422	0.687976	0.457741	0.749458	2.68251	0.974094	1.16186	1.12104	0.850432	1.45734	1.21319	1.89861	2.27248	1.54288
sp|P37302|APE3_YEAST	25.33	9	8	4.94654	0.852824	0.185216	0.16203	0.21071	0.283867	0.354964	0.446013	0.518315	0.589423	0.673167	0.779018	0.472648	0.902178	1.02032	1.05943	1.17362	1.19953	1.37256	1.48324	1.52189	1.60646
sp|P37303|GLY1_YEAST	31.52	9	8	7.62544	0.855284	0.237149	0.192209	0.170226	0.296125	0.310691	0.401316	0.494099	0.569653	0.65461	0.792408	0.720873	0.868455	0.953818	1.05822	1.16514	1.25479	1.28848	1.36087	1.33735	1.53837
sp|P37802|TAGL2_HUMAN	76.38	11	11	9.5539	0.97242	2.95568	2.52355	2.25163	2.13758	2.13021	1.91811	1.81115	1.49307	1.36348	1.33882	1.23675	1.23515	0.965419	0.856901	0.617384	0.525997	0.368648	0.214967	0.132056	0.0798112
sp|P37837|TALDO_HUMAN	55.79	13	12	9.26531	0.983818	2.71746	2.45926	2.26868	1.921	2.10094	2.04435	1.79315	1.75774	1.56072	1.30023	1.44096	1.09647	0.870785	0.780488	0.60932	0.569615	0.373839	0.227988	0.131602	0.0307378
sp|P37838|NOP4_YEAST	3.94	2	2	-1.77377	0.281446	0.968903	0.99162	0.459249	0.553597	0.582735	0.85609	0.476127	0.825548	0.860696	0.680214	1.15789	0.947516	1.13281	1.4383	1.59838	1.73639	1.34815	1.94937	1.52104	2.31772
sp|P37898|AAP1_YEAST	37.03	22	16	-0.55144	0.712848	0.418449	0.254974	0.208584	0.297817	0.337996	0.357419	0.483837	0.539291	0.621969	0.697888	0.698287	0.88504	0.996952	1.05814	1.12288	1.13975	1.29763	1.46448	1.37302	1.60591
sp|P38009|PUR92_YEAST	67.57	22	20	5.18699	0.957694	0.0556458	0.126728	0.200414	0.286685	0.379431	0.429319	0.491206	0.627005	0.650001	0.764482	0.567485	0.985226	1.02773	1.03744	1.23816	1.24043	1.25394	1.54754	1.42176	1.66969
sp|P38011|GBLP_YEAST	83.7	15	14	7.16969	0.959971	0.0262598	0.135834	0.196101	0.266981	0.336656	0.402107	0.513477	0.534379	0.609803	0.657204	0.517288	0.923545	0.986767	0.961309	1.13085	1.1293	1.18427	1.30631	1.05379	1.45704
sp|P38013|AHP1_YEAST	85.23	8	5	0.268972	0.890354	0.00947231	0.139896	0.208742	0.307723	0.377168	0.419312	0.515104	0.600959	0.650367	0.70643	0.327119	0.957593	1.01007	1.04493	1.10827	1.20356	1.23683	1.31165	1.43259	1.40426
sp|P38041|BOB1_YEAST	8.57	5	5	-0.372736	0.921057	0.108807	0.509014	0.448284	0.647827	0.721202	0.606159	0.803023	0.856108	0.930294	0.963458	1.0904	1.06402	1.27366	1.19711	1.36928	1.36861	1.57685	1.69232	1.69509	1.85178
sp|P38061|RL32_YEAST	23.85	3	3	-0.518758	0.860076	0.0589174	0.257162	0.319579	0.431751	0.428625	0.599606	0.565667	0.657068	0.756825	0.838068	0.431403	0.848801	0.979281	1.12018	1.08519	1.24948	1.40931	1.49309	1.0026	1.4506
sp|P38063|KPR4_YEAST	19.33	2	2	-20.6797	0.126222	0.932527	0.902587	0.871271	0.909511	0.810334	0.651703	0.724266	0.569047	0.746964	1.0263	1.74796	0.879267	0.847763	1.11248	1.08087	1.13457	1.16641	1.26084	1.25391	1.31958
sp|P38065|AP2A_YEAST	6.15	5	3	-10.0384	0.826713	0.0273412	0.476849	0.43722	0.513521	0.598773	0.81386	0.532745	0.658856	0.832894	0.757978	0.867673	1.03999	1.15734	1.1376	1.17311	1.36672	1.53635	1.56286	1.93281	1.91845
sp|P38066|RIB1_YEAST	8.99	2	2	-3.828	0.921155	0.0775435	0.202782	0.0836914	0.339379	0.303332	0.400408	0.54073	0.609609	0.651236	0.828676	0.790618	0.827276	1.0022	1.13753	1.16606	1.23151	1.2847	1.36534	1.31979	1.52215
sp|P38067|UGA2_YEAST	17.3	5	5	-0.792059	0.955821	0.0866823	0.221014	0.220899	0.254762	0.36996	0.397198	0.467304	0.508646	0.648706	0.746128	0.812872	0.960555	1.04448	1.10312	1.15471	1.10895	1.28557	1.45204	1.35439	1.59295
sp|P38069|MNN2_YEAST	29.15	11	9	5.26403	0.965129	0.0515051	0.266603	0.264539	0.390371	0.390351	0.483561	0.502215	0.595617	0.639005	0.770727	0.744992	0.912345	1.04295	0.991942	1.12365	1.16454	1.2426	1.3352	1.34032	1.42492
sp|P38071|ETR1_YEAST	41.84	10	10	3.38872	0.554665	0.778043	0.113877	0.197294	0.258847	0.256333	0.38428	0.44685	0.558578	0.656577	0.702309	0.658487	0.895557	0.94098	1.114	0.963721	1.17808	1.38613	1.54152	1.16487	1.45161
sp|P38074|HMT1_YEAST	17.82	4	4	0.557514	0.941396	0.016727	0.0198016	0.168436	0.238478	0.257387	0.350008	0.453716	0.535781	0.580063	0.58671	0.807162	0.85166	0.959218	0.959102	1.07471	1.22988	1.23163	1.45398	0.984776	1.31997
sp|P38075|PDX3_YEAST	60.96	11	10	4.73117	0.893274	0.181225	0.152046	0.185439	0.278577	0.350946	0.402819	0.460591	0.60212	0.670815	0.745424	0.669748	0.91815	0.995645	0.978604	1.08198	1.13799	1.19607	1.19749	1.49035	1.41621
sp|P38077|ATPG_YEAST	41.48	10	8	7.0284	0.707767	0.34865	0.174544	0.195177	0.263215	0.307346	0.33593	0.455074	0.500387	0.592202	0.695416	0.488228	0.746249	0.801025	1.01062	1.09925	1.09466	1.30683	1.29829	1.40661	1.4442
sp|P38080|AKL1_YEAST	9.57	7	6	4.01584	0.932717	0.0324852	0.273632	0.256048	0.324997	0.339356	0.39602	0.476905	0.585571	0.689867	0.76396	0.666118	0.886154	0.916444	1.10654	1.19302	1.35098	1.34767	1.48059	1.55875	1.71281
sp|P38081|YBQ6_YEAST	30.54	13	11	1.62299	0.869244	0.195705	0.116332	0.179719	0.297523	0.332225	0.358004	0.528619	0.573129	0.666868	0.779038	0.657989	0.90502	0.904621	1.02532	1.19049	1.34186	1.35346	1.58915	1.42892	1.63571
sp|P38085|TAT1_YEAST	4.04	2	2	-100	0.665505	0.0863588	0.0863588	0.0969345	0.430202	0.813038	0.443969	0.798929	0.693764	0.735145	0.803756	0.134966	0.821782	0.9815	1.18776	1.20899	1.03024	1.22796	1.60223	1.67957	2.18876
sp|P38088|SYG_YEAST	55.51	31	28	2.81821	0.932766	0.105063	0.142239	0.202076	0.289925	0.340067	0.403853	0.469487	0.537531	0.644879	0.724401	0.52759	0.869636	0.972516	1.07181	1.15758	1.17218	1.26241	1.43876	1.29839	1.49284
sp|P38089|PP2C4_YEAST	5.6	2	2	-100	0.809469	0.099742	0.136102	0.099742	0.360745	0.381329	0.46203	0.54472	0.525022	0.49156	0.579815	0.78548	0.64508	0.490647	0.649243	0.807229	0.670525	0.752827	0.959602	0.886921	0.820542
sp|P38109|YBY9_YEAST	4.72	2	2	-114.136	0.729678	0.398318	0.142674	0.1828	0.252177	0.332885	0.425953	0.528854	0.665855	0.724651	0.611573	0.785298	1.02381	1.04738	1.13408	1.15984	1.25147	1.02147	1.38973	1.85176	1.2789
sp|P38112|MAK5_YEAST	6.73	4	4	0.959378	0.916909	0.0564194	0.054584	0.203454	0.433154	0.501186	0.458574	0.528053	0.596682	0.616404	0.744108	1.00113	0.90242	1.08017	1.26497	1.17321	1.2514	1.42845	1.46258	1.33423	1.7753
sp|P38113|ADH5_YEAST	17.66	5	5	0.845264	0.802316	0.0995862	0.436206	0.393688	0.448216	0.362346	0.400323	0.500261	0.519855	0.696327	0.877616	0.85128	0.796343	0.819766	1.04873	1.34261	1.3549	1.48227	1.52033	1.60882	1.84845
sp|P38115|ARA1_YEAST	70.64	17	16	6.20501	0.929361	0.121792	0.134036	0.180622	0.274335	0.324282	0.383343	0.488532	0.528743	0.660202	0.722537	0.63048	0.898499	0.973876	0.942476	1.05472	1.20434	1.38735	1.37858	1.16328	1.50357
sp|P38116|ARL1_YEAST	36.61	4	4	6.25102	0.777996	0.32488	0.233927	0.262134	0.271318	0.360096	0.458756	0.471879	0.63899	0.680708	0.807618	0.625664	0.939969	0.93562	1.07945	1.11811	1.35447	1.39736	1.51073	1.33171	1.52747
sp|P38117|ETFB_HUMAN	42.35	11	9	8.13144	0.912241	3.03643	2.85198	2.69357	2.45763	1.92412	2.23439	2.02369	1.59036	1.67908	1.45262	1.17091	1.01786	0.982587	0.870863	0.71779	0.65259	0.512947	0.273376	0.252718	0.223888
sp|P38121|DPOA2_YEAST	3.69	2	2	-11.2132	0.822388	0.164517	0.200665	0.164517	0.668319	0.576145	0.607268	0.610588	0.893021	0.837052	0.811408	0.84811	1.00752	0.926399	1.13924	1.11278	1.48035	1.40308	1.58831	1.58833	1.86097
sp|P38127|RIM2_YEAST	7.69	2	2	-4.98993	0.947319	0.121789	0.290978	0.31351	0.303176	0.483198	0.534467	0.641396	0.712203	0.862064	1.01648	0.974326	0.931826	1.11499	1.26707	1.20256	1.49281	1.51155	1.71901	1.40982	1.75674
sp|P38129|TAF5_YEAST	7.14	5	4	1.46661	0.943057	0.0330118	0.0397975	0.267721	0.311597	0.363666	0.393258	0.517368	0.592883	0.721971	0.812059	0.792056	0.91771	1.04672	1.05649	1.20228	1.21244	1.43734	1.62932	1.51583	1.78685
sp|P38130|KTR3_YEAST	40.84	13	12	6.04738	0.984324	0.0387881	0.146776	0.203274	0.251695	0.31677	0.378175	0.446311	0.508939	0.600254	0.726104	0.676897	0.82051	0.764503	0.952763	1.06288	1.01437	1.11127	1.23822	1.17482	1.35528
sp|P38131|KTR4_YEAST	21.55	7	7	4.2886	0.971317	0.0208077	0.228538	0.246211	0.306753	0.376838	0.434862	0.493412	0.523282	0.609795	0.747352	0.704264	0.809641	0.936247	1.05377	1.08672	1.19919	1.19272	1.3529	1.18702	1.49106
sp|P38132|MCM7_YEAST	3.2	2	2	-100	0.636718	0.0628597	0.0894636	0.101048	1.26307	0.581897	0.54177	0.594702	0.394273	0.490644	0.529007	0.747752	0.884213	0.788216	0.810195	0.735545	0.875406	0.855864	0.95935	0.839406	1.08852
sp|P38137|FAT2_YEAST	28.91	13	13	9.93498	0.842321	0.266521	0.141864	0.187602	0.24056	0.334017	0.384041	0.473124	0.574154	0.667423	0.710324	0.79539	0.809595	0.954791	1.04208	1.13778	1.19148	1.31687	1.29209	1.35954	1.42508
sp|P38138|GLU2A_YEAST	7.13	5	4	0.878702	0.935239	0.05974	0.0794192	0.197552	0.392691	0.287519	0.465356	0.482155	0.647973	0.874584	0.858816	0.833663	0.864346	1.00461	1.06854	1.24954	1.39796	1.37956	1.5856	1.36833	1.63077
sp|P38143|GPX2_YEAST	68.52	6	6	6.22515	0.828075	0.319816	0.208002	0.243952	0.287426	0.413965	0.485451	0.525109	0.608113	0.668644	0.697518	0.809303	0.973183	1.15517	1.11583	1.21174	1.22733	1.34536	1.4995	1.314	1.48027
sp|P38144|ISW1_YEAST	15.94	12	11	1.21686	0.96561	0.0381461	0.208961	0.292837	0.315414	0.320433	0.399573	0.468944	0.617998	0.647775	0.74036	0.803867	0.871026	0.995182	1.11732	1.16339	1.09072	1.29151	1.45618	1.28213	1.52457
sp|P38145|RISA_YEAST	44.12	7	7	0.0014451	0.943524	0.0139114	0.147218	0.255156	0.332177	0.343663	0.398298	0.450017	0.38557	0.647151	0.600224	0.705885	0.919312	0.926605	0.917004	0.96651	1.00957	1.30365	1.36821	1.11461	1.50261
sp|P38146|YPT10_YEAST	12.06	2	2	0.903857	0.883009	0.0709758	0.382833	0.203181	0.262718	0.294596	0.416452	0.476127	0.53082	0.622524	0.763791	0.846026	0.770666	0.950593	0.827249	1.06427	1.02569	1.28504	1.32815	1.44369	1.54245
sp|P38153|AP3M_YEAST	12.63	4	4	-2.59369	0.895559	0.0717622	0.0646391	0.240748	0.311061	0.403107	0.447592	0.440564	0.567156	0.460491	0.71769	1.16505	0.937834	0.870781	1.00964	1.13586	1.18813	1.28993	1.35227	1.51506	1.46951
sp|P38159|RBMX_HUMAN	35.29	4	3	0.479855	0.920209	2.04925	1.8127	1.42988	1.79915	1.61196	1.69388	1.78154	1.79611	1.64478	1.40725	0.689131	1.18972	1.00929	0.795994	0.716449	0.53912	0.32334	0.255551	0.162375	0.0101232
sp|P38164|SEA4_YEAST	3.18	3	2	-7.61545	-0.609764	3.14433	2.59072	3.40796	2.45883	2.1156	2.30702	2.14295	1.82565	1.30566	1.28944	1.17082	1.03157	1.10741	0.68812	0.637008	0.58688	0.551081	0.360626	0.331822	0.273872
sp|P38166|SFT2_YEAST	16.28	3	2	-100	-0.083858	0.524969	0.694088	1.35746	2.74143	0.767588	1.50406	1.34137	0.970042	0.992225	0.920155	0.0353067	0.62653	0.548705	0.650084	0.631022	0.296393	0.686029	1.22352	0.422068	1.95851
sp|P38167|ECM21_YEAST	1.79	2	2	-100	0.40906	0.00203686	0.0852805	0.186518	0.194856	0.228933	0.271372	0.307112	0.388493	0.174384	0.527489	0.357971	0.155364	0.11662	0.605152	0.0933533	0.735425	0.184324	0.74634	0.835033	0.122727
sp|P38169|KMO_YEAST	4.13	2	2	-0.548471	0.905609	0.0552151	0.244329	0.165389	0.221152	0.328479	0.40352	0.361954	0.533005	0.572467	0.668588	0.50232	0.729752	0.65187	0.80618	0.971535	1.0455	1.01615	1.19966	1.19817	1.19296
sp|P38174|MAP2_YEAST	32.54	9	6	14.3946	0.978501	0.0236462	0.106768	0.149663	0.219283	0.328443	0.376194	0.524995	0.594377	0.619423	0.807974	0.643799	0.948617	1.04813	1.15659	1.18958	1.19834	1.35019	1.47833	1.39592	1.58715
sp|P38181|NU170_YEAST	7.52	8	6	-0.802916	0.933019	0.0726838	0.31129	0.349587	0.320091	0.408287	0.51356	0.63533	0.670499	0.68842	0.797351	0.973789	0.846086	0.993829	1.06139	1.43406	1.19761	1.40084	1.64634	1.44364	1.6665
sp|P38187|UBP13_YEAST	3.08	2	2	-100	-0.344826	1.69063	1.50826	1.34947	0.979161	0.919712	1.15403	0.893132	0.986219	1.05836	0.980666	1.61964	0.934888	1.17552	1.05107	0.904403	1.25687	1.02328	1.31198	0.923184	1.19508
sp|P38197|YBD6_YEAST	24.51	5	5	6.76552	0.77424	0.394967	0.135202	0.20187	0.306668	0.340553	0.435545	0.522613	0.571748	0.64328	0.828797	1.00128	0.948049	0.955754	1.11533	1.26018	1.31247	1.39056	1.49838	1.32072	1.56012
sp|P38199|HEK2_YEAST	19.95	6	6	8.42515	0.966193	0.0241175	0.148722	0.184676	0.319319	0.339998	0.435342	0.503088	0.636587	0.572563	0.704068	0.779339	0.96929	0.94398	0.934734	0.97133	1.05953	1.28789	1.42067	1.36506	1.24922
sp|P38203|LSM2_YEAST	22.11	2	2	-100	-0.0581742	1.32971	0.858927	0.41028	0.364117	0.798054	1.15527	0.354247	1.01389	0.442704	0.212309	0.448227	1.16955	1.2591	1.14453	1.13425	0.647056	0.862397	0.540822	0.41523	0.161345
sp|P38205|NCL1_YEAST	49.71	24	21	5.72738	0.992167	0.0177077	0.156087	0.216681	0.26544	0.362596	0.422712	0.499143	0.593844	0.672634	0.777761	0.810012	0.930415	1.06353	1.07996	1.20938	1.30301	1.35396	1.43045	1.42113	1.52956
sp|P38217|IMB2_YEAST	8.17	6	5	9.24871	0.984299	0.053773	0.192847	0.234124	0.290266	0.380316	0.433337	0.513247	0.575286	0.686646	0.839547	0.817933	0.901882	0.997309	1.15044	1.24735	1.2308	1.3803	1.46649	1.38761	1.66512
sp|P38219|OLA1_YEAST	65.23	20	19	9.04963	0.965575	0.0668998	0.127026	0.195642	0.291908	0.341709	0.435168	0.498484	0.570421	0.661882	0.746165	0.616937	0.928137	0.97381	1.06244	1.19522	1.2152	1.26092	1.47988	1.43272	1.58706
sp|P38221|CDS1_YEAST	5.25	2	2	1.183	0.810589	0.266947	0.16896	0.296908	0.357062	0.334023	0.360145	0.366902	0.639977	0.730879	0.763057	0.782073	0.815052	0.957408	1.08166	1.18681	1.45978	1.1953	1.31668	1.19565	1.52026
sp|P38225|FAT1_YEAST	6.28	3	3	-0.203862	0.898072	0.033107	0.0454171	0.153402	0.242763	0.422416	0.511213	0.696482	0.539997	0.561589	0.772877	0.570041	1.01728	1.02759	0.94446	1.19902	0.932409	1.07039	1.15404	1.26032	1.39754
sp|P38230|QOR_YEAST	29.34	8	7	0.561592	0.953153	0.0944632	0.216646	0.249012	0.302023	0.369416	0.437613	0.492517	0.539157	0.635147	0.725891	0.724309	0.988369	1.1553	1.10469	1.18679	1.10733	1.3978	1.51379	1.31533	1.67792
sp|P38234|RFS1_YEAST	51.9	7	6	4.24755	0.96124	0.0990559	0.142591	0.234577	0.303969	0.359289	0.45089	0.551026	0.652155	0.615773	0.732175	0.769475	1.05326	1.00461	1.08529	1.2002	1.20199	1.26361	1.3865	1.11431	1.49657
sp|P38235|YBQ3_YEAST	21.23	5	5	1.1901	0.974147	0.0457695	0.133988	0.191864	0.272633	0.286833	0.404465	0.424919	0.526328	0.673796	0.731687	0.729672	0.933378	0.901976	1.14309	1.34505	1.3332	1.32669	1.21883	1.22803	1.6668
sp|P38237|UBP14_YEAST	5.63	4	4	3.88744	0.928693	0.0445833	0.056134	0.163972	0.24905	0.28323	0.336492	0.420713	0.568714	0.639763	0.860843	0.795453	0.668937	0.78927	0.986897	1.00386	1.19249	1.05415	1.12426	1.56711	1.32499
sp|P38244|M28P1_YEAST	1.95	2	2	-100	0.536706	0.507282	0.247301	0.299869	0.335661	0.513351	0.983121	1.15985	0.569944	0.466945	1.36765	0.686297	0.892362	0.892407	1.67522	1.0959	1.3872	1.35773	1.01161	1.83783	1.40531
sp|P38247|SLM4_YEAST	23.46	2	2	0.885794	0.652457	0.0142826	0.203661	0.276344	0.316598	0.183931	0.437817	0.29927	0.555854	0.34134	0.378035	0.52842	0.331635	0.351241	1.11728	0.985818	0.834654	1.1969	1.42355	0.760655	1.46942
sp|P38248|ECM33_YEAST	9.32	3	3	7.44681	0.954492	0.0208044	0.136055	0.215689	0.296433	0.382047	0.473818	0.421366	0.664811	0.73001	0.880628	0.960674	0.963732	1.10439	1.13732	1.2654	1.35113	1.21154	1.10642	1.07515	1.19398
sp|P38249|EIF3A_YEAST	37.76	29	28	7.43132	0.927253	0.13906	0.133694	0.203335	0.256685	0.329728	0.390796	0.467517	0.551562	0.628567	0.752079	0.697528	0.820184	0.93002	1.06395	1.10512	1.1534	1.34721	1.35841	1.37178	1.51305
sp|P38250|IST2_YEAST	18.08	11	11	5.96784	0.958199	0.0149462	0.140426	0.157962	0.200658	0.29052	0.382929	0.450945	0.55248	0.666735	0.72974	0.5455	0.789705	0.840717	1.05653	1.03617	1.15061	1.23632	1.36826	1.53866	1.53716
sp|P38251|RFC5_YEAST	17.51	5	3	-3.07472	0.904526	0.0459986	0.229535	0.379585	0.360693	0.445164	0.516002	0.49082	0.604037	0.743258	1.00103	0.879241	0.619424	0.91696	1.13312	1.17893	1.25835	1.2089	1.53627	1.3525	1.7646
sp|P38254|TTL_YEAST	9.69	5	3	-12.9839	-0.040528	1.40763	1.67726	0.799387	0.263608	0.459878	0.499117	0.477018	0.641182	0.715714	0.640576	0.816347	0.877448	0.996291	1.33228	0.924537	1.10854	1.27059	1.45453	1.48538	1.45141
sp|P38255|RXT2_YEAST	11.16	4	3	-7.45046	0.933646	0.0617992	0.157028	0.233032	0.398463	0.461524	0.59002	0.59453	0.639202	0.668982	0.909067	0.634471	0.971096	1.06743	1.00216	1.15113	1.34172	1.36375	1.5818	1.5974	1.61551
sp|P38256|YBU6_YEAST	20.87	4	3	7.68419	0.980074	0.0112391	0.0964416	0.162955	0.207518	0.355794	0.356549	0.41111	0.482871	0.67163	0.739619	0.67513	0.924353	1.03026	1.04147	1.14722	1.09541	1.23812	1.35433	1.17048	1.49879
sp|P38260|FES1_YEAST	33.79	7	6	-0.888843	0.903889	0.0370082	0.201975	0.229865	0.231341	0.356677	0.328118	0.364652	0.461079	0.563631	0.524269	0.476432	0.71931	0.656214	0.93331	1.02128	1.10977	1.0149	1.24039	1.19041	1.50317
sp|P38261|EXO84_YEAST	7.04	4	4	0.430746	0.873124	0.0785133	0.0467984	0.0755977	0.386486	0.313715	0.364475	0.550603	0.576459	0.543396	0.745593	0.731772	1.01781	0.871191	0.965624	1.21912	1.44028	1.3035	1.42566	1.55796	1.74343
sp|P38262|SIF2_YEAST	4.3	2	2	-7.001	0.848294	0.0210942	0.157099	0.185628	0.454717	0.468589	0.709672	0.502439	0.494752	0.98277	0.920618	0.993404	0.556896	1.17815	1.10881	1.35042	1.4064	1.46348	1.93202	1.66024	1.25087
sp|P38264|PHO88_YEAST	26.06	4	4	9.48854	0.92557	0.114425	0.154486	0.201358	0.240716	0.252979	0.418141	0.449795	0.51245	0.643073	0.720712	0.906827	0.82587	0.984959	1.13891	1.18579	1.28055	1.35468	1.47865	1.65668	1.64642
sp|P38272|SHE3_YEAST	11.76	4	4	-6.61973	0.803829	0.0776999	0.0714575	0.0867895	0.292837	0.0722048	0.384455	0.522671	0.348419	0.700403	0.671286	0.810059	0.719623	0.862188	1.0241	0.966026	1.07441	1.27073	1.38056	1.39617	1.49153
sp|P38276|YBY7_YEAST	26.26	3	3	0.565181	0.918246	0.0642815	0.265057	0.286955	0.29877	0.355861	0.391507	0.448174	0.503157	0.607852	0.55684	0.6688	0.828978	0.843952	1.03888	1.13403	1.09331	1.33045	1.34316	1.3076	1.43635
sp|P38281|APD1_YEAST	34.49	9	6	8.86698	0.976272	0.0245775	0.154841	0.182805	0.261975	0.345837	0.389703	0.483044	0.542855	0.644321	0.7286	0.63907	0.816371	0.898356	1.02841	1.12033	1.18732	1.25548	1.38328	1.5479	1.55079
sp|P38286|MKAR_YEAST	9.22	3	3	4.73874	0.724913	0.450763	0.170083	0.208959	0.272919	0.33498	0.423086	0.476116	0.581413	0.685817	0.737583	0.856257	0.864235	0.911534	1.06928	1.20792	0.92012	1.33831	1.46935	1.08749	1.47159
sp|P38288|TOS1_YEAST	20.88	5	5	6.71142	0.964702	0.0514462	0.142835	0.196504	0.259045	0.350457	0.402572	0.481089	0.577637	0.607407	0.730308	0.595029	0.985482	1.09295	1.04386	1.11193	1.20021	1.32151	1.46602	1.16151	1.55856
sp|P38293|UMP1_YEAST	14.86	2	2	-100	-0.447722	3.05911	2.97717	2.60458	0.785789	1.35074	0.610145	0.433269	0.825121	0.920531	0.664801	1.13229	0.685181	0.775649	0.953227	1.28399	1.18626	0.829736	1.06492	1.48662	1.46031
sp|P38295|MCFS2_YEAST	37.03	12	11	8.46404	0.969573	0.000535558	0.149808	0.209957	0.276617	0.322292	0.360417	0.458031	0.588052	0.587473	0.735965	0.602435	0.902086	1.04456	1.03326	1.11033	1.24513	1.33308	1.47877	1.23694	1.53336
sp|P38314|SDS24_YEAST	18.98	7	6	1.83014	0.899223	0.156266	0.139853	0.195375	0.271043	0.296278	0.391111	0.425684	0.524655	0.686924	0.780497	0.631528	0.824485	0.888208	1.07563	1.21157	1.17903	1.28395	1.33622	1.30673	1.42163
sp|P38323|MCX1_YEAST	5	2	2	-0.0817955	0.935542	0.0326728	0.0803153	0.138208	0.20403	0.191719	0.23649	0.325231	0.477735	0.634895	0.752849	0.568385	0.83614	0.717782	1.03125	1.25207	0.948324	1.39591	1.34519	1.53777	1.3618
sp|P38325|OM14_YEAST	32.09	3	3	2.16203	0.596914	0.530625	0.166042	0.243164	0.207819	0.309265	0.381469	0.430207	0.511976	0.450841	0.625433	0.553846	0.885097	0.804567	0.799943	1.03374	1.08416	1.11962	1.33402	0.996063	1.16132
sp|P38328|ARPC1_YEAST	40.36	9	8	10.2629	0.987135	0.0289072	0.177498	0.197972	0.250792	0.361408	0.418336	0.49055	0.603721	0.646432	0.719336	0.830049	0.902341	1.00229	1.10823	1.16794	1.12736	1.29015	1.37711	1.30038	1.49631
sp|P38333|ENP1_YEAST	21.33	8	5	0.11682	0.864901	0.0542558	0.356092	0.264388	0.323941	0.329227	0.352735	0.493244	0.531742	0.47212	0.588826	0.728977	0.890441	0.833691	0.888987	0.920641	1.13409	1.11072	1.28469	1.30982	1.26636
sp|P38339|RGD1_YEAST	5.11	2	2	-9.98616	0.611453	0.108889	0.108889	0.456217	0.573867	1.24766	0.667465	0.684341	0.670618	0.548188	0.534304	0.742119	0.701728	0.703151	0.816395	0.919082	0.951326	1.05053	1.25768	0.950152	1.32217
sp|P38340|NTM1_YEAST	28.02	4	4	0.867976	0.913391	0.0871425	0.259531	0.264583	0.24885	0.31741	0.305727	0.537942	0.564299	0.615891	0.672264	0.688598	0.907583	0.962532	1.07188	1.16096	1.21845	1.32413	1.48326	1.23503	1.59307
sp|P38345|FMP21_YEAST	14.49	2	2	-10.5934	0.75243	0.257044	0.165471	0.1643	0.241748	0.331134	0.354804	0.478515	0.572866	0.669539	0.675308	0.697144	0.679651	1.05692	0.717497	1.08377	0.831622	0.546757	0.721538	0.989606	1.0074
sp|P38349|UBX7_YEAST	7.8	3	3	-7.16643	0.583423	0.503196	0.204142	0.705371	0.276772	0.411677	0.416334	0.535666	0.699381	0.709863	0.668979	0.793929	1.05736	1.19098	1.17083	1.02743	1.29923	1.65305	1.45194	0.947979	1.62535
sp|P38351|PAF1_YEAST	18.88	5	3	-26.6965	0.00839009	33.2347	0.167985	1.47907	0.921307	0.566936	0.712992	0.545702	0.570696	0.637237	1.1193	0.709606	0.951853	1.03	1.04391	1.24072	1.23016	1.36271	1.454	1.38615	1.47899
sp|P38353|SSH1_YEAST	14.9	5	5	2.14474	0.937598	0.0897532	0.12268	0.151738	0.280381	0.316449	0.355727	0.436784	0.54442	0.677641	0.667742	0.593451	0.806502	0.841402	0.911648	1.15231	1.08388	1.20066	1.23351	1.43596	1.55741
sp|P38355|YB8B_YEAST	8.2	2	2	-0.431931	0.434511	0.95341	0.393922	0.436704	0.496572	0.388583	0.509216	0.512624	0.577232	0.625671	0.757174	1.0439	0.893303	0.969996	1.06096	1.27914	1.15258	1.29203	1.40735	1.30954	1.6186
sp|P38426|TPS3_YEAST	24.86	17	14	1.03649	0.966105	0.0529812	0.259139	0.243881	0.309189	0.363376	0.456371	0.51822	0.607824	0.726016	0.896306	0.812662	0.895885	1.01068	1.13198	1.20154	1.272	1.39493	1.4185	1.54663	1.60827
sp|P38427|TSL1_YEAST	35.34	28	24	5.05129	0.851972	0.248159	0.145223	0.209594	0.257555	0.332858	0.40388	0.458442	0.553269	0.669394	0.76798	0.701927	0.812047	0.916219	1.06107	1.1053	1.11943	1.21095	1.39461	1.2803	1.52681
sp|P38431|IF5_YEAST	44.69	13	11	2.44154	0.974822	0.00833061	0.178251	0.220645	0.274931	0.346113	0.416579	0.502975	0.573603	0.648726	0.689184	0.847072	0.801264	0.880445	1.07102	1.10201	1.01634	1.26436	1.40716	1.51506	1.5109
sp|P38432|COIL_HUMAN	16.67	6	5	7.52221	0.966362	2.82664	2.28575	2.24941	2.41481	2.19472	2.07855	1.8457	1.72815	1.55739	1.52597	1.69531	1.17751	0.952158	0.790791	0.724261	0.54955	0.380542	0.314903	0.0340892	0.0150189
sp|P38439|LEO1_YEAST	5.39	2	2	0.148239	-0.414333	2.74559	1.90946	2.12216	2.02231	2.09933	1.75994	1.82818	1.61611	1.28143	1.07111	1.17262	1.12877	0.947992	0.631832	0.712215	0.591313	0.39374	0.213154	0.135169	0.162375
sp|P38523|GRPE_YEAST	52.19	7	6	3.10678	0.969484	0.0599958	0.121742	0.219575	0.261165	0.383526	0.397109	0.495859	0.613232	0.653293	0.712487	0.662085	0.922864	1.08691	1.10633	1.09379	1.25995	1.35526	1.53564	1.34834	1.59225
sp|P38555|YPT31_YEAST	50.67	3	2	-4.93905	0.971706	0.0537735	0.148361	0.189688	0.205007	0.295721	0.381925	0.441571	0.633294	0.642798	0.723332	0.759206	0.918633	1.04623	1.10023	1.13325	1.16971	1.30729	1.48567	1.40186	1.54158
sp|P38606|VATA_HUMAN	33.39	15	14	6.59813	0.774399	3.23834	2.82772	2.5394	2.6929	2.30988	2.16626	2.05115	1.71964	1.7126	1.4778	1.43157	1.06882	1.06297	0.809772	0.679292	0.609334	0.436917	0.227251	0.191679	0.610038
sp|P38616|YGP1_YEAST	21.75	6	6	6.61661	0.941807	0.0148379	0.182811	0.198159	0.326491	0.392206	0.496042	0.565443	0.572189	0.711082	0.803806	0.812785	0.757463	0.771742	0.895127	1.19787	1.24458	1.19133	1.42289	1.68076	1.5473
sp|P38620|KPR2_YEAST	16.98	2	2	0.333149	0.847707	0.0885558	0.363381	0.250813	0.341615	0.260787	0.516382	0.410395	0.520225	0.623055	0.6924	1.16084	0.823385	0.950103	1.15584	1.28695	1.3933	1.68169	1.57223	1.49062	2.05203
sp|P38624|PSB1_YEAST	31.63	5	5	3.12181	0.890223	0.167827	0.184176	0.229458	0.317243	0.403682	0.403431	0.510389	0.485889	0.726099	0.708454	0.719268	0.858133	0.960192	0.942475	1.18354	1.17317	1.15754	1.34495	1.73816	1.70672
sp|P38625|GUAA_YEAST	44.57	18	16	11.3417	0.792854	0.34163	0.116942	0.194812	0.283888	0.326217	0.427161	0.489221	0.563574	0.675921	0.755502	0.656732	0.871593	0.91826	1.01753	1.14066	1.17905	1.31165	1.37619	1.27606	1.45184
sp|P38626|NCB5R_YEAST	38.73	8	8	3.22213	0.857055	0.223402	0.184306	0.249255	0.294654	0.343596	0.3933	0.439957	0.586087	0.656281	0.801147	0.652726	0.736518	0.917464	0.973654	1.06485	1.13847	1.17275	1.33401	1.45354	1.46806
sp|P38627|URA8_YEAST	14.36	5	2	-100	0.546795	0.402315	0.543282	0.542339	0.599959	0.421744	0.448374	0.631656	0.683385	0.843732	0.760145	0.566959	0.806288	0.910983	1.086	1.09155	1.16641	1.10106	1.02364	1.80069	1.50029
sp|P38628|AGM1_YEAST	11.31	5	4	2.07601	0.914955	0.11219	0.099099	0.241553	0.26941	0.361241	0.404377	0.399798	0.558039	0.561363	0.720882	0.836569	0.869994	1.04348	1.23326	1.19747	1.3454	1.25731	1.83308	1.63249	1.67878
sp|P38629|RFC3_YEAST	25	5	4	-5.16871	0.758842	0.12183	0.630062	0.354342	0.656445	0.350022	0.495394	0.497837	0.604922	0.746838	0.814289	0.950459	0.934644	1.10044	1.11971	1.44049	1.13723	1.39278	1.42737	1.42606	1.80194
sp|P38631|FKS1_YEAST	17.43	12	12	9.41091	0.963156	0.0146932	0.156753	0.192449	0.244624	0.346516	0.356016	0.427845	0.516431	0.602729	0.703164	0.518842	0.891623	0.915334	0.99198	1.09886	1.16568	1.14445	1.33499	1.21442	1.50287
sp|P38646|GRP75_HUMAN	56.26	27	26	6.48835	0.976225	2.49164	2.58604	2.38437	2.32222	2.21838	2.03324	1.97067	1.75188	1.53527	1.29644	1.24443	1.25334	1.00829	0.797152	0.654866	0.492742	0.392376	0.215327	0.136739	0.0707799
sp|P38682|GLO3_YEAST	13.18	6	5	2.11965	0.970812	0.0241728	0.173144	0.22748	0.224003	0.273307	0.428507	0.513821	0.614005	0.622937	0.838822	0.919835	0.967339	1.10868	1.14673	1.22177	1.358	1.33879	1.66741	1.49633	1.72902
sp|P38687|SRP68_YEAST	16.03	6	6	3.09635	0.913498	0.0423107	0.237242	0.249289	0.413007	0.438631	0.472078	0.450745	0.52013	0.605131	0.634204	0.662269	0.782486	0.969381	1.0144	1.29297	1.27039	1.32843	1.49121	1.30673	1.78392
sp|P38688|SRP72_YEAST	9.38	5	4	-2.45937	0.956696	0.0427164	0.131145	0.107287	0.233647	0.308305	0.371084	0.516239	0.564127	0.664347	0.895933	1.09441	0.911605	0.88211	1.18263	1.30548	1.35481	1.34125	1.52856	1.40233	1.68106
sp|P38689|KPR3_YEAST	24.38	6	3	-5.19232	0.96955	0.00654884	0.140137	0.177201	0.289451	0.324522	0.4058	0.516559	0.512528	0.64511	0.776168	0.688192	0.860562	0.77614	1.09444	1.22689	1.19071	1.2642	1.36942	1.2422	1.32947
sp|P38694|MSC7_YEAST	10.25	6	5	1.25486	0.921038	0.078412	0.211978	0.304862	0.306012	0.331232	0.419048	0.482531	0.624399	0.606163	0.857353	0.627644	0.797475	1.0345	1.16085	1.1879	1.30395	1.49886	1.5418	1.77929	1.6855
sp|P38698|PPX1_YEAST	26.2	8	7	0.238775	0.889922	0.0400066	0.268479	0.387981	0.335279	0.357335	0.391353	0.451913	0.519834	0.563271	0.712061	0.61939	0.768809	0.837756	1.06024	1.11934	1.26447	1.2161	1.26489	0.990663	1.46278
sp|P38701|RS20_YEAST	36.36	4	4	0.328214	0.964793	0.0012417	0.127449	0.162857	0.283842	0.346215	0.430738	0.49831	0.600241	0.664258	0.625887	0.559611	0.873091	0.948861	1.04646	1.10553	1.18007	1.19819	1.38059	1.32915	1.4485
sp|P38707|SYNC_YEAST	54.15	21	17	7.5721	0.991037	0.00491536	0.14162	0.219992	0.287988	0.362647	0.410031	0.488736	0.636781	0.671083	0.773534	0.733613	0.927806	0.927269	1.05122	1.10815	1.21313	1.23715	1.3336	1.27696	1.53891
sp|P38708|YHI0_YEAST	48.4	23	20	11.2047	0.989674	0.0108511	0.127518	0.191237	0.257416	0.347078	0.41289	0.506519	0.572288	0.651977	0.727996	0.691811	0.964365	1.02365	1.072	1.17537	1.18718	1.3142	1.40382	1.30723	1.59421
sp|P38715|GRE3_YEAST	49.54	13	12	3.46692	0.964372	0.0837188	0.132897	0.186916	0.229648	0.317325	0.364536	0.396663	0.539852	0.563224	0.682469	0.720715	0.816602	0.969098	0.995193	1.03555	1.17956	1.17905	1.2298	1.27236	1.30368
sp|P38720|6PGD1_YEAST	65.85	17	16	8.28953	0.960034	0.0477887	0.115671	0.180543	0.237331	0.298713	0.358182	0.424275	0.558543	0.616822	0.66412	0.51794	0.876171	0.96092	1.05244	1.1609	1.24692	1.23123	1.43724	1.38404	1.52852
sp|P38732|EFM1_YEAST	5.3	2	2	-4.63792	0.757712	0.0849798	0.100873	0.114685	0.787166	0.420684	0.734741	0.556873	0.64518	0.485234	0.647671	0.827663	0.886643	0.9039	1.15757	1.56586	1.11025	1.53554	1.45934	1.37188	1.3425
sp|P38736|GOSR1_YEAST	25.56	5	5	0.448307	0.963623	0.0502674	0.158334	0.143328	0.242359	0.324036	0.37167	0.445133	0.455101	0.589578	0.762143	0.816503	0.779356	0.856601	1.00037	1.16957	1.28341	1.37864	1.50926	1.35881	1.55744
sp|P38737|ECM29_YEAST	5.03	8	6	-2.67246	0.843256	0.0716345	0.365887	0.315495	0.298647	0.409388	0.418876	0.428861	0.519866	0.600618	0.735071	0.769403	0.653503	0.792298	0.988833	1.27477	1.1699	1.24043	1.2551	1.66142	1.49587
sp|P38753|HSE1_YEAST	7.08	2	2	-100	0.341658	0.106426	0.106426	1.05789	0.993829	0.796193	0.646775	0.824665	0.505768	0.918604	0.799651	0.844343	0.633622	0.689928	0.930242	0.957829	0.822106	0.881615	0.964148	0.998799	1.05406
sp|P38755|OSH7_YEAST	30.66	9	8	2.15594	0.873329	0.0239798	0.370009	0.222617	0.296309	0.277231	0.315464	0.41564	0.517839	0.579214	0.643308	0.777926	0.827074	0.837914	0.955957	1.10249	0.903721	1.16078	1.32686	1.01626	1.44142
sp|P38758|TDA3_YEAST	12.62	4	3	2.25905	0.744739	0.362503	0.0562968	0.195022	0.246736	0.289563	0.368799	0.461082	0.52577	0.615331	0.771886	0.60768	0.841666	0.8012	1.04439	1.0958	1.0619	1.25436	1.2688	1.24803	1.41989
sp|P38759|VPS29_YEAST	23.05	5	5	1.45653	0.922837	0.068296	0.200915	0.379396	0.298282	0.357664	0.517844	0.516045	0.646801	0.645511	0.81701	0.687235	0.892857	0.848914	1.20092	1.20021	1.21144	1.33066	1.52079	1.60782	1.8772
sp|P38764|RPN1_YEAST	27.09	20	15	-1.13289	0.989121	0.0242504	0.164726	0.207281	0.273987	0.36201	0.439437	0.505775	0.616189	0.692479	0.803987	0.796751	0.913349	1.02685	1.05203	1.22723	1.27283	1.30716	1.49902	1.46078	1.53855
sp|P38765|YHI9_YEAST	9.52	2	2	-4.15909	0.609651	0.0748557	0.0748557	0.172566	0.0748557	1.9098	0.543295	0.850032	0.687975	0.851989	0.800836	0.127802	1.14779	1.59324	1.45488	1.44685	1.49355	1.95936	1.76064	1.72214	2.00288
sp|P38773|DOG2_YEAST	16.26	4	3	5.99426	0.961091	0.0414296	0.168807	0.196278	0.210325	0.295287	0.435372	0.497965	0.655537	0.66898	0.869427	1.01169	0.764081	1.05266	1.13285	1.27656	1.30416	1.21808	1.42495	1.46358	1.73889
sp|P38777|FSH1_YEAST	43.62	8	6	2.25933	0.985954	0.0392113	0.124957	0.1876	0.277942	0.35202	0.419439	0.469796	0.63241	0.711444	0.775187	0.745515	0.9074	0.979374	1.01909	1.13311	1.15719	1.30308	1.4452	1.2848	1.54058
sp|P38779|CIC1_YEAST	7.98	3	3	-2.37491	0.290894	0.729382	0.573657	0.690535	0.352397	0.49612	0.55224	0.462088	0.543699	0.575291	0.861795	0.761291	0.869868	0.822668	0.970882	1.18466	1.25415	1.5696	1.59387	1.66407	1.67321
sp|P38781|RSC30_YEAST	3.06	2	2	-100	-0.571155	2.94531	2.56835	1.3216	1.40523	1.55372	1.60574	1.91022	1.33956	1.11098	1.00963	0.29276	0.931623	1.07016	0.801739	0.846559	0.715636	0.353954	0.50229	0.46447	0.406452
sp|P38787|PANE_YEAST	41.69	12	11	1.88964	0.978022	0.0449689	0.138835	0.234134	0.300326	0.366203	0.406358	0.522356	0.626552	0.699726	0.770789	0.693994	0.886585	0.982277	1.0512	1.16157	1.2583	1.38923	1.4951	1.51135	1.53426
sp|P38788|SSZ1_YEAST	50.37	19	18	7.08043	0.952377	0.0765188	0.133121	0.19673	0.286266	0.340006	0.411061	0.489441	0.533473	0.653799	0.715368	0.546035	0.853563	0.899675	0.97861	1.07533	1.09608	1.28351	1.42522	1.29856	1.47244
sp|P38791|DHYS_YEAST	65.89	18	15	9.3134	0.970355	0.00649294	0.136922	0.194155	0.277089	0.36136	0.426257	0.496631	0.55371	0.637208	0.737129	0.564999	0.887023	0.987968	1.06842	1.18493	1.16421	1.26641	1.39258	1.39519	1.53322
sp|P38792|RRP4_YEAST	12.81	3	3	-6.86163	0.922728	0.045968	0.118751	0.198375	0.314603	0.292734	0.285481	0.496539	0.436386	0.518376	0.456669	0.932458	0.789156	0.929847	1.02785	0.88166	1.01422	1.14434	1.35934	1.06015	1.47854
sp|P38795|NADE_YEAST	18.35	9	6	1.2136	0.965469	0.0441616	0.241021	0.264585	0.273539	0.423132	0.44287	0.477159	0.567537	0.633054	0.727536	0.812007	0.81003	0.88673	1.00502	0.995197	1.16554	1.21336	1.37466	1.30987	1.44941
sp|P38797|PP2C7_YEAST	18.37	5	3	-14.7575	0.919834	0.0355236	0.183723	0.328579	0.240346	0.31337	0.401992	0.392396	0.52692	0.618117	0.803335	0.773584	0.675481	0.764803	1.12001	1.03459	1.177	0.945362	1.4022	1.1788	1.47399
sp|P38801|LRP1_YEAST	11.41	2	2	-100	0.874722	0.0340719	0.0568735	0.0577636	0.0538451	0.507035	0.619605	0.55002	0.7365	0.836303	0.723351	0.919558	0.903541	0.922874	1.19136	0.955986	0.995323	0.961371	1.00765	0.947073	0.921594
sp|P38804|SDO1L_YEAST	42.34	4	3	-4.89588	0.690605	0.146856	0.141218	0.169084	0.237795	0.331116	0.377439	0.328947	0.529367	0.622765	0.467731	0.193257	0.901984	0.910707	0.936837	0.798777	1.15892	0.845628	1.38072	1.09674	0.857496
sp|P38809|YHP7_YEAST	15.03	3	3	-100	0.931474	0.0919317	0.230219	0.263228	0.375819	0.425315	0.490003	0.552798	0.564709	0.538496	0.62828	0.839822	0.73828	0.714805	0.892857	1.00365	0.923162	1.08587	1.31206	1.09033	1.48241
sp|P38810|SFB3_YEAST	9.36	7	6	3.95342	0.948232	0.090215	0.0983387	0.230501	0.279193	0.369465	0.460844	0.483382	0.627933	0.708509	0.751944	0.895278	0.845199	1.02796	1.04322	1.1974	1.41379	1.34412	1.60087	1.54966	1.63707
sp|P38817|GGA2_YEAST	10.94	4	3	-3.80877	0.445859	0.726162	0.706545	0.377994	0.487035	0.469457	0.459289	0.650259	0.634201	0.764232	0.850568	0.705494	0.946267	1.08699	1.14535	1.2459	1.35282	1.16948	1.4265	1.31119	1.62168
sp|P38821|DNPEP_YEAST	18.16	7	7	5.38385	0.952518	0.0335994	0.221798	0.204779	0.299814	0.309233	0.437862	0.507457	0.574888	0.668986	0.879955	0.799412	0.764653	0.819694	1.07138	1.23891	1.38589	1.32091	1.36303	1.35807	1.60358
sp|P38822|BZZ1_YEAST	5.06	3	2	-4.07652	0.576153	0.545583	0.637964	0.587965	0.725879	1.19764	1.34596	1.34127	1.12487	0.892861	0.866923	1.80029	1.30319	2.21008	2.09043	0.977776	2.01182	2.0481	2.29568	3.05213	2.70896
sp|P38825|TOM71_YEAST	7.98	3	2	-6.05083	0.597482	0.0791766	0.811165	0.336987	0.324888	0.481132	0.403878	0.715168	0.734965	0.415842	0.674237	0.682866	0.963258	0.724715	1.09804	0.936509	1.12252	1.31414	1.12189	1.74665	2.01303
sp|P38828|LSM12_YEAST	40.11	6	5	10.7377	0.968329	0.0358811	0.19714	0.253397	0.28317	0.365917	0.424752	0.45353	0.558495	0.662032	0.823359	0.810308	0.85996	0.903197	1.20647	1.2195	1.30574	1.33192	1.44728	1.52915	1.52608
sp|P38833|YHS7_YEAST	11.11	2	2	-5.23947	0.88338	0.0867246	0.246767	0.416995	0.468371	0.608216	0.618657	0.601259	0.651387	0.677333	0.624901	1.13049	0.926327	0.911978	1.22397	1.35047	1.35445	1.55083	1.67162	1.51433	1.82577
sp|P38836|ECM14_YEAST	5.12	2	2	4.81174	0.940427	0.103499	0.102987	0.202274	0.288882	0.341592	0.36167	0.462711	0.588783	0.66314	0.737367	0.878457	0.85597	0.937615	1.17111	1.14801	1.27069	1.38021	1.53825	1.41681	1.54889
sp|P38837|NSG1_YEAST	8.93	2	2	-7.17567	0.854663	0.132562	0.126665	0.280012	0.206248	0.266697	0.379872	0.331259	0.672088	0.715043	0.765036	0.622183	0.87601	0.974776	1.09097	1.11961	1.31013	1.33803	1.42181	1.90492	1.54973
sp|P38840|ARO9_YEAST	24.37	9	6	1.16802	0.834088	0.275389	0.157778	0.250581	0.3053	0.413579	0.4155	0.532573	0.619779	0.708795	0.596813	0.734324	0.885763	0.885321	1.12006	1.11269	1.22175	1.355	1.44722	0.995298	1.55152
sp|P38845|CRP1_YEAST	35.48	11	9	3.44205	0.968987	0.0325716	0.208634	0.202668	0.328207	0.3259	0.436456	0.518386	0.595581	0.67291	0.816467	0.738208	0.909858	1.02014	1.12063	1.0967	1.29661	1.33238	1.4678	1.54035	1.49204
sp|P38853|KEL1_YEAST	6.62	7	6	1.46576	0.692817	0.449941	0.026486	0.244191	0.345004	0.319747	0.447099	0.438372	0.506811	0.717625	0.785762	0.734697	0.812246	0.841539	0.951894	1.0537	1.30015	1.23106	1.35934	1.2618	1.2109
sp|P38858|SOL3_YEAST	47.39	8	8	8.71142	0.769333	0.348294	0.213459	0.280767	0.238941	0.293428	0.428202	0.471694	0.568906	0.688801	0.72492	0.784304	0.988083	1.00098	1.04596	1.18869	1.12797	1.19552	1.22434	1.4577	1.61252
sp|P38861|NMD3_YEAST	9.27	4	3	0.384289	0.509925	0.575968	0.154682	0.175377	0.292467	0.294705	0.425186	0.403851	0.752596	0.384688	0.84593	0.349019	1.10659	1.11231	1.28183	1.41868	1.46022	1.58348	0.793957	1.75069	1.79125
sp|P38869|SVP26_YEAST	8.77	2	2	-26.0968	0.242186	0.118969	1.96081	1.47932	0.747878	0.487045	0.796115	0.66475	0.845001	0.857617	0.956408	0.863467	1.02327	0.984582	1.02782	1.25818	0.80534	1.40139	1.39263	1.42079	1.37702
sp|P38873|KOG1_YEAST	1.93	2	2	-100	0.0804621	2.51806	0.225865	0.315199	0.316267	1.41859	1.47977	1.16069	1.40442	1.29548	1.3419	0.287045	1.2176	1.30258	1.36807	1.4511	1.10684	1.45484	1.53927	1.78811	1.95949
sp|P38875|GPI16_YEAST	6.07	3	3	-5.30386	0.823379	0.0377917	0.211069	0.200269	0.239344	0.373035	0.0653334	0.441144	0.521436	0.459544	0.703552	0.785723	0.670255	0.931121	1.19089	1.19231	1.42233	1.23253	1.31252	1.49035	1.71107
sp|P38879|NACA_YEAST	49.43	6	6	-0.669517	0.943748	0.0249762	0.168341	0.243917	0.307036	0.400071	0.457929	0.522532	0.645926	0.623592	0.757963	0.598207	0.909394	1.14474	1.05409	1.05729	1.24984	1.29145	1.42784	0.973947	1.17238
sp|P38882|UTP9_YEAST	7.48	3	3	-21.6654	0.752983	0.17431	0.182347	0.133567	0.857043	0.626544	0.777055	0.67949	0.919828	0.887164	0.65454	1.08368	1.21538	1.07793	1.08778	1.02884	1.34007	1.47273	1.43877	1.37649	1.58556
sp|P38885|AIM46_YEAST	16.77	3	3	-14.3818	0.497557	0.523615	0.3324	0.489307	0.359054	0.408085	0.385598	0.654309	0.534741	0.783121	0.922595	0.663067	0.681567	0.712531	0.932033	0.810678	1.15035	1.22927	1.26882	1.50104	1.71313
sp|P38886|RPN10_YEAST	28.36	5	4	-5.53331	0.937533	0.0167028	0.153267	0.230028	0.310722	0.334035	0.447062	0.529214	0.618961	0.672985	0.846054	0.982823	0.557266	0.933676	1.15721	1.22254	1.18913	1.26169	1.08783	1.46039	1.4921
sp|P38890|SET5_YEAST	4.37	2	2	-100	-0.212564	7.4279	0.957204	2.05259	1.04593	1.80869	2.11589	1.24579	1.76041	0.866631	1.05231	5.60492	0.857548	1.36881	1.09538	1.7901	2.06507	1.84363	1.22941	1.78679	1.71784
sp|P38891|BCA1_YEAST	53.18	10	8	0.737275	0.759126	0.291957	0.153928	0.222103	0.25433	0.37538	0.376155	0.462061	0.600782	0.615717	0.709741	0.445302	0.916352	0.988631	1.06374	1.198	1.18991	1.36834	1.41984	1.0634	1.51357
sp|P38902|RPB11_YEAST	25.83	3	2	-11.0526	0.300195	2.01846	0.207438	0.185833	0.604865	0.560129	0.643649	0.544967	0.630635	0.833426	0.880401	0.862219	0.824071	1.07908	1.24554	1.01271	0.869157	1.52718	1.77213	1.48015	1.4123
sp|P38910|CH10_YEAST	67.92	6	5	1.38586	0.913144	0.0331171	0.137611	0.196993	0.329929	0.364076	0.438356	0.496182	0.559664	0.69214	0.521772	0.484007	0.88154	0.842214	1.19827	1.12098	1.08076	1.33473	1.40384	1.37065	1.36082
sp|P38911|FKBP3_YEAST	22.87	6	6	0.584339	0.932181	0.102875	0.127204	0.172476	0.254468	0.262609	0.345173	0.460899	0.510009	0.609442	0.786359	0.808264	0.71556	0.881265	0.995105	1.20845	1.2075	1.20757	1.18355	1.44825	1.39233
sp|P38912|IF1A_YEAST	35.29	5	5	6.88567	0.935094	0.101711	0.128689	0.165104	0.20762	0.276881	0.361588	0.488374	0.521943	0.657753	0.63657	0.763256	0.816625	0.987186	1.04527	1.13057	1.26502	1.29509	1.16326	1.56171	1.51526
sp|P38919|IF4A3_HUMAN	44.28	11	9	11.8295	0.972265	2.88788	2.58007	2.40616	2.3875	1.77159	2.03108	1.81924	1.69798	1.54974	1.44495	1.32349	1.1078	0.945415	0.736414	0.671858	0.55372	0.419298	0.232584	0.148334	0.0889647
sp|P38929|ATC2_YEAST	4.35	4	2	-100	-0.482777	1.60147	0.905515	1.54846	1.38446	1.14702	1.37091	0.993652	0.74966	1.13797	0.604838	0.809432	0.740823	0.832423	0.528573	0.684269	0.674038	0.483231	0.322692	0.356914	0.582547
sp|P38930|CSK2C_YEAST	15.5	2	2	-0.532586	0.253493	1.09422	0.263876	0.43781	0.259161	0.351097	0.339584	0.370136	0.444851	0.480611	0.514579	0.418557	0.833807	0.685268	0.83315	1.03022	1.0189	1.05672	1.17213	1.16173	1.2607
sp|P38934|BFR1_YEAST	32.98	14	12	5.93204	0.979285	0.00420733	0.134566	0.192695	0.312778	0.327493	0.432847	0.517686	0.582112	0.725132	0.810857	0.834091	0.842098	0.893259	0.99962	1.19125	1.26927	1.41954	1.41885	1.62766	1.64917
sp|P38966|YD089_YEAST	2.99	2	2	-100	-0.323406	1.32747	2.52378	2.26154	1.4866	0.569053	1.24745	1.14469	0.665142	1.20357	0.897866	1.1473	1.2293	0.982988	1.13866	0.881904	1.07526	0.770186	0.710685	0.506153	0.308207
sp|P38968|SEC31_YEAST	37.94	30	26	4.58509	0.76478	0.376656	0.197401	0.249358	0.288929	0.382395	0.414251	0.503813	0.625214	0.643819	0.736352	0.637784	1.00614	1.0405	1.05793	1.18755	1.19254	1.36341	1.49562	1.45511	1.5869
sp|P38970|HAL5_YEAST	5.03	3	3	-1.28188	0.767658	0.158912	0.158912	0.186284	0.233602	0.744222	0.947892	1.06616	0.97941	0.790784	0.692957	1.42525	0.839213	1.27003	1.16659	1.75333	1.61754	1.51058	1.68319	1.72054	1.56761
sp|P38972|PUR4_YEAST	42.27	39	36	2.44238	0.924193	0.134035	0.137327	0.190635	0.248165	0.348816	0.381839	0.460327	0.55085	0.643853	0.756442	0.645895	0.890629	0.933982	1.0437	1.15293	1.14758	1.28191	1.41506	1.37828	1.49329
sp|P38985|SRP14_YEAST	28.08	2	2	-8.81911	0.465477	1.05977	0.250735	0.325657	0.453596	0.495761	0.521746	0.5092	0.667041	0.690007	0.805152	0.788559	1.12573	1.09778	0.825715	1.33917	1.32281	1.43602	1.60255	1.28037	1.80634
sp|P38986|ASPG1_YEAST	23.62	7	6	3.05682	0.971666	0.0371637	0.161151	0.197813	0.345824	0.304037	0.43141	0.460038	0.573637	0.742369	0.79256	0.789643	0.824472	0.993349	1.10526	1.21584	1.23042	1.10189	1.43177	1.29391	1.47288
sp|P38988|GGC1_YEAST	9.33	3	3	-0.915211	0.934478	0.0793421	0.140975	0.211703	0.244181	0.330253	0.271196	0.39754	0.598993	0.653819	0.796642	0.898059	0.755888	0.962323	1.1733	1.17256	1.32346	1.28396	1.55831	1.36306	1.62797
sp|P38993|FET3_YEAST	5.35	2	2	2.59514	0.880287	0.0958268	0.0551472	0.0734184	0.267278	0.301679	0.242549	0.395452	0.568944	0.671882	0.763478	0.870407	0.826192	0.879599	1.073	1.1954	1.17637	1.23016	1.34037	1.2465	1.58993
sp|P38996|NAB3_YEAST	17.96	8	8	-0.160584	0.962381	0.0232377	0.180804	0.242561	0.313809	0.29786	0.36765	0.433309	0.488777	0.566954	0.690878	0.742206	0.785662	0.994375	1.02586	1.07485	1.15465	1.31123	1.42878	1.11677	1.42185
sp|P38998|LYS1_YEAST	22.79	6	6	6.7194	0.975985	0.0076413	0.123863	0.178639	0.256048	0.27006	0.340499	0.395836	0.565738	0.59357	0.740244	0.675871	0.823586	0.906325	1.00264	1.13089	1.0541	1.35081	1.5171	1.45532	1.63895
sp|P38999|LYS9_YEAST	38.12	13	11	6.00353	0.986418	0.0505459	0.159705	0.20014	0.284036	0.341346	0.422186	0.485664	0.5744	0.685924	0.80828	0.861645	0.854182	0.919349	1.07485	1.17918	1.28439	1.28852	1.36786	1.39754	1.56091
sp|P39007|STT3_YEAST	9.47	6	5	6.69809	0.960468	0.0239473	0.118797	0.195995	0.257398	0.386343	0.38203	0.504848	0.624604	0.549654	0.783888	0.60852	0.879799	1.14651	1.0275	1.12852	1.14137	1.11658	1.44243	1.27287	1.46392
sp|P39012|GAA1_YEAST	5.7	2	2	-0.582169	0.640168	0.147994	0.609438	0.646073	0.703536	0.577864	0.650236	0.585827	1.04917	0.654578	0.87333	0.568585	0.997627	1.13735	1.31868	1.49799	1.6557	1.57579	1.79457	1.63635	1.90196
sp|P39013|END3_YEAST	25.21	6	4	-3.54075	0.674173	0.0670077	0.905986	0.3314	0.527096	0.394658	0.57894	0.738657	0.725905	0.907463	0.733011	0.623833	0.893384	1.17768	1.28979	1.20163	1.51841	1.57064	1.61806	1.62412	1.75303
sp|P39015|STM1_YEAST	59.71	12	11	12.2517	0.985566	0.00379218	0.150679	0.215661	0.284533	0.355232	0.400488	0.483569	0.549455	0.636543	0.712513	0.741705	0.889637	0.895982	0.961512	1.08728	1.18011	1.18352	1.38149	1.55483	1.61409
sp|P39019|RS19_HUMAN	48.28	7	7	3.51372	0.956744	2.44122	2.26877	2.16844	2.20054	2.01074	2.01594	1.59132	1.56992	1.49056	1.4042	0.90124	1.11035	0.721848	0.84259	0.599579	0.580678	0.406496	0.298187	0.168961	0.093536
sp|P39023|RL3_HUMAN	38.71	10	10	8.78711	0.987068	3.2049	2.91741	2.64398	2.56928	2.34757	1.98464	2.05965	1.64845	1.69701	1.45885	1.25909	1.30908	1.13137	0.895942	0.725296	0.594515	0.481728	0.25393	0.135755	0.0370846
sp|P39060|COIA1_HUMAN	1.88	2	2	-100	-0.803906	0.636996	0.565297	0.722513	0.838803	0.836148	0.916999	0.983895	1.10015	1.03963	1.20435	1.0862	1.10255	0.986001	1.35228	1.80432	1.20041	2.18756	3.14636	3.24234	3.82302
sp|P39076|TCPB_YEAST	34.16	14	11	7.62789	0.90135	0.196926	0.195572	0.250887	0.294234	0.350926	0.447086	0.517303	0.619367	0.739167	0.860862	0.882143	0.892837	0.939852	1.15688	1.22719	1.30998	1.39857	1.50733	1.56992	1.63188
sp|P39077|TCPG_YEAST	35.21	13	8	6.51789	0.981057	0.0305937	0.115273	0.190184	0.26967	0.324708	0.394391	0.507843	0.559158	0.70439	0.853412	0.85048	0.821875	0.956428	1.14117	1.19515	1.38154	1.40778	1.53158	1.46376	1.51279
[truncated: 2,990 more rows]

## Sheet: PQPQ (cluster average)
UniProt_ID	Coverage (%)	#Peps	Spearman's ρ	LFQ-1	LFQ-2	LFQ-3	LFQ-4	LFQ-5	LFQ-6	LFQ-7	LFQ-8	LFQ-9	LFQ-10	LFQ-11	LFQ-12	LFQ-13	LFQ-14	LFQ-15	LFQ-16	LFQ-17	LFQ-18	LFQ-19	LFQ-20
[truncated: 4,804 more rows]

[truncated: 3 more sheets: Median, Top-3 average, Description]
