# Supplementary material for: Covariation of Peptide Abundances Accurately Reflects Protein Concentration Differences
Source: Mol Cell Proteomics. 2017 Mar 16;16(5):936–48. doi: 10.1074/mcp.O117.067728 (PMC5417831; doi:10.1074/mcp.O117.067728)
Supplement: Supplemental Data [file 10.1074_O117.067728_mcp.O117.067728-3.xlsx]

## Sheet: Description
Diffacto summarized relative protein abundances for three subtypes of breast cancer base on MPIB dataset (Mertins et al. Nature 2016).
Gene name(s): names of source genes for the quantified proteins
#Peps: number of peptides associated with the protein(s)
(w>0.5): number of peptides that passed the 0.5 weight-threshold for quantification.
S/N: signal-to-noise ratio (dB) estimated by the Bayesian factor analysis. A protein with S/N < -20 dB is considered to be non-informative.
Q (MCFDR): estimated q-values based on Monte Carlo random permutation tests.
Q (PECA): estimated q-values from peptide-based statistics via the PECA approach.
Q (Median): estimated q-values based on using median values and one-way F-tests.
TN: relative protein log fold-changes for the Triple-negative subtype
ERPR+: relative protein log fold-changes for the estrogen or progesterone receptor positive subtype
HER2+: relative protein log fold-changes for the epidermal growth factor receptor positive subtype
Max (FC): the largest magnitude of protein log fold-changes.

## Sheet: Summary Subtypes CPTAC
Gene name(s)	#Peps	(w>0.5)	S/N	Q (MCFDR)	Q (PECA)	Q (Median)	TN	ERPR+	HER2+	Max (FC)
S100A7A	11	9	6.25199	0.00739393	8.79452e-12	0.010432	-1.47249	-1.41984	2.89234	2.89234
S100A7	19	16	8.57845	0.0187777	6.35001e-14	0.0185659	-1.18495	-1.25594	2.44089	2.44089
VNN1	2	2	-11.8514	0.0239924	0.18473	0.0267817	1.46507	0.899271	-2.36434	2.36434
ANGPT2	2	2	-0.587783	0.00201515	2.20293e-09	1	1.34037	0.875799	-2.21617	2.21617
CLCA2	4	4	-5.36761	0.003112	3.98035e-07	7.12495e-05	-1.11926	-1.0957	2.21496	2.21496
PNMT	8	7	0.711072	0.00537569	8.25019e-11	0.000285033	-1.1149	-0.942709	2.05761	2.05761
SSR3	3	2	-3.45993	0.10319	0.161573	0.513082	1.02521	1.0121	-2.03732	2.03732
SMOC1	5	3	6.23787	0.00477375	5.54344e-06	0.00213	1.86385	-0.569008	-1.29484	1.86385
GLYATL2	14	13	10.8638	0.003112	3.85715e-23	0.000143712	-0.1437	-1.71668	1.86038	1.86038
CDAN1	5	3	-2.41922	0.0254177	0.0534511	0.177526	0.604908	1.2044	-1.80931	1.80931
S100B	6	4	11.9772	0.00201515	5.10234e-11	3.41562e-05	1.80925	-0.794039	-1.01521	1.80925
GSTA1	10	9	7.49304	0.00739393	8.26798e-10	0.00247252	1.78694	-0.458456	-1.32849	1.78694
N4BP2L1	2	2	3.11506	0.0195172	0.0206292	0.0163013	0.418452	1.3683	-1.78675	1.78675
KRT81	19	11	4.18072	0.00201515	4.06069e-19	7.12495e-05	1.75053	-0.90455	-0.845977	1.75053
ERBB2	45	32	6.99369	0.00201515	3.52551e-54	1.35711e-07	-0.974931	-0.763192	1.73812	1.73812
SFRP1	13	13	11.71	0.00201515	2.25399e-29	7.31199e-06	1.7249	-0.599568	-1.12533	1.7249
C6orf47	2	2	-10.7737	0.0312093	0.034356	0.0580013	0.674774	1.00769	-1.68247	1.68247
C19orf33	2	2	3.85453	0.0131211	0.00144075	0.00437606	-0.642083	1.6433	-1.00122	1.6433
CASP14	26	21	7.47569	0.0219735	7.74647e-10	0.0157978	-0.668028	-0.974287	1.64231	1.64231
TPRG1	10	10	7.10371	0.0127407	8.11392e-08	0.00296578	-0.530302	1.6294	-1.0991	1.6294
S100A1	4	2	7.06863	0.00393707	0.000197274	0.00195728	1.62768	-0.752616	-0.875061	1.62768
ZNF510	3	3	7.08412	0.0138537	0.00145194	0.0119609	0.578278	1.03695	-1.61523	1.61523
KMO	2	2	-0.489415	0.00201515	0.00116992	0.00043508	-0.903268	-0.70733	1.6106	1.6106
MAPT	38	29	9.24097	0.00201515	3.40431e-53	4.12546e-06	-0.899665	1.60156	-0.701891	1.60156
PTX3	10	10	9.87241	0.00201515	2.13719e-20	2.18395e-05	1.58892	-0.836542	-0.752379	1.58892
MUCL1	5	4	2.16023	0.0516725	0.0118869	0.0555288	-0.714403	-0.844222	1.55862	1.55862
GRB7	29	23	8.99955	0.00201515	1.64445e-34	4.18532e-06	-0.682016	-0.867679	1.5497	1.5497
AKR1B10	13	13	4.81726	0.00477375	3.53172e-09	0.00450961	-0.662368	-0.883003	1.54537	1.54537
CCDC136	2	2	-100	1	0.297224	0.047385	1.15033	0.392547	-1.54288	1.54288
SOX10	5	5	3.82988	0.00201515	2.17416e-09	2.57807e-05	1.52543	-0.490053	-1.03537	1.52543
ZNF445	4	2	-100	1	0.0420634	0.254832	0.727994	0.79616	-1.52415	1.52415
TFF1	3	3	3.47022	0.00201515	4.43026e-06	0.000112255	-0.310592	1.52277	-1.21218	1.52277
RBBP8	4	2	-1.33774	0.0312093	0.0117934	0.035132	0.789354	0.732783	-1.52214	1.52214
PGR	26	24	8.62044	0.00201515	1.66867e-26	0.000182404	-0.452119	1.51581	-1.06369	1.51581
ZNF705G	2	2	0.864398	0.0325387	0.0177895	0.0750198	0.439824	1.05975	-1.49957	1.49957
SDC2	3	3	1.8729	0.0146237	0.00951282	0.0154828	0.355673	1.14387	-1.49954	1.49954
GRTP1	2	2	-33.8179	1	0.074301	0.021671	0.470445	1.02858	-1.49902	1.49902
FABP7	9	7	6.42578	0.00393707	1.79008e-13	0.00038728	1.1287	-1.49387	0.365168	1.49387
RHBDF2	4	2	-9.4337	0.0339526	0.0310761	0.0193634	0.732395	0.759133	-1.49153	1.49153
RAB3IP	8	4	3.0743	0.00201515	4.43312e-05	0.0352019	0.140819	1.34146	-1.48227	1.48227
TMSB15A;TMSB15B	2	2	-14.4473	0.172156	0.30005	0.294022	0.762717	0.716536	-1.47925	1.47925
PAGE2;PAGE2B	4	3	-12.0526	0.164414	0.118719	0.0860425	1.027	0.451415	-1.47841	1.47841
DALRD3	3	2	-9.45032	0.0236335	0.0218542	0.000276043	0.776581	0.69311	-1.46969	1.46969
CXCL14	5	5	3.60077	0.0331792	0.047936	0.0953985	-0.290708	1.46698	-1.17627	1.46698
ZNF684	3	2	-0.340046	0.0146237	0.00273221	0.0430796	0.45516	0.995863	-1.45102	1.45102
AMY1A;AMY1B;AMY1C	3	3	-2.79093	0.0085961	0.000171051	0.00311035	1.44312	-1.29308	-0.150039	1.44312
N4BP2L2	3	3	1.87724	0.0295321	0.0350552	0.0183969	0.306477	1.13547	-1.44194	1.44194
ESR1	12	11	4.85222	0.00201515	3.11627e-17	3.71044e-08	-0.622542	1.44122	-0.818674	1.44122
TERF1	2	2	-100	1	0.349262	0.00599683	0.75515	0.682061	-1.43721	1.43721
ASB13	3	2	-3.22858	0.0174052	0.00268874	0.00957681	-0.0820062	1.4358	-1.35379	1.4358
AGR3	31	23	8.38808	0.00201515	1.17297e-40	5.89647e-07	-0.663276	1.42413	-0.760858	1.42413
KRT17	51	21	10.2374	0.00201515	2.13276e-28	0.00043508	1.4151	-0.494546	-0.920553	1.4151
TMC5	2	2	-3.05984	0.139567	0.349736	0.125908	-1.41406	0.26905	1.14501	1.41406
SCUBE2	21	19	9.59799	0.00201515	6.66641e-16	0.000524169	-0.210275	1.41335	-1.20307	1.41335
FAM20C	2	2	-2.24017	0.00393707	0.050285	0.00265584	1.08364	0.321927	-1.40557	1.40557
TGM4	2	2	-100	1	0.232752	0.0660012	0.473044	0.929058	-1.4021	1.4021
TNK2	5	2	5.63579	0.0219735	0.0146052	0.101563	0.490131	0.908083	-1.39821	1.39821
SH3BP2	7	3	-6.82055	0.0265745	0.0118101	0.112568	0.684082	0.712358	-1.39644	1.39644
KYNU	25	22	15.1064	0.00393707	6.59213e-34	0.000277221	-0.482659	-0.909725	1.39238	1.39238
MARK4	4	2	-100	1	0.163993	0.513033	0.239074	1.14231	-1.38138	1.38138
A2ML1	14	12	10.0493	0.00201515	1.7385e-14	0.0138713	0.885728	-1.37146	0.485735	1.37146
DUSP16	2	2	-7.40652	0.0850194	0.0592025	0.168872	0.714775	0.651384	-1.36616	1.36616
CRISPLD1	6	5	5.98228	0.116241	0.11967	0.0699653	0.903202	0.459243	-1.36244	1.36244
STC2	9	8	5.75868	0.00201515	2.03525e-12	5.72274e-05	-0.291616	1.35968	-1.06806	1.35968
PDZK1	30	26	11.4652	0.003112	2.25399e-29	0.00058032	-0.511296	1.35919	-0.847896	1.35919
LYRM9	5	3	1.64417	0.00673997	2.48043e-05	0.0137749	-0.257493	1.34353	-1.08604	1.34353
COCH	4	4	6.28909	0.0152385	2.19028e-05	0.0101029	1.33736	-1.02833	-0.309032	1.33736
C4orf3	2	2	6.68648	0.120958	0.0542563	0.155609	0.610984	0.725933	-1.33692	1.33692
PTMS	8	5	11.4609	0.0187777	0.000226625	0.0139329	0.027556	1.29327	-1.32083	1.32083
NAT1	29	18	15.2814	0.00201515	2.76376e-34	0.000201867	-0.82324	1.32013	-0.496888	1.32013
XIRP2	3	2	-8.02405	0.0596879	0.0359195	0.113331	0.0437339	1.27448	-1.31821	1.31821
AGFG2	11	7	2.40092	0.0211148	3.69835e-06	0.0383696	0.44102	0.873526	-1.31455	1.31455
LTBP4	14	6	4.0972	0.0297998	0.00937295	0.0113598	0.715377	0.588059	-1.30344	1.30344
SH2B1	9	3	-6.80437	0.0117303	0.00412445	1.62923e-05	0.857278	0.436824	-1.2941	1.2941
C2orf54	4	4	4.36206	0.0446667	0.00337809	0.079992	-0.62513	-0.666641	1.29177	1.29177
H1F0	9	7	8.29678	0.0291641	0.000168335	0.0219896	0.640155	0.646825	-1.28698	1.28698
KRT23	26	21	9.32214	0.00201515	1.32442e-38	0.000237097	1.28642	-0.6597	-0.626721	1.28642
CBS	18	16	10.53	0.00537569	3.4323e-11	0.000285033	1.27752	-0.657223	-0.620298	1.27752
BNIP3	2	2	-9.31124	0.100031	0.34828	0.0875759	0.383751	0.881131	-1.26488	1.26488
TMSB4X;TMSB4XP4	7	6	-4.02951	0.121295	0.375357	0.0944423	0.682194	0.579819	-1.26201	1.26201
DAAM2	4	2	0.760097	0.0991269	0.0827243	0.0780858	0.703371	0.55835	-1.26172	1.26172
ZNF703	8	5	4.20553	0.00201515	6.27568e-09	6.37442e-05	-0.527591	1.26002	-0.732431	1.26002
ZNF805	6	6	5.51316	0.0225873	0.000510776	0.0253163	0.398298	0.859537	-1.25783	1.25783
SERPINB5	25	20	14.6705	0.00393707	7.89372e-25	0.00276057	1.25356	-0.798049	-0.455512	1.25356
DNAJC12	13	11	6.86709	0.00537569	1.39002e-11	0.000656806	-0.581837	1.2522	-0.670359	1.2522
KRT5	67	33	13.9872	0.00537569	8.08819e-29	0.0125677	1.24964	-0.543799	-0.705845	1.24964
SYNM	66	48	14.2251	0.00201515	5.21751e-48	0.000184042	1.24664	-0.352478	-0.894161	1.24664
MFI2	11	9	13.1071	0.00739393	5.34757e-14	0.000285588	1.24529	-0.820092	-0.425194	1.24529
ARNTL	3	2	7.09834	0.0548643	0.0177205	0.0694762	0.439489	0.804431	-1.24392	1.24392
YOD1	5	5	2.22186	0.0100504	0.000732849	0.00774751	0.797141	0.444269	-1.24141	1.24141
GIGYF2	38	6	7.85949	0.0620035	0.00116413	0.132112	0.185961	1.0494	-1.23536	1.23536
GFRA1	15	14	7.84688	0.00201515	1.43042e-20	0.00038728	-0.845239	1.22379	-0.378548	1.22379
FBXL19	2	2	-100	1	0.249125	0.00534127	0.751072	0.471869	-1.22294	1.22294
GLDC	10	8	2.284	0.0671176	0.00556801	0.0751732	1.22113	-0.11795	-1.10318	1.22113
ZNF112	3	2	1.88876	0.104988	0.0515661	0.117719	0.519366	0.699214	-1.21858	1.21858
PPP1R1A	2	2	1.93432	0.00477375	0.000260481	0.000641504	0.583648	-1.21405	0.630401	1.21405
BPI	9	8	3.78717	0.0427889	0.0093226	0.0432115	1.21034	-0.558762	-0.651575	1.21034
HERC6	4	3	2.24002	0.116952	0.158393	0.177187	0.511763	0.695465	-1.20723	1.20723
ABAT	39	32	14.6364	0.00201515	4.42458e-51	1.93616e-05	-0.552172	1.206	-0.653831	1.206
FKBP1B	4	2	-2.89071	0.113686	0.0692933	0.32794	0.318086	0.872255	-1.19034	1.19034
S100A8	22	17	14.4465	0.0310926	9.65168e-14	0.0244912	0.0626058	-1.17836	1.11575	1.17836
COL2A1	10	3	4.52008	0.246323	0.179611	0.235906	0.446929	0.731203	-1.17813	1.17813
BBOX1	6	6	5.06912	0.0100504	8.80408e-06	0.0159155	0.665803	-1.1781	0.5123	1.1781
FNIP1	2	2	-100	1	0.319543	0.000332629	0.152483	1.02353	-1.17602	1.17602
PSAT1	24	19	12.1967	0.00201515	1.43065e-51	3.46502e-07	0.881816	-1.17496	0.293142	1.17496
MAGEA4	5	5	1.05661	0.181185	0.0201237	0.30171	1.17485	-0.302101	-0.87275	1.17485
PHF10	10	3	1.03435	0.0354899	0.00421318	0.452724	0.454632	0.715877	-1.17051	1.17051
MAFB	2	2	-100	1	0.313121	0.0181386	0.418641	0.749048	-1.16769	1.16769
CGN	80	43	10.6685	0.00201515	6.15916e-54	1.62923e-05	0.318691	0.842675	-1.16137	1.16137
RERG	5	3	-3.56249	0.00201515	1.66968e-06	7.54616e-05	-0.221799	1.16045	-0.938654	1.16045
TMEM9	3	3	6.74931	0.0625323	0.0887379	0.159707	0.455965	0.703723	-1.15969	1.15969
PEG3	3	3	4.26221	0.003112	0.00021538	0.0188914	1.15722	-0.49518	-0.662043	1.15722
DNAJB5	2	2	-100	1	0.0909736	0.0572689	0.315514	0.838954	-1.15447	1.15447
EGFR	15	11	7.09926	0.00201515	8.89456e-14	0.000193425	0.437067	-1.15377	0.716707	1.15377
NDRG2	25	19	8.02718	0.00201515	1.49951e-38	4.56221e-05	1.15348	-0.383588	-0.769894	1.15348
TBC1D12	2	2	-100	1	0.211992	0.0815146	0.281411	0.871472	-1.15288	1.15288
PRTFDC1	11	6	5.24996	0.00201515	2.10451e-15	1.62923e-05	1.1515	-0.332359	-0.819145	1.1515
CHI3L1	3	2	6.13623	0.0321132	0.0105205	0.12502	1.14438	-0.92184	-0.222541	1.14438
ZNF740	5	3	-5.73065	0.0146237	0.00604922	0.015429	0.120746	1.02217	-1.14292	1.14292
CRABP1	21	15	11.4238	0.0080362	2.61673e-14	0.0117982	1.1418	-0.698052	-0.443753	1.1418
TRIM29	26	24	11.6687	0.003112	2.31322e-19	0.000248017	1.14179	-0.799852	-0.341933	1.14179
DNALI1	2	2	-1.76792	0.00739393	0.00320717	0.00242099	-0.409962	1.14057	-0.730603	1.14057
CA12	10	9	11.1702	0.00201515	1.30582e-18	7.31199e-06	-0.837774	1.1372	-0.299431	1.1372
AHSP	4	4	3.23	0.0211148	0.00151991	0.083426	0.900249	0.233156	-1.13341	1.13341
C6orf211	42	26	13.6425	0.00201515	2.60544e-39	0.000445702	-0.541958	1.12835	-0.58639	1.12835
ARNT2	4	3	-100	1	0.426982	0.131643	0.131414	0.995364	-1.12678	1.12678
CRYAB	41	23	8.20255	0.003112	1.82044e-20	0.00107729	1.1267	-0.214417	-0.912285	1.1267
PRR15	3	3	5.52004	0.00201515	5.20251e-08	0.000688532	-1.12316	0.809588	0.313573	1.12316
PTK6	6	5	-2.47658	0.0539535	0.0113683	0.362374	-0.587315	-0.53142	1.11874	1.11874
APOBEC3A;APOBEC3A_B	5	3	2.74059	0.174537	0.108567	0.154786	0.55616	0.562451	-1.11861	1.11861
ZNF260	5	4	5.14583	0.0408139	0.00672132	0.0416162	0.355031	0.762733	-1.11776	1.11776
CLGN	4	4	1.39339	0.0494542	0.0064693	0.101772	-1.04448	-0.0691856	1.11367	1.11367
CXCL9	3	3	3.9529	0.0970419	0.00193453	0.246988	-0.0751459	-1.03774	1.11289	1.11289
PLA2G4A	25	21	10.9901	0.00201515	7.39753e-30	0.000119116	1.11052	-0.456467	-0.65405	1.11052
ZNF735P	5	2	-100	1	0.179529	0.177187	0.242214	0.866777	-1.10899	1.10899
CCDC115	6	3	-9.62044	0.0355328	0.0024379	0.0284847	0.324855	0.781996	-1.10685	1.10685
SLC34A2	3	3	-1.03329	0.0993543	0.0897581	0.167333	1.1064	-0.500169	-0.606229	1.1064
FZD6	4	3	4.67679	0.21248	0.121759	0.318899	0.862517	0.243858	-1.10638	1.10638
NFIB	15	8	5.64911	0.00201515	9.6189e-12	1.62923e-05	1.10559	-0.592266	-0.513322	1.10559
CMBL	29	21	9.49113	0.00201515	4.6795e-49	1.25124e-07	-0.785762	1.1041	-0.318341	1.1041
NCCRP1	8	8	5.61099	0.014925	2.55384e-05	0.0264968	0.23733	-1.10352	0.866193	1.10352
VRK3	8	4	-0.472439	0.0229336	0.00644482	0.0304232	0.290829	0.812406	-1.10324	1.10324
THSD4	28	26	9.91052	0.00201515	1.87167e-31	1.62923e-05	-0.273308	1.10107	-0.827766	1.10107
REEP4	4	2	4.11051	0.127113	0.133368	0.0735365	0.38129	0.717804	-1.09909	1.09909
S100A9	23	15	8.94045	0.0444271	2.36696e-09	0.0412188	0.17526	-1.0957	0.920436	1.0957
SMAP1	11	4	-1.40565	0.0458632	0.0227607	0.409911	0.518374	0.575743	-1.09412	1.09412
ADAM17	12	5	-3.55732	0.0341332	0.00530938	0.182256	0.652976	0.44093	-1.09391	1.09391
MST1R	3	2	-13.5351	0.0533044	0.307776	0.19996	-0.551038	-0.542008	1.09305	1.09305
MYH14	178	100	11.0523	0.003112	6.17903e-46	0.00324507	0.618872	0.473887	-1.09276	1.09276
FAM198B	4	4	0.543965	0.00201515	1.77048e-06	2.07987e-05	-0.19985	1.09177	-0.891918	1.09177
KRT82	6	5	-6.53513	0.00477375	6.2416e-07	0.141918	1.08329	-0.487956	-0.595334	1.08329
CDC42EP5	4	3	2.89407	0.0862171	0.0512025	0.116757	0.490559	0.591951	-1.08251	1.08251
CLSTN2	12	11	6.17702	0.00477375	1.20622e-06	0.000324558	-0.369545	1.08178	-0.712233	1.08178
TESK1	2	2	-100	1	0.265332	0.151267	0.49045	0.590804	-1.08125	1.08125
KCTD14	6	5	4.62147	0.0289309	0.000580637	0.040018	1.07843	-0.235246	-0.843182	1.07843
CERS4	5	4	7.96305	0.0355328	0.00185424	0.0767767	0.0283386	1.04868	-1.07702	1.07702
SENP7	4	2	6.98617	0.0474658	0.0132743	0.0178492	0.433629	0.643241	-1.07687	1.07687
ERCC2	15	4	-7.2291	0.0467865	0.0472961	0.203425	0.585866	0.486295	-1.07216	1.07216
PRODH	20	14	2.33289	0.0364375	0.00219043	0.0128667	-0.690249	-0.38037	1.07062	1.07062
AP5S1	7	3	1.50515	0.0831083	0.0353015	0.021671	0.00941508	1.05969	-1.0691	1.0691
AIF1L	12	11	8.36835	0.00201515	1.67605e-13	2.27917e-06	1.06571	-0.722262	-0.343448	1.06571
CAMP	7	6	2.79226	0.0773183	0.00510627	0.0492562	1.0656	-0.430788	-0.634812	1.0656
ERCC8	2	2	-100	1	0.231428	0.00645979	0.323477	0.74151	-1.06499	1.06499
ZNF3	6	3	-2.08728	0.0868966	0.112118	0.0551807	0.273377	0.790659	-1.06404	1.06404
SCAMP3	16	7	-0.912926	0.0508137	0.0197296	0.0577572	0.439961	0.61748	-1.05744	1.05744
CLIC6	32	18	7.23023	0.0263998	2.27157e-10	0.027403	-0.311696	1.0558	-0.7441	1.0558
BMF	2	2	-12.8223	0.0666567	0.0628222	0.144474	0.109792	0.943035	-1.05283	1.05283
CHPT1	3	3	-1.26816	0.0458632	0.0280511	0.126248	0.590594	0.459027	-1.04962	1.04962
IGSF1	3	2	-6.89827	0.200352	0.21685	0.196543	-0.628533	1.04788	-0.419352	1.04788
GTF3A	6	4	2.43177	0.059733	0.00710874	0.0611419	0.196315	0.850157	-1.04647	1.04647
MED8	12	5	7.0369	0.0512818	0.00260915	0.0671991	0.385755	0.660086	-1.04584	1.04584
DNAJB6	18	10	2.92565	0.0683796	0.000289718	0.0650463	0.429356	0.615867	-1.04522	1.04522
PRNP	4	3	-4.56498	0.118199	0.0279115	0.0440088	0.82446	0.220166	-1.04463	1.04463
MAP4K3	13	5	-5.61229	0.0401345	0.00750962	0.335073	0.401422	0.641955	-1.04338	1.04338
GABPB1	9	6	-3.41282	0.0329571	0.00109254	0.112073	0.413375	0.629485	-1.04286	1.04286
CLASRP	7	4	4.28716	0.035575	0.00318945	0.0649126	0.239203	0.803363	-1.04257	1.04257
TRAF3IP2	3	2	3.4956	0.13192	0.137604	0.326644	0.147578	0.893957	-1.04154	1.04154
BLOC1S6	6	2	7.05497	0.0621661	0.0329567	0.0222741	0.309138	0.731794	-1.04093	1.04093
PPIG	16	6	-0.713153	0.0300509	3.75412e-05	0.0651349	0.256775	0.783432	-1.04021	1.04021
TCEAL3	18	13	3.30215	0.003112	3.36629e-10	0.000656806	-0.136927	1.03936	-0.902429	1.03936
LRP2	30	28	8.20687	0.037497	7.45833e-06	0.0308242	-0.0577419	1.0349	-0.97716	1.0349
ITGA6	38	33	12.0317	0.00201515	1.37245e-41	7.79177e-05	1.03409	-0.599236	-0.434856	1.03409
EPHB3	17	14	9.80127	0.00201515	1.69386e-20	5.4663e-05	1.03228	-0.548436	-0.483842	1.03228
TFF3	7	7	1.14612	0.00393707	1.6521e-07	0.00155167	-0.871831	1.03109	-0.159258	1.03109
KLHDC7A	2	2	3.64384	0.0865216	0.107828	0.113686	-1.03016	0.333738	0.696418	1.03016
SDHC	2	2	2.24767	0.0799339	0.0981716	0.186055	0.0147453	1.01466	-1.0294	1.0294
SH2D3A	2	2	-100	1	0.25301	0.0291136	0.406671	0.622094	-1.02876	1.02876
C5orf24	6	5	3.10523	0.0170881	0.000102354	0.00292393	0.289973	0.738492	-1.02846	1.02846
SNUPN	10	7	-2.26629	0.0204044	0.0362448	0.0132241	0.457442	0.570624	-1.02807	1.02807
SDR16C5	9	8	2.12756	0.0512818	0.00988912	0.0958731	-0.83544	-0.19046	1.0259	1.0259
MAP2	15	11	7.85522	0.00537569	5.53093e-11	0.00099553	1.02529	-0.0769747	-0.948314	1.02529
YIPF2	2	2	-2.82576	0.0155398	0.0995515	0.0354869	0.613747	0.411192	-1.02494	1.02494
NOS1AP	16	14	10.7988	0.00477375	3.2651e-13	0.000254196	0.184294	0.840503	-1.0248	1.0248
GREB1	6	5	4.46437	0.00201515	1.22995e-05	0.00627048	-0.433756	1.02427	-0.590516	1.02427
ATR	7	2	-7.58397	0.164824	0.142757	0.401881	0.409829	0.614017	-1.02385	1.02385
HDAC5	7	3	-100	1	0.00874771	0.00448707	0.151339	0.872412	-1.02375	1.02375
ZNF146	7	4	13.491	0.0960462	0.00672132	0.0689142	0.295757	0.726136	-1.02189	1.02189
LY6D	2	2	-100	1	0.124645	0.21731	0.9443	0.077166	-1.02147	1.02147
DEFA1;DEFA1B	10	10	8.18556	0.0581876	0.000632487	0.0431951	1.02122	-0.343626	-0.677595	1.02122
DEFA3	10	10	7.99429	0.0430561	0.000166595	0.0388342	1.02121	-0.477144	-0.544067	1.02121
ZNF143	12	5	0.193487	0.0503213	0.000935303	0.0296092	0.447434	0.572276	-1.01971	1.01971
RELL1	5	4	0.797373	0.0157296	0.000530314	0.0329795	0.0716573	0.94792	-1.01958	1.01958
ASS1	39	24	17.1476	0.0085961	7.96946e-19	0.00812628	-0.206444	-0.812	1.01844	1.01844
ACADSB	42	24	9.71663	0.00201515	1.73982e-43	5.97491e-05	-0.552461	1.01543	-0.462967	1.01543
MMP7	12	10	2.74079	0.0267461	1.26612e-05	0.0230486	1.01519	-0.174014	-0.841176	1.01519
SPIDR	2	2	-100	1	0.199107	0.00648066	0.19655	0.815119	-1.01167	1.01167
SERPINB10	7	5	5.3194	0.0377677	0.00210326	0.0415581	1.01131	-0.667286	-0.344025	1.01131
PKIB	4	4	1.07843	0.0177657	0.000465637	0.00296774	-0.662356	1.01113	-0.348772	1.01113
XDH	24	21	8.77688	0.0368149	5.44787e-12	0.0328806	0.125742	-1.01075	0.885004	1.01075
UHRF1BP1	16	6	1.596	0.0319437	0.000792098	0.114993	0.409964	0.599371	-1.00933	1.00933
TRAF3IP1	9	5	3.4714	0.0167117	2.47305e-05	0.00381497	0.00153643	1.00755	-1.00908	1.00908
RHBDD2	2	2	-7.84818	0.16271	0.19991	0.222214	-0.496886	-0.510491	1.00738	1.00738
PROM1	21	18	3.59408	0.00201515	1.1523e-19	0.000184042	1.00563	-0.487202	-0.518429	1.00563
CETN3	5	3	-5.52375	0.00201515	0.000471627	0.000445702	-0.265127	1.00449	-0.739367	1.00449
BAHD1	2	2	2.05899	0.0676107	0.0285279	0.0778305	0.162338	0.84118	-1.00352	1.00352
ANKRD12	4	3	1.77305	0.0943112	0.0657952	0.070101	0.406669	0.596644	-1.00331	1.00331
NXT1	5	3	-10.7996	0.0641514	0.00662796	0.20644	0.675693	0.322847	-0.99854	0.99854
NXT2	4	3	-6.25215	0.0675998	0.00662796	0.137644	0.675394	0.3226	-0.997993	0.997993
ZKSCAN7	7	2	10.2466	0.0929537	0.0718054	0.0824083	0.190978	0.806181	-0.997159	0.997159
CAPN13	12	11	4.63159	0.0308824	3.85065e-05	0.00789177	-0.996758	0.0202557	0.976502	0.996758
CEP57	4	2	-10.8243	0.0754559	0.0712247	0.0290958	0.656426	0.340181	-0.996608	0.996608
GATA3	13	11	7.33086	0.00201515	4.90975e-32	3.23313e-10	-0.82981	0.996312	-0.166502	0.996312
KRT75	30	14	-1.81279	0.00907494	3.68918e-08	0.112	0.996052	-0.7296	-0.266452	0.996052
COX7B	2	2	1.88924	0.108906	0.0937358	0.22688	0.123537	0.872444	-0.995981	0.995981
ZNF250	4	2	-3.35169	0.0944648	0.0718054	0.0639433	0.190229	0.80455	-0.994779	0.994779
ZNF268	3	2	-3.37971	0.0958411	0.0718054	0.0753855	0.190222	0.804535	-0.994757	0.994757
ZNF503	4	3	-100	1	9.74796e-06	0.000740775	-0.459117	0.991506	-0.53239	0.991506
DAP	7	4	1.11414	0.0872946	0.0816825	0.0777257	0.303599	0.684648	-0.988247	0.988247
KLHDC2	6	3	-6.68551	0.0267461	0.00714769	0.0304676	0.0454623	0.940265	-0.985727	0.985727
KRT14	45	19	8.83602	0.0106013	4.98725e-13	0.0374578	0.984675	-0.227008	-0.757666	0.984675
WASF2	23	11	0.764834	0.0423876	0.000838665	0.18309	0.42494	0.555484	-0.980424	0.980424
STAC2	3	3	-0.0364091	0.0442417	0.0169999	0.114993	0.618523	-0.979988	0.361465	0.979988
ZNF211	3	3	19.161	0.080149	0.00306862	0.054765	0.142004	0.837951	-0.979954	0.979954
C17orf70	3	2	-100	1	0.0868414	0.290799	0.456359	0.521976	-0.978336	0.978336
BCAS1	25	21	5.8439	0.0273605	1.02151e-08	0.0333069	-0.402815	0.976694	-0.573879	0.976694
RPS16	28	9	2.80742	0.11267	0.0259454	0.254832	0.476836	0.499207	-0.976043	0.976043
R3HCC1	6	3	-20.0144	1	0.0348751	0.0588641	0.407493	0.567107	-0.9746	0.9746
LAD1	30	18	8.73149	0.00201515	1.83448e-18	0.00449405	0.474004	-0.974537	0.500533	0.974537
LCN2	10	10	8.81273	0.00949629	1.2023e-11	0.00221525	0.760109	-0.973165	0.213057	0.973165
ADHFE1	3	2	4.18004	0.16271	0.159429	0.396011	0.247969	0.72394	-0.971909	0.971909
INSR	25	16	2.11766	0.0251929	0.000744491	0.0605516	0.426554	0.544551	-0.971105	0.971105
TSPYL5	19	18	5.03556	0.0161086	1.62325e-08	0.0116346	0.969608	-0.130759	-0.838849	0.969608
KIAA1147	7	4	2.17068	0.089032	0.0553137	0.326278	0.216269	0.753053	-0.969322	0.969322
GPRC5A	2	2	4.79542	0.0366891	0.0100817	0.0486655	-0.967397	0.592262	0.375135	0.967397
DACH1	7	5	2.97432	0.00673997	0.00152646	0.00907173	-0.33331	0.966621	-0.633311	0.966621
GALNT7	27	18	8.80612	0.00201515	6.58215e-18	9.77001e-05	-0.906088	-0.0602659	0.966354	0.966354
ZNF14;ZNF20;ZNF433;ZNF823	2	2	28.9291	0.0828803	0.0197296	0.0799533	0.100237	0.863163	-0.9634	0.9634
RASAL1	12	10	7.55946	0.00201515	2.33744e-12	0.000377611	0.963255	-0.928407	-0.0348475	0.963255
MIEN1	7	3	5.22994	0.00201515	7.60059e-08	0.000184042	-0.704569	-0.257917	0.962487	0.962487
ALDH1A3	26	18	4.43439	0.00201515	1.89726e-25	0.000285033	0.960986	-0.376256	-0.58473	0.960986
RNF138	2	2	1.08112	0.0678396	0.051383	0.172971	0.612355	0.348513	-0.960867	0.960867
GALNT3	9	7	6.67277	0.00393707	0.000230501	0.00800243	-0.0491921	-0.910867	0.960059	0.960059
ATN1	6	4	-6.69013	0.0297998	0.0176053	0.029739	0.576881	0.382249	-0.959129	0.959129
USP30	4	3	3.61088	0.035575	0.000250175	0.0536889	-0.260805	0.958242	-0.697437	0.958242
CALB2	20	16	7.24434	0.0216642	5.01441e-13	0.0210364	0.95646	-0.331209	-0.625251	0.95646
ZNF664	4	4	-6.93002	0.0846392	0.309233	0.0269216	0.488301	0.467911	-0.956212	0.956212
AGR2	54	35	8.35235	0.00201515	1.30533e-29	0.000247155	-0.826867	0.955753	-0.128886	0.955753
ZNF8	4	2	-100	1	0.318608	0.277919	0.501383	0.453578	-0.954961	0.954961
MUC6	2	2	-15.2631	0.0865216	0.148698	0.190604	-0.646794	-0.30325	0.950044	0.950044
SUMO1	9	3	5.00948	0.164824	0.131735	0.494092	0.35531	0.594224	-0.949533	0.949533
PTBP2	22	11	0.732661	0.00537569	5.49073e-13	0.00894984	0.949487	-0.604869	-0.344618	0.949487
SERPINE1	3	3	-0.223589	0.149987	0.130867	0.190174	0.706816	0.241978	-0.948794	0.948794
SERINC1	3	3	-1.21016	0.0503354	0.0819967	0.0400717	0.231089	0.714733	-0.945822	0.945822
KRT6B	49	22	9.2343	0.0085961	1.22974e-17	0.041773	0.945054	-0.735204	-0.20985	0.945054
MINK1	30	10	4.7062	0.0742393	0.000768112	0.189949	0.307056	0.636886	-0.943941	0.943941
MKRN1	9	5	-2.59019	0.0219735	0.0286055	0.09801	0.352634	0.591171	-0.943805	0.943805
PHF20L1	11	5	-0.16061	0.103035	0.192967	0.187203	0.537678	0.405776	-0.943454	0.943454
CTNND2	9	5	0.882548	0.0143086	0.00156622	0.0168566	-0.149956	0.940847	-0.790891	0.940847
NCBP2	12	6	-2.75687	0.0377677	0.0195613	0.0206283	0.458672	0.479179	-0.937851	0.937851
PLAT	19	15	10.6548	0.0434177	1.45141e-07	0.021671	-0.0460824	0.937153	-0.891071	0.937153
RFWD2	9	4	-8.06012	0.0355328	0.166386	0.209879	0.245646	0.689925	-0.935571	0.935571
VASH1	3	2	-100	1	0.0295168	0.0335096	0.384306	0.5499	-0.934206	0.934206
ZKSCAN1	19	11	1.67733	0.0157296	0.000242862	0.000809386	0.225266	0.70891	-0.934176	0.934176
XP_001719673.2;XP_001719673.4	3	3	0.252461	0.140408	0.0784537	0.0898695	-0.488168	-0.445748	0.933917	0.933917
DNAJB2	13	6	2.92458	0.0742393	0.0727906	0.239546	0.258854	0.675025	-0.933879	0.933879
GCNT4	2	2	-100	1	0.360366	0.154114	0.305023	0.627365	-0.932388	0.932388
HIST1H2BK	34	10	0.144844	0.0858442	0.00352496	0.216255	0.292755	0.638611	-0.931366	0.931366
KRT6C	50	23	9.27905	0.0134588	5.71124e-18	0.0469477	0.930864	-0.781354	-0.14951	0.930864
MUC16	7	5	0.40352	0.154473	0.289885	0.260541	0.905799	0.0244389	-0.930238	0.930238
U2AF2	34	9	-2.90638	0.0842465	0.0168995	0.440358	0.405127	0.524888	-0.930015	0.930015
ETV3	2	2	0.739883	0.0900824	0.0915657	0.228014	0.499452	0.428527	-0.927979	0.927979
GPT	13	12	9.12942	0.00477375	1.17046e-10	0.0385352	0.92732	-0.549692	-0.377628	0.92732
UNKL	3	2	-1.85958	0.0476255	0.0711655	0.0245786	0.414156	0.51288	-0.927035	0.927035
HBD	69	46	16.6915	0.0874377	1.58603e-10	0.0924582	0.762336	0.164309	-0.926645	0.926645
HDAC11	4	3	-6.19981	0.00201515	3.08082e-05	0.000184042	-0.292474	0.923993	-0.631519	0.923993
GALNT6	18	14	4.95905	0.00201515	5.40337e-11	0.000603438	-0.923638	0.0545013	0.869137	0.923638
SLC4A2	5	5	1.91891	0.0663924	0.00872028	0.234032	0.44224	0.479972	-0.922212	0.922212
HERC3	3	3	-1.94554	0.0865216	0.158393	0.283935	0.371771	0.550041	-0.921812	0.921812
LIX1L	4	2	-6.07601	0.0671176	0.0943649	0.0313255	0.609328	0.311809	-0.921137	0.921137
MGMT	11	7	-0.574625	0.0267461	0.0253431	0.0311652	0.418189	0.502509	-0.920699	0.920699
ZNF552	21	13	6.96737	0.00201515	9.65168e-14	2.83417e-05	-0.418527	0.92029	-0.501762	0.92029
LENG8	16	8	-2.93727	0.0167117	0.000254895	0.0071902	0.455219	0.464357	-0.919576	0.919576
KRT6A	48	22	8.71783	0.0117303	3.69937e-17	0.0570236	0.917555	-0.780312	-0.137243	0.917555
ALYREF	26	10	-3.44213	0.11906	0.0834238	0.27983	0.444248	0.473148	-0.917396	0.917396
NUPR1	2	2	1.16258	0.0415155	0.0409973	0.110695	0.195628	0.72145	-0.917078	0.917078
BAD	6	4	-100	1	0.00759364	0.0075821	0.121378	0.79553	-0.916908	0.916908
CHAD	12	12	7.79084	0.0281864	0.000130233	0.0155384	-0.261189	0.915082	-0.653893	0.915082
ANKRD11	3	2	-5.11023	0.0741969	0.0492789	0.096609	0.369864	0.544493	-0.914357	0.914357
ZNF658	5	3	83.0103	0.114986	0.112118	0.158145	0.164438	0.749011	-0.913449	0.913449
IGF2BP3	4	3	-1.23292	0.0207342	0.000589162	0.015429	0.913313	-0.306984	-0.606329	0.913313
SLC7A5	4	4	3.82919	0.0100504	0.00164759	0.0118254	0.912452	-0.404869	-0.507583	0.912452
KANSL3	4	3	-100	1	0.0357401	0.00667971	0.467761	0.444343	-0.912104	0.912104
AKR7A3	41	18	6.96404	0.003112	8.10001e-18	0.000959132	-0.779473	0.909157	-0.129684	0.909157
MRPS24	6	4	-100	1	0.00986054	0.41302	0.51088	0.397465	-0.908345	0.908345
ANXA3	33	27	12.0432	0.00739393	3.6507e-25	0.00473594	0.32162	-0.907736	0.586116	0.907736
THAP4	2	2	-100	1	0.20677	0.0189007	0.161577	0.745828	-0.907406	0.907406
ZNF768	10	6	-3.11366	0.0771509	0.0141892	0.338761	0.346862	0.560208	-0.907069	0.907069
RFX5	19	9	0.273434	0.0184915	1.28945e-06	0.029739	0.423066	0.482745	-0.905811	0.905811
TMEM258	2	2	-100	1	0.114309	0.139029	0.541297	0.362719	-0.904016	0.904016
VTCN1	6	5	3.73781	0.0463615	0.000632487	0.0490476	0.903067	-0.526708	-0.376358	0.903067
IGF1R	28	28	9.22325	0.0127407	1.99795e-10	0.00114039	0.15215	0.750881	-0.903031	0.903031
IRS1	22	17	4.91012	0.00201515	8.51484e-14	4.12546e-06	-0.183134	0.902324	-0.71919	0.902324
CRAT	38	25	13.382	0.003112	6.09266e-26	0.000641504	-0.901776	0.277469	0.624308	0.901776
PTTG1IP	3	2	0.804491	0.160788	0.172673	0.232241	0.29236	0.60893	-0.90129	0.90129
ANKRD22	2	2	6.38984	0.0213781	0.00718362	0.0170566	-0.365221	-0.535503	0.900724	0.900724
TBC1D22A	19	6	-5.55991	0.0649058	0.00317591	0.291774	0.208826	0.691419	-0.900244	0.900244
HBB	111	86	15.2234	0.0685492	4.25583e-18	0.0687246	0.747072	0.151233	-0.898305	0.898305
CLN6	2	2	-100	1	0.026498	0.05519	0.419653	0.478506	-0.898159	0.898159
USF2	7	3	5.53871	0.0534662	0.0114599	0.0272438	0.45903	0.437762	-0.896791	0.896791
TRA2B	36	16	5.088	0.0427889	0.0025789	0.0372056	0.441905	0.454877	-0.896782	0.896782
SRD5A3	2	2	4.3726	0.152758	0.140813	0.285924	-0.811132	-0.0855837	0.896715	0.896715
CCNT1	14	9	9.16843	0.0871301	0.0204665	0.116751	0.199016	0.697178	-0.896194	0.896194
TRIM24	28	8	-0.134301	0.0507903	0.00228553	0.287528	0.551225	0.34368	-0.894905	0.894905
VSNL1	9	8	4.93332	0.0146237	1.1684e-05	0.0583062	0.103841	-0.894083	0.790242	0.894083
PDAP1	17	11	1.7985	0.0370016	0.00112714	0.0346509	0.432776	0.461139	-0.893915	0.893915
C8orf33	6	3	-4.63358	0.0668127	0.0223955	0.196868	0.554198	0.33887	-0.893068	0.893068
GSTM5	21	9	7.63993	0.191069	0.147676	0.326278	-0.780123	-0.110916	0.891039	0.891039
BLOC1S3	11	4	-1.33874	0.0492702	0.0131522	0.31796	0.152934	0.737584	-0.890517	0.890517
HIST1H2BD	35	12	3.71254	0.0746353	0.000390256	0.22922	0.224826	0.665009	-0.889835	0.889835
S100A2	2	2	-2.01806	0.156333	0.293637	0.126517	0.429153	-0.888883	0.45973	0.888883
TCEAL1	8	7	5.80547	0.00537569	5.00565e-06	0.0030874	-0.217843	0.888592	-0.67075	0.888592
ZNF419	4	3	-1.75453	0.0649743	0.0392799	0.0560046	0.189624	0.698392	-0.888016	0.888016
FEM1B	6	2	-100	1	0.0201237	0.122172	0.533978	0.351745	-0.885723	0.885723
DHX58	11	4	-1.46155	0.0302393	0.000399187	0.00828407	-0.0344044	0.885461	-0.851057	0.885461
IGF2BP2	15	13	8.22576	0.0200966	4.29278e-08	0.00915454	0.884451	-0.212397	-0.672054	0.884451
MTHFD1L	33	21	13.3301	0.00201515	2.63683e-48	3.46502e-07	0.884116	-0.637404	-0.246711	0.884116
CMC4	4	3	-0.270742	0.0339526	0.0167485	0.0128667	0.448109	0.435832	-0.883941	0.883941
KANK4	15	9	4.13076	0.0134588	1.79144e-05	0.0546025	0.883809	-0.14918	-0.734628	0.883809
HNRNPD	60	26	1.85477	0.0709017	0.000729981	0.108853	0.492564	0.390384	-0.882948	0.882948
TBC1D9	31	18	6.4914	0.00201515	4.87698e-28	1.14348e-08	-0.482452	0.88242	-0.399969	0.88242
MLPH	28	21	8.06663	0.00201515	2.76376e-34	4.12546e-06	-0.882011	0.754379	0.127631	0.882011
PPIL1	13	6	-0.354269	0.0666567	0.00705137	0.334416	0.430729	0.450986	-0.881715	0.881715
TCEAL4	14	10	11.0515	0.00907494	1.05936e-07	0.00451582	-0.0715041	0.881469	-0.809965	0.881469
MT1F	3	3	-0.682943	0.125321	0.126723	0.122665	0.544905	0.33612	-0.881024	0.881024
GANC	5	3	-74.4658	1	0.308991	0.307172	-0.405802	-0.47518	0.880983	0.880983
LRRC41	16	10	5.37256	0.0295321	9.14481e-05	0.0174939	0.230898	0.649874	-0.880772	0.880772
CEACAM1	3	2	3.56937	0.0341886	0.00662731	0.0792715	0.879898	-0.400684	-0.479215	0.879898
RDH14	18	5	-2.2692	0.0525468	0.0195056	0.345244	0.263602	0.615933	-0.879535	0.879535
TRPV2	3	3	-6.21418	0.186897	0.410367	0.250482	0.408773	0.470751	-0.879524	0.879524
LIN37	4	2	-11.7234	0.0791217	0.0376981	0.033096	0.335103	0.544241	-0.879344	0.879344
HIRIP3	14	7	0.339355	0.0481788	0.000821177	0.0687246	0.0867237	0.792301	-0.879025	0.879025
ZG16B	5	5	8.77643	0.0871301	0.000226625	0.463399	0.594319	-0.878792	0.284473	0.878792
ATF1	5	4	-4.25694	0.0716845	0.0838315	0.0405569	0.28229	0.596082	-0.878372	0.878372
PRSS23	13	13	8.08532	0.0425724	0.000173068	0.035132	-0.18215	0.878174	-0.696024	0.878174
PADI4	10	9	5.42391	0.06729	0.000182819	0.0430693	0.877215	-0.745981	-0.131234	0.877215
CD34	3	3	1.34689	0.078627	0.0399808	0.134791	0.252003	0.624973	-0.876975	0.876975
GGT7	2	2	-100	1	0.0512025	0.0792715	0.384136	0.492363	-0.876499	0.876499
SEPW1	5	3	1.59042	0.108407	0.0273257	0.431839	0.461138	0.414527	-0.875665	0.875665
H1FX	13	7	7.51154	0.103748	0.0528571	0.110732	0.264518	0.610828	-0.875346	0.875346
KRT7	100	41	13.5451	0.0329571	8.08209e-16	0.104414	-0.193063	-0.682229	0.875292	0.875292
MED25	11	5	-2.5621	0.0567076	0.0107464	0.00471432	0.322969	0.547562	-0.870531	0.870531
AKR1C1	31	25	11.9243	0.0565307	5.14616e-09	0.0732435	0.869374	-0.181147	-0.688227	0.869374
SYTL4	24	22	10.5485	0.00201515	3.22188e-24	1.57559e-05	-0.251651	0.868153	-0.616502	0.868153
PADI2	41	31	9.02912	0.00201515	1.3698e-52	2.33289e-05	0.868031	-0.848747	-0.0192837	0.868031
HIST1H2BH;HIST2H2BF	34	11	2.9665	0.0746353	0.000844998	0.172146	0.240519	0.626957	-0.867477	0.867477
RETN	4	3	-2.23035	0.028427	0.00206464	0.0155384	0.850276	-0.867433	0.0171569	0.867433
PPP1R14A	4	4	4.00504	0.0273605	0.00632088	0.0479361	0.867027	-0.275712	-0.591315	0.867027
ZC3HAV1L	12	6	3.68838	0.0289309	0.000436805	0.00712332	0.445558	0.421396	-0.866955	0.866955
PACSIN1	12	8	8.42687	0.104524	0.0215419	0.184928	0.404838	0.462014	-0.866851	0.866851
ITGB6	15	9	7.2645	0.003112	3.66417e-09	0.0523557	0.0684033	-0.865942	0.797539	0.865942
GSTM1	36	26	9.27438	0.21248	0.0303579	0.216811	-0.645704	-0.219993	0.865697	0.865697
REST	3	3	-0.170887	0.223695	0.452147	0.250862	0.400088	0.464714	-0.864801	0.864801
UCHL1	22	12	10.4041	0.00739393	1.06001e-14	0.00447248	0.86455	-0.431133	-0.433417	0.86455
MEGF9	2	2	-100	1	0.267234	0.250827	0.102674	0.76135	-0.864024	0.864024
ANXA8L1	15	13	6.36862	0.0200966	4.33128e-08	0.0113154	0.8638	-0.552629	-0.311171	0.8638
TG	13	10	-0.301992	0.407456	0.512611	0.30973	0.556627	0.306354	-0.862982	0.862982
SIN3B	14	4	-3.01263	0.0929537	0.112118	0.576537	0.409297	0.453621	-0.862918	0.862918
CST5	4	4	6.3343	0.219493	0.226053	0.210615	-0.202258	0.862754	-0.660495	0.862754
MATN2	21	16	7.96049	0.00201515	1.15622e-14	0.00113709	0.862381	-0.325887	-0.536495	0.862381
C15orf38;C15orf38-AP3S2	21	7	-0.444435	0.0471108	0.000289478	0.0235426	0.211874	0.650204	-0.862078	0.862078
KCTD6	3	2	-0.165368	0.00607867	0.00197618	0.00599683	-0.862037	0.832642	0.0293956	0.862037
ABCC4	3	2	-0.000655968	0.0265745	0.0195056	0.100127	0.278064	-0.861655	0.583591	0.861655
QPCT	4	3	2.41518	0.0319437	0.0191691	0.0153992	0.861602	-0.0985648	-0.763037	0.861602
GLYAT	2	2	1.38588	0.192731	0.343315	0.182663	0.825914	0.0356841	-0.861598	0.861598
MBP	8	8	1.13797	0.064501	0.00211373	0.0235426	0.707441	0.153426	-0.860867	0.860867
COL6A6	4	4	2.62606	0.127941	0.147058	0.18574	-0.507028	-0.35343	0.860458	0.860458
EDARADD	4	4	0.407137	0.0143086	0.00222465	0.00504654	-0.859505	0.0583727	0.801133	0.859505
AKAP5	3	3	-0.984122	0.0476504	0.0592669	0.00544744	-0.550796	0.859146	-0.308351	0.859146
SYT7	4	4	-1.40993	0.176424	0.03506	0.25675	0.453265	0.40558	-0.858845	0.858845
RBM22	22	6	-4.44266	0.0335559	0.000978647	0.0859205	0.0927106	0.765057	-0.857767	0.857767
NUDT8	7	3	-1.82086	0.0164529	0.0110571	0.0737841	-0.264687	-0.592548	0.857236	0.857236
SMC3	97	28	11.7299	0.038024	4.072e-15	0.0120137	0.400635	0.456557	-0.857192	0.857192
PSMA1	44	13	-0.142933	0.0554698	0.000226625	0.0746996	0.27693	0.57979	-0.85672	0.85672
PARD6G	3	3	-14.153	0.0242613	0.19156	0.0574797	0.344756	0.511499	-0.856255	0.856255
SRSF2	11	5	10.4013	0.0828785	0.0369474	0.0486109	0.306811	0.548985	-0.855796	0.855796
ASPA	3	3	5.96596	0.0760266	0.0254652	0.178409	0.855277	-0.00985238	-0.845425	0.855277
PRTN3	12	10	9.2737	0.0204044	2.68762e-07	0.030826	0.855248	-0.589231	-0.266018	0.855248
CCDC124	24	8	5.56788	0.0797178	0.0177238	0.171305	0.168916	0.685539	-0.854456	0.854456
TMSB10	6	3	3.11039	0.181932	0.03802	0.14043	0.652907	0.201341	-0.854248	0.854248
ARMCX1	9	9	5.53677	0.0868068	0.0734731	0.148133	0.507662	0.346424	-0.854086	0.854086
PURB	20	7	-2.49331	0.0308824	0.00677908	0.0948946	0.350831	0.500602	-0.851434	0.851434
BNIPL	3	3	-1.94839	0.00949629	0.00494628	0.0290469	-0.0876381	0.851167	-0.763529	0.851167
BCLAF1	50	17	9.10461	0.0604191	1.72799e-06	0.124906	0.320287	0.530828	-0.851116	0.851116
RABEP1	63	46	13.351	0.00201515	1.80445e-91	3.41538e-08	-0.382692	0.850528	-0.467836	0.850528
CTF1	2	2	-100	1	0.164807	0.0597834	0.100837	0.749335	-0.850172	0.850172
SCARB1	6	5	-0.320202	0.0437433	0.00100773	0.0410819	0.801406	0.0451359	-0.846542	0.846542
MAP3K11	6	3	-100	1	0.470581	0.289365	-0.453958	-0.392484	0.846442	0.846442
AR	15	12	6.54327	0.00201515	8.06628e-09	5.7789e-05	-0.84622	0.205252	0.640968	0.84622
SPTA1	108	99	15.0667	0.0742393	1.38687e-15	0.0875408	0.77347	0.0724607	-0.84593	0.84593
QSER1	6	3	-21.2488	1	0.169599	0.101125	0.370772	0.475089	-0.845861	0.845861
HMGCS1	24	19	9.96076	0.014925	4.3909e-12	0.00641183	-0.294209	-0.551414	0.845623	0.845623
WDR91	27	9	0.444075	0.0376487	0.00032327	0.0333622	0.402448	0.442975	-0.845423	0.845423
DNAJC30	2	2	-1.15192	0.0289309	0.0130712	0.0558223	-0.410723	-0.4331	0.843823	0.843823
NUDT3	14	5	-6.78085	0.0872946	0.0270488	0.109007	0.334164	0.509516	-0.843681	0.843681
HNRNPDL	35	12	-3.76929	0.113686	0.0156657	0.37497	0.28944	0.552943	-0.842382	0.842382
TIMM21	5	3	2.82252	0.13395	0.058097	0.49585	0.202456	0.639577	-0.842033	0.842033
ZNF326	27	14	3.00917	0.0223217	1.99417e-06	0.0147061	0.499038	0.342893	-0.841931	0.841931
HMG20B	11	5	-1.67083	0.085204	0.0394435	0.0389146	0.0860412	0.755553	-0.841595	0.841595
PODXL	7	7	5.88086	0.0257972	0.000430252	0.0447374	0.840838	-0.18225	-0.658589	0.840838
NR2F2	8	4	-3.04457	0.0325387	0.0491122	0.135907	0.18218	0.658317	-0.840497	0.840497
CROCC	58	31	5.767	0.003112	9.52865e-19	0.000278484	0.0898083	0.750286	-0.840094	0.840094
SAP18	21	12	11.1043	0.10665	0.00719153	0.0857877	0.400461	0.439604	-0.840065	0.840065
RBP7	10	9	7.17355	0.0442417	0.000123463	0.0299258	0.672093	0.167476	-0.83957	0.83957
KRT24	6	2	-8.88907	0.13706	0.105759	0.316534	-0.150101	0.839021	-0.688921	0.839021
CDC23	18	6	-1.87778	0.0478658	0.00934848	0.00515704	0.269551	0.567942	-0.837493	0.837493
MAGED2	41	28	10.4342	0.003112	9.6039e-23	0.000670578	-0.394689	0.837447	-0.442758	0.837447
KRT10	16	6	7.05711	0.12133	0.0451113	0.540428	-0.363175	-0.471965	0.83514	0.83514
TINAGL1	13	9	4.96704	0.00537569	9.54926e-09	0.000603438	0.834941	-0.299838	-0.535102	0.834941
NDNL2	13	5	-4.12942	0.0912466	0.00825136	0.462517	0.328888	0.505994	-0.834882	0.834882
HIST1H2BA	16	8	3.29599	0.0912958	0.0117934	0.0445009	0.316971	0.517719	-0.83469	0.83469
SCUBE3	4	3	-3.39056	0.165639	0.378324	0.0893545	0.611397	0.222354	-0.833751	0.833751
GDPD3	3	3	-1.43448	0.084635	0.0403706	0.126517	-0.59578	0.833469	-0.237689	0.833469
AKR1C2	28	22	11.2094	0.0692469	2.57867e-05	0.0788666	0.833259	-0.205496	-0.627763	0.833259
RARRES1	9	8	4.04997	0.0239924	1.09241e-06	0.0095224	0.677102	-0.832773	0.155671	0.832773
EPC2	3	2	-100	1	0.163726	0.0737841	0.639009	0.193051	-0.832061	0.832061
GTF2E2	15	7	2.97462	0.0816552	0.0218365	0.116757	0.427968	0.404019	-0.831987	0.831987
ATP6V1B1	35	14	-2.67861	0.0233856	7.29866e-05	0.111243	0.0030323	0.828782	-0.831814	0.831814
TAF1	8	4	-6.78018	0.0813361	0.153795	0.0328231	0.13909	0.69181	-0.830899	0.830899
OGFRL1	8	4	2.65533	0.0512818	0.00038907	0.0128476	0.497852	0.332766	-0.830618	0.830618
ERF	7	3	-1.28216	0.0632642	0.0259266	0.0580508	0.466964	0.362914	-0.829877	0.829877
ITPKC	14	4	-12.0474	0.0488643	0.0534598	0.0170566	0.086018	0.743585	-0.829603	0.829603
CABIN1	13	8	3.15591	0.0752613	0.00425763	0.309651	0.411749	0.417646	-0.829394	0.829394
C2CD5	27	11	5.03364	0.0211148	2.52914e-07	0.00907173	0.28957	0.53937	-0.82894	0.82894
HSPA4L	57	36	11.3113	0.038865	1.1372e-09	0.029739	0.615143	0.213156	-0.828299	0.828299
RPL24	15	9	0.107769	0.198647	0.00895056	0.127917	0.415064	0.412919	-0.827983	0.827983
ZNF407	2	2	-100	1	0.36838	0.232787	0.198545	0.627973	-0.826518	0.826518
MPO	16	14	10.556	0.0146237	2.05111e-08	0.0105064	0.68273	-0.826455	0.143725	0.826455
HBQ1	2	2	0.576148	0.215592	0.241733	0.223012	0.664963	0.161037	-0.826	0.826
SLC4A1	18	16	13.8226	0.0872946	0.0004807	0.0589072	0.805288	0.0201322	-0.82542	0.82542
FAM102B	11	5	1.47863	0.0355328	0.00390248	0.0165385	0.268485	0.555369	-0.823854	0.823854
PHGDH	56	30	15.6679	0.00201515	4.80382e-63	4.07498e-06	0.725966	-0.823815	0.097849	0.823815
SCGB2A2	2	2	4.35929	0.163958	0.14582	0.165585	-0.822102	-0.00166648	0.823769	0.823769
CCAR1	51	18	-1.35274	0.0680966	0.000610314	0.100634	0.201776	0.618931	-0.820707	0.820707
SERPINE2	21	18	9.66764	0.0131211	5.98082e-11	0.0128667	0.820517	-0.365867	-0.45465	0.820517
TECPR1	11	4	-3.809	0.0700102	0.0132687	0.0925262	0.379532	0.440115	-0.819647	0.819647
STAG1	40	16	0.092921	0.0522255	1.20249e-06	0.0417357	0.282665	0.536858	-0.819523	0.819523
HBA1;HBA2	120	84	16.247	0.0724312	1.67816e-19	0.0823563	0.698037	0.121474	-0.819511	0.819511
LY75;LY75-CD302	11	10	5.81508	0.0231049	5.04211e-05	0.0245786	0.818438	-0.210215	-0.608223	0.818438
CYP4F11	2	2	-100	1	0.262887	0.218107	0.818149	-0.325235	-0.492915	0.818149
FOLH1	2	2	-0.108154	0.0297998	0.0321462	0.0170566	0.817874	-0.470471	-0.347403	0.817874
USP54	11	5	-4.23534	0.13706	0.06842	0.569298	0.379779	0.437833	-0.817612	0.817612
GIGYF1	15	6	-2.12514	0.0555948	0.000802996	0.00189463	0.308799	0.508626	-0.817424	0.817424
WBP4	7	3	4.09608	0.13724	0.0864859	0.197907	0.310668	0.506482	-0.81715	0.81715
ADD2	13	10	6.65628	0.00607867	3.22739e-05	0.00120941	0.816243	-0.148354	-0.667889	0.816243
HMGN2	18	16	8.88233	0.0635257	0.000431234	0.0863898	0.127382	0.688836	-0.816218	0.816218
YTHDC1	20	12	9.56331	0.0465261	0.000234391	0.0950787	0.22294	0.592881	-0.815821	0.815821
FBLN7	12	11	4.42619	0.0855499	0.00109254	0.148052	0.529335	0.286336	-0.815672	0.815672
HTATSF1	47	24	5.2627	0.0868966	2.89065e-05	0.101196	0.343951	0.471665	-0.815616	0.815616
MFGE8	25	18	16.0742	0.00393707	7.24733e-19	0.00229616	0.814727	-0.301509	-0.513217	0.814727
WWP1	13	10	1.03808	0.003112	4.15159e-06	0.0154052	-0.175517	0.812217	-0.6367	0.812217
DCD	3	3	-2.9507	0.118748	0.0731532	0.156668	-0.35394	-0.457811	0.811751	0.811751
YWHAG	51	20	2.40173	0.0658796	0.000582929	0.140187	0.389391	0.421087	-0.810478	0.810478
ATPIF1	18	10	9.98786	0.042048	3.88779e-05	0.0647144	-0.0511092	0.809779	-0.758669	0.809779
FNBP4	18	7	-1.97784	0.0429066	0.000421752	0.0533957	0.438964	0.369928	-0.808892	0.808892
PAPSS2	55	32	13.1049	0.0263998	2.28874e-15	0.0329795	-0.193528	-0.614956	0.808484	0.808484
CDH3	8	6	5.12677	0.00201515	6.3142e-09	7.23888e-05	0.807954	-0.748019	-0.0599351	0.807954
FAM114A2	31	14	6.45228	0.0100504	6.15123e-10	7.54616e-05	-0.120735	0.806927	-0.686192	0.806927
C9orf41	4	3	1.1056	0.10728	0.0537602	0.247238	0.0575849	0.748789	-0.806374	0.806374
SALL3	2	2	-100	1	0.147064	0.0564056	0.435136	0.371224	-0.806361	0.806361
KANK1	24	15	5.90698	0.00201515	7.00701e-19	0.000233504	0.80632	-0.224699	-0.58162	0.80632
AZU1	4	3	3.11006	0.0236335	0.00472866	0.0110106	0.805728	-0.589596	-0.216132	0.805728
INPP4B	51	40	14.8187	0.00201515	1.20045e-48	0.000184042	-0.805337	0.787012	0.0183247	0.805337
RAB27B	20	10	4.7788	0.00201515	7.42849e-08	0.00828407	-0.804443	0.439286	0.365158	0.804443
CA13	7	4	8.69653	0.00201515	1.72621e-06	0.0379252	0.803928	-0.451718	-0.35221	0.803928
PLA2G2A	4	4	2.43036	0.128665	0.247486	0.297228	0.803905	-0.335315	-0.468589	0.803905
FOXA1	11	8	-1.33885	0.00201515	4.85804e-08	3.46502e-07	-0.781408	0.803458	-0.0220507	0.803458
SPPL2A	3	2	-6.44206	0.028427	0.0193842	0.0269704	-0.463878	-0.339475	0.803353	0.803353
ASRGL1	11	10	11.7306	0.0281864	7.20676e-07	0.00215588	-0.0170361	-0.785483	0.802519	0.802519
HAPLN3	20	18	9.91191	0.00393707	1.74037e-13	0.00114039	0.801892	-0.505724	-0.296168	0.801892
YY1	20	12	3.50524	0.0871301	0.00168405	0.0435469	0.360736	0.440062	-0.800798	0.800798
ZNF629	10	5	-1.05311	0.066252	0.00630907	0.0588641	0.446433	0.354105	-0.800538	0.800538
SRGN	2	2	-10.6931	0.165319	0.359775	0.120925	0.427074	0.371793	-0.798867	0.798867
RTN2	4	2	1.07678	0.219493	0.207058	0.320285	0.319735	0.479047	-0.798782	0.798782
SS18L2	3	2	-7.22228	0.0506332	0.0482394	0.0340405	0.442045	0.356535	-0.798579	0.798579
HIST3H2BB	30	11	0.892892	0.116694	0.0119399	0.227337	0.287019	0.510708	-0.797728	0.797728
IRF2	11	6	-0.253797	0.130593	0.0690104	0.249959	0.326336	0.471339	-0.797675	0.797675
NUDT12	20	18	8.81224	0.00201515	6.93e-20	7.23888e-05	-0.44288	0.796411	-0.353531	0.796411
MBTD1	2	2	-100	1	0.275356	0.128524	0.461204	0.334908	-0.796112	0.796112
MAGEB5	2	2	-100	1	0.119496	0.0249242	0.79604	-0.276327	-0.519714	0.79604
GRN	14	12	2.26706	0.0231049	0.000326315	0.0222828	0.535967	0.259978	-0.795944	0.795944
STARD10	27	16	6.83576	0.00201515	2.90049e-22	7.7881e-05	-0.795367	0.620182	0.175185	0.795367
S100A12	7	7	4.05249	0.0337729	0.000551581	0.0323451	0.795264	-0.601804	-0.19346	0.795264
RPS29	6	3	-1.17688	0.0899283	0.228613	0.374149	0.346421	0.448516	-0.794938	0.794938
ITFG2	8	3	-4.12456	0.074686	0.0117693	0.0833826	0.189761	0.605084	-0.794845	0.794845
ZMYND11	19	9	2.44342	0.0625323	7.92479e-05	0.0404069	0.354153	0.440217	-0.79437	0.79437
ZNF397	7	4	16.7283	0.139567	0.0930942	0.0661022	0.169701	0.624526	-0.794227	0.794227
PHF21A	7	3	-16.502	0.090346	0.0284284	0.00645979	0.389884	0.403808	-0.793692	0.793692
FAAH	10	9	4.82134	0.00201515	7.45015e-10	1.62923e-05	-0.793185	0.48366	0.309526	0.793185
PSIP1	34	19	10.4729	0.00607867	6.63596e-15	0.00274001	0.673838	0.118434	-0.792272	0.792272
VBP1	27	14	-1.09859	0.074686	0.005938	0.118841	0.354994	0.437228	-0.792222	0.792222
S100A14	9	7	9.73377	0.10347	0.0473343	0.112061	-0.623731	-0.168272	0.792003	0.792003
NDC1	5	3	-2.72649	0.150272	0.0875808	0.349336	0.431989	0.359583	-0.791573	0.791573
ZNF555	4	4	5.49212	0.108407	0.0903362	0.218968	0.341787	0.449234	-0.791021	0.791021
PREX1	76	56	14.7604	0.00201515	1.52303e-64	1.62923e-05	-0.400737	0.790816	-0.390079	0.790816
HNRNPAB	40	12	7.45652	0.0874377	0.0107526	0.227942	0.130422	0.659524	-0.789946	0.789946
CDC42SE1	2	2	-4.83315	0.162039	0.18771	0.0777125	0.627755	0.161911	-0.789666	0.789666
AKAP8	25	10	-0.13433	0.0730637	4.32279e-07	0.0807639	0.521644	0.267285	-0.788928	0.788928
CENPV	12	12	6.19233	0.0914916	0.0109966	0.252476	0.47177	0.316872	-0.788642	0.788642
PHRF1	13	5	-10.9022	0.0984237	0.0326085	0.0729935	0.186011	0.602425	-0.788436	0.788436
CHN1	2	2	1.40964	0.073566	0.0564348	0.125905	-0.430767	-0.35684	0.787606	0.787606
MRAS	5	4	3.24397	0.00393707	0.00540222	0.00968598	0.787267	-0.33697	-0.450298	0.787267
CXorf56	10	5	-2.66766	0.0846392	0.0661009	0.209215	0.514702	0.271855	-0.786556	0.786556
FZD7	3	3	3.81802	0.0529	0.00296405	0.05599	0.785796	-0.31983	-0.465966	0.785796
FHL5	2	2	6.02147	0.276467	0.30005	0.316449	0.628263	0.157097	-0.78536	0.78536
MMP8	4	3	7.7939	0.0731991	0.00840119	0.185837	0.784581	-0.649423	-0.135158	0.784581
UBR7	20	9	-2.67908	0.0265745	0.00127515	0.00890778	0.181754	0.602716	-0.784469	0.784469
ARMCX2	12	9	0.249321	0.0111524	0.00298938	0.0248216	0.465792	0.317985	-0.783778	0.783778
RMND1	12	12	11.8824	0.0376487	2.21563e-06	0.027299	-0.275642	0.783499	-0.507856	0.783499
MACROD2	4	2	-3.54889	0.15364	0.189805	0.0126457	0.0366114	0.746698	-0.78331	0.78331
ZNF516	4	4	-3.74395	0.003112	0.0100817	0.000432571	-0.045509	0.783084	-0.737575	0.783084
ZBTB20	10	4	1.42002	0.0692469	0.068852	0.0560811	0.412088	0.370787	-0.782876	0.782876
GRAMD1A	6	5	-1.42378	0.0271685	0.000935303	0.249004	0.371679	0.410556	-0.782235	0.782235
HBG2	25	15	13.8374	0.105123	0.00446506	0.1023	0.781991	-0.0210878	-0.760904	0.781991
IWS1	18	7	-7.14695	0.0818065	0.05428	0.542363	0.199808	0.581748	-0.781556	0.781556
TTC39A	13	13	6.66308	0.003112	8.31246e-15	0.000165214	-0.652147	0.780607	-0.12846	0.780607
B3GNT1	2	2	-8.54969	0.248165	0.387314	0.267439	-0.472329	-0.308099	0.780428	0.780428
SPTB	107	82	14.1263	0.0871301	2.40493e-13	0.0781975	0.726507	0.0538972	-0.780404	0.780404
MARCKSL1	12	8	7.46768	0.153284	0.0366093	0.228012	0.476186	0.304136	-0.780322	0.780322
XIRP1	13	13	9.14939	0.0324041	0.000112602	0.0153096	-0.129205	-0.650625	0.77983	0.77983
DCTPP1	18	10	3.06862	0.003112	2.58706e-06	0.0086981	0.0681481	0.711473	-0.779621	0.779621
IL6ST	16	16	5.9331	0.00201515	1.95214e-13	0.000415756	-0.239993	0.779285	-0.539292	0.779285
SF3A2	25	8	-1.90871	0.0771509	0.00504619	0.296426	0.161866	0.6165	-0.778367	0.778367
EPX	2	2	-7.03917	0.106241	0.101258	0.132112	0.778118	-0.094314	-0.683804	0.778118
GPT2	18	17	8.43943	0.00201515	3.09086e-14	0.00260721	0.778053	-0.460077	-0.317976	0.778053
CDCA3	2	2	-100	1	0.0773748	0.0850908	0.653912	0.123779	-0.777691	0.777691
LDHB	60	24	6.16181	0.00201515	3.90674e-64	0.000154233	0.777583	-0.59758	-0.180003	0.777583
DDX46	79	18	5.32275	0.0382007	4.66817e-06	0.0200089	0.206204	0.570058	-0.776262	0.776262
AKAP10	15	7	-0.18141	0.0131211	0.000226625	0.018862	0.113125	0.662495	-0.77562	0.77562
HMGB2	45	19	6.04592	0.0650712	7.78462e-05	0.158145	0.192928	0.582467	-0.775395	0.775395
DDRGK1	13	9	5.43769	0.0716845	0.0115781	0.0860395	0.118484	0.656791	-0.775275	0.775275
SIGIRR	5	5	1.87825	0.00201515	2.03144e-07	4.12546e-06	-0.593851	0.774819	-0.180968	0.774819
SLPI	8	7	3.94799	0.104524	0.000727621	0.211197	0.205208	-0.774766	0.569558	0.774766
ARHGAP42	3	2	-1.11406	0.0640808	0.0855787	0.0289725	0.525412	0.24896	-0.774372	0.774372
RBM6	35	18	1.74064	0.0593206	0.000635933	0.183572	0.279519	0.494673	-0.774192	0.774192
BIRC5	2	2	-1.04027	0.0085961	0.0201741	0.0085969	0.363772	-0.773404	0.409632	0.773404
PARD6B	10	10	5.34041	0.00201515	9.65168e-14	7.31199e-06	-0.164093	0.772753	-0.608661	0.772753
NOLC1	37	27	9.78207	0.10579	0.00131249	0.139716	0.262578	0.510145	-0.772722	0.772722
MMP9	29	27	13.0011	0.0271685	3.53169e-14	0.0254839	0.772571	-0.509777	-0.262793	0.772571
MRPL32	5	3	-3.79363	0.0293039	0.000632487	0.239162	-0.0451983	0.772432	-0.727233	0.772432
CA8	10	10	5.76648	0.0379484	3.94726e-05	0.0164534	-0.771969	0.143635	0.628334	0.771969
HMGN3	15	14	10.1078	0.0969445	0.0040032	0.166027	0.255343	0.516578	-0.77192	0.77192
TSC22D2	9	5	3.79969	0.0571208	0.00064545	0.436422	0.403614	0.367689	-0.771303	0.771303
LDB3	3	3	8.6074	0.172156	0.0791787	0.309386	0.770775	-0.124494	-0.646281	0.770775
CHDH	32	27	6.61426	0.00907494	1.95234e-11	0.0112865	0.0811292	0.689242	-0.770371	0.770371
ZKSCAN8	6	3	42.6265	0.178075	0.123406	0.162934	0.150494	0.619319	-0.769813	0.769813
CFDP1	16	5	5.22322	0.108906	0.224053	0.0924582	0.531774	0.237543	-0.769317	0.769317
KLHDC10	2	2	-100	1	0.257094	0.0388465	0.285687	0.483509	-0.769197	0.769197
HDGFRP2	39	19	10.253	0.0204044	1.57431e-10	0.0054678	0.0441785	0.724891	-0.76907	0.76907
PM20D2	12	10	4.48983	0.00673997	3.30003e-07	0.000270967	0.768851	-0.467991	-0.30086	0.768851
ALKBH1	2	2	6.24478	0.0668127	0.0335406	0.151985	0.238188	0.529593	-0.767781	0.767781
KHDRBS1	36	7	9.63787	0.0928261	0.012116	0.0460322	0.196651	0.570625	-0.767276	0.767276
PKP4	33	24	7.6162	0.0155398	2.18433e-05	0.0149459	0.225426	0.541378	-0.766804	0.766804
ALDH1L1	28	20	9.55482	0.0871301	0.00298178	0.116273	0.766247	-0.167439	-0.598808	0.766247
ANK1	68	61	12.9662	0.0685492	9.72112e-12	0.0689142	0.692401	0.0736562	-0.766057	0.766057
REEP6	6	5	3.51241	0.00673997	0.000469044	0.00197553	-0.605987	0.765868	-0.159882	0.765868
CYP4X1	7	6	4.48817	0.178075	0.0345003	0.0817685	-0.519232	-0.246632	0.765864	0.765864
SNCA	9	7	9.39396	0.0121968	1.33864e-07	0.0131263	0.765275	-0.00313796	-0.762137	0.765275
SMURF2	4	3	-1.21915	0.0457953	0.0158584	0.110953	0.128311	0.636929	-0.76524	0.76524
SLC20A2	3	3	-2.13038	0.0746353	0.0846814	0.0446527	0.446226	0.317695	-0.763921	0.763921
FAM63A	11	8	4.91657	0.00201515	1.43472e-08	0.00016503	-0.253298	0.763653	-0.510356	0.763653
PTP4A2	10	5	-1.05034	0.00201515	5.87631e-08	3.01407e-05	-0.511254	0.763535	-0.252281	0.763535
ASNS	28	21	13.2173	0.00201515	2.90868e-30	0.00139244	0.382116	-0.763093	0.380976	0.763093
SLC9A3R1	49	24	11.51	0.00393707	2.71162e-33	0.000745875	-0.485382	0.76298	-0.277599	0.76298
ALKBH5	19	9	-1.12441	0.0512143	0.000145015	0.0199451	0.305506	0.455807	-0.761313	0.761313
GPATCH4	13	9	2.38076	0.0851364	0.0130322	0.16038	0.603955	0.157332	-0.761287	0.761287
PWWP2B	5	2	-10.7091	0.217325	0.237386	0.0761007	0.24123	0.519967	-0.761197	0.761197
DENND3	12	8	4.19384	0.026222	5.76329e-05	0.114993	0.674056	0.0871305	-0.761186	0.761186
PPP1R1B	8	7	7.63764	0.0415155	0.000106811	0.0515196	0.26753	-0.760737	0.493207	0.760737
HGD	16	15	8.7368	0.0550094	0.000408446	0.0216415	-0.760722	0.363714	0.397008	0.760722
CMC2	8	6	-3.32487	0.014925	0.00450033	0.102997	0.626216	0.13428	-0.760496	0.760496
NCALD	12	8	13.7791	0.00393707	7.61155e-13	0.000518451	0.760475	-0.610349	-0.150126	0.760475
GDAP1	14	12	7.50526	0.00537569	2.42059e-07	0.00504654	-0.0143721	0.760459	-0.746086	0.760459
KRT79	22	11	-1.36636	0.00393707	5.77801e-10	0.264924	0.579958	-0.759515	0.179558	0.759515
NOM1	10	6	0.600184	0.0744287	0.0840352	0.0623424	0.56463	0.194822	-0.759452	0.759452
TMEM41B	2	2	0.931683	0.234488	0.323155	0.324707	0.470783	0.288457	-0.75924	0.75924
CLCN7	7	4	-1.16739	0.10319	0.0460464	0.224516	0.208445	0.550512	-0.758957	0.758957
KHDRBS3	9	7	1.91256	0.00201515	1.22025e-11	0.00052675	0.758053	-0.526544	-0.231508	0.758053
ARL6IP4	12	6	-1.6285	0.0100504	0.00185432	0.00812628	0.284739	0.473081	-0.75782	0.75782
KRT16	41	23	7.3842	0.0242613	1.25518e-11	0.0507602	0.757221	-0.573405	-0.183815	0.757221
TBC1D10B	22	7	5.95228	0.0993543	0.00478041	0.032246	0.29417	0.462869	-0.757039	0.757039
LLGL1	33	9	-3.20839	0.037497	0.000545331	0.037377	0.119391	0.637281	-0.756672	0.756672
MISP	23	19	4.45617	0.00201515	2.50637e-13	0.0135775	-0.556364	0.755611	-0.199247	0.755611
EFHD1	27	12	5.53887	0.0874377	0.00058945	0.138243	-0.471898	-0.283419	0.755317	0.755317
RCOR2	3	2	-18.7216	0.0289309	0.0576474	0.089838	0.194902	0.5604	-0.755302	0.755302
FAM76B	8	3	1.22938	0.183181	0.110388	0.114993	0.469184	0.285742	-0.754925	0.754925
ZNF205	2	2	-100	1	0.138257	0.120307	0.25905	0.495836	-0.754886	0.754886
PLEKHG1	2	2	-1.66389	0.00393707	0.00331172	0.00637752	0.754774	-0.392311	-0.362464	0.754774
DUSP14	2	2	1.58127	0.10242	0.201476	0.27167	-0.399892	-0.354575	0.754468	0.754468
HBZ	10	9	2.97879	0.251994	0.224479	0.18288	0.513415	0.240448	-0.753863	0.753863
KIFC1	23	15	8.67701	0.00201515	9.31547e-11	0.00231331	0.753679	-0.108197	-0.645482	0.753679
TMEM238	2	2	2.80739	0.176714	0.145944	0.278435	0.231321	0.522021	-0.753341	0.753341
CYBRD1	4	3	-4.4586	0.003112	8.91414e-05	0.00843475	-0.143225	0.753077	-0.609852	0.753077
AAGAB	10	3	10.2743	0.0680966	0.027222	0.0156901	-0.19211	0.752465	-0.560355	0.752465
MRPL48	7	3	-4.58494	0.054695	0.0406992	0.0849881	0.122995	0.629337	-0.752332	0.752332
MAP7D1	31	13	1.99935	0.0600519	0.000642959	0.0854844	0.142421	0.609911	-0.752332	0.752332
EIF2AK1	2	2	-1.87806	0.129143	0.163905	0.168567	-0.340042	-0.412273	0.752315	0.752315
NKTR	17	5	0.915225	0.0604191	0.0101964	0.306149	0.138539	0.613348	-0.751887	0.751887
LAMC2	21	18	3.25958	0.0187777	1.8467e-06	0.0342208	0.751284	-0.549842	-0.201442	0.751284
TBX3	11	8	5.07016	0.00477375	1.50454e-07	0.0075821	-0.406649	0.751092	-0.344443	0.751092
EPB42	17	15	10.802	0.19167	0.176785	0.161541	0.6892	0.0614883	-0.750688	0.750688
EDF1	18	10	1.68563	0.0846392	0.026337	0.173365	0.0928039	0.656676	-0.74948	0.74948
SLC12A7	18	9	1.93373	0.0654298	0.0261926	0.306149	0.503184	0.246064	-0.749248	0.749248
IMPA2	6	6	0.186453	0.0300509	0.000111502	0.0471116	0.749201	-0.195597	-0.553605	0.749201
HADH	36	13	7.9046	0.0443842	1.12565e-05	0.0184824	0.469342	0.279634	-0.748976	0.748976
CC2D1B	29	10	-4.71446	0.102655	0.0012254	0.165585	0.360208	0.38872	-0.748929	0.748929
RRAGA	17	7	-2.58081	0.0257972	0.00384153	0.0175948	0.516086	0.232604	-0.74869	0.74869
PTGES	2	2	-100	1	0.19202	0.0835501	0.00914336	0.738951	-0.748095	0.748095
SLC27A2	10	8	6.43131	0.014925	1.35782e-05	0.00487976	-0.626128	0.747984	-0.121857	0.747984
SEC14L2	35	22	7.84973	0.00907494	4.69079e-14	0.0067471	-0.455962	0.74797	-0.292009	0.74797
SMARCC2	66	20	2.92833	0.0306702	4.44452e-09	0.00172933	0.0373804	0.709439	-0.746819	0.746819
VEZF1	12	7	6.15893	0.0200966	0.000306007	0.0269216	-0.0185996	0.746786	-0.728186	0.746786
NOVA1	12	11	5.38731	0.0236335	0.000215606	0.0546025	-0.263658	0.746506	-0.482848	0.746506
CD209	5	5	7.5759	0.116952	0.0374577	0.222158	0.746385	-0.0650233	-0.681361	0.746385
IFT81	19	9	3.89442	0.0174052	2.77276e-06	4.78989e-06	-0.0597642	0.746373	-0.686609	0.746373
CHCHD3	17	10	2.68775	0.0614069	0.00907719	0.0824903	0.336213	0.410068	-0.746281	0.746281
TPM3	71	24	2.86338	0.0859068	0.000124093	0.0608268	0.315118	0.42972	-0.744838	0.744838
NSMCE1	12	7	2.9231	0.0406201	0.0175347	0.0384448	0.259614	0.485119	-0.744733	0.744733
THBS1	108	67	14.0393	0.131937	1.79933e-07	0.154376	0.349937	0.394675	-0.744612	0.744612
ZADH2	14	10	7.28227	0.036024	0.0187349	0.183586	0.195657	0.548386	-0.744042	0.744042
EMD	16	8	5.31558	0.0728953	0.0941009	0.421821	0.342337	0.401653	-0.74399	0.74399
GJA1	6	6	2.77284	0.0321132	0.0192526	0.0652393	-0.258002	0.743611	-0.485609	0.743611
ZNF512	2	2	-8.03178	0.035575	0.0419876	0.0334858	0.743012	-0.212901	-0.530112	0.743012
SRCAP	27	11	-3.20627	0.0425724	0.00727826	0.400385	0.15109	0.59192	-0.743009	0.743009
BCL2	3	3	0.566164	0.0273605	0.00141975	0.0330604	-0.398166	0.7425	-0.344335	0.7425
CHGB	17	15	1.4127	0.232898	0.226627	0.131376	0.130179	0.612019	-0.742198	0.742198
PHF3	61	31	4.65034	0.0632642	4.08301e-07	0.0300019	0.235228	0.506516	-0.741744	0.741744
ZBTB14	8	4	8.52697	0.176714	0.201924	0.161541	0.404829	0.336783	-0.741612	0.741612
ARL6IP6	2	2	-100	1	0.0712247	0.206467	0.428808	0.31248	-0.741288	0.741288
ZBTB1	4	3	-26.9847	1	0.503943	0.293181	0.157422	0.583252	-0.740673	0.740673
JTB	2	2	0.227116	0.0339526	0.125036	0.0180684	-0.245814	0.740168	-0.494355	0.740168
RDH10	6	6	1.58832	0.00201515	1.04277e-05	0.000603438	0.625089	-0.73934	0.114251	0.73934
TMPRSS13	2	2	-100	1	0.351983	0.145808	0.249711	0.48958	-0.739291	0.739291
C17orf85	23	9	5.69113	0.0341886	0.00248927	0.0608913	0.175957	0.562491	-0.738448	0.738448
CA1	41	24	11.515	0.0924412	4.63321e-07	0.0633701	0.73776	-0.0431275	-0.694632	0.73776
RAD1	5	3	-3.04826	0.0634352	0.161717	0.503747	0.337212	0.400108	-0.73732	0.73732
PGAM2	39	20	-1.51652	0.0478658	0.00419627	0.0722487	0.338596	0.398216	-0.736812	0.736812
LPHN2	5	4	0.547619	0.0763726	0.0607018	0.145214	0.736751	-0.0634575	-0.673293	0.736751
CDC34	8	4	-100	1	0.242679	0.570643	0.302808	0.433795	-0.736603	0.736603
KRT18	104	29	13.904	0.0134588	2.82843e-24	0.00828407	-0.736143	0.344444	0.391698	0.736143
MAP1S	49	15	5.48069	0.10579	0.00703652	0.100784	0.24271	0.493288	-0.735998	0.735998
TCHP	3	2	-100	1	0.311458	0.225407	0.0516649	0.683707	-0.735372	0.735372
KLK6	4	3	3.36783	0.0630139	0.0227611	0.147838	0.735303	-0.322729	-0.412574	0.735303
IGF2BP1	2	2	-2.87975	0.0503354	0.205649	0.0649126	0.73447	-0.102676	-0.631794	0.73447
AP1S3	3	3	-1.65963	0.0921379	0.0822425	0.0906654	-0.255428	-0.478972	0.7344	0.7344
BNIP2	8	3	-6.42587	0.0741969	0.0409973	0.0525102	0.553957	0.180127	-0.734084	0.734084
CEP41	15	6	-2.68494	0.0696727	0.00847103	0.0109254	0.415811	0.317913	-0.733724	0.733724
TFEB	10	7	-1.33543	0.0970419	0.0298022	0.0600094	0.317576	0.415945	-0.733521	0.733521
TFE3	10	5	-2.60973	0.104662	0.351983	0.197518	0.311867	0.421566	-0.733433	0.733433
CBFA2T2	3	2	-100	1	0.267971	0.0235424	0.202102	0.531019	-0.733121	0.733121
CA2	40	25	9.60215	0.139567	0.0182972	0.243059	0.465332	0.26735	-0.732682	0.732682
ALLC	2	2	-15.967	0.0279433	0.163139	0.0345197	-0.486104	0.731832	-0.245728	0.731832
CLDN3	3	3	7.00877	0.127113	0.184562	0.151552	0.721933	0.00913799	-0.731071	0.731071
ZSCAN26	2	2	0.589592	0.139567	0.12312	0.199545	0.169631	0.561322	-0.730954	0.730954
UNK	22	13	4.15752	0.0146237	5.70696e-06	0.0027509	0.184892	0.545869	-0.730762	0.730762
MUSTN1	2	2	3.27233	0.268762	0.289218	0.379309	0.547764	0.182984	-0.730747	0.730747
ADCY6	2	2	-49.5	1	0.178557	0.0777257	0.169102	0.561572	-0.730674	0.730674
MYL4	4	4	5.11084	0.0634352	0.018359	0.140105	0.730214	-0.170527	-0.559687	0.730214
CSPG4	29	22	9.38008	0.00537569	2.51642e-15	0.000440367	0.729645	-0.280732	-0.448913	0.729645
TRIM13	2	2	-8.91842	0.281771	0.242679	0.15523	0.538644	0.190902	-0.729546	0.729546
GTPBP6	17	9	2.9645	0.038314	0.00732557	0.0588641	0.22524	0.503611	-0.72885	0.72885
XRCC1	26	15	2.18256	0.0177657	3.9002e-06	0.0391892	0.137226	0.591124	-0.72835	0.72835
FAR1	5	5	0.070011	0.00537569	0.000354111	0.011838	-0.727635	0.0198289	0.707806	0.727635
TJP3	28	19	5.28956	0.00201515	1.02833e-22	5.72274e-05	-0.269226	0.727627	-0.458401	0.727627
PKP1	27	25	7.60235	0.014925	1.20063e-14	0.0156901	0.429885	-0.727334	0.297448	0.727334
NINJ1	2	2	-100	1	0.291167	0.254277	0.460437	0.266366	-0.726803	0.726803
DNAH3	2	2	-100	1	0.473714	0.298973	0.363692	0.362661	-0.726353	0.726353
KLK14	2	2	-100	1	0.429637	0.225033	0.501972	0.224206	-0.726178	0.726178
GPKOW	29	8	3.90866	0.0569291	0.0116012	0.116881	0.261901	0.464075	-0.725976	0.725976
PPP1R12C	31	15	4.30634	0.0574661	0.000484562	0.0424765	0.236316	0.48902	-0.725336	0.725336
ALCAM	35	30	16.5149	0.0678998	1.65618e-11	0.0393263	-0.725163	0.069725	0.655438	0.725163
PAPLN	9	5	2.57609	0.0600519	0.00331456	0.177597	0.142308	0.582742	-0.725049	0.725049
STMN3	2	2	-3.9234	0.056075	0.0556729	0.0537877	-0.370942	0.724592	-0.35365	0.724592
ARSD	3	3	-1.17487	0.16363	0.159916	0.110732	0.251491	0.472888	-0.724379	0.724379
LAMB3	21	19	5.98472	0.0177657	2.60442e-05	0.0850908	0.724265	-0.347974	-0.376291	0.724265
C1orf21	2	2	-2.59604	0.0131211	0.144877	0.0241009	-0.109053	0.724022	-0.614969	0.724022
CAV1	6	5	7.91358	0.038314	0.000282579	0.0658706	0.00271803	0.721267	-0.723985	0.723985
PHLDB3	4	2	-19.9348	0.19392	0.159831	0.128291	0.0579468	0.665486	-0.723433	0.723433
TPR	128	56	7.10562	0.0656435	4.3803e-08	0.114795	0.321396	0.400077	-0.721474	0.721474
SORBS2	46	32	9.74776	0.0401345	9.72112e-12	0.0352019	0.721236	-0.108208	-0.613027	0.721236
HBG1	27	15	13.5121	0.13395	0.0344772	0.110346	0.719953	0.00109979	-0.721052	0.721052
ACSM3	2	2	-100	1	0.188643	0.215724	0.493834	0.226917	-0.720751	0.720751
POMK	2	2	-7.52033	0.0839769	0.105834	0.125011	0.720609	-0.0895239	-0.631085	0.720609
AIMP2	19	8	-0.427807	0.0769426	0.0168995	0.407136	0.223459	0.496964	-0.720423	0.720423
ACTR10	20	7	2.76315	0.0669894	0.00517065	0.275018	0.206453	0.513886	-0.720339	0.720339
PPP1R14C	2	2	-100	1	0.0345495	0.0924075	0.72008	-0.386913	-0.333167	0.72008
ADIRF	8	6	5.38556	0.0286952	0.00561796	0.0338873	-0.313012	0.719855	-0.406843	0.719855
SCCPDH	17	14	8.53961	0.00201515	2.55958e-13	0.000119116	-0.129765	0.71978	-0.590015	0.71978
CCDC9	26	14	9.75859	0.059733	7.73548e-06	0.0449886	0.187768	0.531876	-0.719644	0.719644
GPALPP1	14	6	6.78206	0.0742393	0.0164292	0.0905895	0.288516	0.431073	-0.719589	0.719589
ARL2BP	4	2	-9.49682	0.072426	0.0524686	0.189476	0.489992	0.229573	-0.719566	0.719566
DSC2	19	15	8.14571	0.00201515	1.55248e-17	0.000138389	0.391043	-0.718561	0.327518	0.718561
SMNDC1	10	4	-5.01302	0.102004	0.190129	0.312542	0.189079	0.529462	-0.718541	0.718541
FADS2	8	8	2.06431	0.0131211	8.65909e-08	0.0302219	0.718468	-0.624356	-0.0941113	0.718468
SPEN	41	12	-3.92327	0.0900824	0.0714096	0.365902	0.245776	0.472342	-0.718118	0.718118
TC2N	19	17	5.13714	0.00739393	1.41542e-09	0.00164986	-0.706324	-0.0109537	0.717277	0.717277
ELOVL5	2	2	-2.51177	0.0198374	0.00430343	0.0129664	-0.665641	0.716858	-0.0512167	0.716858
GSTM4	31	19	7.17462	0.181565	0.0455249	0.247339	-0.619144	-0.0976648	0.716808	0.716808
NEB	2	2	-9.02107	0.0521371	0.142397	0.0713549	0.11529	0.599609	-0.714898	0.714898
BTBD1	5	2	-9.09892	0.10665	0.0779023	0.266284	0.209517	0.505251	-0.714768	0.714768
ATXN7	2	2	0.245366	0.112928	0.0514216	0.104649	0.00287578	0.711702	-0.714578	0.714578
CDCA8	4	3	-8.21606	0.0198374	0.0401658	0.0209988	0.713973	-0.067522	-0.646451	0.713973
PPP4R2	16	5	7.69029	0.108098	0.0243614	0.382398	0.200504	0.512686	-0.71319	0.71319
CHGA	3	3	-2.96323	0.181565	0.303291	0.288247	0.0245342	0.687427	-0.711961	0.711961
MALSU1	3	2	-100	1	0.126473	0.236362	0.198058	0.513118	-0.711176	0.711176
RAD23A	19	10	-2.2156	0.0512818	0.00221981	0.184883	0.362375	0.348754	-0.711129	0.711129
TRIM2	23	18	7.76089	0.00201515	2.93344e-20	0.000415756	0.71105	-0.417418	-0.293632	0.71105
PLEKHA3	9	5	-18.0565	0.0600519	0.162121	0.13977	0.292478	0.418443	-0.710922	0.710922
KAL1	6	3	-5.11468	0.132726	0.019907	0.186209	-0.507261	0.710271	-0.20301	0.710271
CBX7	2	2	-10.5828	0.04859	0.165645	0.044687	0.335919	0.374142	-0.710061	0.710061
PLIN2	29	24	8.13227	0.0143086	2.72542e-12	0.0276219	0.710015	-0.280492	-0.429523	0.710015
AKR1C3	33	27	11.8871	0.0706703	0.000126625	0.0790638	0.709727	-0.148449	-0.561278	0.709727
RPS10-NUDT3	37	9	13.1398	0.138041	0.0148341	0.222189	0.213766	0.49531	-0.709075	0.709075
SERF2	5	5	3.47976	0.0430561	0.00540723	0.0332653	0.122576	0.586459	-0.709036	0.709036
SLC2A1	6	6	6.70899	0.0225873	6.66032e-05	0.0120467	0.708657	-0.320777	-0.38788	0.708657
RYR2	2	2	-100	1	0.0703078	0.106371	0.628967	0.0796246	-0.708591	0.708591
MPZL1	5	4	3.40607	0.0131211	9.96073e-05	0.00502645	0.708557	-0.380588	-0.327968	0.708557
NCOA5	32	17	10.1017	0.0643266	0.000416848	0.0258897	0.286894	0.421397	-0.708291	0.708291
ANKRD35	3	3	-21.3379	1	0.00429035	0.0476497	0.708193	-0.0574969	-0.650696	0.708193
DOCK4	22	13	1.74115	0.036024	0.0864859	0.18564	0.311738	0.396212	-0.70795	0.70795
BMS1	25	10	-2.26629	0.169623	0.00735868	0.473065	0.347395	0.360062	-0.707457	0.707457
ZC3H13	28	14	7.21657	0.0657221	0.000153092	0.112815	0.159306	0.548115	-0.70742	0.70742
PPP1R9A	13	7	8.17567	0.0441313	0.000916775	0.0144424	0.667265	0.0399929	-0.707258	0.707258
PNISR	11	5	9.06049	0.0614069	0.0166383	0.313612	0.34121	0.365993	-0.707203	0.707203
WDR60	4	3	-11.157	0.059132	0.0597653	0.097664	0.245556	0.461327	-0.706883	0.706883
SDPR	15	10	6.37301	0.233431	0.142551	0.289715	0.411027	0.295816	-0.706843	0.706843
AGAP1	17	9	-3.31598	0.026222	6.60746e-05	0.0157978	0.268661	0.43807	-0.70673	0.70673
ITGB4	57	46	12.2648	0.00477375	4.69666e-34	0.0300776	0.706613	-0.478074	-0.228539	0.706613
THOC2	58	22	1.49891	0.0698419	3.70187e-06	0.477957	0.327797	0.378809	-0.706606	0.706606
KIAA1244	73	56	11.5018	0.003112	3.41559e-31	0.000184042	-0.70654	0.399115	0.307425	0.70654
MAOA	25	20	9.54808	0.0640808	1.33453e-06	0.0807714	0.0556795	0.65085	-0.70653	0.70653
WNK2	15	12	-0.627607	0.0184915	0.00870537	0.0417279	0.458012	0.248495	-0.706507	0.706507
CCDC43	11	5	-3.75521	0.105123	0.130249	0.0530576	0.0994913	0.606991	-0.706483	0.706483
RPS24	12	6	-1.85699	0.178075	0.276593	0.417051	0.399375	0.306891	-0.706266	0.706266
CRABP2	30	18	7.78554	0.00477375	1.406e-17	0.00249957	-0.610865	0.705931	-0.0950666	0.705931
EIF5	37	11	2.14752	0.10242	0.00156622	0.365417	0.256655	0.448835	-0.705491	0.705491
CD59	11	6	6.63779	0.0138537	1.72799e-06	0.0158075	0.705382	-0.294135	-0.411246	0.705382
ST6GAL1	4	4	2.49713	0.0213781	0.00849792	0.0126457	-0.147998	-0.556581	0.704579	0.704579
RNASE3	7	6	2.88641	0.0569291	0.00151083	0.0504978	0.599559	-0.703866	0.104307	0.703866
ERCC6	6	4	-5.27674	0.0669894	0.0104363	0.255817	0.562473	0.141164	-0.703637	0.703637
DERL1	3	3	-1.91321	0.035575	0.0201937	0.0235959	-0.120094	-0.58344	0.703534	0.703534
BCL7A	4	3	-12.9083	0.104524	0.0374577	0.320778	0.411409	0.291866	-0.703275	0.703275
HNRNPA1	93	26	1.69066	0.121295	0.00280635	0.213899	0.274102	0.429113	-0.703215	0.703215
WDR76	3	2	-6.3192	0.187597	0.198657	0.311176	0.217011	0.485597	-0.702608	0.702608
SIRPA	14	12	4.77676	0.0152385	4.70991e-08	0.00138331	0.702123	-0.213702	-0.488422	0.702123
CEP135	14	4	-0.17277	0.0746353	0.11897	0.0123615	0.113736	0.588258	-0.701994	0.701994
PLCB4	11	9	4.39936	0.00201515	9.43935e-05	0.00349169	0.168346	-0.70163	0.533284	0.70163
ISPD	5	2	5.45313	0.122429	0.0935178	0.143114	0.0685569	0.632885	-0.701442	0.701442
MRPS12	8	6	-0.137655	0.141025	0.0254614	0.260569	0.318632	0.382762	-0.701393	0.701393
LARP1B	13	5	1.2641	0.0760266	0.0136734	0.225458	0.156104	0.545048	-0.701152	0.701152
MRPS28	10	4	7.80328	0.115153	0.0639783	0.361142	0.133272	0.567874	-0.701146	0.701146
LAMP3	2	2	-5.53557	0.0216642	0.0361567	0.0248216	0.700825	-0.195126	-0.505699	0.700825
PRPF6	64	24	7.96532	0.0816552	9.43935e-05	0.312116	0.297363	0.402416	-0.699779	0.699779
ARG1	2	2	0.152661	0.12133	0.128458	0.248897	0.699251	-0.592368	-0.106883	0.699251
FBP1	38	21	10.366	0.00201515	2.78921e-28	0.000193037	-0.44251	0.699162	-0.256651	0.699162
CPA3	10	9	10.9658	0.0620035	0.0038045	0.0806187	-0.381122	0.698886	-0.317764	0.698886
SAFB	59	28	4.45827	0.0666567	9.89641e-07	0.0302219	0.207352	0.491422	-0.698773	0.698773
PHLDA1	4	4	4.88784	0.0503354	0.0302654	0.0900306	0.698447	-0.493793	-0.204654	0.698447
NR2C2AP	8	3	0.394836	0.0759475	0.0769098	0.304526	0.280263	0.418098	-0.698362	0.698362
OLFML2A	3	2	-4.4305	0.195233	0.219211	0.190568	-0.698256	0.408768	0.289488	0.698256
COL4A2	14	11	3.16547	0.00201515	3.18024e-10	0.000285033	0.697616	-0.19956	-0.498056	0.697616
ZNF451	24	10	-0.410947	0.0742393	0.00279663	0.0671987	0.138226	0.559108	-0.697334	0.697334
STMN1	13	9	0.0849805	0.0131211	2.0839e-06	0.0719109	0.67563	0.0214694	-0.697099	0.697099
BRD2	25	8	-8.0055	0.0522255	0.0276764	0.291837	0.402076	0.294942	-0.697017	0.697017
UBAP2L	46	10	-1.98026	0.0476504	0.000167608	0.231815	0.162337	0.534672	-0.697009	0.697009
FAM136A	12	6	7.87173	0.124478	0.0183469	0.188616	0.44716	0.249835	-0.696994	0.696994
DES	49	34	15.9299	0.16271	0.00211373	0.186765	0.696925	-0.195174	-0.501751	0.696925
WTAP	18	6	-2.50524	0.115153	0.110762	0.246899	0.231634	0.465273	-0.696907	0.696907
SFXN2	15	12	7.79295	0.00201515	4.77731e-13	0.000418398	-0.427623	0.696751	-0.269127	0.696751
SNAPC5	2	2	2.55599	0.143861	0.156835	0.136804	0.478483	0.217931	-0.696414	0.696414
CMTM4	2	2	0.0996569	0.295744	0.315109	0.459645	0.508094	0.188274	-0.696368	0.696368
PPP1R16A	4	3	-8.65009	0.175738	0.0320616	0.409225	0.518758	0.17682	-0.695577	0.695577
AGAP3	14	7	-4.19748	0.00201515	2.18445e-07	0.0114607	0.43638	0.258867	-0.695247	0.695247
TOM1L1	10	10	8.58329	0.00201515	6.39925e-15	8.0977e-05	-0.695087	0.538327	0.15676	0.695087
IMMT	73	31	4.60887	0.0522255	1.91793e-07	0.151157	0.261736	0.433253	-0.694989	0.694989
SAFB2	59	30	4.43737	0.0465261	4.16607e-07	0.0322721	0.135008	0.559976	-0.694984	0.694984
U2SURP	52	20	0.49176	0.0654298	0.000512717	0.141179	0.273329	0.420365	-0.693694	0.693694
PID1	2	2	-100	1	0.358001	0.259642	0.130904	0.562668	-0.693573	0.693573
SRSF7	27	12	2.08951	0.0437433	0.124012	0.09801	0.232836	0.459939	-0.692776	0.692776
LRRFIP1	51	21	12.385	0.0167117	3.86601e-12	0.00783844	-0.164646	0.692526	-0.52788	0.692526
FOXK2	16	7	-2.21246	0.113252	0.0472961	0.147186	0.20478	0.487743	-0.692523	0.692523
SEP15	9	4	-4.91003	0.0579698	0.179732	0.243346	0.550807	0.14168	-0.692487	0.692487
HNRNPA3	86	28	4.87626	0.102871	2.18782e-07	0.126977	0.290189	0.402261	-0.69245	0.69245
GRHL1	19	11	7.10244	0.0080362	1.56098e-10	0.00433322	0.658613	-0.691978	0.0333653	0.691978
EPCAM	13	12	5.74008	0.0848776	0.000384587	0.129199	0.691975	-0.0801515	-0.611823	0.691975
MCAM	24	16	11.8786	0.00537569	3.93293e-19	0.000641504	0.69183	-0.346782	-0.345048	0.69183
STEAP3	7	6	3.60438	0.00201515	1.10268e-10	0.000116507	0.450317	-0.691571	0.241254	0.691571
WASF3	5	4	-100	1	0.178743	0.394414	0.25354	0.437766	-0.691306	0.691306
HSPB1	96	38	8.89023	0.0225873	1.62893e-09	0.00539949	-0.258441	0.691117	-0.432675	0.691117
PYURF	2	2	-100	1	0.132844	0.128865	0.127039	0.564056	-0.691095	0.691095
HMGN4	12	12	7.30076	0.0596879	0.00045545	0.0582253	0.0441416	0.646638	-0.690779	0.690779
FABP5	18	9	10.0446	0.0177657	5.08789e-06	0.0199451	0.690494	-0.181396	-0.509098	0.690494
C19orf43	10	5	-0.916512	0.0991269	0.0335884	0.29305	0.35151	0.338871	-0.690381	0.690381
RCOR3	20	12	-0.490749	0.003112	0.000583103	0.0149261	0.11253	0.577638	-0.690168	0.690168
SIDT2	2	2	-100	1	0.0224302	0.0603789	0.568171	0.121256	-0.689427	0.689427
IRF2BPL	34	13	-3.51911	0.0303351	0.0001816	0.00615091	0.19206	0.497314	-0.689375	0.689375
GPR116	2	2	0.531119	0.0303351	0.0213823	0.0296617	0.689197	-0.331341	-0.357856	0.689197
MAX	9	7	6.34256	0.0248464	0.000502561	0.0136915	0.211333	0.477572	-0.688904	0.688904
PLEKHS1	14	12	5.62361	0.035575	0.00114914	0.172971	0.688778	-0.337045	-0.351733	0.688778
PER2	2	2	-100	1	0.24825	0.309382	0.143631	0.544897	-0.688528	0.688528
ADIPOR2	2	2	-0.338642	0.0746353	0.074542	0.0359116	-0.328408	0.688049	-0.359641	0.688049
NUP35	12	5	-7.36559	0.0474658	0.0150081	0.252593	0.239126	0.448535	-0.687661	0.687661
INO80B	3	2	-2.9063	0.0771509	0.058097	0.0529387	0.32466	0.362682	-0.687342	0.687342
CPQ	19	13	7.18547	0.0368149	6.56521e-06	0.0484836	0.537146	0.150089	-0.687235	0.687235
RALBP1	18	12	1.15591	0.0312093	0.00272708	0.0279525	0.184715	0.502116	-0.686831	0.686831
CWC15	11	5	0.0964777	0.089032	0.0654942	0.102997	0.145209	0.541412	-0.686621	0.686621
BTBD2	7	5	1.53083	0.0200966	7.6231e-05	0.0893545	0.0971221	0.589325	-0.686447	0.686447
FLJ22184	6	4	-3.49918	0.0671176	0.0141325	0.0088889	0.163121	0.522871	-0.685992	0.685992
FST	8	7	6.92759	0.0868407	0.0712247	0.0774792	-0.0326461	0.685961	-0.653315	0.685961
PRKACA	29	8	6.54106	0.154473	0.110782	0.205024	0.299132	0.386711	-0.685843	0.685843
WFDC2	4	3	1.07664	0.100413	0.0663388	0.220868	-0.0176027	0.68572	-0.668118	0.68572
MIEF1	8	6	5.88273	0.0804597	0.003594	0.189123	0.582841	0.102674	-0.685515	0.685515
LTBP2	46	27	13.3352	0.0539535	4.00637e-07	0.0794065	0.149168	0.5363	-0.685468	0.685468
SYTL5	2	2	-100	1	0.0413123	0.011972	-0.685184	0.5513	0.133884	0.685184
FSCN1	68	30	7.85886	0.00201515	1.89726e-25	0.000117364	0.684439	-0.112581	-0.571858	0.684439
MMP12	4	4	4.84001	0.303177	0.072756	0.554405	-0.183793	-0.500484	0.684277	0.684277
ITGA7	20	18	13.8349	0.104132	0.0017184	0.194625	0.683759	-0.175391	-0.508368	0.683759
CDYL2	4	4	3.02236	0.00393707	0.000155413	0.000874333	-0.605136	0.683449	-0.0783132	0.683449
GLIPR2	9	7	2.75974	0.00201515	1.11223e-09	0.000418838	0.683447	-0.352182	-0.331265	0.683447
LAIR1	3	2	-11.4895	0.167365	0.185426	0.291293	0.245765	0.437613	-0.683378	0.683378
RALGPS2	12	11	3.00358	0.00201515	3.87406e-11	8.0977e-05	-0.593369	0.682944	-0.0895743	0.682944
RBM3	17	9	-2.51163	0.0615707	0.0170319	0.0278402	0.200143	0.482005	-0.682149	0.682149
GALNT5	3	2	-100	1	0.15329	0.208012	0.322017	0.358792	-0.680808	0.680808
SRSF4	23	10	9.74835	0.157748	0.0469616	0.114219	0.209001	0.471349	-0.68035	0.68035
USP39	26	14	2.44514	0.0494542	6.64412e-05	0.272559	0.377204	0.303087	-0.680291	0.680291
SP140L	14	8	1.33371	0.0868407	0.0819825	0.30148	0.216721	0.462912	-0.679633	0.679633
PRSS22	4	2	-11.3773	0.0848776	0.033638	0.234269	0.051531	-0.679106	0.627575	0.679106
NT5DC2	15	14	5.21689	0.00201515	1.05474e-13	0.000196696	0.439146	-0.678572	0.239426	0.678572
CRIP1	17	12	5.11504	0.0106013	4.33128e-08	0.00991325	-0.670388	0.678468	-0.00808026	0.678468
ATL1	11	8	1.07307	0.00537569	7.58297e-06	0.0184814	0.678466	-0.162413	-0.516053	0.678466
C15orf52	6	4	5.06477	0.2031	0.320593	0.186816	0.638884	0.039576	-0.67846	0.67846
THRAP3	58	27	9.49702	0.0848776	0.000321556	0.146061	0.204651	0.473605	-0.678256	0.678256
SULT2B1	13	13	5.81792	0.003112	1.02832e-06	0.0110106	-0.677796	0.33429	0.343506	0.677796
ZNF358	5	4	-1.25976	0.0480226	0.0353015	0.110725	0.327107	0.350429	-0.677536	0.677536
CYB5A	11	6	6.39548	0.003112	6.52154e-06	0.00249038	-0.677179	0.444191	0.232988	0.677179
LTF	101	62	19.5311	0.0993543	1.05961e-15	0.121262	0.487787	-0.676806	0.189019	0.676806
PJA2	8	3	-100	1	0.0829367	0.136804	0.126248	0.550369	-0.676617	0.676617
FAM195B	8	5	-2.5267	0.0574661	0.117725	0.121804	0.363321	0.312797	-0.676118	0.676118
ZNF688	2	2	-100	1	0.256101	0.0319855	-0.0363954	0.675923	-0.639527	0.675923
REPS2	32	27	6.61072	0.00201515	4.29107e-14	0.000134627	-0.10819	0.675824	-0.567634	0.675824
AGPAT2	3	2	1.09806	0.102871	0.0830382	0.0768444	-0.389892	-0.285651	0.675543	0.675543
CNBP	27	10	-0.270076	0.156026	0.226192	0.305542	0.43489	0.240639	-0.675529	0.675529
DAPK2	8	6	2.3173	0.00201515	3.22739e-05	0.0506198	0.675159	-0.239166	-0.435993	0.675159
CLEC3A	12	11	8.37188	0.162504	0.0966992	0.254824	-0.675107	0.546616	0.128491	0.675107
P2RX4	6	3	0.36882	0.144047	0.0208056	0.160274	0.105018	0.569801	-0.674819	0.674819
ARHGEF35	13	8	2.51627	0.116694	0.177146	0.183586	0.257399	0.41664	-0.674039	0.674039
ZNF24	19	8	7.80869	0.059132	0.00165035	0.0666043	0.153574	0.520263	-0.673837	0.673837
C19orf52	6	4	4.70274	0.0634352	0.0760331	0.0446527	0.163223	0.510262	-0.673485	0.673485
SUPT5H	58	19	2.30932	0.0940347	0.000151121	0.0924582	0.357823	0.3156	-0.673423	0.673423
SMPD2	3	3	-4.51936	0.0450842	0.00405576	0.064476	-0.195249	0.672071	-0.476822	0.672071
HOPX	4	2	-10.7381	0.13039	0.246902	0.200971	0.161949	0.509331	-0.67128	0.67128
LZTS2	8	4	-4.21752	0.0828803	0.135347	0.0329429	0.222354	0.448807	-0.671161	0.671161
DMTN	9	9	4.68052	0.0678998	0.00404322	0.0199451	0.61777	0.0533274	-0.671098	0.671098
KIF2A	27	11	-0.698128	0.0297998	0.000132095	0.244839	0.244213	0.426191	-0.670404	0.670404
MICALL1	29	16	5.87435	0.00201515	8.42999e-19	0.00289337	0.669929	-0.289501	-0.380429	0.669929
SNRPA	24	8	-6.10087	0.140016	0.0945344	0.255781	0.195162	0.474422	-0.669584	0.669584
C7orf55-LUC7L2	37	16	2.74411	0.0281864	0.000107367	0.0034447	0.235951	0.433458	-0.669409	0.669409
DMD	15	9	3.40884	0.00393707	2.86829e-08	0.00143268	0.669069	-0.301899	-0.36717	0.669069
NCL	90	37	6.76474	0.186319	0.00384153	0.376467	0.348685	0.320329	-0.669013	0.669013
SPP1	7	4	5.65831	0.317458	0.340908	0.204024	0.440551	0.228442	-0.668994	0.668994
RAF1	18	8	-5.44345	0.035575	0.00861615	0.124574	0.145108	0.523723	-0.668831	0.668831
STAG2	45	18	1.19278	0.0465261	1.12055e-07	0.197045	0.288681	0.379901	-0.668582	0.668582
KDM2B	4	3	-100	1	0.444114	0.101311	0.515288	0.152943	-0.668232	0.668232
CLCN3	6	4	-1.68993	0.118199	0.157572	0.0894872	0.272345	0.395875	-0.66822	0.66822
RANBP3	24	13	1.97904	0.0164529	1.89201e-07	0.00828407	0.181542	0.486604	-0.668146	0.668146
CBX2	3	2	-38.2889	1	4.5209e-05	0.000641504	0.667911	-0.541169	-0.126742	0.667911
ZNF609	10	5	-3.40187	0.0744287	0.00194425	0.0608268	0.0881294	0.579298	-0.667427	0.667427
C19orf53	4	4	1.77522	0.0965463	0.223259	0.27762	0.166461	0.499931	-0.666392	0.666392
POLR2H	10	3	-0.30883	0.0958411	0.0254652	0.46422	0.197756	0.468455	-0.666212	0.666212
ANKIB1	13	10	-11.7043	0.0265745	0.0965451	0.0508022	0.309471	0.356653	-0.666124	0.666124
ATP6V0A4	3	2	-6.68938	0.124229	0.191679	0.0911761	0.556322	0.109768	-0.66609	0.66609
CDC42	31	12	4.9396	0.165639	0.0279888	0.144596	0.416349	0.24954	-0.665889	0.665889
TACSTD2	15	14	5.93275	0.0654298	0.00933547	0.0876194	0.52805	0.1366	-0.66465	0.66465
ANXA9	16	14	6.60508	0.0198374	0.00888291	0.00122456	-0.664416	0.298216	0.3662	0.664416
SAV1	3	3	-7.59108	0.00201515	0.00319517	0.00580507	0.664347	-0.114501	-0.549845	0.664347
THOC7	14	6	0.7873	0.0621661	0.00916539	0.0709055	0.241118	0.422145	-0.663263	0.663263
COL4A1	8	4	4.80721	0.0352143	0.00120561	0.0272438	0.491145	0.171794	-0.662939	0.662939
PDXDC1	73	41	7.52538	0.003112	1.44014e-32	0.00143532	-0.641267	-0.0216378	0.662905	0.662905
NAMPT	53	23	13.7158	0.00201515	1.30023e-35	0.000377611	0.252816	-0.662681	0.409865	0.662681
COLEC12	3	3	3.92367	0.238063	0.159429	0.228296	-0.122448	0.662602	-0.540154	0.662602
NAP1L5	3	3	-2.26695	0.0865216	0.136388	0.360429	0.304598	0.357924	-0.662521	0.662521
KHSRP	58	28	9.99874	0.0602102	2.76958e-06	0.0849881	0.276267	0.385976	-0.662243	0.662243
CD244	2	2	-100	1	0.141806	0.161378	-0.115784	0.662201	-0.546417	0.662201
HID1	29	21	6.70752	0.00393707	8.87703e-17	0.000460767	-0.661523	0.343707	0.317816	0.661523
FLNB	317	146	14.1591	0.00201515	1.56657e-152	0.00058032	-0.0846872	0.661414	-0.576727	0.661414
WWTR1	9	5	-5.0537	0.100031	0.0765075	0.0251598	0.563643	0.0974557	-0.661099	0.661099
ERGIC1	13	10	7.98871	0.0157296	9.08335e-09	0.0101189	-0.661046	0.399064	0.261981	0.661046
TFAP2B	14	9	-2.58033	0.00739393	6.32742e-06	0.00122456	-0.375455	-0.284978	0.660433	0.660433
ZMAT2	13	7	5.29208	0.150272	0.0731532	0.123725	0.166446	0.493355	-0.659801	0.659801
PLEKHA7	20	15	3.36896	0.0157296	0.0275639	0.000896266	0.518881	0.140497	-0.659377	0.659377
RFC1	33	14	-0.354025	0.116952	0.00547453	0.0584995	0.399207	0.25953	-0.658737	0.658737
MMP1	14	14	8.38497	0.0731991	5.25202e-06	0.110044	0.0939847	-0.658668	0.564684	0.658668
SERINC3	2	2	-4.77976	0.364378	0.240054	0.371548	-0.322901	-0.335598	0.658499	0.658499
LSM12	8	3	2.10015	0.194828	0.175168	0.124573	0.301037	0.357435	-0.658472	0.658472
NFX1	28	13	0.0135043	0.0868966	0.0137534	0.141106	0.371639	0.286727	-0.658366	0.658366
DDAH1	25	17	5.86864	0.0302393	5.0537e-08	0.0521466	0.191816	0.46603	-0.657846	0.657846
C1D	2	2	-30.5835	1	0.186782	0.170865	0.459211	0.198482	-0.657693	0.657693
DTNA	10	8	-1.53399	0.0389424	0.000520293	0.0184308	0.509663	0.147819	-0.657482	0.657482
BRPF3	5	2	-100	1	0.417326	0.258244	0.260057	0.39727	-0.657327	0.657327
RBM33	20	8	1.13568	0.0741824	0.021655	0.0368068	0.235061	0.422051	-0.657112	0.657112
TBP	5	5	-6.13923	0.0880949	0.307943	0.24666	0.182163	0.474665	-0.656828	0.656828
LTBP3	18	11	6.5522	0.117845	0.0161307	0.101772	0.458964	0.197797	-0.656761	0.656761
TTC19	17	12	-0.292199	0.0170881	0.0935032	0.0515196	0.135034	0.521662	-0.656696	0.656696
SSB	58	26	1.3157	0.0458632	7.49061e-08	0.101423	0.298286	0.357689	-0.655976	0.655976
SLC39A14	5	4	-3.46888	0.0207342	0.000170701	0.0374578	0.655673	-0.0021453	-0.653527	0.655673
ELANE	19	17	8.17619	0.0912958	0.00199673	0.0258871	0.655627	-0.457421	-0.198206	0.655627
HIST1H1C	17	14	9.63593	0.146266	0.0155937	0.197533	0.380874	0.274484	-0.655358	0.655358
MED22	7	4	-5.011	0.0900824	0.00960547	0.397303	0.325091	0.330235	-0.655326	0.655326
RPL21	18	7	-7.6714	0.211643	0.0492968	0.243811	0.301607	0.353697	-0.655304	0.655304
CHMP4B	21	13	2.337	0.0389424	1.03626e-05	0.0636857	0.165402	0.489257	-0.654659	0.654659
IVD	31	23	9.07711	0.00201515	6.64761e-20	0.001443	-0.0399285	0.654355	-0.614426	0.654355
DDR1	14	6	2.39555	0.125321	0.0402367	0.315843	0.348256	0.306046	-0.654302	0.654302
CDC20	3	3	-0.0437519	0.0155398	0.0276599	0.00830144	0.653788	-0.489191	-0.164597	0.653788
AKAP8L	17	9	2.96649	0.0956591	0.131726	0.423391	0.219133	0.434295	-0.653427	0.653427
TTI2	8	5	-2.49591	0.0635257	0.0072472	0.333528	0.365203	0.288224	-0.653427	0.653427
GPATCH11	6	2	-1.0133	0.084635	0.139749	0.130479	0.488332	0.165089	-0.653421	0.653421
VTI1A	6	3	-10.1669	0.154121	0.102331	0.0299623	0.309352	0.343948	-0.653301	0.653301
TRA2A	19	7	-1.71312	0.1153	0.244171	0.329463	0.319777	0.33352	-0.653298	0.653298
AOAH	2	2	0.599383	0.230398	0.265332	0.387436	0.214099	0.438945	-0.653043	0.653043
RBMXL1	44	22	7.89969	0.0773183	0.000610314	0.101423	0.256891	0.395902	-0.652793	0.652793
FAM83F	8	7	1.19031	0.0447737	0.000738937	0.0508565	0.502002	0.150745	-0.652747	0.652747
GAMT	12	9	8.17997	0.0085961	5.77236e-08	0.0062562	-0.435612	0.652564	-0.216953	0.652564
SIVA1	2	2	-5.70308	0.178075	0.346488	0.128527	0.160533	0.491703	-0.652236	0.652236
SAA2	3	2	-0.363042	0.293314	0.39169	0.353753	0.481036	0.170854	-0.65189	0.65189
EIF4H	34	14	1.13155	0.17132	0.00028662	0.281285	0.34709	0.304766	-0.651856	0.651856
OSCP1	10	8	2.39324	0.00201515	3.21071e-08	0.000286621	-0.34579	0.651831	-0.306042	0.651831
TCEB3	25	15	2.38858	0.0491193	0.000762726	0.151952	0.292029	0.35975	-0.651779	0.651779
NRDE2	6	3	-100	1	0.266312	0.013403	0.370123	0.281386	-0.651508	0.651508
ZNF687	30	14	2.36358	0.0709017	0.00629477	0.163939	0.144613	0.506853	-0.651466	0.651466
SMC6	19	8	-4.78636	0.073147	0.032318	0.0105026	0.397342	0.253827	-0.65117	0.65117
YWHAQ	48	15	-0.145639	0.114547	0.0281735	0.224055	0.381135	0.270034	-0.651169	0.651169
FMR1	37	11	1.51363	0.0948003	0.003204	0.468078	0.28592	0.365122	-0.651041	0.651041
HSPB8	8	7	5.58094	0.0490349	0.00490823	0.102997	-0.182403	0.650546	-0.468143	0.650546
PHACTR4	19	9	-0.5219	0.059733	0.00277612	0.100669	0.297105	0.353407	-0.650512	0.650512
SH3BGR	3	3	2.84842	0.167894	0.214846	0.253367	0.181057	0.469363	-0.65042	0.65042
LIMA1	64	28	12.6185	0.0085961	4.04088e-19	0.00351934	-0.286581	0.64978	-0.363199	0.64978
ERH	15	5	-6.5698	0.0871301	0.184497	0.108818	0.305962	0.343496	-0.649458	0.649458
INTS12	13	4	-2.83977	0.0401345	0.00622892	0.26203	0.171076	0.478219	-0.649295	0.649295
WDR24	13	6	-6.02618	0.0308824	0.0252612	0.0108081	0.110922	0.538058	-0.648981	0.648981
SEPT9	88	34	1.10893	0.0352143	7.94885e-10	0.0708012	0.166579	0.482159	-0.648739	0.648739
TMA7	4	2	5.22975	0.0864941	0.0528675	0.11255	-0.122129	0.648247	-0.526118	0.648247
LGALS7;LGALS7B	7	6	8.09873	0.0965463	0.0538576	0.129645	0.647913	-0.167015	-0.480897	0.647913
HNRNPM	109	41	5.6905	0.0960462	6.31488e-05	0.165104	0.212603	0.43507	-0.647673	0.647673
ZFYVE19	19	10	1.36177	0.0198374	0.000120985	0.0276219	-0.0565039	0.647525	-0.591021	0.647525
UGDH	99	48	15.2866	0.0134588	5.23825e-33	0.00661987	-0.481626	0.647118	-0.165491	0.647118
DNAH7	2	2	-100	1	0.297263	0.364858	0.329835	0.317223	-0.647058	0.647058
POF1B	22	19	4.4557	0.234488	0.135347	0.207104	-0.489765	-0.157057	0.646822	0.646822
CHMP5	11	3	-7.22582	0.183181	0.0913965	0.201926	-0.0278339	0.646718	-0.618884	0.646718
RGN	3	3	5.89686	0.139567	0.0397268	0.190376	0.646532	-0.0681197	-0.578412	0.646532
UGGT2	11	4	-5.68047	0.212936	0.0419204	0.224997	0.295235	0.351021	-0.646256	0.646256
RIOK1	11	6	-3.1768	0.0265745	0.000235989	0.0883549	0.624997	0.0212054	-0.646202	0.646202
CASZ1	25	14	3.40358	0.0191369	4.98266e-06	0.00141814	-0.35964	0.645946	-0.286306	0.645946
CPSF6	24	9	-1.07373	0.0941021	0.157594	0.221685	0.223835	0.421679	-0.645514	0.645514
LAGE3	9	5	-5.73466	0.0574661	0.00100446	0.0106117	0.162615	0.482505	-0.64512	0.64512
NEURL4	6	4	-0.812244	0.0490173	0.0984356	0.0608913	0.0419713	0.603138	-0.645109	0.645109
BOD1L1	71	26	5.31138	0.0804597	4.09229e-06	0.0311988	0.219704	0.425242	-0.644946	0.644946
SLC3A2	26	21	10.6925	0.00673997	1.53903e-13	0.00664232	0.644777	-0.374553	-0.270224	0.644777
GTF3C5	29	9	-3.20408	0.144171	0.0549949	0.429046	0.272164	0.372503	-0.644667	0.644667
DEGS1	2	2	-4.88806	0.0279433	0.220016	0.0291503	-0.273589	-0.370521	0.644111	0.644111
IGFBP4	11	8	5.17855	0.0297998	0.0011001	0.0015278	-0.071123	0.64372	-0.572597	0.64372
ZC3HAV1	58	16	5.7854	0.154473	0.0315269	0.470533	0.225887	0.417815	-0.643703	0.643703
SOX9	8	5	-0.256308	0.003112	0.000806556	0.000285033	0.643632	-0.232026	-0.411606	0.643632
PABPC3	46	19	0.834904	0.19167	0.00547453	0.378726	0.318551	0.32503	-0.643581	0.643581
KIAA0556	2	2	-100	1	0.223875	0.0829077	-0.261178	0.643481	-0.382304	0.643481
WNK1	52	27	10.4316	0.0487781	3.18472e-08	0.0932202	0.240865	0.402401	-0.643267	0.643267
C8orf44-SGK3;SGK3	9	7	2.35535	0.0354899	0.0157713	0.0374779	-0.102322	0.643063	-0.540741	0.643063
TEP1	43	29	4.52804	0.0152385	9.17968e-09	0.0128667	-0.433635	-0.208526	0.642162	0.642162
C11orf96	4	3	-7.7523	0.0702198	0.159972	0.121742	0.642041	-0.0932969	-0.548744	0.642041
RASA2	16	9	-5.49881	0.0368149	0.00348787	0.0926282	0.427831	0.214015	-0.641846	0.641846
ACACB	15	8	3.13043	0.0257972	5.13525e-05	0.0750198	-0.461792	-0.179638	0.64143	0.64143
BDH2	14	9	3.0526	0.0476255	8.58296e-05	0.0699738	0.469921	0.171232	-0.641153	0.641153
HIST1H1D	16	14	9.65622	0.135757	0.0155937	0.197788	0.362871	0.277762	-0.640633	0.640633
TSTA3	39	17	4.12107	0.0300509	1.12012e-06	0.0452584	-0.360624	-0.279608	0.640232	0.640232
CDKN2A	6	5	-1.22327	0.0080362	0.000144105	0.00770711	0.639377	-0.27046	-0.368917	0.639377
CENPU	2	2	-100	1	0.293537	0.172191	0.315716	0.323583	-0.639299	0.639299
UBAP2	23	9	-0.615485	0.154908	0.0572904	0.237152	0.391608	0.246955	-0.638563	0.638563
SCAF8	32	15	-1.70195	0.0577515	0.000194112	0.186209	0.219367	0.418257	-0.637624	0.637624
FGD4	12	6	1.79868	0.0637354	0.00457912	0.0149459	0.525391	0.112173	-0.637564	0.637564
ZNF888	5	3	-3.9862	0.233431	0.179432	0.304998	0.149799	0.486724	-0.636523	0.636523
GDF15	3	3	-1.35183	0.0584438	0.128467	0.0750198	0.0416561	0.594421	-0.636077	0.636077
SH3BGRL	25	14	8.56507	0.0170881	1.15251e-08	0.00892485	-0.305672	0.636024	-0.330352	0.636024
KIAA1143	6	3	-2.65564	0.0868407	0.209725	0.0664057	0.0913898	0.544481	-0.63587	0.63587
FASN	364	156	15.8937	0.0413899	1.36627e-62	0.0565078	-0.621885	-0.0138006	0.635686	0.635686
ACOX1	38	21	10.5846	0.0471108	3.4328e-08	0.0529436	-0.285777	-0.34942	0.635197	0.635197
TNIP2	10	5	6.3163	0.194148	0.1385	0.198474	0.298677	0.3363	-0.634977	0.634977
LUC7L3	26	13	7.71836	0.10347	0.00880677	0.0566725	0.176106	0.458833	-0.634939	0.634939
LRRC42	3	2	-100	1	0.0598938	0.0862595	0.597507	0.0369841	-0.634491	0.634491
ARAF	25	9	-4.14223	0.0329571	0.000187953	0.0588459	0.0603572	0.573859	-0.634216	0.634216
AGPAT6	2	2	-100	1	0.420241	0.27488	0.229506	0.404614	-0.634119	0.634119
MATR3	90	27	1.14297	0.0678998	3.77838e-06	0.0254839	0.179884	0.453519	-0.633403	0.633403
MYO5C	37	26	4.44563	0.00201515	1.81887e-11	0.00147616	-0.114079	0.633313	-0.519234	0.633313
CWC25	8	5	-15.6608	0.054695	0.0368478	0.210804	0.476854	0.156335	-0.633189	0.633189
COMT	35	20	6.17938	0.041893	1.79846e-06	0.0408107	-0.293446	-0.339436	0.632882	0.632882
WDR73	5	4	-100	1	0.0554629	0.0503327	0.225518	0.407277	-0.632795	0.632795
GTF2E1	17	7	-0.0312212	0.0739327	0.128344	0.155748	0.41664	0.215672	-0.632312	0.632312
PURA	22	9	0.076191	0.00393707	4.72915e-07	0.00397439	-0.00977524	0.632309	-0.622534	0.632309
ADAMTSL4	4	3	3.94263	0.155676	0.188629	0.213204	0.330005	0.302264	-0.632269	0.632269
DBNL	39	18	3.30437	0.130324	0.00952389	0.0786443	0.234506	0.397355	-0.631861	0.631861
CDK11B	40	12	4.6038	0.0628091	0.00104911	0.250037	0.233861	0.397781	-0.631642	0.631642
LAMA5	94	52	10.3943	0.003112	7.47653e-50	7.14989e-05	0.631194	-0.362788	-0.268407	0.631194
KMT2C	6	3	-123.342	1	0.0547044	0.460507	0.10864	0.522296	-0.630936	0.630936
SLC25A46	4	4	-6.30402	0.0611391	0.0549128	0.101272	-0.0670104	0.630812	-0.563802	0.630812
RBMX	53	26	9.29672	0.0803267	0.000154919	0.116199	0.23224	0.398423	-0.630664	0.630664
NIF3L1	25	9	1.0001	0.0444271	0.00274073	0.150122	0.198147	0.432451	-0.630597	0.630597
SMTN	27	19	10.2051	0.0508137	2.67954e-07	0.0248042	0.630413	-0.297505	-0.332907	0.630413
MICU1	26	10	0.883174	0.138459	0.28915	0.356899	0.0783695	0.552019	-0.630389	0.630389
ATP5E;ATP5EP2	3	2	-8.03376	0.128665	0.203973	0.125905	0.0604313	0.569901	-0.630332	0.630332
VCAM1	29	27	14.7735	0.0993543	1.11416e-06	0.119891	0.629569	-0.352675	-0.276894	0.629569
PHB2	48	25	2.30179	0.0630139	0.000504148	0.223012	0.297472	0.332089	-0.62956	0.62956
LRBA	129	83	11.709	0.00201515	8.01202e-80	3.39766e-05	-0.356466	0.629537	-0.273071	0.629537
SF3B5	9	6	-3.729	0.0781944	0.0701792	0.0513748	0.194053	0.434973	-0.629025	0.629025
MTL5	2	2	-100	1	0.205636	0.0390596	-0.0105693	0.628797	-0.618227	0.628797
SRP72	47	18	0.929446	0.0810083	0.0131441	0.118558	0.143056	0.485688	-0.628744	0.628744
SEC14L3	5	5	-2.9522	0.0794407	0.228613	0.114055	-0.217769	0.628475	-0.410706	0.628475
KIAA0100	2	2	-100	1	0.325053	0.171835	-0.491929	-0.13609	0.628019	0.628019
NUDT6	3	3	-6.55258	0.0568911	0.240507	0.130723	0.044769	0.582841	-0.62761	0.62761
USP6NL	5	5	3.43859	0.0692469	0.000946167	0.0549273	0.627488	-0.372228	-0.255261	0.627488
MAFG	6	3	-5.16201	0.259418	0.354019	0.383228	0.21453	0.412634	-0.627164	0.627164
FAM134C	6	4	-13.9963	0.0945563	0.0436238	0.043344	0.111359	0.515432	-0.62679	0.62679
GP2	12	9	6.00471	0.0908699	0.0605918	0.0353362	-0.577283	0.626146	-0.0488628	0.626146
IGFBP2	20	16	9.29096	0.0476504	0.000263231	0.0649126	0.0125641	0.613033	-0.625597	0.625597
TCEA3	20	14	4.43151	0.00393707	2.06087e-11	0.000441656	-0.241465	0.625113	-0.383648	0.625113
SLC30A9	8	7	5.12402	0.0858442	0.0892639	0.191396	0.268994	0.356117	-0.625111	0.625111
MRPL30	7	4	2.07356	0.128665	0.0665133	0.192668	0.0993472	0.525609	-0.624956	0.624956
MAD1L1	36	8	1.78814	0.0818065	0.0033078	0.0533957	0.154703	0.46978	-0.624483	0.624483
C7orf43	8	4	-7.54567	0.109326	0.163762	0.171407	-0.125926	0.624125	-0.498199	0.624125
NMT1	34	14	0.209154	0.0589296	0.00113783	0.505205	0.207927	0.415936	-0.623863	0.623863
MBNL1	17	8	-2.92449	0.0516725	0.0147867	0.307292	0.399719	0.224044	-0.623763	0.623763
SBSPON	6	4	4.03557	0.150272	0.205649	0.326278	0.623696	-0.378422	-0.245274	0.623696
SLC33A1	2	2	-100	1	0.34725	0.196339	-0.337777	-0.285911	0.623688	0.623688
GSTM3	45	30	11.2189	0.0321132	5.86743e-15	0.026036	-0.623527	0.579154	0.044374	0.623527
EIF3A	161	66	11.0282	0.0958411	2.93407e-08	0.186865	0.228309	0.395053	-0.623362	0.623362
B4GALT4	2	2	-9.84322	0.210252	0.357514	0.182663	0.3375	0.285716	-0.623217	0.623217
OGFOD2	6	5	0.16887	0.0503354	0.159882	0.130245	-0.226614	0.623001	-0.396387	0.623001
CCND1	6	6	3.46038	0.0429066	0.0175314	0.0126888	-0.370317	0.622292	-0.251975	0.622292
FN3K	14	10	8.56892	0.00949629	3.73848e-05	0.00664842	0.104969	0.517302	-0.622271	0.622271
METTL1	12	6	-5.44907	0.00673997	0.000269964	0.00649223	-0.108627	-0.513437	0.622064	0.622064
SUB1	22	16	4.87256	0.0302393	1.33e-05	0.0650029	-0.138839	0.622024	-0.483185	0.622024
ZNF22	5	4	-2.34366	0.164824	0.218957	0.44475	0.227524	0.39442	-0.621944	0.621944
PCMTD1	13	9	6.5706	0.0167117	4.13986e-05	0.079992	0.132335	0.489524	-0.621858	0.621858
TMED2	17	8	2.62821	0.200293	0.266773	0.450077	0.119989	0.501603	-0.621592	0.621592
LARP4B	33	12	5.36949	0.132726	0.0118258	0.125908	0.437611	0.183559	-0.621169	0.621169
SCD	4	3	-4.29471	0.159105	0.0777597	0.124574	-0.621011	0.234311	0.386699	0.621011
ZNF267	4	2	1.88915	0.238063	0.143079	0.177374	0.0542736	0.566153	-0.620427	0.620427
MTCL1	2	2	-100	1	0.273226	0.312542	-0.620195	0.0170265	0.603169	0.620195
HLA-DRB3	10	7	1.61646	0.192224	0.0506975	0.278671	0.450899	0.169051	-0.61995	0.61995
SMAD2	20	10	1.67122	0.0490349	0.0192783	0.177063	0.221696	0.398184	-0.619881	0.619881
DSN1	16	12	-0.713672	0.00477375	0.00115687	0.0113431	0.199447	0.420387	-0.619835	0.619835
CCDC12	9	7	5.36655	0.0300509	0.00159441	0.00817435	0.0699369	0.549723	-0.619659	0.619659
OMD	13	11	13.0807	0.0941021	0.00151454	0.138603	-0.26331	0.619569	-0.356259	0.619569
NRIP1	2	2	-13.6842	0.00907494	0.14113	0.0034967	-0.619375	0.5711	0.0482757	0.619375
ELAVL1	34	13	-4.30696	0.107902	0.0396995	0.283283	0.395701	0.22336	-0.619061	0.619061
LMO4	2	2	-1.20025	0.0692469	0.172673	0.0325947	0.618772	-0.219197	-0.399575	0.618772
CHMP1B	9	7	5.11769	0.121084	0.0517159	0.157014	0.289677	0.329047	-0.618725	0.618725
HMGCS2	22	18	8.17837	0.0666567	4.95295e-05	0.0778002	-0.566688	0.618691	-0.0520031	0.618691
YLPM1	83	40	10.736	0.0621661	0.000373127	0.127847	0.197062	0.421501	-0.618563	0.618563
PSMA3	27	12	0.536156	0.177595	0.0596615	0.321147	0.283836	0.334706	-0.618542	0.618542
KMT2D	21	7	-2.58793	0.0534662	7.27251e-06	0.130844	0.0714353	0.547029	-0.618464	0.618464
PPM1L	2	2	-6.75827	0.0721113	0.0656803	0.161378	0.618325	-0.164594	-0.453731	0.618325
TAF5	19	9	-6.11669	0.0146237	0.0101639	0.0230486	0.197539	0.420776	-0.618316	0.618316
RSBN1L	24	13	2.94416	0.041893	0.000192173	0.0368849	0.25858	0.359527	-0.618108	0.618108
TRIM28	79	22	-3.67467	0.0621661	0.000211338	0.0374578	-0.00859734	0.617734	-0.609137	0.617734
PHYHD1	14	11	8.93769	0.0167117	6.76408e-06	0.047033	-0.124707	0.617627	-0.49292	0.617627
SYBU	7	6	2.78472	0.0152385	0.00215669	0.000603438	-0.617411	0.576566	0.0408448	0.617411
PSD3	2	2	-7.2265	0.268052	0.332089	0.18288	0.301679	0.315482	-0.617161	0.617161
CNOT3	19	9	-0.47856	0.132726	0.012939	0.185244	0.311096	0.306042	-0.617138	0.617138
TMOD1	13	8	5.05833	0.0506332	0.000604912	0.0314901	0.616708	-0.208757	-0.407951	0.616708
ESPN	6	5	-1.91242	0.0339526	0.00732715	0.0694734	-0.420348	0.616594	-0.196246	0.616594
NQO1	29	19	9.60393	0.15668	0.0128234	0.165659	0.0952013	0.521311	-0.616512	0.616512
NOSTRIN	20	18	8.96946	0.0271685	0.000298601	0.0100792	-0.374241	0.616502	-0.242261	0.616502
UVSSA	3	2	1.95381	0.112928	0.09824	0.159839	-0.302011	0.616441	-0.31443	0.616441
SRRM2	66	28	-0.695696	0.0411988	1.90581e-07	0.0898695	0.148773	0.467658	-0.616431	0.616431
HECA	16	8	-11.1683	0.0640808	0.00948845	0.191003	0.460126	0.156249	-0.616375	0.616375
RXRB	19	8	2.01196	0.0988983	0.00715248	0.327883	0.332949	0.283241	-0.61619	0.61619
DNAJC8	21	15	8.44026	0.0662125	0.0119303	0.124573	0.268544	0.347136	-0.61568	0.61568
LYZ	14	10	4.93288	0.0293039	0.00164103	0.0166818	0.615617	-0.257865	-0.357752	0.615617
PSPC1	42	12	5.48282	0.0803267	0.028764	0.352225	0.286858	0.328564	-0.615422	0.615422
NDUFB6	4	3	5.03428	0.158216	0.152519	0.229527	-0.070769	0.615344	-0.544575	0.615344
CTGF	18	12	3.57135	0.0204044	1.09241e-06	0.019244	0.61528	-0.0130505	-0.602229	0.61528
PLIN4	68	56	18.4899	0.313039	0.44418	0.466224	0.358223	0.257028	-0.615251	0.615251
SF3B2	61	24	-1.48061	0.0846392	1.48719e-05	0.411077	0.210903	0.403518	-0.614421	0.614421
TP53	5	4	-0.481979	0.0339526	0.0109729	0.254832	0.363435	-0.614046	0.250612	0.614046
TBC1D30	5	4	1.01938	0.127487	0.0363498	0.0253358	-0.613983	0.0939374	0.520046	0.613983
ATP6V1G2	2	2	-100	1	0.173941	0.179312	-0.25497	0.613793	-0.358823	0.613793
ZNF330	13	6	-0.325343	0.0718623	0.0351709	0.155709	0.0165189	0.596981	-0.6135	0.6135
GEMIN8	8	3	-6.009	0.113686	0.0318848	0.0261907	0.0938006	0.519694	-0.613494	0.613494
KSR1	3	2	2.94362	0.105123	0.0789284	0.185375	0.612934	-0.258141	-0.354792	0.612934
IRF2BP1	36	15	-1.54389	0.06729	0.00143064	0.177983	0.181431	0.431404	-0.612835	0.612835
MSR1	6	4	-2.96161	0.121789	0.225452	0.0372233	0.241969	0.370573	-0.612542	0.612542
SKP1	30	13	7.88926	0.0259228	8.3018e-06	0.0312836	0.0450291	0.567225	-0.612254	0.612254
UQCRB	17	8	-6.07142	0.155281	0.160766	0.298908	0.289779	0.322406	-0.612184	0.612184
NPM1	53	17	-4.61988	0.0763726	0.00368277	0.191557	-0.0493536	0.611775	-0.562421	0.611775
ZNF446	8	5	-2.82471	0.0434177	0.0461113	0.0113751	-0.171519	0.61158	-0.440061	0.61158
RPL35A	15	7	-2.33551	0.177181	0.220446	0.555703	0.207593	0.40373	-0.611324	0.611324
KIAA1671	37	22	3.56867	0.0632642	0.0107171	0.326251	0.180839	0.430455	-0.611294	0.611294
CEBPB	13	8	2.89189	0.00201515	2.40032e-10	0.000286621	0.611149	-0.343032	-0.268117	0.611149
DHRS3	7	6	7.68828	0.0155398	1.43178e-05	0.00645979	0.610889	-0.321199	-0.28969	0.610889
ZNF184	5	4	-11.4704	0.19721	0.261235	0.132177	0.196491	0.414349	-0.61084	0.61084
FGD3	27	24	9.62274	0.0324041	6.23535e-08	0.0235426	-0.121746	0.6108	-0.489054	0.6108
PCM1	61	49	11.0988	0.00949629	2.32701e-22	0.00343682	-0.104026	0.610719	-0.506693	0.610719
UBA52	17	11	-3.66359	0.132726	0.19004	0.272032	0.364784	0.245606	-0.61039	0.61039
MTPN	19	8	-10.2409	0.186981	0.197308	0.225094	0.321757	0.28843	-0.610188	0.610188
MYH11	185	119	14.6413	0.15364	9.86958e-08	0.198282	0.609997	-0.067028	-0.542969	0.609997
BOLA3	6	5	-3.10028	0.0921379	0.13599	0.27244	0.458381	0.151309	-0.609691	0.609691
FBXL2	3	2	-4.76228	0.214165	0.133415	0.388822	0.220449	0.389195	-0.609644	0.609644
SORD	48	27	7.34115	0.00607867	2.99279e-15	0.0027509	-0.307423	0.609383	-0.30196	0.609383
GIPC3	3	2	-100	1	0.27825	0.0746297	0.370839	0.238418	-0.609257	0.609257
RPL36AL	7	6	3.65741	0.149987	0.0902181	0.259452	0.27499	0.334235	-0.609225	0.609225
ZC3H7A	32	9	9.49801	0.1153	0.240054	0.164826	0.0506511	0.557849	-0.6085	0.6085
CMC1	6	4	3.54562	0.10242	0.0688711	0.115857	0.0226972	0.5858	-0.608497	0.608497
CELF1	24	7	-1.22205	0.0752231	0.0603835	0.239773	0.157917	0.450205	-0.608122	0.608122
SRSF3	24	12	7.25725	0.0914916	0.00253881	0.0950787	0.22063	0.387383	-0.608013	0.608013
VASP	33	15	1.45387	0.0746614	0.00111739	0.0517588	0.456454	0.151479	-0.607933	0.607933
TSR2	5	2	1.38486	0.165639	0.150545	0.10496	0.354282	0.253489	-0.60777	0.60777
EVL	33	25	7.34532	0.00201515	4.80709e-26	0.000161088	-0.35916	0.607367	-0.248207	0.607367
TOMM34	27	15	-1.94133	0.0668127	0.036082	0.3235	0.333399	0.273926	-0.607325	0.607325
HMGA1	11	7	2.23892	0.205492	0.352074	0.260384	0.132675	0.474523	-0.607198	0.607198
HIST1H1E	18	13	9.70393	0.16271	0.022521	0.20562	0.365283	0.241652	-0.606936	0.606936
NEBL	22	16	2.83574	0.0198374	0.000822043	0.0333651	0.0309165	0.575967	-0.606884	0.606884
ZFP91	14	11	0.934226	0.0920502	0.00366955	0.372071	0.32862	0.277928	-0.606548	0.606548
MSI2	17	10	5.08452	0.00201515	1.21584e-16	5.93936e-05	-0.401819	0.606537	-0.204718	0.606537
C1orf226	9	7	2.81931	0.0085961	0.000440221	0.00505002	-0.096522	0.606298	-0.509776	0.606298
UBXN4	13	7	-1.00896	0.16271	0.126067	0.136536	0.100212	0.506019	-0.606231	0.606231
SHPRH	2	2	-100	1	0.0572904	0.112574	-0.167241	-0.438972	0.606213	0.606213
SGSH	5	5	7.26303	0.124478	0.01996	0.0573808	0.605958	-0.0217324	-0.584226	0.605958
ACSM1	4	3	-5.41163	0.101113	0.0642923	0.0314901	0.605455	-0.466641	-0.138814	0.605455
NIPBL	70	31	2.57487	0.0625323	1.77705e-06	0.187203	0.181973	0.423249	-0.605222	0.605222
GLS	37	28	8.26345	0.00201515	1.83688e-34	4.12546e-06	0.604871	-0.60357	-0.00130172	0.604871
TSN	21	8	-3.05884	0.118592	0.0402367	0.397427	0.179912	0.424754	-0.604666	0.604666
NCAM2	12	11	3.81841	0.0820301	0.0115594	0.00991325	-0.43527	0.6046	-0.16933	0.6046
TRIM16	18	13	8.6936	0.0361542	1.27293e-06	0.0751867	-0.107631	-0.496761	0.604392	0.604392
OPHN1	6	6	2.40895	0.00537569	2.96207e-05	0.000813528	0.60421	-0.0725324	-0.531678	0.60421
TYROBP	2	2	-100	1	0.276094	0.133219	0.543562	0.0605764	-0.604138	0.604138
NEMF	33	18	6.72152	0.0742393	0.00654615	0.183609	0.221693	0.382156	-0.603849	0.603849
XP_003403590.1;XP_003403715.1	3	2	-2.70823	0.0467865	0.169092	0.19883	0.603452	-0.252242	-0.35121	0.603452
RAB3D	16	9	7.45831	0.0134588	1.34937e-05	0.0119868	-0.602946	0.0182693	0.584676	0.602946
C1orf35	15	10	-2.15133	0.130324	0.0471068	0.445464	0.340753	0.262048	-0.602801	0.602801
SPIRE1	7	7	-8.99571	0.0868407	0.153795	0.288649	0.282581	0.320129	-0.60271	0.60271
VPS35	61	24	0.275768	0.0859392	0.0479622	0.20911	0.276091	0.326521	-0.602613	0.602613
MKL2	31	19	7.80329	0.00201515	1.22571e-12	0.00183487	-0.203764	0.602586	-0.398821	0.602586
SLC4A7	7	7	-1.93252	0.0170881	0.0336447	0.0297291	0.022776	0.579678	-0.602454	0.602454
GPATCH8	19	7	8.1773	0.147317	0.0505943	0.105453	0.270057	0.33207	-0.602128	0.602128
BABAM1	17	5	6.4095	0.0864941	0.0318522	0.0307315	0.270196	0.331562	-0.601758	0.601758
MKI67	36	26	10.4818	0.00393707	3.24984e-11	0.00843431	0.549752	-0.601735	0.0519835	0.601735
FCGBP	43	38	13.9244	0.248165	0.0560285	0.142043	0.36122	0.240502	-0.601722	0.601722
HNRNPA2B1	111	44	2.32871	0.0862171	0.000179322	0.131791	0.163709	0.437939	-0.601648	0.601648
MAP9	2	2	-52.5631	1	0.243701	0.357069	-0.243049	0.601645	-0.358596	0.601645
SUCLG1	21	12	6.7845	0.073566	0.00154784	0.136491	0.264019	0.336844	-0.600863	0.600863
C4BPB	11	9	13.3035	0.0106013	2.81423e-08	0.0105026	0.346673	-0.600714	0.254041	0.600714
SMARCE1	22	10	-2.61516	0.0530243	0.0228862	0.433083	0.219468	0.381089	-0.600557	0.600557
MFAP1	17	10	2.68636	0.096019	0.000952387	0.102997	0.134068	0.466296	-0.600364	0.600364
FHL1	35	25	9.97935	0.229028	0.101075	0.24954	0.485042	0.115203	-0.600245	0.600245
CLIP2	45	26	2.31057	0.0685492	2.14384e-05	0.103303	0.316423	0.283575	-0.599999	0.599999
PAM	4	3	0.0112542	0.0244973	0.0024685	0.027238	0.599874	-0.284385	-0.315488	0.599874
BRPF1	14	7	2.45432	0.135757	0.0701792	0.233046	0.279965	0.319458	-0.599424	0.599424
SYTL2	65	60	12.1227	0.00907494	4.92876e-27	0.00161525	-0.581389	0.599417	-0.0180286	0.599417
MTO1	5	3	-7.58126	0.118592	0.352288	0.38978	0.204989	0.394397	-0.599387	0.599387
RAI1	15	7	-3.71433	0.137702	0.102323	0.326263	0.284583	0.314732	-0.599315	0.599315
LSG1	28	13	0.0230308	0.0442417	0.000541535	0.162883	0.294789	0.304522	-0.599311	0.599311
DNAJA1	28	8	6.23776	0.186319	0.146564	0.553224	0.204494	0.394797	-0.599291	0.599291
NDE1	22	11	-0.32143	0.0666567	0.0136734	0.173365	0.262045	0.337166	-0.599212	0.599212
TRMT6	25	10	7.14156	0.28573	0.27984	0.281884	0.254703	0.344372	-0.599076	0.599076
SNRNP70	34	16	2.63014	0.0763726	0.0027068	0.103104	0.231574	0.367404	-0.598978	0.598978
SP6	2	2	-4.42739	0.140786	0.0902181	0.18574	-0.230337	-0.368623	0.59896	0.59896
ZBTB4	2	2	10.2373	0.0711483	0.0412857	0.0402673	-0.13081	0.598634	-0.467825	0.598634
SEPT3	15	11	-0.666343	0.0327643	0.00835033	0.0238921	0.598343	-0.247808	-0.350535	0.598343
UBTF	54	18	7.03851	0.0698419	8.62714e-05	0.116881	0.11977	0.477945	-0.597715	0.597715
TXNRD3	10	6	1.61604	0.0229336	0.00149087	0.0591611	0.508736	0.0880596	-0.596795	0.596795
AKR7A2	50	26	3.84735	0.0138537	1.04487e-09	0.0235426	-0.0523667	0.596702	-0.544336	0.596702
RALYL	6	3	0.532314	0.261723	0.241478	0.31335	0.190075	0.406467	-0.596542	0.596542
TMEM159	2	2	-100	1	0.186697	0.0642947	-0.170142	-0.426215	0.596357	0.596357
ANLN	27	20	4.84683	0.00739393	2.57439e-11	0.000906719	0.421667	-0.596138	0.174471	0.596138
SLC16A1	2	2	1.81284	0.028427	0.0239978	0.0377766	0.595997	-0.132262	-0.463736	0.595997
RPS27L	15	6	-9.84808	0.129143	0.00289534	0.506194	0.37894	0.216755	-0.595695	0.595695
OCIAD1	21	10	4.16882	0.0395427	0.000522105	0.114973	0.159692	0.435978	-0.595671	0.595671
MED16	16	11	0.122136	0.00949629	8.38409e-05	0.0171564	0.163406	0.432185	-0.595591	0.595591
MMP15	3	2	-100	1	0.0714096	0.0205938	0.254072	-0.5946	0.340528	0.5946
NDUFAF2	14	7	3.89775	0.0164529	0.000147622	0.00219116	-0.0154502	0.594353	-0.578903	0.594353
FBP2	8	7	2.27931	0.0661916	3.21139e-05	0.0649126	-0.168706	0.594331	-0.425625	0.594331
PPP1R3A	2	2	-100	1	0.285896	0.238975	0.559667	0.0343217	-0.593989	0.593989
TTK	5	4	-0.95994	0.00201515	0.00454957	0.104414	0.58017	-0.593935	0.0137655	0.593935
REPIN1	14	12	5.66079	0.128475	0.175654	0.150256	0.314451	0.279068	-0.593519	0.593519
GRAMD4	2	2	-4.94817	0.0259228	0.0568619	0.0284847	-0.147551	-0.445864	0.593415	0.593415
GIMAP5	2	2	0.876179	0.0740834	0.114145	0.112	0.506299	-0.593395	0.0870957	0.593395
MYEF2	31	22	8.17715	0.00393707	1.48866e-13	0.00218413	-0.0377815	0.593304	-0.555522	0.593304
SDC4	6	6	5.90447	0.136024	0.0357658	0.196377	0.198672	0.394337	-0.59301	0.59301
RNF5	2	2	-7.6853	0.141025	0.103972	0.0959245	0.543499	0.0492995	-0.592798	0.592798
RRP9	19	9	5.55034	0.168979	0.0907118	0.431098	0.139881	0.45286	-0.592741	0.592741
REPS1	28	11	-3.31747	0.0962968	0.0357716	0.0652393	0.306785	0.285724	-0.592509	0.592509
CEP68	5	5	-5.86666	0.0389424	0.0155127	0.111963	0.0831063	0.508928	-0.592034	0.592034
NONO	65	22	1.52052	0.100413	0.00149212	0.0628734	0.278665	0.313291	-0.591956	0.591956
SZRD1	10	7	-1.9634	0.0773259	0.0227463	0.0722455	0.198717	0.39321	-0.591928	0.591928
ADRM1	18	9	-11.7006	0.110467	0.313523	0.105078	0.262497	0.329363	-0.59186	0.59186
KLHL26	4	3	-6.41337	0.0871301	0.354757	0.126517	0.247905	0.343947	-0.591852	0.591852
ZNF385A	8	8	3.79885	0.00201515	5.78849e-10	0.000117107	-0.526934	0.591473	-0.0645388	0.591473
PYDC1	5	5	6.47078	0.421882	0.290945	0.42474	-0.297478	-0.293641	0.591118	0.591118
POLDIP3	31	17	5.19684	0.0740749	0.000113665	0.0330253	0.504856	0.0860754	-0.590931	0.590931
NR2C2	15	6	0.66122	0.0933024	0.00845665	0.248897	0.242411	0.348489	-0.5909	0.5909
SEMA3F	4	4	1.23611	0.0273605	0.00363871	0.032893	-0.441661	0.5907	-0.14904	0.5907
OPA3	5	4	5.37952	0.200352	0.128652	0.495799	0.198096	0.392411	-0.590507	0.590507
IRF2BP2	41	18	1.45139	0.0868407	0.0868887	0.136185	0.258937	0.331229	-0.590166	0.590166
VPS18	33	12	-2.7286	0.0784576	0.0108615	0.18288	0.225274	0.364723	-0.589997	0.589997
CENPQ	2	2	-100	1	0.201924	0.484244	0.225964	0.363898	-0.589862	0.589862
STK32C	3	2	-100	1	0.0227604	0.0569063	-0.375697	0.589775	-0.214078	0.589775
PRPF38B	17	8	2.25634	0.0899283	0.0722718	0.384586	0.319514	0.269804	-0.589318	0.589318
RPUSD2	19	9	-100	1	0.00156348	0.367452	0.248815	0.340216	-0.589031	0.589031
FOXJ2	4	3	4.261	0.246323	0.300387	0.296795	0.231063	0.357909	-0.588971	0.588971
HSPA2	86	23	5.12856	0.0531077	1.11725e-07	0.0410819	-0.116041	0.588753	-0.472713	0.588753
TMEM120A	4	3	-5.5774	0.110988	0.134029	0.185375	0.160615	-0.588739	0.428123	0.588739
HRSP12	14	12	4.6676	0.0831083	0.215102	0.0588641	0.297852	0.289296	-0.587148	0.587148
THNSL1	27	18	9.4591	0.0327643	1.11572e-05	0.0819612	0.483292	0.103747	-0.587039	0.587039
LPHN1	2	2	-100	1	0.254917	0.0709783	0.586837	-0.17966	-0.407177	0.586837
ADNP2	2	2	-9.36602	0.250519	0.19212	0.260416	0.49172	0.0946578	-0.586377	0.586377
CALD1	78	30	14.5362	0.104063	2.29597e-05	0.101563	0.463629	0.122715	-0.586344	0.586344
C1orf174	3	3	0.932976	0.0491193	0.0164726	0.118419	0.0227176	0.56348	-0.586198	0.586198
ADCK5	2	2	-57.5592	1	0.209125	0.127839	-0.231384	-0.35457	0.585954	0.585954
HELLS	12	5	2.1969	0.0490349	0.0190464	0.207219	0.583563	0.00211573	-0.585679	0.585679
GIMAP4	22	10	9.56378	0.27902	0.131735	0.268135	0.270791	0.314734	-0.585525	0.585525
DTX3L	53	24	9.94637	0.0291641	1.02151e-08	0.0448886	0.10023	0.485281	-0.585511	0.585511
RBM12B	51	19	1.81252	0.111228	0.00369755	0.403755	0.237487	0.347854	-0.585341	0.585341
SMC1A	101	46	10.8566	0.0310926	5.75296e-14	0.0225408	0.266748	0.318589	-0.585337	0.585337
RPL37	4	2	-8.6307	0.460206	0.389848	0.47112	0.169155	0.416146	-0.5853	0.5853
TRPS1	63	41	9.15156	0.0164529	4.29107e-14	0.0245966	0.124561	0.460644	-0.585205	0.585205
PCNP	15	9	6.52433	0.0397724	4.02222e-05	0.0280683	0.0823996	0.502727	-0.585127	0.585127
DIDO1	65	21	4.44954	0.0444271	2.62446e-05	0.00505002	0.047237	0.537466	-0.584703	0.584703
GYG2	2	2	0.335595	0.102871	0.136258	0.113946	0.584609	-0.245073	-0.339536	0.584609
FZD1	3	3	-1.91669	0.00607867	0.00296405	0.00628983	0.51649	-0.584549	0.068059	0.584549
BANP	4	3	-4.04023	0.113974	0.133394	0.185869	0.355891	0.228624	-0.584515	0.584515
TCEA1	25	16	5.30168	0.0437433	0.00489678	0.131866	0.128946	0.455503	-0.584449	0.584449
PF4	4	4	5.48168	0.0839769	0.0439533	0.0940478	0.523639	0.0606813	-0.58432	0.58432
RBM8A	16	8	-1.11099	0.0908699	0.00144753	0.148052	0.196501	0.387745	-0.584246	0.584246
GTF2F2	19	9	4.50732	0.0512143	0.00681566	0.0595851	0.432985	0.151023	-0.584008	0.584008
NUDC	48	20	3.6389	0.0742393	0.00846712	0.127801	0.101598	0.482333	-0.583931	0.583931
AOX1	13	11	10.2572	0.151308	0.0323969	0.394428	0.583082	-0.19569	-0.387392	0.583082
PPHLN1	19	12	4.41479	0.0733467	0.100276	0.16763	0.129139	0.453539	-0.582678	0.582678
EML2	50	22	10.7014	0.00673997	1.10996e-12	0.00148688	-0.0994645	0.582596	-0.483131	0.582596
ASF1A	6	4	-4.56538	0.0514152	0.175168	0.0282877	0.576809	0.00573403	-0.582543	0.582543
QSOX1	23	14	9.59563	0.0965463	0.00123604	0.195549	0.582259	-0.165934	-0.416325	0.582259
TAOK3	38	19	3.91597	0.0675998	0.000586593	0.196543	0.096255	0.485679	-0.581934	0.581934
ABCD3	33	26	6.08119	0.0620035	4.50773e-07	0.0518815	-0.191186	0.581751	-0.390564	0.581751
DEFA4	2	2	-7.66693	0.141304	0.102537	0.171407	0.58161	-0.301331	-0.28028	0.58161
ICAM3	7	6	2.3925	0.248165	0.197826	0.304052	0.391378	0.1899	-0.581278	0.581278
NRCAM	2	2	3.38391	0.367826	0.38767	0.485849	0.581217	-0.0517724	-0.529445	0.581217
PTPLB	2	2	1.97803	0.286671	0.284826	0.46515	0.381843	0.199319	-0.581162	0.581162
ATXN2L	48	21	3.27457	0.108098	0.00277726	0.231815	0.18633	0.394799	-0.581129	0.581129
FDFT1	15	13	7.37827	0.0273605	7.55965e-05	0.0311988	-0.0526013	-0.528445	0.581046	0.581046
FCN1	2	2	-5.69005	0.272264	0.146887	0.254339	0.58098	-0.118533	-0.462447	0.58098
AUTS2	8	4	-100	1	0.250023	0.0216448	0.166055	0.41485	-0.580905	0.580905
SRP14	14	5	7.94741	0.0858442	0.00121505	0.0932202	0.065596	0.515279	-0.580875	0.580875
TMCO6	2	2	-123.824	1	0.125785	0.0616188	-0.181957	0.580628	-0.398671	0.580628
ZC3H18	25	15	3.09317	0.169623	0.000499877	0.25725	0.356827	0.223774	-0.580601	0.580601
GINS3	6	4	1.82801	0.0769153	0.050285	0.130508	0.580477	-0.151848	-0.428629	0.580477
KIF16B	44	22	4.82014	0.00673997	3.32016e-12	0.00133389	-0.459907	0.580336	-0.120428	0.580336
NPEPPS	88	42	10.6907	0.00201515	2.21064e-54	0.000441656	-0.306101	0.57928	-0.273179	0.57928
HNRNPC	55	25	-0.976138	0.17758	0.0105919	0.238217	0.221724	0.357393	-0.579116	0.579116
RBBP6	43	20	1.36978	0.0943112	0.000407957	0.335113	0.234051	0.344968	-0.579019	0.579019
ATG9A	8	7	-6.67189	0.0928261	0.064833	0.118419	0.442706	0.135971	-0.578677	0.578677
TSC1	18	8	6.50746	0.0856378	0.0171376	0.034371	0.0620693	0.516218	-0.578287	0.578287
PEX16	2	2	-7.0734	0.241778	0.340654	0.289632	0.14075	0.436952	-0.577702	0.577702
XP_001717766.2;XP_001717770.2	3	3	-6.7793	0.12133	0.340186	0.13019	0.500688	0.0767209	-0.577409	0.577409
YTHDF1	27	9	-0.035212	0.142621	0.0388897	0.503747	0.309826	0.267401	-0.577227	0.577227
CRP	3	3	4.8684	0.202267	0.224053	0.396527	-0.0522569	-0.524923	0.57718	0.57718
NHSL2	20	11	3.43662	0.102741	0.0145122	0.0649126	-0.0232538	0.577113	-0.55386	0.577113
NID1	58	27	13.2116	0.0134588	4.7488e-17	0.00495263	0.577031	-0.296556	-0.280475	0.577031
NCOR2	69	27	9.14401	0.0380021	3.04423e-12	0.0289725	0.0291432	0.547875	-0.577018	0.577018
TCEA2	5	3	-1.46012	0.113435	0.129184	0.198844	0.29523	0.281732	-0.576961	0.576961
TOE1	10	4	-4.88932	0.139567	0.0270566	0.304526	0.370387	0.206505	-0.576892	0.576892
RBP1	19	11	12.271	0.0466567	4.93595e-06	0.0728231	0.576653	-0.482573	-0.0940801	0.576653
NUCKS1	16	10	2.5028	0.213779	0.298163	0.2084	0.216742	0.359866	-0.576608	0.576608
WDR54	6	6	2.99349	0.00201515	2.65206e-05	0.000874333	-0.414382	0.576465	-0.162083	0.576465
CCDC86	11	7	4.2291	0.0632642	0.00262923	0.113865	0.0588496	0.517606	-0.576456	0.576456
PRRC2A	51	27	3.43735	0.1153	0.00317591	0.168346	0.33203	0.24435	-0.57638	0.57638
CROT	30	23	5.24373	0.00477375	8.82424e-14	0.00038728	-0.493342	0.576102	-0.08276	0.576102
LYN	20	17	6.06878	0.003112	4.17036e-12	0.000653475	0.576041	-0.467156	-0.108885	0.576041
XAF1	13	10	2.38433	0.150848	0.179732	0.332787	0.279799	0.295999	-0.575798	0.575798
VMAC	8	5	-0.442913	0.0257972	0.00280239	0.0457789	-0.0388336	0.575682	-0.536849	0.575682
CANT1	16	11	4.25101	0.0447737	0.0246732	0.0368849	-0.416592	-0.158648	0.57524	0.57524
TCL1A	2	2	4.25652	0.226345	0.297263	0.256636	0.248169	-0.575132	0.326964	0.575132
RNF34	7	3	-71.2931	1	0.0335406	0.109492	0.163468	0.411646	-0.575114	0.575114
CLDN7	2	2	-100	1	0.240108	0.333207	0.156407	0.418289	-0.574696	0.574696
HEBP1	33	21	13.0896	0.0523815	2.75061e-07	0.0649126	-0.259386	0.574546	-0.31516	0.574546
IRX5	7	5	-1.05368	0.0256092	0.000732849	0.0276274	-0.00731138	0.574524	-0.567213	0.574524
MECR	16	9	0.322214	0.0839769	0.0538576	0.0245343	0.280458	0.293934	-0.574392	0.574392
HSPA1L	91	37	1.62669	0.0799339	4.84607e-05	0.0957884	0.145891	0.428405	-0.574296	0.574296
CD53	2	2	5.37947	0.19042	0.179529	0.210227	-0.269335	0.574265	-0.30493	0.574265
ADAMTS4	8	6	-1.73945	0.0256092	0.0276655	0.0751431	-0.0786905	-0.495515	0.574206	0.574206
CNOT8	5	3	-6.24618	0.130324	0.0961658	0.0907819	0.00702106	0.567124	-0.574145	0.574145
CPS1	12	11	7.25112	0.0649058	0.000172738	0.0684716	0.57405	-0.312183	-0.261867	0.57405
BSG	9	7	3.42854	0.003112	1.85466e-05	0.00143532	0.573808	-0.27027	-0.303538	0.573808
SEMA4C	2	2	1.45286	0.215001	0.262512	0.250015	0.444937	0.128753	-0.57369	0.57369
PTPN14	8	4	-8.8687	0.165639	0.181739	0.042626	0.415604	0.157731	-0.573335	0.573335
SRRT	62	27	4.53452	0.0868407	5.86409e-05	0.0688671	0.207687	0.365612	-0.573299	0.573299
CISD3	8	5	1.99013	0.0111524	0.0023752	0.0365045	-0.222066	0.573292	-0.351225	0.573292
SMARCC1	57	19	12.8282	0.232119	0.0587459	0.168336	0.375989	0.197161	-0.57315	0.57315
ARHGEF2	65	27	4.00216	0.0647466	0.000362952	0.00535651	0.431764	0.141205	-0.572968	0.572968
LRRFIP2	18	9	1.34825	0.0271685	0.000459313	0.0334858	0.121195	0.45163	-0.572825	0.572825
C9orf117	2	2	-100	1	0.453011	0.409365	-0.305997	-0.266763	0.57276	0.57276
PSMD9	16	11	1.3184	0.0325387	0.0555502	0.151733	0.14612	0.426627	-0.572747	0.572747
SLC38A10	6	4	-5.93598	0.241277	0.320686	0.140289	0.337967	0.234716	-0.572683	0.572683
USP8	49	19	0.530818	0.102004	0.0194238	0.0242786	0.0796815	0.492959	-0.572641	0.572641
MED12	29	9	-5.32869	0.0611391	0.0119271	0.244957	0.229892	0.342748	-0.572641	0.572641
ZBTB21	3	2	2.26029	0.0880949	0.071558	0.339562	-0.0735927	-0.498635	0.572227	0.572227
IRS2	9	9	3.19258	0.188211	0.389008	0.24023	0.172568	0.399332	-0.5719	0.5719
TMEM65	4	4	0.800868	0.0146237	0.0005786	0.0155384	0.275024	-0.571799	0.296775	0.571799
MGST1	3	3	-1.99826	0.135757	0.269741	0.148515	-0.0698996	-0.501854	0.571754	0.571754
GGH	26	17	14.2361	0.0531077	1.56258e-06	0.0580013	0.366081	-0.571598	0.205517	0.571598
VPS37C	5	4	-3.62429	0.00673997	0.0407627	0.0105603	-0.57126	0.296825	0.274435	0.57126
LYRM2	4	3	-9.03284	0.219493	0.326635	0.477158	-0.0948767	0.571157	-0.47628	0.571157
DNAJC7	38	14	7.42573	0.096019	0.00714994	0.37627	0.0394632	0.531667	-0.57113	0.57113
CETN2	11	8	1.84529	0.0297276	0.000227002	0.0235933	-0.119359	0.570397	-0.451038	0.570397
KRT9	3	2	-3.31393	0.2638	0.30005	0.0970432	0.570375	-0.351051	-0.219324	0.570375
WDR33	40	15	5.70222	0.0760266	3.67819e-05	0.136804	0.156097	0.414003	-0.5701	0.5701
MID1	8	8	3.54865	0.0655354	0.0158261	0.0431628	0.57009	-0.120738	-0.449352	0.57009
ENOSF1	23	18	7.665	0.0174052	3.93892e-08	0.0258358	-0.11745	0.570003	-0.452553	0.570003
SCGB1D2	8	7	3.76323	0.370952	0.332899	0.160712	-0.569633	0.127184	0.442448	0.569633
R3HDM2	4	2	-2.17513	0.235974	0.187468	0.409365	0.402986	0.166601	-0.569587	0.569587
SCARB2	19	13	4.34854	0.0799339	0.00100099	0.0984584	-0.31759	-0.251871	0.569461	0.569461
MEN1	9	4	-0.635348	0.123753	0.18367	0.0846417	0.229799	0.339593	-0.569392	0.569392
RCSD1	20	11	9.62704	0.169623	0.0128381	0.0885238	0.469433	0.099726	-0.569159	0.569159
ARID3A	3	2	-88.6135	1	0.201829	0.227017	-0.465982	-0.102802	0.568784	0.568784
SFXN5	9	8	2.91541	0.0174052	0.00069247	0.00462214	-0.376931	0.568756	-0.191825	0.568756
RBM42	14	6	-7.73407	0.117845	0.0717321	0.214346	0.253981	0.314716	-0.568697	0.568697
EFCAB4A	5	3	-0.998257	0.430699	0.538434	0.53795	0.381381	0.187216	-0.568597	0.568597
CBLL1	11	6	2.01317	0.10319	0.0318231	0.273486	0.235842	0.332605	-0.568446	0.568446
CCDC127	10	7	3.5647	0.0410389	0.00174817	0.037377	0.0141058	0.55432	-0.568425	0.568425
MPP6	21	16	6.00075	0.00201515	2.44755e-10	0.000103132	0.56829	-0.397332	-0.170958	0.56829
COX17	10	7	5.16745	0.0490349	0.000385969	0.0533957	-0.149162	0.56828	-0.419118	0.56828
ARHGAP44	3	2	-0.902417	0.204301	0.356257	0.409225	0.56819	-0.0340836	-0.534106	0.56819
RPRD1B	29	10	-3.92866	0.0788383	0.0934489	0.189561	0.188885	0.379005	-0.56789	0.56789
CERS6	2	2	-5.64658	0.050897	0.116748	0.0306352	-0.479301	0.567889	-0.0885876	0.567889
ATAD3A	41	26	6.73421	0.135079	0.000430252	0.172971	0.419641	0.148168	-0.567808	0.567808
ATXN1L	11	5	-7.99805	0.158555	0.352102	0.0376597	0.255749	0.311978	-0.567728	0.567728
SDF2L1	10	6	2.19725	0.233912	0.205142	0.369632	0.128727	0.438991	-0.567718	0.567718
RPS19	25	8	-3.19596	0.148363	0.0444003	0.147605	0.258188	0.309498	-0.567686	0.567686
GPX7	12	9	6.85415	0.00949629	1.24184e-06	0.0235426	0.567624	-0.329981	-0.237644	0.567624
SGSM3	21	11	4.20871	0.0117303	3.66215e-06	0.00212035	-0.548917	-0.0183101	0.567227	0.567227
CXADR	3	3	0.197669	0.0361542	0.123528	0.035132	0.291017	-0.56705	0.276033	0.56705
UBE2M	18	9	2.10515	0.116952	0.225697	0.175468	0.232526	0.334003	-0.566529	0.566529
PLCB1	17	15	8.85289	0.0746353	0.00114566	0.270456	0.0944224	-0.566084	0.471662	0.566084
NES	78	46	15.5889	0.0263998	7.00519e-24	0.0155384	0.566032	-0.172669	-0.393363	0.566032
MCCC2	62	38	9.33549	0.00393707	2.04685e-28	0.00296774	-0.407837	0.565936	-0.158099	0.565936
SNRPG	7	3	-3.46136	0.219493	0.118719	0.197202	0.261244	0.304608	-0.565852	0.565852
TRAF2	25	15	-0.972955	0.0138537	0.000140589	0.00636846	-0.114548	0.565782	-0.451233	0.565782
RBM14;RBM14-RBM4	62	29	1.39224	0.0663924	0.00197618	0.166115	0.264862	0.300863	-0.565725	0.565725
CRYM	9	8	6.09228	0.211945	0.0684865	0.238196	-0.422937	-0.14252	0.565458	0.565458
STUB1	36	18	5.28323	0.00477375	1.073e-08	0.00415728	-0.149301	0.565338	-0.416037	0.565338
KDM4A	13	6	-7.0369	0.0871301	0.205631	0.360422	0.363953	0.201097	-0.56505	0.56505
CHMP2A	15	6	6.15022	0.0662267	0.0197059	0.0269216	0.0140267	0.55031	-0.564336	0.564336
RPS27	15	7	-6.7833	0.12624	0.0263166	0.254962	0.460869	0.103426	-0.564295	0.564295
TIMM10	7	3	-5.05338	0.0657221	0.0257902	0.0950647	0.149595	0.414509	-0.564104	0.564104
METTL7B	2	2	-9.56324	0.138041	0.082047	0.150515	0.216561	-0.563956	0.347395	0.563956
IGFBP5	22	20	10.5359	0.141025	0.0122872	0.220066	-0.0776683	0.56383	-0.486162	0.56383
SLC35F6	2	2	-100	1	0.033852	0.0658755	-0.0234567	0.56373	-0.540273	0.56373
SERBP1	50	18	10.4581	0.176562	0.0450428	0.16853	0.333549	0.230066	-0.563615	0.563615
LDHC	10	9	1.55181	0.249697	0.294352	0.312959	0.375478	0.187799	-0.563277	0.563277
EPHB4	16	9	0.556253	0.0085961	5.94489e-06	0.0494169	0.563099	-0.41467	-0.148429	0.563099
PCBP3	16	6	0.270691	0.178674	0.181751	0.0452893	0.193495	0.369458	-0.562953	0.562953
MAST4	5	4	-6.46247	0.0376487	0.215226	0.575428	-0.0633817	0.56291	-0.499528	0.56291
CDK2AP1	4	3	0.502966	0.126697	0.229246	0.0677296	0.278763	0.284118	-0.562881	0.562881
AUP1	10	5	2.87916	0.298191	0.222882	0.240534	0.314631	0.248106	-0.562737	0.562737
ACAN	9	6	-0.812269	0.104348	0.0195056	0.0824834	0.56257	-0.0218619	-0.540708	0.56257
REM1	3	2	-100	1	0.308369	0.0307537	0.291376	0.271173	-0.562549	0.562549
DMAP1	18	6	-8.69853	0.0579698	0.165645	0.390848	0.269897	0.292373	-0.56227	0.56227
KERA	6	5	6.53689	0.0776502	0.0168265	0.196932	-0.343768	0.562189	-0.218421	0.562189
NFIX	17	8	7.54745	0.0460633	0.000867536	0.031908	0.550396	0.0117191	-0.562115	0.562115
KRT8	152	60	6.25619	0.00393707	3.29827e-34	0.000675782	-0.561961	0.557332	0.00462959	0.561961
BRD1	18	6	-0.875403	0.172156	0.241478	0.205091	0.235551	0.325739	-0.56129	0.56129
SPATA20	29	21	5.76708	0.00201515	5.6965e-11	0.000603438	-0.390797	0.56113	-0.170333	0.56113
C4BPA	41	24	15.8079	0.0143086	1.28677e-14	0.0110333	0.36319	-0.560657	0.197466	0.560657
EVI5	5	3	-5.22389	0.0742393	0.00384153	0.389523	0.227628	0.332799	-0.560428	0.560428
MB21D1	5	5	1.9732	0.0221358	0.00861835	0.0435469	0.560421	-0.307533	-0.252888	0.560421
EXOSC6	11	6	1.38714	0.0810083	0.114336	0.221384	0.281586	0.278823	-0.560409	0.560409
CXorf40A;CXorf40B	5	4	2.78894	0.0106013	0.00202563	0.0149459	-0.560162	0.37728	0.182882	0.560162
SENP6	3	2	-100	1	0.425795	0.462019	0.140917	0.419016	-0.559932	0.559932
FAM192A	13	8	-2.29847	0.111228	0.145055	0.155854	0.224217	0.335373	-0.559591	0.559591
SFPQ	81	30	5.0542	0.0912042	4.80625e-05	0.117384	0.187587	0.371681	-0.559268	0.559268
PYGB	110	56	10.5528	0.0303351	5.09192e-19	0.0257145	0.460867	0.0983889	-0.559256	0.559256
LMX1B	4	3	-5.76688	0.00607867	0.0182141	0.000641504	-0.466719	0.559175	-0.092456	0.559175
CAP2	22	18	10.4332	0.039206	3.832e-06	0.022635	-0.173184	0.559023	-0.38584	0.559023
WRN	6	4	-5.96513	0.0746614	0.120451	0.0394167	0.42959	0.129155	-0.558745	0.558745
DBR1	23	11	-2.60549	0.0609771	0.143397	0.212334	0.22927	0.329332	-0.558601	0.558601
BLVRA	42	24	6.9645	0.00201515	8.50054e-32	0.000114405	-0.492878	0.558593	-0.0657156	0.558593
FBLN5	16	13	11.3107	0.136676	0.0312921	0.151152	0.425491	0.133061	-0.558552	0.558552
ROCK1	87	37	7.46061	0.0856378	9.42683e-06	0.0935535	0.321717	0.236782	-0.558499	0.558499
RCAN3	2	2	-100	1	0.0820813	0.0369766	0.259585	0.298845	-0.558429	0.558429
HAGHL	2	2	-100	1	0.0358401	0.106674	-0.0725469	0.558211	-0.485664	0.558211
NFXL1	18	15	4.53991	0.151254	0.0856459	0.2056	0.242831	0.315024	-0.557855	0.557855
MYO19	11	5	0.594027	0.0377677	0.00650388	0.0660012	-0.0256454	0.557697	-0.532051	0.557697
TGOLN2	12	11	11.1976	0.25469	0.246298	0.319526	0.22029	0.33714	-0.55743	0.55743
CDC40	29	14	3.95889	0.102871	0.0160729	0.450077	0.21558	0.341835	-0.557416	0.557416
RPS27A	26	18	-8.81904	0.139362	0.219391	0.141106	0.255552	0.301802	-0.557354	0.557354
APOB	232	165	14.7413	0.00607867	3.31348e-108	0.00495263	0.347735	-0.55727	0.209535	0.55727
PARD3	36	14	1.30836	0.149701	0.0175314	0.436664	0.384185	0.172911	-0.557096	0.557096
TRMT1	20	12	1.58853	0.168979	0.204666	0.391885	0.235226	0.321739	-0.556965	0.556965
SUSD2	19	14	2.67499	0.0965463	0.0197776	0.0595763	-0.342891	-0.214063	0.556954	0.556954
CXCL10	3	3	4.88539	0.114222	0.054512	0.102282	0.306352	-0.556798	0.250446	0.556798
SOD1	21	11	-0.716185	0.038024	0.0100303	0.0208671	-0.244567	0.556733	-0.312166	0.556733
TPBG	7	5	2.62874	0.0297276	0.0285279	0.0689142	-0.55673	0.0419796	0.514751	0.55673
TLE2	10	5	-7.11408	0.0380021	0.0283839	0.0235426	-0.22146	0.556715	-0.335255	0.556715
CDC26	8	4	-2.65521	0.110467	0.165018	0.166305	0.0184641	0.53819	-0.556654	0.556654
EPB41L5	22	18	2.82578	0.00201515	1.16921e-09	0.000339697	-0.232904	0.55663	-0.323726	0.55663
DNAJC19	10	6	5.81985	0.0457953	0.00242505	0.0288718	0.0578032	0.498747	-0.55655	0.55655
CEP131	41	25	4.60967	0.0775207	0.00381304	0.200435	0.163011	0.393477	-0.556488	0.556488
CD180	2	2	-100	1	0.23402	0.346944	0.556204	-0.116826	-0.439378	0.556204
RAB3A	10	6	6.65479	0.0231049	0.000406343	0.0205175	-0.55615	0.0438141	0.512336	0.55615
PNN	44	27	5.49363	0.08378	0.000217518	0.189949	0.28181	0.274324	-0.556135	0.556135
ENTPD5	14	13	7.05908	0.0914916	0.024469	0.0652008	-0.238073	0.555512	-0.317439	0.555512
FDX1	8	8	-0.754523	0.0696727	0.0261926	0.471177	0.47294	0.0825417	-0.555482	0.555482
SPR	24	12	4.22071	0.00201515	1.71993e-11	0.000271778	-0.419419	0.55517	-0.135751	0.55517
FBXW5	3	3	-15.9355	0.0355328	0.0155937	0.0746297	-0.0408895	0.55505	-0.514161	0.55505
EZR	104	33	6.95958	0.113143	0.000102354	0.198485	0.155692	0.398991	-0.554683	0.554683
EIF4G3	64	21	5.83043	0.0303351	3.23494e-10	0.134791	-0.0179392	0.554531	-0.536591	0.554531
IPO4	45	22	5.41487	0.0106013	1.0434e-09	0.0164534	-0.405159	-0.149345	0.554504	0.554504
APOC4	5	3	-21.5779	1	0.136451	0.129723	-0.118269	-0.43605	0.554319	0.554319
CALM1;CALM2;CALM3	35	22	-8.57388	0.0649743	0.00171611	0.019244	0.322634	0.231064	-0.553698	0.553698
ZFX	6	3	-1.1649	0.108906	0.0473316	0.264235	-0.149684	0.553685	-0.404001	0.553685
CASP3	20	13	1.539	0.00201515	4.63038e-10	0.00342565	-0.134334	-0.418878	0.553212	0.553212
CRISP3	7	6	4.16841	0.18568	0.140064	0.142962	0.284576	-0.553169	0.268592	0.553169
NKAP	7	6	-1.1971	0.0535585	0.269348	0.240376	0.0896218	0.463316	-0.552938	0.552938
HNRNPK	92	31	5.61481	0.160788	5.79018e-05	0.172905	0.193613	0.359125	-0.552738	0.552738
SNRPB2	17	4	7.06044	0.165319	0.114098	0.443887	0.140182	0.412538	-0.55272	0.55272
CD36	12	9	13.4512	0.357618	0.180959	0.441138	0.351471	0.201035	-0.552506	0.552506
EPSTI1	5	4	4.17676	0.239526	0.217454	0.182573	0.204813	0.34731	-0.552123	0.552123
LMNB1	83	28	5.55366	0.0676107	0.000173068	0.0611366	0.228191	0.323907	-0.552098	0.552098
RHOB	18	12	-4.9703	0.0716845	0.000941453	0.0465203	0.086635	0.464836	-0.551471	0.551471
HPRT1	26	12	2.47244	0.0476504	0.00129539	0.0299258	0.303608	0.247332	-0.55094	0.55094
GALE	33	15	-1.94472	0.0310926	0.0026444	0.011838	-0.505481	-0.0452772	0.550758	0.550758
NOB1	16	9	-3.72535	0.275184	0.388495	0.353711	0.194924	0.355791	-0.550715	0.550715
RELA	30	9	0.832369	0.0859392	0.113632	0.458463	0.303385	0.247312	-0.550697	0.550697
C17orf75	17	12	1.27394	0.00393707	3.13601e-07	0.00167038	-0.0317996	0.550667	-0.518868	0.550667
ANAPC1	38	15	-5.97049	0.0742393	0.00614081	0.127724	0.210955	0.339679	-0.550634	0.550634
ZNF652	10	6	2.03902	0.107902	0.316271	0.0857877	0.0500182	0.50061	-0.550628	0.550628
PLA2G16	5	5	4.10944	0.0155398	0.00123052	0.00894984	-0.32482	0.550607	-0.225787	0.550607
FOXP4	15	9	0.347163	0.0085961	8.99723e-05	0.0107422	0.550318	-0.339576	-0.210743	0.550318
CLIC3	11	9	6.20315	0.101386	0.0102207	0.127281	-0.118502	-0.431808	0.55031	0.55031
DTX3	3	3	-0.619908	0.0436302	0.268438	0.0112865	0.109292	0.440915	-0.550207	0.550207
ACACA	99	69	13.2071	0.0239924	2.45074e-27	0.0268482	-0.48387	-0.0663196	0.550189	0.550189
ZNF428	7	4	-3.90512	0.0803267	0.0314591	0.136491	0.15026	0.399911	-0.550171	0.550171
ZNF644	7	4	-100	1	0.216402	0.0330054	0.204401	0.345633	-0.550034	0.550034
TRAPPC3	10	4	-6.65641	0.114222	0.0867506	0.110564	0.0914672	0.458456	-0.549923	0.549923
UBASH3B	7	5	3.89503	0.00949629	0.000195562	0.00544744	0.549751	-0.350896	-0.198855	0.549751
UGP2	59	33	11.1448	0.00201515	1.60484e-44	6.37442e-05	0.549649	-0.375734	-0.173916	0.549649
SRGAP3	4	3	-156.536	1	0.255892	0.568799	0.257176	0.29207	-0.549246	0.549246
SLU7	22	12	6.98154	0.0868407	0.0374878	0.0873565	0.130149	0.419021	-0.54917	0.54917
CTCF	25	11	8.44553	0.260889	0.282373	0.334228	0.239494	0.309651	-0.549145	0.549145
RAD51AP1	2	2	-0.73479	0.169389	0.216472	0.326278	0.549139	-0.0117718	-0.537367	0.549139
MYBBP1A	52	26	8.29	0.111658	3.23552e-05	0.24757	0.427614	0.121461	-0.549075	0.549075
SEMA3C	18	14	5.89624	0.00393707	1.87401e-08	0.00300457	-0.548692	0.477808	0.0708838	0.548692
UBE2D4	10	4	1.98994	0.304432	0.276105	0.481583	0.258413	0.289954	-0.548367	0.548367
FUBP1	55	20	2.56652	0.131937	0.0298875	0.302099	0.139609	0.408369	-0.547979	0.547979
JADE2	6	4	-1.58206	0.00537569	0.000454532	0.00800243	-0.233044	0.547438	-0.314394	0.547438
ZFAND2B	5	3	-5.23877	0.213013	0.208544	0.0307315	0.400363	0.14706	-0.547423	0.547423
RAB43	15	9	8.27895	0.0277273	0.000125977	0.0259697	-0.0236534	-0.523527	0.54718	0.54718
TAX1BP1	22	17	9.7204	0.104524	0.0219416	0.224516	0.183223	0.363941	-0.547164	0.547164
MAP4	100	35	9.95732	0.0826578	2.28497e-08	0.204677	0.0305924	0.516545	-0.547137	0.547137
PDK4	2	2	1.82845	0.272264	0.220989	0.230608	0.547133	-0.0454874	-0.501646	0.547133
EXOC4	46	16	1.2512	0.0740834	0.000395454	0.279374	0.194194	0.352922	-0.547116	0.547116
LRRC58	2	2	-100	1	0.28326	0.34757	0.312597	0.234494	-0.547091	0.547091
NAPB	9	5	-11.7211	0.106485	0.245902	0.0826108	0.246957	0.299954	-0.546911	0.546911
RENBP	20	9	-0.0196659	0.104524	0.0556729	0.388899	0.319193	0.227653	-0.546846	0.546846
HEXIM2	4	4	3.55201	0.003112	3.03946e-05	0.00211483	-0.141531	0.546678	-0.405148	0.546678
PRR12	16	10	0.782486	0.0744287	0.40832	0.0649126	0.181414	0.36525	-0.546664	0.546664
RSBN1	17	10	-0.629341	0.0810083	0.0230218	0.0588641	0.267413	0.278919	-0.546332	0.546332
ARGLU1	10	8	3.48981	0.166173	0.16864	0.269149	0.241024	0.304967	-0.545991	0.545991
TGFB3	5	3	-13.0295	0.135757	0.245342	0.477969	-0.416689	-0.129107	0.545796	0.545796
CHTF8	2	2	-1.37207	0.0568911	0.0944815	0.129446	0.184698	-0.545725	0.361027	0.545725
HNRNPLL	33	14	2.7301	0.10242	0.0145884	0.156876	0.291517	0.254046	-0.545563	0.545563
SCAF11	27	11	1.86515	0.178075	0.168103	0.289922	0.201971	0.343365	-0.545336	0.545336
NCKIPSD	13	5	-17.2523	0.132436	0.0937358	0.513033	0.295533	0.249639	-0.545172	0.545172
ZSCAN18	12	10	3.6328	0.0685492	0.0222325	0.186209	-0.019788	0.545093	-0.525305	0.545093
ANP32E	11	6	4.57654	0.00201515	1.71738e-07	0.015677	0.545081	-0.374295	-0.170786	0.545081
CYP1B1	9	8	4.79968	0.0254177	0.0153203	0.0194629	0.277393	-0.544977	0.267584	0.544977
SP100	43	24	1.75387	0.11906	0.0072472	0.239162	0.143325	0.401637	-0.544962	0.544962
SAP30	6	4	-0.309347	0.173287	0.205073	0.242286	0.36436	0.18058	-0.54494	0.54494
NCOR1	59	32	-0.75879	0.0231049	2.90078e-06	0.117805	0.0808709	0.46394	-0.544811	0.544811
A2M	182	102	15.2076	0.00907494	5.83552e-68	0.0108496	0.5447	-0.449342	-0.0953575	0.5447
NELFB	29	11	5.5765	0.109706	0.00707991	0.140225	0.158413	0.385724	-0.544138	0.544138
COMP	40	28	9.7901	0.0820301	2.3968e-05	0.0666915	-0.0878459	0.54412	-0.456274	0.54412
PPAPDC2	2	2	-116.246	1	0.353686	0.31047	0.322824	0.221208	-0.544032	0.544032
FBXO38	20	14	0.688192	0.00393707	5.70652e-07	0.00101797	-0.110637	0.54399	-0.433353	0.54399
XPNPEP3	18	10	3.82482	0.0599249	0.00850317	0.102435	-0.385779	-0.158158	0.543938	0.543938
MCM3	59	36	10.3685	0.00607867	9.65832e-21	0.00828407	0.543732	-0.207361	-0.336371	0.543732
TPSB2	56	32	10.3933	0.0731991	5.69797e-07	0.110131	-0.214292	0.543638	-0.329346	0.543638
RBM45	18	7	-3.89402	0.10665	0.0261118	0.168271	0.120718	0.422764	-0.543482	0.543482
LAMC1	86	33	17.2106	0.0164529	3.39547e-23	0.00249038	0.543349	-0.318563	-0.224786	0.543349
PRKCZ	7	5	0.388726	0.0157296	0.000149505	0.0562909	-0.160072	0.54324	-0.383168	0.54324
BRD9	13	5	-2.85958	0.0788383	0.0431677	0.173624	0.217599	0.32552	-0.543119	0.543119
ING5	4	2	-100	1	0.293776	0.419876	0.138918	0.404125	-0.543043	0.543043
CCNT2	4	4	-4.29163	0.0355328	0.00460589	0.0565058	-0.159641	0.542916	-0.383275	0.542916
ZNF417	6	6	8.58195	0.160788	0.140351	0.142295	0.0820559	0.460784	-0.54284	0.54284
ZNF574	14	9	0.0346997	0.0943112	0.0173975	0.184883	0.200473	0.342238	-0.542711	0.542711
LTBP1	36	26	8.17979	0.00537569	2.41922e-11	0.00840936	0.542154	-0.188894	-0.35326	0.542154
ZKSCAN4	3	3	-100	1	0.415235	0.329793	0.297974	0.244099	-0.542073	0.542073
BLOC1S5	9	6	0.747249	0.0906085	0.0122315	0.087157	0.225553	0.315867	-0.541419	0.541419
INCENP	4	4	1.45428	0.0257972	0.00134402	0.0245541	0.541398	-0.284498	-0.2569	0.541398
CADM1	6	6	4.40605	0.116694	0.0971857	0.0523599	0.541387	-0.011727	-0.52966	0.541387
SP2	5	3	-12.079	0.130982	0.108153	0.0297291	0.105858	0.435473	-0.541331	0.541331
TAF3	5	2	-100	1	0.121411	0.127591	0.119901	0.421043	-0.540943	0.540943
NELFA	23	12	-7.75802	0.0229336	0.00816848	0.11436	0.166342	0.373956	-0.540298	0.540298
TTC28	5	3	0.963905	0.152357	0.147655	0.0205175	0.292819	0.24738	-0.540199	0.540199
PAPSS1	62	29	7.49139	0.00907494	4.33829e-15	0.0137374	0.54015	-0.0894062	-0.450743	0.54015
GSTP1	75	40	11.1019	0.0319437	1.74912e-10	0.0447642	0.284745	-0.540066	0.255321	0.540066
PPP1R12A	64	33	7.96666	0.102741	0.000104694	0.138167	0.328593	0.211434	-0.540026	0.540026
CSRP1	33	22	4.60702	0.059733	3.77838e-06	0.0866951	0.52529	0.014634	-0.539924	0.539924
MAP3K6	10	5	-3.53332	0.0933024	0.00662731	0.154692	-0.102731	-0.436918	0.539649	0.539649
SMG9	16	6	-8.49666	0.0636054	0.0029192	0.0762063	0.359083	0.180236	-0.539319	0.539319
ISY1;ISY1-RAB43	15	9	2.70221	0.0669894	0.00951282	0.183054	0.217537	0.3217	-0.539238	0.539238
FUT8	3	3	-0.786775	0.0380021	0.0162284	0.0363718	-0.297928	0.539024	-0.241096	0.539024
NCS1	6	5	-6.2536	0.0111524	0.113273	0.0250622	0.289874	-0.538996	0.249122	0.538996
MAPK7	5	5	-2.8762	0.0476504	0.114827	0.130329	0.330535	0.208446	-0.538981	0.538981
DCAF5	15	6	-0.956768	0.028427	0.000204213	0.0157978	-0.106679	0.53864	-0.431962	0.53864
N4BP3	12	9	-1.67914	0.00537569	0.00048571	0.00252704	-0.538348	0.42444	0.113907	0.538348
CSPP1	2	2	-100	1	0.419393	0.246759	0.363417	0.174875	-0.538291	0.538291
HMGN1	16	14	5.07679	0.13548	0.139603	0.203657	-0.110367	0.53828	-0.427912	0.53828
SETD1A	21	9	-4.54148	0.0804597	0.0395447	0.23215	0.32134	0.216655	-0.537995	0.537995
ZC3H4	27	12	11.5854	0.144479	0.0421278	0.196932	0.216953	0.320946	-0.537899	0.537899
DCP1B	11	4	-0.184378	0.142183	0.081814	0.0622898	0.382105	0.155781	-0.537886	0.537886
LEO1	13	7	-3.38521	0.134595	0.487093	0.24121	0.162323	0.375514	-0.537836	0.537836
LSM14A	20	14	1.73659	0.107902	0.0290824	0.128544	0.351617	0.186014	-0.537631	0.537631
CSNK2B	20	10	2.03522	0.104462	0.0485442	0.274533	0.15716	0.380266	-0.537425	0.537425
NSFL1C	42	14	8.01203	0.0443842	1.25989e-05	0.0318218	0.0419814	0.495426	-0.537407	0.537407
OARD1	13	8	3.61048	0.0726068	0.0126424	0.151981	0.203509	0.33376	-0.537269	0.537269
DYNLL1	12	8	-4.85	0.0631642	0.0423103	0.058006	0.259065	0.277944	-0.537008	0.537008
TEX2	14	8	-0.27918	0.110467	0.0425958	0.253464	-0.31213	-0.224827	0.536957	0.536957
CDK11A	38	13	4.1146	0.0751419	0.006811	0.310695	0.224429	0.312298	-0.536727	0.536727
CDK6	13	9	5.72914	0.003112	1.98887e-06	0.00058032	0.406358	-0.536673	0.130315	0.536673
C9orf114	10	6	3.25835	0.118748	0.0133861	0.124805	0.280298	0.256119	-0.536417	0.536417
VGLL4	11	8	0.489708	0.0773183	0.00445397	0.0921244	0.354597	0.18179	-0.536387	0.536387
XP_003403579.1;XP_003403802.1	7	4	3.41905	0.390912	0.262304	0.425983	0.227205	0.309053	-0.536258	0.536258
L3MBTL3	2	2	-8.43949	0.0167117	0.114278	0.0213189	0.536186	-0.134419	-0.401767	0.536186
RPF2	5	4	2.21656	0.0778867	0.00362776	0.102935	0.53615	-0.286972	-0.249178	0.53615
PTPLAD1	14	8	2.35334	0.0450842	0.00507518	0.0288327	-0.536147	0.194861	0.341286	0.536147
ENG	9	4	-12.2196	0.210252	0.148131	0.136951	0.233256	0.302673	-0.535928	0.535928
ERBB3	8	6	-3.19175	0.0653589	0.342627	0.00476374	-0.0154466	0.535833	-0.520387	0.535833
AMACR	10	8	1.24387	0.0678998	0.0147139	0.0488344	-0.502013	-0.0337277	0.53574	0.53574
NTHL1	11	6	-4.90102	0.0187777	0.00469061	0.00637752	0.0799635	0.455732	-0.535696	0.535696
IGKV1-5	2	2	-10.5947	0.172156	0.184562	0.162904	0.535646	-0.221407	-0.314239	0.535646
SEC11C	5	4	3.04222	0.160285	0.180863	0.304998	-0.258342	-0.277197	0.535539	0.535539
CDIPT	6	6	-4.87778	0.0223217	0.37089	0.0338773	-0.0518455	0.535514	-0.483668	0.535514
PIGR	41	22	13.4835	0.192224	0.00759364	0.196754	0.535476	-0.236599	-0.298877	0.535476
PSMD4	23	11	-5.32241	0.0820301	0.432794	0.390488	0.156031	0.37905	-0.53508	0.53508
USP13	18	11	-2.06571	0.042048	6.04742e-05	0.0983039	0.38828	0.146794	-0.535074	0.535074
RRAD	2	2	-100	1	0.242932	0.0153749	-0.533881	0.239771	0.29411	0.533881
PPBP	4	4	9.26976	0.0656124	0.0066574	0.141899	0.533625	-0.0874963	-0.446129	0.533625
BAG2	16	9	8.59921	0.0117303	4.49889e-08	0.0100792	0.53346	-0.217936	-0.315524	0.53346
ABHD11	29	14	4.99826	0.10579	7.48701e-05	0.141516	-0.343591	-0.189529	0.533119	0.533119
MTIF2	25	18	1.95285	0.0746353	0.0373786	0.0964317	0.30956	0.223556	-0.533116	0.533116
C14orf166	28	7	8.2709	0.074686	0.00160315	0.408683	0.165725	0.36719	-0.532915	0.532915
SDE2	15	9	1.44162	0.0914916	0.0151239	0.189949	0.224741	0.308041	-0.532783	0.532783
TYK2	7	3	-11.7456	0.0988983	0.180863	0.0858456	0.140971	0.391794	-0.532766	0.532766
SULF2	12	11	8.74964	0.0666567	0.00142688	0.0445626	-0.222323	0.532662	-0.310339	0.532662
MKL1	12	5	1.27264	0.0350121	0.000926113	0.366668	-0.0903952	0.532557	-0.442162	0.532557
CYP2J2	2	2	-100	1	0.330652	0.217213	0.212226	0.320329	-0.532555	0.532555
ANP32A	34	13	-4.67325	0.0924751	0.000155145	0.0577891	-0.0762903	0.5324	-0.456109	0.5324
APP	30	25	8.19589	0.014925	5.39605e-16	0.0182528	0.357373	-0.532329	0.174956	0.532329
CPSF1	63	22	-0.650889	0.118748	0.00951282	0.396402	0.203505	0.328806	-0.532311	0.532311
MFAP2	7	5	-1.36475	0.149701	0.176734	0.418593	0.188448	0.343806	-0.532254	0.532254
AES	6	2	7.98023	0.0984237	0.054512	0.000641504	-0.357803	0.532188	-0.174386	0.532188
SHROOM1	4	4	-2.41643	0.0219735	0.0217616	0.0232923	-0.407347	0.532076	-0.124729	0.532076
YTHDF2	24	7	2.14404	0.122429	0.148528	0.33054	0.260716	0.271294	-0.53201	0.53201
EPB41	38	25	9.98532	0.0543891	1.43605e-07	0.0128667	0.439015	0.0921687	-0.531184	0.531184
GXYLT1	4	2	-100	1	0.345776	0.330039	0.288427	0.242396	-0.530823	0.530823
CHD3	53	28	2.09449	0.0317109	2.10745e-07	0.109492	0.0585582	0.472239	-0.530797	0.530797
PLAA	43	18	3.57955	0.16271	0.00851013	0.17737	0.332468	0.198278	-0.530747	0.530747
MTSS1L	10	5	-6.32018	0.0380021	0.0263127	0.0218929	0.530534	-0.106196	-0.424338	0.530534
DCXR	30	18	4.64798	0.0146237	1.34371e-09	0.0126457	-0.530023	0.240848	0.289176	0.530023
SYTL1	18	11	2.50463	0.00537569	6.15705e-06	0.00146333	-0.25682	0.529984	-0.273164	0.529984
FLYWCH2	8	4	6.75557	0.00393707	2.96055e-06	0.00122352	-0.306135	0.529918	-0.223783	0.529918
KRT1	17	9	-6.39874	0.0152385	0.145608	0.171764	-0.529766	0.372012	0.157754	0.529766
IFT140	23	21	2.79416	0.00201515	9.0799e-15	1.41139e-05	-0.20526	0.529574	-0.324314	0.529574
AP1G2	27	20	5.66229	0.00673997	2.60689e-11	0.00213	-0.529521	0.220455	0.309066	0.529521
DLGAP5	2	2	-100	1	0.0275639	0.0103764	0.426563	-0.529292	0.102729	0.529292
SCO1	14	6	0.71774	0.0466567	0.008991	0.0866787	0.22502	0.304214	-0.529235	0.529235
CD99	7	6	-3.89621	0.0600519	0.148089	0.118841	-0.0184402	0.529057	-0.510617	0.529057
RPS10P5	14	5	-0.697693	0.277234	0.19156	0.316449	0.0752791	0.453654	-0.528933	0.528933
AZI2	4	2	3.09789	0.110467	0.0522482	0.0751732	0.160401	0.368376	-0.528777	0.528777
MRPS2	16	7	1.3698	0.20499	0.284524	0.39937	0.233998	0.29475	-0.528748	0.528748
CCNA2	2	2	-100	1	0.352304	0.231758	0.528677	-0.00815301	-0.520524	0.528677
VCPIP1	62	29	6.00847	0.0649743	0.00272323	0.217213	0.142493	0.385969	-0.528462	0.528462
DYSF	34	19	7.38227	0.00393707	3.9333e-10	0.0139329	0.290711	-0.528073	0.237361	0.528073
PPP1R18	32	16	7.36697	0.13724	0.00551906	0.240889	0.330228	0.19778	-0.528007	0.528007
ERBB2IP	42	31	1.41848	0.00201515	5.43929e-08	0.00526244	0.0169955	0.510914	-0.52791	0.52791
FAM83G	2	2	-100	1	0.39259	0.277585	0.362881	0.164998	-0.527878	0.527878
BRF1	6	3	-6.77987	0.164414	0.0866066	0.200707	0.339134	0.188717	-0.527851	0.527851
ASPH	36	28	10.891	0.0395427	7.88345e-08	0.0490358	-0.122071	-0.405718	0.527789	0.527789
RNASEL	27	12	2.72793	0.0742393	0.044456	0.131273	0.0366888	0.490835	-0.527524	0.527524
EHMT2	32	11	-10.3526	0.132436	0.154983	0.26203	0.263286	0.264197	-0.527482	0.527482
TSEN54	8	6	-0.118758	0.0644423	0.0165072	0.117997	0.262863	0.264607	-0.52747	0.52747
YTHDF3	24	8	6.91275	0.16271	0.161931	0.497964	0.295089	0.232369	-0.527457	0.527457
MBD1	13	7	-11.2749	0.159105	0.154427	0.425649	0.190074	0.337101	-0.527175	0.527175
NPRL3	2	2	-100	1	0.222428	0.0297291	0.0999608	0.427032	-0.526993	0.526993
CAST	71	31	7.44768	0.0572488	2.29035e-07	0.136491	-0.0539496	0.526981	-0.473032	0.526981
NUPL2	10	5	-16.8074	0.197607	0.160307	0.319486	0.309061	0.217905	-0.526967	0.526967
HECW2	2	2	-100	1	0.184436	0.069367	-0.0633666	0.52683	-0.463464	0.52683
PITPNM1	11	5	4.44894	0.0721113	0.0175408	0.0590519	-0.168056	-0.358721	0.526777	0.526777
SEPT7	67	26	-0.668992	0.103748	0.0261866	0.223051	0.198311	0.328409	-0.52672	0.52672
FOXJ3	7	3	-5.11399	0.157748	0.300387	0.161179	0.206868	0.319801	-0.526669	0.526669
ARHGEF5	38	27	-2.71228	0.0303351	0.0367117	0.0435469	0.297137	0.229358	-0.526495	0.526495
PHPT1	16	13	-0.218497	0.00393707	1.72519e-05	0.00580507	-0.1534	0.526174	-0.372774	0.526174
PCBD2	8	7	6.40899	0.003112	1.17799e-11	0.000127584	-0.320164	0.526023	-0.205858	0.526023
DXO	2	2	-100	1	0.0723251	0.0511881	0.525928	-0.0138682	-0.51206	0.525928
DDX28	17	12	3.34805	0.135757	0.464647	0.158029	0.293758	0.231664	-0.525422	0.525422
CTDSPL2	11	7	-1.33895	0.0690804	0.0731532	0.238857	0.191637	0.333493	-0.52513	0.52513
NDUFA8	15	6	-2.33225	0.135079	0.117353	0.140372	0.0501519	0.47492	-0.525072	0.525072
KAT5	9	3	-100	1	0.0480518	0.0195358	0.161949	0.362978	-0.524927	0.524927
SNRPB;SNRPN	14	6	-5.61375	0.151701	0.0768535	0.156841	0.173932	0.350965	-0.524897	0.524897
DHCR24	19	13	5.88817	0.148737	0.0419794	0.0956134	-0.516546	-0.00819015	0.524736	0.524736
ANKRD54	12	4	-7.86197	0.117403	0.0868867	0.0341402	0.315462	0.20925	-0.524713	0.524713
RPL36A;RPL36A-HNRNPH2	7	6	5.19609	0.248368	0.353448	0.255781	0.242254	0.282317	-0.524571	0.524571
DNMT3A	25	18	3.86553	0.00739393	3.16641e-08	0.00123408	0.214715	-0.524376	0.309661	0.524376
TCERG1	62	20	0.0378333	0.0678998	4.37515e-05	0.135563	0.171012	0.353099	-0.524111	0.524111
SAMD1	13	6	-0.738904	0.217325	0.121091	0.333578	0.154522	0.369573	-0.524094	0.524094
TIAM1	5	3	-3.73453	0.0752231	0.0747163	0.342634	0.0341787	0.489804	-0.523983	0.523983
KIF3B	31	13	3.8124	0.0481788	0.00345831	0.0826405	0.0601996	0.463643	-0.523843	0.523843
LAMB1	78	48	10.9292	0.00201515	1.62084e-42	0.000603438	0.52375	-0.334357	-0.189394	0.52375
CSTF2	23	9	4.13351	0.13724	0.050285	0.106888	0.212004	0.311701	-0.523705	0.523705
ADNP	64	28	4.26465	0.0742393	5.02213e-05	0.18309	0.237811	0.285894	-0.523705	0.523705
MIER1	19	8	-7.65634	0.0219735	9.32244e-05	0.0935535	0.22718	0.296301	-0.523481	0.523481
LBR	13	11	2.02314	0.00537569	5.31526e-08	0.0143706	0.523467	-0.407583	-0.115884	0.523467
RBM15	46	22	0.131631	0.102004	0.0231427	0.223734	0.301791	0.221205	-0.522996	0.522996
CCDC88B	13	6	3.27425	0.281771	0.391151	0.457249	0.344225	0.178601	-0.522826	0.522826
C3orf58	2	2	-10.4083	0.0554698	0.0838082	0.0368849	0.522391	-0.354304	-0.168087	0.522391
PSMB6	13	9	-0.958656	0.0529	0.00145194	0.0374883	0.0576042	0.464737	-0.522341	0.522341
BRD3	31	12	-4.21086	0.0810083	0.000891662	0.212242	0.251132	0.270966	-0.522098	0.522098
CRIPT	6	6	3.59658	0.108098	0.043836	0.0409349	0.427766	0.0939945	-0.521761	0.521761
TMF1	53	26	5.57781	0.003112	9.96085e-10	0.000379518	-0.141478	0.521663	-0.380185	0.521663
GNPTAB	3	2	-100	1	0.312173	0.367559	-0.106581	-0.414916	0.521497	0.521497
KRI1	18	9	3.56945	0.10728	0.0316035	0.209047	-0.0499266	0.521392	-0.471465	0.521392
RPS21	11	5	-10.4598	0.129619	0.0809194	0.0931668	0.376888	0.144433	-0.521322	0.521322
TARDBP	27	10	2.6937	0.155281	0.0400296	0.0784414	0.2094	0.311891	-0.521291	0.521291
ZNF622	23	11	0.924745	0.13039	0.0118101	0.201194	0.167337	0.353602	-0.520939	0.520939
SIPA1L1	27	13	-0.396531	0.152758	0.145175	0.0553904	0.287151	0.23349	-0.520642	0.520642
KIAA1211L	7	6	-0.468703	0.0256092	0.00547453	0.084657	-0.146696	0.520583	-0.373887	0.520583
CBR4	13	8	3.62241	0.00907494	5.83884e-07	0.0176549	-0.520489	0.404254	0.116234	0.520489
MAZ	13	8	7.22882	0.0850413	0.100555	0.133401	0.0318842	0.488455	-0.520339	0.520339
GPS2	9	3	0.0421058	0.0960462	0.280619	0.456622	-0.120403	0.520295	-0.399892	0.520295
RAN	51	14	-0.697017	0.131937	0.0263927	0.39455	0.326341	0.193871	-0.520212	0.520212
TDP2	7	6	-5.39173	0.107689	0.30289	0.110009	0.299868	0.220291	-0.520159	0.520159
CCDC134	8	7	10.4626	0.003112	4.79094e-09	0.000319231	0.399912	-0.519994	0.120082	0.519994
SSH2	3	2	-100	1	0.291639	0.158411	0.00523214	0.514717	-0.519949	0.519949
FAM111B	6	5	2.47876	0.00907494	0.00116763	0.081671	0.390172	-0.519937	0.129765	0.519937
OSTC	2	2	-9.10512	0.0666567	0.05671	0.101772	-0.0700148	-0.449906	0.519921	0.519921
GOLPH3	22	6	-6.78055	0.165639	0.164327	0.176939	0.0900924	0.429808	-0.519901	0.519901
GGT1	11	9	7.45178	0.0686774	0.0185294	0.0562047	0.0447531	-0.519855	0.475102	0.519855
WDTC1	12	9	-2.35057	0.0662125	0.211371	0.096961	0.0906146	0.429073	-0.519688	0.519688
RBPMS2	4	2	-100	1	0.237925	0.0408148	0.39289	0.126786	-0.519676	0.519676
ATL2	19	16	4.09033	0.0157296	1.37419e-08	0.0150313	0.519573	-0.361476	-0.158097	0.519573
ASPN	79	37	18.5263	0.0993543	1.90972e-06	0.102118	-0.0583205	0.519445	-0.461125	0.519445
AGRN	75	47	14.2142	0.00393707	5.54138e-37	0.00102253	0.519412	-0.295893	-0.223519	0.519412
NUP93	56	17	4.60965	0.08378	0.000628716	0.126977	0.294428	0.224869	-0.519297	0.519297
PDE2A	2	2	-100	1	0.275501	0.066351	0.274722	0.244553	-0.519275	0.519275
CSNK2A1	35	12	-9.61237	0.0690804	0.188639	0.144596	0.139837	0.379284	-0.519121	0.519121
FBXL6	7	6	6.46225	0.133543	0.270364	0.168872	-0.443293	-0.0758205	0.519113	0.519113
OSBPL7	2	2	-100	1	0.340632	0.161849	0.277419	0.241603	-0.519021	0.519021
RIF1	34	25	4.852	0.0117303	1.42585e-11	0.0134874	0.51879	-0.142356	-0.376434	0.51879
ACSS1	32	24	5.51957	0.0341886	1.49098e-05	0.0493011	0.0129376	0.505824	-0.518761	0.518761
CNNM3	9	7	0.71281	0.17132	0.280619	0.0374578	0.154232	0.364223	-0.518456	0.518456
REEP5	10	8	5.10877	0.0602002	6.75122e-05	0.0193634	-0.518383	0.170424	0.347959	0.518383
PGAM5	28	17	3.03664	0.106485	0.0369933	0.139029	0.177715	0.340516	-0.518231	0.518231
KCTD3	16	9	6.95875	0.0289309	0.000133526	0.145347	-0.282333	0.5181	-0.235768	0.5181
TXNIP	9	6	-2.32675	0.0279433	0.0244821	0.00872327	0.426816	0.0909425	-0.517759	0.517759
GNG11	3	2	-100	1	0.0996967	0.237152	0.268143	0.249548	-0.517691	0.517691
FBXO6	6	6	0.468044	0.0744287	0.00272323	0.0550313	-0.0493644	0.517685	-0.46832	0.517685
HINT2	15	10	4.26029	0.0327643	0.000485219	0.0171564	-0.00181772	0.517651	-0.515833	0.517651
CCDC88C	46	30	3.77389	0.04859	6.65173e-06	0.0258897	-0.00465935	0.517202	-0.512543	0.517202
PHF11	4	3	-3.41837	0.13724	0.192829	0.0474515	0.156412	0.360554	-0.516966	0.516966
SAP130	17	8	2.89558	0.135757	0.10291	0.130947	0.168031	0.348868	-0.516899	0.516899
NUSAP1	3	2	-100	1	0.367879	0.411912	0.381826	0.135051	-0.516877	0.516877
ALOX15B	24	23	4.94223	0.13706	0.0200901	0.165812	-0.510765	-0.00589969	0.516664	0.516664
ATXN2	28	16	0.274154	0.1153	0.044456	0.183586	0.180776	0.33553	-0.516306	0.516306
LMBRD2	2	2	-0.817252	0.215001	0.136098	0.429655	-0.165562	0.516255	-0.350693	0.516255
TCF12	4	3	-6.08399	0.0339526	0.0874081	0.0790638	0.253509	0.262629	-0.516138	0.516138
MATN3	3	2	-153.525	1	0.22208	0.471177	-0.0803729	0.516119	-0.435746	0.516119
NOVA2	8	4	6.33	0.0709017	0.0183579	0.0836629	-0.20301	0.515931	-0.312921	0.515931
PON1	16	11	8.17417	0.0170881	3.93892e-08	0.047742	0.319615	-0.515756	0.196141	0.515756
FKBP4	74	34	15.0924	0.00393707	1.38261e-29	0.00636846	-0.399718	0.515431	-0.115713	0.515431
TCN1	4	3	5.26779	0.183181	0.323234	0.243811	0.353687	-0.515251	0.161564	0.515251
FCN3	8	4	6.55541	0.0439212	0.0017021	0.0289725	0.372973	-0.515229	0.142256	0.515229
MTA1	42	26	-0.0216271	0.0859392	0.00228553	0.067474	0.298106	0.217099	-0.515205	0.515205
LILRB4	3	2	-1.48696	0.308393	0.36086	0.197518	-0.298795	-0.216139	0.514934	0.514934
CXXC5	3	3	-3.39966	0.00477375	0.00178344	0.0108957	-0.363619	0.514853	-0.151234	0.514853
STX17	13	4	2.1632	0.0965463	0.0738495	0.0649126	0.0644475	0.450268	-0.514716	0.514716
PRF1	2	2	-2.86268	0.0960462	0.0992929	0.116631	0.141176	-0.514522	0.373346	0.514522
PPP2R1A	77	29	-1.47999	0.137702	1.62444e-05	0.0970912	0.208704	0.305614	-0.514318	0.514318
TALDO1	62	27	4.32276	0.194148	0.0845699	0.108013	0.335935	0.178128	-0.514062	0.514062
FAM175B	20	10	2.32852	0.0988983	0.0722718	0.0964024	0.213296	0.300664	-0.51396	0.51396
SDHAF2	9	6	0.884666	0.181565	0.437405	0.252171	-0.329478	-0.184205	0.513683	0.513683
EIF4B	54	35	9.40796	0.102871	0.000125977	0.129046	0.0382607	0.475267	-0.513528	0.513528
INPP5B	13	4	-4.46922	0.194148	0.225435	0.114219	0.444313	0.069135	-0.513448	0.513448
PLA2G12A	3	3	-9.37802	0.231484	0.190021	0.507201	0.0456714	0.467567	-0.513239	0.513239
CDC37	31	7	3.36756	0.172724	0.282216	0.233117	0.0958338	0.417338	-0.513172	0.513172
PHYKPL	18	11	2.1422	0.0980567	0.0154845	0.0216882	0.175223	0.337865	-0.513088	0.513088
GSTO2	6	3	-100	1	0.454922	0.459645	0.211231	0.30156	-0.512792	0.512792
BCL2L2;BCL2L2-PABPN1	15	4	4.31184	0.172724	0.0835046	0.283822	0.0721043	0.440466	-0.51257	0.51257
MAGI1	18	10	1.43117	0.0341332	0.00781055	0.0374883	0.285589	0.22646	-0.512049	0.512049
SMOC2	8	6	2.98631	0.0914916	0.013556	0.0891853	-0.10649	0.512036	-0.405547	0.512036
C9orf64	25	18	5.08092	0.003112	3.09249e-14	6.21492e-05	-0.127795	0.511976	-0.384181	0.511976
RANBP2	170	55	3.22113	0.0986685	1.52591e-05	0.277919	0.257256	0.254626	-0.511882	0.511882
RGPD8	51	19	0.057846	0.0962968	0.00146883	0.376132	0.264809	0.246615	-0.511424	0.511424
TCOF1	63	41	8.29946	0.0872946	6.73254e-07	0.209879	0.00991583	0.501303	-0.511219	0.511219
TTL	6	3	-100	1	0.0821893	0.239162	0.392591	0.11857	-0.511161	0.511161
BUD31	14	8	-5.84118	0.0970419	0.0195056	0.281367	0.270414	0.240605	-0.511019	0.511019
CDK1	21	14	6.46385	0.0257972	1.23513e-07	0.0138713	0.17851	-0.510985	0.332474	0.510985
UBN1	11	6	-1.98203	0.108407	0.136149	0.149699	0.175134	0.335796	-0.51093	0.51093
TIPIN	2	2	-100	1	0.350807	0.145886	0.169536	0.341126	-0.510662	0.510662
COPRS	2	2	-100	1	0.0397865	0.0156901	-0.00999716	0.510574	-0.500577	0.510574
CELSR1	18	13	4.3251	0.0161086	0.000266744	0.00830144	-0.299049	0.510533	-0.211484	0.510533
NSMAF	12	6	-2.84135	0.128665	0.0346935	0.388032	0.322411	0.188087	-0.510498	0.510498
GPRC5C	2	2	0.260623	0.304432	0.283222	0.209879	-0.510408	0.2806	0.229807	0.510408
PDS5A	72	26	4.75739	0.108676	0.000115407	0.255781	0.262697	0.247674	-0.51037	0.51037
CKAP2	2	2	-100	1	0.103884	0.0172205	0.438676	-0.510292	0.0716166	0.510292
PRSS3	2	2	-3.07279	0.0843814	0.0649234	0.163335	-0.194169	0.510224	-0.316055	0.510224
ARL3	25	13	2.20209	0.00201515	7.51468e-12	2.06477e-05	-0.325378	0.510012	-0.184634	0.510012
MSRA	10	8	1.38614	0.0443842	0.000226631	0.0863921	0.509884	-0.0381859	-0.471698	0.509884
DENND2D	12	7	2.49825	0.0600519	0.0714121	0.0330253	-0.311654	0.509798	-0.198144	0.509798
GTF2A2	3	3	-1.1439	0.104063	0.0579498	0.18288	0.367433	0.14227	-0.509703	0.509703
NUPL1	16	8	-3.44334	0.0855499	0.0517159	0.033096	0.319775	0.189878	-0.509653	0.509653
YWHAB	53	28	-1.40989	0.107902	0.00337809	0.330702	0.185001	0.324487	-0.509489	0.509489
CRYZ	36	22	8.52806	0.0121968	1.93524e-10	0.0100792	0.0400018	0.469317	-0.509319	0.509319
C10orf118	25	10	-1.93175	0.159696	0.127414	0.461786	0.232155	0.277161	-0.509316	0.509316
RYBP	6	3	-2.14251	0.0874377	0.0214679	0.0127612	-0.0680068	0.50928	-0.441273	0.50928
STRN4	24	8	-3.41045	0.072426	0.0070636	0.0219084	0.147475	0.361671	-0.509146	0.509146
DNAJC5	5	5	-1.17881	0.286671	0.166007	0.413882	0.16038	0.348752	-0.509131	0.509131
DTNB	13	11	0.0307209	0.0315068	0.000323847	0.0300019	0.440803	0.0682867	-0.509089	0.509089
RAPGEF6	21	8	0.0700731	0.0635257	0.00469061	0.0550222	0.0223147	0.486754	-0.509069	0.509069
ZDHHC3	2	2	-13.5153	0.139362	0.0811945	0.211343	-0.509067	0.488478	0.020589	0.509067
CTSC	41	19	6.52652	0.00607867	2.25204e-13	0.00767591	0.343477	-0.509044	0.165567	0.509044
BCL2L11	2	2	-100	1	0.328674	0.184928	0.117059	0.391977	-0.509036	0.509036
PPCS	18	9	0.0561251	0.0236335	3.87242e-05	0.00353002	0.154258	0.354598	-0.508856	0.508856
FIP1L1	21	7	-8.19745	0.195233	0.219892	0.189437	0.254174	0.254538	-0.508712	0.508712
CD2BP2	18	8	2.74634	0.0570939	0.00535994	0.00320267	0.125056	0.383624	-0.50868	0.50868
DESI1	2	2	-3.53789	0.0106013	0.00955153	0.0203351	0.0819737	-0.508641	0.426668	0.508641
WDR18	18	6	-4.83053	0.0589296	0.00976173	0.449919	0.278306	0.230279	-0.508585	0.508585
C2orf44	4	3	-6.91006	0.179932	0.291792	0.0452893	0.508562	-0.0539995	-0.454563	0.508562
RAB13	17	10	2.0989	0.200962	0.0498214	0.0850908	0.230614	0.277864	-0.508478	0.508478
HN1L	16	7	10.8476	0.0615707	0.00017567	0.0411417	-0.260575	0.508427	-0.247853	0.508427
EPB41L1	47	25	9.13248	0.0742393	1.09794e-05	0.0894872	0.339861	0.168482	-0.508343	0.508343
KIF15	7	5	-7.175	0.0718623	0.0483583	0.458732	0.443902	0.0643915	-0.508294	0.508294
TSPAN31	2	2	-4.56045	0.0972456	0.0816825	0.158998	-0.270106	0.508218	-0.238112	0.508218
MDH1	40	16	0.223671	0.0676107	0.000766897	0.029332	0.397692	0.110446	-0.508138	0.508138
SP1	8	5	-4.48076	0.0521371	0.0601248	0.0935535	0.0896844	0.418368	-0.508053	0.508053
HDGFRP3	16	7	0.95968	0.0337729	2.75241e-05	0.0154052	-0.32325	0.507942	-0.184692	0.507942
WDR4	11	5	-6.57673	0.00201515	1.34862e-05	0.000641504	0.0584088	-0.507774	0.449365	0.507774
HMGN5	11	8	8.50253	0.0675998	0.0107916	0.0342208	-0.407528	0.507444	-0.0999161	0.507444
ALPL	6	4	4.0193	0.0200966	0.00512956	0.016514	0.507431	-0.405173	-0.102257	0.507431
SPTLC2	29	16	2.02606	0.0187777	1.36286e-07	0.00894984	-0.384013	-0.123376	0.507389	0.507389
RFXANK	4	4	-156.536	1	0.360702	0.0123615	0.253182	0.253944	-0.507126	0.507126
RPS15A	34	12	1.42798	0.168979	0.0684865	0.0873565	0.300438	0.206621	-0.50706	0.50706
OMA1	4	4	-1.34686	0.0614069	0.104663	0.0580013	-0.0111683	0.506903	-0.495734	0.506903
POT1	3	2	-100	1	0.333507	0.0513131	0.506847	-0.251777	-0.25507	0.506847
EPN3	14	9	-4.01716	0.00673997	0.000622536	0.0059751	-0.197614	0.506724	-0.30911	0.506724
CLTB	16	8	6.35794	0.0325387	5.92089e-05	0.0750975	0.0284911	0.477885	-0.506376	0.506376
ATF2	10	4	-5.40913	0.0606501	0.0167234	0.125466	0.0611037	0.445039	-0.506143	0.506143
MACF1	348	226	10.7841	0.0344585	3.83506e-42	0.0866241	0.284998	0.220998	-0.505996	0.505996
PAFAH1B3	30	17	0.774138	0.00393707	3.78788e-07	0.000554038	-0.173584	0.505941	-0.332357	0.505941
ST3GAL1	5	4	-1.27019	0.294019	0.0802403	0.230188	-0.185505	-0.320029	0.505534	0.505534
DHX38	46	18	5.30304	0.0803267	0.000622536	0.0329013	0.445657	0.059786	-0.505443	0.505443
TSTD1	11	9	2.64582	0.0080362	0.000340288	0.00206507	-0.215599	0.505377	-0.289779	0.505377
PVR	3	3	-6.54751	0.00201515	0.000228275	0.000798506	0.505376	-0.30292	-0.202456	0.505376
EFNA1	3	3	4.61191	0.326886	0.523226	0.429178	0.316533	0.188839	-0.505372	0.505372
ARID1A	55	20	3.27043	0.0799339	0.000384336	0.196868	0.158604	0.346541	-0.505145	0.505145
THBS4	32	21	11.0797	0.0818065	2.18433e-05	0.111508	-0.361815	0.505134	-0.143319	0.505134
PFN2	20	13	1.80043	0.113435	0.0636616	0.40476	0.306666	0.198461	-0.505128	0.505128
CCDC51	14	5	5.23242	0.0970419	0.0274588	0.145115	-0.189197	0.505012	-0.315815	0.505012
PDCD6IP	85	40	4.6372	0.00477375	5.12533e-16	0.00424494	0.0940618	0.410701	-0.504762	0.504762
PHC3	16	8	0.990035	0.0216642	0.000296459	0.0109503	-0.0286053	0.504752	-0.476146	0.504752
PRKRIP1	7	4	-2.73281	0.0452878	0.077525	0.0445324	0.0778317	0.426868	-0.5047	0.5047
CAMK4	5	2	-7.42688	0.230651	0.137366	0.0689142	0.504657	-0.0132003	-0.491456	0.504657
FBXL20	5	3	-0.919798	0.355164	0.015725	0.537657	-0.410427	-0.0942275	0.504655	0.504655
ABL1	12	7	4.89681	0.108407	0.00968451	0.303094	0.163035	0.341576	-0.504611	0.504611
MLLT1	11	5	-10.7869	0.0337729	0.139737	0.0570295	0.00570449	0.498817	-0.504521	0.504521
WBP2	16	13	3.13712	0.0422021	0.000390256	0.0300201	0.218801	0.285611	-0.504412	0.504412
CADPS2	18	15	8.22449	0.0941021	0.000363378	0.0874162	-0.504257	0.0907392	0.413518	0.504257
MMAB	12	6	7.6176	0.0447737	0.000848136	0.0407723	-0.101277	0.504095	-0.402819	0.504095
TANK	12	6	1.2063	0.0233856	0.0145153	0.00219384	0.50396	-0.136696	-0.367264	0.50396
FAM89B	4	3	-100.83	1	0.036288	0.27783	-0.144013	-0.359853	0.503866	0.503866
LGALS3BP	41	18	10.1576	0.0936503	0.000394977	0.044594	0.123495	0.379917	-0.503412	0.503412
CHMP1A	13	9	7.11188	0.133298	0.00174378	0.0610031	0.429859	0.0735304	-0.503389	0.503389
TRIM3	34	21	6.7261	0.00201515	7.57849e-10	0.000603438	-0.502866	0.27121	0.231656	0.502866
PLGRKT	7	6	8.80166	0.0457953	0.00126527	0.110732	0.00369881	0.499063	-0.502762	0.502762
CARTPT	4	4	1.95755	0.484078	0.501057	0.52941	0.293326	0.209426	-0.502752	0.502752
RAVER2	6	6	-6.27013	0.0270326	0.10397	0.0143706	0.496893	0.00575079	-0.502644	0.502644
PRRC2C	102	45	8.60157	0.183686	5.79496e-05	0.165104	0.299489	0.202998	-0.502487	0.502487
GRIPAP1	51	22	1.09703	0.0615707	0.000188991	0.0777334	0.088223	0.414043	-0.502266	0.502266
PDE4D	6	3	4.64345	0.317832	0.325896	0.487841	0.502142	-0.0795677	-0.422575	0.502142
ACYP2	11	9	3.16124	0.116241	0.033638	0.167784	0.470521	0.0316135	-0.502134	0.502134
FN3KRP	19	11	1.24032	0.0480226	0.0490641	0.0235426	0.148069	0.353822	-0.501891	0.501891
FHIT	12	12	2.78102	0.00201515	6.37644e-06	0.0106884	0.00328207	0.498508	-0.50179	0.50179
HMGCL	23	15	5.73996	0.00201515	1.00224e-15	0.000127044	-0.104297	0.501765	-0.397469	0.501765
CTPS1	43	25	7.78792	0.00201515	7.14578e-22	0.000716226	0.501515	-0.341093	-0.160423	0.501515
NOXA1	4	4	-0.219938	0.141304	0.0598978	0.17249	-0.394752	-0.106554	0.501306	0.501306
EI24	4	3	-0.394266	0.0569291	0.0814754	0.243277	-0.0444478	-0.456728	0.501176	0.501176
GGPS1	17	8	4.07195	0.0100504	5.21639e-06	0.0121234	-0.498858	-0.0019688	0.500827	0.500827
EXT2	2	2	-100	1	0.0765075	0.0205938	0.500715	-0.225311	-0.275404	0.500715
OSBPL1A	40	25	5.91148	0.0121968	1.24981e-10	0.00637752	0.500487	-0.0293774	-0.471109	0.500487
LZTS1	3	2	-100	1	0.324626	0.0434275	0.401857	0.0986054	-0.500462	0.500462
CMA1	12	11	4.14531	0.132186	0.012015	0.201548	-0.140821	0.500389	-0.359568	0.500389
NUMA1	186	87	8.85901	0.0157296	4.9578e-39	0.0059751	-0.190051	0.500291	-0.31024	0.500291
KBTBD11	2	2	0.316482	0.0776502	0.0582325	0.0472178	0.500201	-0.0573469	-0.442854	0.500201
DOPEY2	59	34	6.33363	0.054695	1.83611e-07	0.0359495	-0.424048	-0.076105	0.500153	0.500153
ATP8B1	10	9	3.91628	0.0134588	6.84001e-05	0.00219116	-0.298152	0.499861	-0.201708	0.499861
DCAF10	8	4	-8.07594	0.0656124	0.0968559	0.0763461	0.122745	0.377086	-0.499831	0.499831
DNAJC1	18	14	7.22912	0.0740834	0.000245679	0.0170613	-0.499773	0.342599	0.157174	0.499773
SRSF9	24	8	4.89478	0.141704	0.0414376	0.487236	0.270799	0.228899	-0.499698	0.499698
TBCB	29	8	4.92125	0.116952	0.157572	0.267809	0.249919	0.249513	-0.499432	0.499432
SOGA1	49	22	3.3137	0.110709	0.0107889	0.115606	0.138294	0.360988	-0.499282	0.499282
ENPP1	28	22	5.322	0.0216642	5.94979e-08	0.0075821	-0.499121	0.327309	0.171812	0.499121
RPL26	17	12	6.92252	0.13706	0.0542151	0.110331	0.361245	0.137858	-0.499102	0.499102
KRT37	2	2	-100	1	0.481695	0.480691	0.292764	0.206231	-0.498995	0.498995
RAB30	11	7	1.48415	0.0452878	0.00199673	0.0640259	-0.266447	0.498978	-0.232531	0.498978
SLTM	45	27	9.35771	0.096019	0.00114098	0.0980297	0.026472	0.472369	-0.498841	0.498841
FAM83B	15	11	4.24396	0.170389	0.046831	0.120962	0.153444	-0.498774	0.345329	0.498774
LZTFL1	16	11	4.18713	0.00201515	2.51642e-15	0.000460767	-0.299535	0.498656	-0.199121	0.498656
HLA-DQA1	9	6	2.45586	0.204301	0.116065	0.139586	-0.143352	-0.354708	0.498061	0.498061
POR	44	32	10.1363	0.0231049	2.60518e-17	0.0102652	-0.00662779	-0.491341	0.497969	0.497969
APOBEC3B	7	6	-0.906725	0.105123	0.0707287	0.122135	0.497907	-0.314613	-0.183294	0.497907
SNTA1	6	5	-3.50614	0.163958	0.19463	0.441254	0.334836	0.163008	-0.497844	0.497844
HAGH	22	13	1.53021	0.00393707	6.1252e-09	0.000736729	-0.0811989	0.497761	-0.416562	0.497761
M6PR	8	6	7.04345	0.23664	0.0874483	0.308223	0.361026	0.136678	-0.497705	0.497705
DECR2	18	11	6.50861	0.00739393	3.51577e-06	0.00681835	-0.114508	0.496974	-0.382466	0.496974
BSPRY	18	15	4.03728	0.0157296	2.28889e-06	0.00610813	-0.212276	0.496749	-0.284473	0.496749
BBS2	12	10	1.04679	0.00201515	1.1336e-05	0.00649223	0.01171	0.484441	-0.496151	0.496151
CUX1	45	18	1.86307	0.239526	0.374023	0.282235	0.254286	0.241723	-0.496009	0.496009
POGZ	50	20	-1.39105	0.121295	0.0196963	0.372466	0.218113	0.277866	-0.495979	0.495979
DENR	11	4	-6.2576	0.0868068	0.0112191	0.0269762	0.0238512	0.471886	-0.495737	0.495737
TESK2	5	5	2.43079	0.109706	0.0934571	0.0792715	-0.232964	0.495729	-0.262765	0.495729
NEIL2	7	5	-4.49131	0.154908	0.392361	0.169238	0.134719	0.360925	-0.495644	0.495644
SAC3D1	2	2	-1.32804	0.0541543	0.0775018	0.0932366	0.495416	-0.176712	-0.318705	0.495416
TLE3	33	24	1.14417	0.00201515	6.90496e-12	5.89647e-07	-0.318142	0.495305	-0.177163	0.495305
GNG5	8	4	1.87902	0.303998	0.149596	0.33001	0.307317	0.187962	-0.495279	0.495279
EDC3	23	9	8.60742	0.187597	0.0430047	0.378368	0.215899	0.27937	-0.49527	0.49527
GMPR	12	9	4.14685	0.228383	0.0450889	0.183586	0.266025	0.229196	-0.495221	0.495221
CD151	4	3	-0.0188155	0.275184	0.1394	0.223671	0.222879	0.27223	-0.495109	0.495109
DNAJB12	10	5	0.175414	0.233431	0.427154	0.522465	0.137531	0.357535	-0.495066	0.495066
TMEM87B	7	5	-1.22805	0.107902	0.0155129	0.40493	-0.122445	-0.372403	0.494848	0.494848
DRAP1	10	5	0.778753	0.0784576	0.358335	0.447753	0.109967	0.384833	-0.4948	0.4948
SNTB1	22	15	10.4967	0.0138537	1.57431e-10	0.0149971	0.494598	-0.418438	-0.0761604	0.494598
RPL22L1	5	3	-5.86658	0.00949629	0.000663807	0.03763	0.165561	-0.494577	0.329016	0.494577
RABGAP1L	37	10	2.40252	0.149933	0.0467927	0.564326	0.106071	0.388455	-0.494526	0.494526
PGM2L1	30	19	10.3883	0.154473	0.0063247	0.195694	-0.213236	-0.281289	0.494524	0.494524
KIF23	19	13	4.28326	0.0231049	1.14219e-05	0.0112865	0.494302	-0.320849	-0.173453	0.494302
ECI2	24	19	7.07695	0.003112	1.95719e-18	0.00178056	-0.461421	0.493968	-0.0325475	0.493968
KLRG2	2	2	-100	1	0.123119	0.150836	0.137632	0.356324	-0.493956	0.493956
OLFM4	13	13	8.66575	0.136676	0.033852	0.171407	0.49388	-0.44902	-0.0448603	0.49388
PLCL1	15	13	10.1886	0.0619582	0.00024645	0.0492202	-0.19069	0.493675	-0.302985	0.493675
B3GNT2	4	3	-3.53243	0.132726	0.198179	0.279019	-0.19911	-0.294426	0.493536	0.493536
GALK1	36	21	1.78638	0.0361542	0.0163694	0.213197	0.10676	0.3867	-0.49346	0.49346
C2CD2L	2	2	-100	1	0.52917	0.511594	-0.166062	-0.327383	0.493445	0.493445
C15orf39	2	2	-100	1	0.19932	0.177187	-0.129399	-0.363861	0.49326	0.49326
NUBPL	12	10	10.887	0.0267461	0.00270108	0.0119629	-0.129588	0.493153	-0.363565	0.493153
ENSA	18	10	-0.601497	0.0676107	0.00356629	0.035812	-0.06827	0.493054	-0.424784	0.493054
AMPH	17	15	9.41877	0.135868	0.172673	0.162197	-0.269042	0.493036	-0.223994	0.493036
POLR2E	12	7	8.60258	0.069484	0.0787765	0.127251	0.182777	0.310203	-0.49298	0.49298
MED12L	4	3	-8.24725	0.148737	0.0443481	0.374674	0.117201	0.375584	-0.492784	0.492784
QDPR	20	11	14.0723	0.00607867	1.10877e-10	0.00649223	-0.243641	0.492553	-0.248912	0.492553
ILKAP	25	9	-2.68724	0.0834091	0.055709	0.22922	-0.0228651	0.492297	-0.469432	0.492297
LIMK2	19	10	0.952706	0.00201515	7.76049e-10	0.00356243	0.492289	-0.312251	-0.180038	0.492289
C17orf59	14	7	-0.119908	0.149701	0.107397	0.41584	0.0376209	0.454585	-0.492205	0.492205
MAP3K5	10	10	1.661	0.0422021	0.0337366	0.0302219	-0.213172	-0.278908	0.49208	0.49208
SRF	2	2	-3.52242	0.00201515	0.000746533	0.0016419	0.492003	-0.345124	-0.146878	0.492003
PLIN5	8	7	2.2574	0.0718623	0.0142459	0.0408148	-0.332958	0.491882	-0.158923	0.491882
APOA2	24	14	7.67168	0.0769153	0.00077035	0.0616188	0.49188	-0.336725	-0.155155	0.49188
RPLP1	16	11	-4.13273	0.104662	0.0579791	0.24023	0.491865	-0.074132	-0.417733	0.491865
CDCA7L	2	2	1.81006	0.151308	0.140859	0.175171	0.398531	0.0932371	-0.491768	0.491768
SP3	9	6	4.42019	0.121295	0.189201	0.179004	0.125598	0.365881	-0.491479	0.491479
RASSF1	2	2	-8.70608	0.17176	0.305824	0.172971	0.33899	0.152304	-0.491294	0.491294
C9orf78	14	8	-1.18102	0.195772	0.0986123	0.245067	0.115751	0.375505	-0.491256	0.491256
MTMR3	18	8	-2.64335	0.215968	0.414944	0.433115	0.260926	0.230329	-0.491254	0.491254
SPDEF	6	5	-6.78694	0.0354899	0.00789104	0.0284847	-0.491139	0.391216	0.099923	0.491139
PLOD1	51	32	15.0749	0.00393707	1.38261e-29	0.00249038	0.491015	-0.423028	-0.0679862	0.491015
TYMS	7	6	4.32972	0.0552977	0.0524806	0.0627429	0.490907	-0.36086	-0.130046	0.490907
MRPS15	10	9	4.74452	0.140786	0.00195431	0.141106	0.326507	0.164315	-0.490822	0.490822
KIAA1522	32	16	3.62691	0.0382007	2.1896e-05	0.0313255	0.04524	0.445488	-0.490728	0.490728
CHERP	32	11	0.871145	0.097467	0.008513	0.236377	0.257836	0.232448	-0.490284	0.490284
ASB6	4	4	-4.62124	0.041893	0.071558	0.0762063	-0.173369	-0.316872	0.490241	0.490241
CD55	14	9	5.67476	0.0746353	0.000923182	0.0283728	0.490045	-0.0472145	-0.44283	0.490045
EFCAB4B	9	9	0.885157	0.136676	0.0204486	0.182256	0.0903826	0.399655	-0.490037	0.490037
ANAPC5	17	5	-4.64155	0.0380021	0.0209561	0.166115	0.167078	0.322861	-0.48994	0.48994
CYR61	8	5	3.31399	0.275749	0.0524007	0.144596	0.489906	-0.0341022	-0.455803	0.489906
EGFLAM	2	2	-100	1	0.141459	0.0893545	0.489823	-0.132548	-0.357276	0.489823
IMPAD1	9	7	3.14843	0.0576829	0.00464851	0.0748044	-0.132956	-0.356816	0.489771	0.489771
HAUS7	10	7	-2.70877	0.0157296	0.0208024	0.235627	0.489171	-0.0785271	-0.410644	0.489171
DDOST	21	11	6.1789	0.003112	4.55522e-10	0.00242099	0.135674	-0.489069	0.353395	0.489069
COL15A1	23	14	8.10113	0.0473389	5.61675e-06	0.0508565	0.488936	-0.252442	-0.236494	0.488936
ESRRA	3	2	-6.5699	0.147317	0.152642	0.214728	0.0338203	-0.488807	0.454986	0.488807
SRSF10	23	13	-32.7735	1	0.193101	0.268498	0.126837	0.36162	-0.488457	0.488457
RNPC3	10	2	-100	1	0.189059	0.0651309	0.128257	0.360016	-0.488273	0.488273
PFKP	57	34	12.5495	0.0213781	8.89456e-14	0.0235933	0.122507	-0.488036	0.365529	0.488036
NCAPD2	34	23	8.59269	0.0121968	3.98688e-13	0.00673365	0.210177	-0.487942	0.277764	0.487942
ELMOD2	9	6	0.883688	0.0649743	0.000433941	0.0245966	-0.487872	0.0711916	0.41668	0.487872
GOLGA7	5	3	0.210933	0.15668	0.036288	0.487421	0.487751	-0.0530748	-0.434677	0.487751
HM13	4	3	3.94852	0.15744	0.447848	0.260416	-0.245323	-0.242408	0.487731	0.487731
HABP4	12	6	-15.3028	0.0843814	0.264065	0.399423	0.100202	0.387383	-0.487585	0.487585
FXR1	38	17	6.32363	0.0776502	0.00827391	0.318403	0.197879	0.28959	-0.487469	0.487469
MDC1	44	26	2.80878	0.0384884	1.60027e-05	0.0924582	0.380345	0.10701	-0.487355	0.487355
HNRNPR	71	30	-1.01013	0.129619	0.0386726	0.413882	0.148953	0.338363	-0.487316	0.487316
FAM208A	35	16	-6.52233	0.0257972	0.0027068	0.129816	-0.0452858	0.487227	-0.441942	0.487227
TRAFD1	17	11	8.74784	0.0940347	0.000964052	0.187472	-0.00464643	0.487082	-0.482436	0.487082
PTPN18	4	3	-1.34681	0.182121	0.219667	0.288512	0.392609	0.0943306	-0.48694	0.48694
ZBTB9	2	2	-100	1	0.0233466	0.194319	0.260711	0.225791	-0.486502	0.486502
RBKS	8	6	0.457412	0.00201515	1.2727e-07	0.000603438	-0.486436	0.455357	0.0310787	0.486436
MGP	16	12	5.26837	0.32533	0.192248	0.295513	0.293563	0.192812	-0.486375	0.486375
ELN	3	3	-0.16837	0.295744	0.325053	0.488393	0.234422	0.251839	-0.486262	0.486262
ZNF99	5	3	-1.03555	0.300148	0.204413	0.102997	-0.181492	0.485725	-0.304234	0.485725
GGCT	25	10	8.1288	0.0184915	3.64313e-08	0.00476374	-0.453954	-0.0316953	0.485649	0.485649
SHMT2	49	20	12.4122	0.00949629	5.74366e-16	0.0317642	-0.06167	-0.423792	0.485462	0.485462
NOTCH2	34	15	-5.02965	0.0844782	0.0284355	0.469035	0.14351	0.341691	-0.485201	0.485201
SAE1	37	13	3.13382	0.0621661	0.00211373	0.0866951	0.317966	0.167186	-0.485152	0.485152
CIR1	7	5	-8.11401	0.050139	0.0173673	0.0311509	0.0948055	0.390337	-0.485142	0.485142
CDA	5	5	0.284878	0.0467865	0.0183579	0.069934	0.484882	-0.322323	-0.162559	0.484882
GIT1	42	15	-5.68701	0.0810083	0.00536098	0.26524	0.054332	0.4304	-0.484732	0.484732
ZNF787	9	7	3.75444	0.130095	0.104743	0.318715	0.235516	0.249157	-0.484673	0.484673
MAPKAPK2	30	10	6.37811	0.0522255	0.000227002	0.0679837	0.0612371	0.423264	-0.484501	0.484501
TLR3	2	2	-100	1	0.250191	0.115623	0.161599	0.322854	-0.484453	0.484453
EIF3G	32	11	4.18129	0.123753	0.014669	0.110732	0.171862	0.312485	-0.484346	0.484346
LGALS8	13	10	0.874354	0.0358309	0.00162501	0.10223	-0.343351	-0.140969	0.48432	0.48432
SART3	63	19	4.52234	0.0339526	3.94915e-05	0.053463	0.0506429	0.433309	-0.483952	0.483952
TTC30A	7	6	-10.7263	0.00201515	0.000178732	5.97491e-05	-0.483947	0.35586	0.128087	0.483947
PLCG2	52	33	10.9351	0.00201515	1.46865e-20	0.00338075	0.483876	-0.351608	-0.132268	0.483876
PELP1	26	8	-1.81077	0.162415	0.0147263	0.210312	0.284583	0.199234	-0.483818	0.483818
PRKAG2	5	2	-100	1	0.0823475	0.089513	0.483721	-0.276235	-0.207486	0.483721
MEPCE	25	12	1.82847	0.141704	0.0691718	0.277919	0.280389	0.203229	-0.483618	0.483618
PVRL2	13	12	-0.30813	0.0131211	0.000424724	0.0227153	0.102268	0.381118	-0.483386	0.483386
ATAT1	7	6	0.184854	0.0164529	0.00375279	0.00907173	0.483163	-0.125102	-0.358061	0.483163
MFSD6	2	2	0.892293	0.234488	0.205262	0.450436	0.483162	-0.192839	-0.290323	0.483162
PTBP3	28	8	-6.57874	0.211643	0.238791	0.502322	0.15974	0.32342	-0.48316	0.48316
PTP4A1	8	5	-10.9888	0.00201515	3.4369e-05	9.69883e-05	-0.287309	0.483151	-0.195842	0.483151
WDR1	97	44	0.484369	0.110709	0.0452799	0.127517	0.28901	0.193941	-0.482951	0.482951
TES	54	26	6.98083	0.00201515	3.36081e-28	0.000267012	0.48283	-0.352303	-0.130527	0.48283
TNN	34	28	12.8152	0.157748	0.0848171	0.223734	-0.482617	0.237083	0.245534	0.482617
CYB5R4	6	5	-9.94975	0.059132	0.234068	0.374717	-0.19321	-0.289366	0.482575	0.482575
TTC7A	3	2	3.39215	0.0213781	0.00840034	0.014804	0.482223	-0.412723	-0.0694994	0.482223
DEK	35	23	1.30668	0.00477375	7.25839e-12	0.000266898	0.482217	-0.0406351	-0.441582	0.482217
NHSL1	4	3	-7.85404	0.003112	4.43026e-06	0.000554859	0.365899	-0.48212	0.116222	0.48212
PDK3	23	21	10.2502	0.16271	0.00893105	0.220533	0.482011	-0.0129763	-0.469035	0.482011
MBD3	14	6	-4.53701	0.24406	0.206621	0.0937908	0.318235	0.16376	-0.481995	0.481995
GBP7	5	5	-1.39688	0.0991269	0.133368	0.144291	0.481972	-0.169839	-0.312134	0.481972
NUDT9	18	6	0.680224	0.203609	0.146773	0.123451	0.0591638	0.422704	-0.481868	0.481868
LIMD2	7	3	-2.31793	0.0623338	0.0122822	0.138614	0.212646	-0.481596	0.26895	0.481596
ZNF197	3	3	-11.1181	0.220277	0.204413	0.226463	-0.0116597	0.481549	-0.469889	0.481549
PARP2	13	8	-0.70987	0.113435	0.191773	0.260603	0.200453	0.281035	-0.481489	0.481489
NRBP2	13	10	1.86966	0.0174052	9.11401e-05	0.0337645	0.481398	-0.0616299	-0.419768	0.481398
PDK1	20	15	7.42859	0.0080362	2.56491e-11	0.00215588	0.432866	-0.481143	0.0482767	0.481143
NPC1	10	10	5.47753	0.014925	0.000123299	0.0950787	0.481	-0.369457	-0.111543	0.481
PUM2	23	8	0.377547	0.0820301	0.00260167	0.103605	0.290666	0.190183	-0.480849	0.480849
SUGP2	46	27	5.08402	0.00673997	9.71554e-11	0.00279238	-0.156067	0.4807	-0.324633	0.4807
WIBG	9	6	2.1696	0.0134588	0.000349226	0.000959508	-0.214743	0.480515	-0.265772	0.480515
ZNF331	3	3	-1.60613	0.263127	0.12793	0.362238	0.128584	0.351805	-0.480388	0.480388
ITIH2	61	29	10.8911	0.0321132	2.42287e-16	0.0286394	0.308934	-0.480363	0.171429	0.480363
B4GALT3	3	2	-6.30022	0.352754	0.400116	0.299838	0.227561	0.252677	-0.480238	0.480238
SS18L1	3	3	-100	1	0.422859	0.00544744	0.127944	0.351795	-0.479738	0.479738
FNDC3B	18	12	4.00203	0.00201515	4.30772e-10	0.000678831	0.334807	-0.47969	0.144883	0.47969
LCAT	4	3	5.55333	0.0980567	0.0263917	0.240376	0.169322	-0.4795	0.310178	0.4795
RSL1D1	23	17	3.79566	0.0155398	1.60101e-06	0.0147189	0.106031	-0.479288	0.373257	0.479288
LASP1	46	15	6.57395	0.0609771	5.94699e-05	0.129046	-0.0640824	0.479083	-0.415001	0.479083
RP9	3	3	0.463801	0.014925	0.00201139	0.0161061	0.47892	-0.368463	-0.110457	0.47892
RAB17	3	2	-0.545458	0.243268	0.295402	0.0673069	0.0442388	0.434483	-0.478722	0.478722
HIST1H1B	18	12	8.99205	0.133543	0.00599158	0.073691	0.478558	-0.0845187	-0.394039	0.478558
MSH6	61	40	9.88582	0.00907494	1.28546e-23	0.00726722	0.47849	-0.20979	-0.2687	0.47849
FKBP14	8	5	3.11429	0.0207342	0.000421819	0.0305754	0.0709704	-0.478435	0.407464	0.478435
PPP1R14B	6	5	-6.42142	0.0341332	0.0211982	0.0746996	-0.0145256	-0.463548	0.478074	0.478074
SSH3	33	22	7.12759	0.00201515	9.59746e-16	0.000874333	-0.255584	0.478023	-0.222439	0.478023
NAPRT1	40	18	8.11635	0.168979	0.115582	0.127917	0.335479	0.142506	-0.477985	0.477985
HCFC1	71	22	3.64881	0.127113	0.0227105	0.127724	0.274887	0.202884	-0.477771	0.477771
NCK2	21	15	2.11724	0.00201515	2.05111e-08	9.77001e-05	0.477476	-0.321928	-0.155548	0.477476
TOMM5	5	3	-3.56584	0.168979	0.339731	0.458732	0.31245	0.164911	-0.477362	0.477362
PRDX2	49	24	3.96486	0.137702	0.146117	0.257811	0.267164	0.210168	-0.477332	0.477332
SLC25A25	7	6	2.26088	0.197607	0.345993	0.267809	0.0628928	0.414376	-0.477268	0.477268
MMACHC	2	2	-100	1	0.311051	0.201178	0.423868	0.0531658	-0.477034	0.477034
PARK7	51	24	5.37407	0.0308824	3.20721e-05	0.0707146	-0.0160483	0.47698	-0.460932	0.47698
HP	65	34	9.3263	0.0899283	4.86911e-08	0.16038	0.47693	-0.313186	-0.163744	0.47693
NFKBIB	9	5	8.24044	0.17758	0.167183	0.338046	0.171255	0.305637	-0.476891	0.476891
HPR	37	23	8.07877	0.0663985	1.03115e-05	0.0953985	0.476704	-0.341983	-0.134722	0.476704
EP400	36	11	-5.88347	0.110988	0.163139	0.326903	0.265172	0.211531	-0.476703	0.476703
MED29	6	4	-1.84774	0.0223217	0.00985763	0.0145611	0.0854712	0.39096	-0.476431	0.476431
ACIN1	65	29	4.74249	0.10665	0.0012171	0.0948284	0.0504816	0.425841	-0.476323	0.476323
CENPF	33	24	6.56832	0.00607867	3.18472e-08	0.0178215	0.476247	-0.377083	-0.0991646	0.476247
GRB14	4	4	-3.56292	0.440684	0.464224	0.217102	0.439265	0.0368396	-0.476105	0.476105
ITPKB	15	13	3.50851	0.00607867	4.44452e-09	0.00255035	0.475911	-0.259086	-0.216825	0.475911
TANC2	36	20	3.82878	0.00201515	4.90932e-08	9.69883e-05	-0.475862	0.283775	0.192087	0.475862
[truncated: 6,561 more rows]

## Sheet: Summary TP53
	#Peps	(w>0.5)	S/N	Q (MCFDR)	Q (PECA)	Q (Median)	TP53(NA)	TP53(Missense)	TP53(Frameshift)
S100A8	22	17	8.66571	0.0819821	1.16099e-17	0.0316834	-0.671113	1.21382	-0.542704
S100A9	23	15	5.95108	0.146261	1.97224e-12	0.0932458	-0.703569	1.07615	-0.372584
TP53	5	5	-1.17536	0.01267	0.000147533	0.00230546	-0.376902	1.04127	-0.664373
LCN2	10	10	9.30001	0.0936672	3.45083e-07	0.0465032	-0.570463	1.03284	-0.462382
MMP8	4	4	1.74858	0.428792	0.033683	0.648709	-0.399987	0.919192	-0.519205
AMY1A;AMY1B;AMY1C	3	2	-2.78565	0.343189	0.702443	0.259252	-0.870358	0.897478	-0.0271198
CLCA2	4	4	-0.426446	0.450263	0.388324	0.47021	-0.597715	0.849018	-0.251303
TRAF3IP2	3	2	-5.63861	0.541394	0.395177	0.623327	0.0662465	0.801393	-0.867639
RETN	4	3	-4.896	0.478967	0.193548	0.496526	-0.392574	0.794151	-0.401577
ELANE	19	16	5.08263	0.407738	0.00171755	0.496526	-0.150346	0.793748	-0.643402
BPI	9	8	0.872933	0.693877	0.276394	0.809417	-0.330475	0.774298	-0.443823
A2ML1	14	11	7.11458	0.331766	0.000249729	0.479052	-0.833024	0.765158	0.0678664
S100A7	19	14	13.3779	0.693877	0.027076	0.620948	-0.701741	0.761903	-0.0601616
PADI4	10	9	3.2492	0.612904	0.0587087	0.496526	-0.390361	0.754702	-0.36434
ARG1	2	2	-1.12023	0.697183	0.596076	0.692314	-0.079261	0.747383	-0.668122
CAMP	7	6	5.18265	0.714684	0.368262	0.427975	-0.192879	0.740811	-0.547932
TCL1A	2	2	2.8766	0.612904	0.5072	0.652202	-0.176139	0.729478	-0.553339
S100A7A	11	9	8.70715	0.741014	0.0834552	0.620509	-0.761855	0.695403	0.0664514
AZU1	4	3	5.47639	0.389095	0.0285716	0.312645	-0.380849	0.681124	-0.300275
CASP14	26	22	5.40287	0.419355	0.000390939	0.218658	-0.58765	0.677436	-0.0897859
DEFA3	10	10	5.51298	0.526476	0.0625461	0.421647	-0.396875	0.662031	-0.265156
MPO	16	14	8.64319	0.267438	0.000127968	0.207056	-0.469095	0.661363	-0.192268
S100A12	7	6	4.62933	0.463279	0.0274247	0.293621	-0.373798	0.642198	-0.2684
GLYAT	2	2	3.15011	0.81981	0.830027	0.712536	-0.2949	0.630857	-0.335958
MMP9	29	27	10.8049	0.288331	6.77272e-09	0.27463	-0.407534	0.6144	-0.206866
RNASE3	7	5	2.65045	0.667463	0.882789	0.455579	-0.24393	0.612143	-0.368213
SSR3	3	2	7.54271	0.954608	1	0.862015	0.139831	0.607693	-0.747524
PRTN3	12	10	5.73053	0.473102	0.125196	0.369453	-0.33714	0.604606	-0.267466
LTF	101	64	17.0031	0.655002	1.29105e-07	0.516609	-0.359957	0.593226	-0.23327
DEFA1;DEFA1B	10	10	5.40803	0.657608	0.125364	0.455146	-0.327671	0.59099	-0.263319
TXNDC11	2	2	-1.90959	0.612904	0.8132	0.286545	-0.129275	0.584896	-0.455621
C4orf3	2	2	4.99438	0.933815	0.816682	0.756075	0.109411	0.57721	-0.686621
TMC5	2	2	-3.37857	0.9539	1	0.636774	-0.178734	0.57624	-0.397506
KRT10	16	6	4.22241	0.472972	0.151813	0.773043	-0.268249	0.573969	-0.305719
FCN1	2	2	-8.42066	0.919293	1	0.814925	-0.175715	0.549835	-0.37412
DPAGT1	2	2	-9.12999	0.762463	0.922573	0.642916	0.421576	0.547251	-0.968827
SERPINB10	7	5	0.428963	0.85853	0.908603	0.827642	-0.214855	0.534881	-0.320026
PTTG1IP	3	2	-1.42804	0.928593	1	0.717835	-0.00228406	0.530333	-0.528048
KIAA0556	2	2	-11.8997	0.737398	0.829872	0.523732	0.405336	0.526271	-0.931607
PHGDH	56	28	14.2874	0.0228059	1.08223e-40	0.00874031	-0.670895	0.521891	0.149004
PPP1R1B	8	7	5.31324	0.327901	0.011143	0.284224	-0.568543	0.515414	0.0531288
ANGPTL4	3	2	0.855834	0.577271	0.29652	0.848785	-0.328994	0.511725	-0.182731
CBS	18	16	6.25509	0.215657	3.82344e-07	0.181651	-0.873569	0.511517	0.362052
SH3BGR	3	2	4.54633	0.912373	0.97594	0.851382	0.0826357	0.507672	-0.590307
TCN1	4	3	3.80986	0.823819	0.594516	0.636774	-0.210593	0.501713	-0.29112
UTP11L	4	3	-5.12473	0.526476	0.504326	0.2906	-0.000602704	0.500591	-0.499988
ANXA3	33	25	9.59321	0.481609	0.000688676	0.41609	-0.293307	0.497541	-0.204234
VTCN1	6	5	2.84018	0.837694	0.633736	0.74076	-0.0185462	0.494795	-0.476248
EGFR	15	10	1.52474	0.407738	0.0684479	0.671096	-0.415067	0.494436	-0.0793686
CRISPLD1	6	5	4.70489	0.9539	1	0.830254	0.0124298	0.488004	-0.500434
XDH	24	19	1.97083	0.614378	0.184198	0.589107	-0.306838	0.484976	-0.178138
KNOP1	9	7	0.293825	0.506165	0.178784	0.600917	-0.158391	0.47356	-0.315169
RPF2	5	4	-1.30417	0.473102	0.413224	0.537975	-0.301604	0.472794	-0.17119
FAM76B	8	4	7.73866	0.741014	0.437419	0.821778	0.0751445	0.472434	-0.547579
CAPN13	12	11	4.82387	0.877592	1	0.867271	-0.173163	0.469971	-0.296808
XP_003403579.1;XP_003403802.1	7	5	-1.51976	0.884848	0.917298	0.607245	0.00611144	0.464908	-0.47102
VTN	41	21	7.15031	0.275806	5.31684e-05	0.392625	-0.21056	0.464572	-0.254011
PGLYRP1	5	4	-0.990689	0.763365	0.899033	0.438067	-0.19853	0.462914	-0.264385
ZNF99	5	3	-0.34451	0.830832	0.774448	0.804358	0.311073	0.460168	-0.771241
ZNF267	4	2	3.87667	0.844805	0.830323	0.717407	0.313791	0.443373	-0.757164
KYNU	25	22	13.1091	0.173121	5.42086e-14	0.10482	-0.582979	0.440492	0.142487
LYZ	14	10	7.18215	0.474319	0.0279901	0.285696	-0.105171	0.437744	-0.332573
OLFM4	13	13	7.13179	0.911555	1	0.837706	-0.0520047	0.437709	-0.385704
PRDM2	2	2	-3.87245	0.911555	0.973555	0.496526	-0.0389579	0.436707	-0.397749
SLC7A5	4	4	3.08948	0.609342	0.163218	0.733728	-0.341803	0.435859	-0.0940559
ASRGL1	11	10	10.4613	0.54658	0.0206425	0.346423	-0.385385	0.434962	-0.0495774
ZNF664	4	3	-6.54516	0.808648	0.76017	0.692487	0.24897	0.434539	-0.683508
ANGPT2	2	2	1.36982	0.62546	0.666999	0.414358	-0.441714	0.432662	0.00905132
FZD6	4	3	5.63167	0.963336	1	0.870392	-0.0492929	0.426576	-0.377283
RARRES1	9	8	6.59817	0.765018	0.273128	0.620499	-0.471549	0.424297	0.0472517
ABCC1	15	11	1.30656	0.282981	0.282205	0.527934	-0.10645	0.419688	-0.313238
REEP4	4	2	4.80369	0.948907	1	0.88359	0.0677984	0.417651	-0.48545
ZNF112	3	2	1.54856	0.85997	0.828622	0.657346	0.308555	0.416478	-0.725033
C1D	2	2	-10.9023	0.648052	0.721515	0.42206	-0.193428	0.410007	-0.21658
LAMC2	21	16	4.81064	0.450263	0.0528876	0.857961	-0.56927	0.40939	0.15988
PDE4D	6	4	-0.907574	0.94911	1	0.85379	-0.172876	0.404784	-0.231908
PSAT1	24	18	11.4957	0.103471	2.33617e-11	0.0274175	-0.661225	0.401272	0.259953
ZNF888	5	3	-3.66926	0.926152	0.774448	0.803425	0.258375	0.397641	-0.656016
AKR1B10	13	13	4.68249	0.78375	0.73715	0.632545	-0.408435	0.391954	0.0164807
GNPTAB	3	2	-8.67268	0.940687	1	0.782859	0.0259124	0.391952	-0.417864
MLLT6	4	3	0.122519	0.824758	0.95969	0.70531	0.100103	0.39162	-0.491723
MTHFD2	23	14	7.98272	0.0637585	3.20384e-08	0.030255	-0.392467	0.389369	0.00309829
MYSM1	3	2	-5.11954	0.667463	0.662222	0.821158	0.238479	0.388965	-0.627444
TMSB10	6	3	-0.477273	0.952307	0.733562	0.868298	0.063452	0.387173	-0.450625
ROBO1	4	3	4.8659	0.808648	1	0.774593	0.0610016	0.386501	-0.447503
TMSB4X;TMSB4XP4	7	5	-2.95727	0.940687	0.964728	0.76846	0.118924	0.380978	-0.499902
NPC1	10	10	3.60395	0.567293	0.0989824	0.47021	-0.162477	0.378412	-0.215935
FCN2	4	3	1.36065	0.445483	0.491375	0.503618	-0.318282	0.378051	-0.0597689
ST6GAL1	4	3	4.57271	0.399512	0.604384	0.0349968	-0.505035	0.372286	0.132749
PROZ	5	3	3.73309	0.869977	0.527849	0.658074	-0.0782798	0.371431	-0.293151
PYDC1	5	5	5.12491	0.958485	1	0.824573	0.164455	0.369565	-0.534019
IGF2BP1	2	2	-4.07658	0.741014	0.794075	0.624964	-0.266888	0.368893	-0.102004
GLDC	10	8	0.433202	0.91061	0.96933	0.741045	-0.477151	0.367944	0.109207
XIRP2	3	2	4.14354	0.789954	0.801125	0.761784	0.923201	0.366357	-1.28956
LSM12	8	3	4.23977	0.924395	1	0.858369	0.0519504	0.366235	-0.418186
GLYATL2	14	13	11.8617	0.215657	6.40655e-07	0.0690272	-1.12314	0.365759	0.757377
ITGAM	43	36	8.89241	0.433033	4.6214e-05	0.440219	-0.269299	0.365274	-0.095975
RSL1D1	23	14	6.22439	0.245028	0.002222	0.207056	-0.245827	0.358495	-0.112668
MPZL1	5	4	-0.971017	0.627915	0.460411	0.411539	-0.228622	0.357769	-0.129147
PSEN1	2	2	-7.46112	0.853762	1	0.837384	0.0313972	0.357005	-0.388402
KDM4A	13	5	-7.96039	0.636791	0.632546	0.164279	0.0152774	0.35696	-0.372238
EFS	8	6	0.994413	0.581377	0.259129	0.284909	-0.329513	0.354513	-0.0249999
PLSCR1	4	4	-4.50675	0.917857	1	0.772367	-0.122563	0.351247	-0.228684
LAD1	30	19	7.71682	0.808648	0.947185	0.496526	-0.315994	0.35025	-0.0342551
HMGCS1	24	18	8.62879	0.507928	0.141023	0.286545	-0.260201	0.349625	-0.0894244
FAM134C	6	5	-3.28937	0.753157	0.917298	0.444517	0.185249	0.348881	-0.534129
PLIN2	29	21	13.2747	0.512042	0.00130597	0.47021	-0.313214	0.348094	-0.0348801
BRIX1	15	12	4.73825	0.667463	0.441698	0.561881	-0.0721838	0.347191	-0.275007
NCCRP1	8	8	4.02493	0.485667	0.10125	0.496526	-0.652231	0.345743	0.306488
ACSM1	4	3	-5.59451	0.954608	1	0.868752	0.12805	0.344404	-0.472454
REST	3	3	0.049222	0.963336	1	0.797334	-0.0731937	0.343152	-0.269958
PEG3	3	3	3.63948	0.282981	0.00152195	0.591302	-0.807534	0.342388	0.465146
FAM101A;ZNF664-FAM101A	2	2	-16.4405	0.741878	0.867806	0.579659	-0.385893	0.341741	0.0441526
IL4I1	32	24	7.50942	0.370793	0.000214363	0.277204	-0.199972	0.341386	-0.141413
PTBP2	22	9	3.24784	0.226618	0.000733109	0.222115	-0.545952	0.3409	0.205052
MCM5	53	23	14.8065	0.21094	3.67209e-11	0.17873	-0.316739	0.338767	-0.022028
UVSSA	3	2	0.463254	0.698304	0.817144	0.520216	0.295346	0.337369	-0.632715
CHMP5	11	3	-8.21276	0.940687	0.985953	0.794602	0.199022	0.337204	-0.536227
RRP36	6	3	-12.6472	0.64745	0.449468	0.651866	-0.249035	0.33683	-0.0877956
CTSG	19	16	5.49541	0.940501	0.776637	0.772367	-0.0499428	0.334679	-0.284736
SLC16A3	2	2	0.579179	0.766232	0.680806	0.623327	-0.255932	0.334159	-0.0782267
CRYBG3	11	10	8.22717	0.708415	0.342885	0.398681	-0.249282	0.333382	-0.0840999
SLC2A1	6	6	5.29378	0.81693	0.542279	0.679753	-0.109602	0.333072	-0.22347
TBC1D30	5	5	0.895285	0.911555	0.891138	0.656139	0.0291394	0.332868	-0.362008
MNDA	29	23	11.0522	0.669547	0.082721	0.497598	-0.214185	0.330322	-0.116137
GCA	20	15	4.10916	0.296045	0.000336498	0.307424	-0.281865	0.328251	-0.046386
PLBD1	24	14	5.65099	0.648052	0.889749	0.555861	0.0484043	0.327386	-0.37579
PSPH	15	9	2.6383	0.404164	0.0204538	0.349937	-0.185508	0.326134	-0.140626
UBE2J1	3	2	-18.7569	0.965608	1	0.720788	0.104001	0.324164	-0.428166
IRF4	9	7	4.81907	0.577271	0.246571	0.49304	-0.324401	0.322477	0.0019238
MUCL1	5	3	7.16064	0.965608	1	0.814677	-0.264932	0.319468	-0.0545357
SLC3A2	26	20	9.17881	0.44232	0.0110035	0.537975	-0.217671	0.319292	-0.101621
CPS1	12	11	6.09472	0.711675	0.158246	0.632569	-0.310515	0.318848	-0.00833262
TXNDC12	10	6	-1.55009	0.481005	0.105371	0.292192	-0.198317	0.318175	-0.119857
MCM3	59	39	7.11596	0.319322	1.24694e-09	0.15657	-0.275975	0.31817	-0.0421955
TIMM8B	7	3	-7.36951	0.915442	1	0.883286	0.115197	0.317516	-0.432712
C4BPA	41	24	12.4877	0.293971	2.29844e-08	0.279788	-0.413285	0.317123	0.0961622
TRIP13	16	13	7.17312	0.233541	0.000652683	0.261806	-0.367307	0.316417	0.0508902
DNASE2	21	8	-2.47886	0.279522	0.0177716	0.620244	-0.171931	0.316347	-0.144415
NDRG1	39	17	3.93995	0.215657	2.5024e-08	0.333763	-0.3346	0.314527	0.0200731
C4BPB	11	9	12.953	0.249531	0.000150253	0.222115	-0.441084	0.313846	0.127238
CDC20	3	3	-2.19936	0.792701	1	0.714515	-0.292612	0.313542	-0.0209302
TFRC	36	33	8.50892	0.184079	6.65267e-11	0.163485	-0.369049	0.313325	0.0557242
PTK6	6	5	2.36896	0.944402	0.950158	0.848785	-0.22273	0.312886	-0.0901561
PROS1	25	21	11.4185	0.406833	0.000103265	0.2906	-0.357939	0.312296	0.0456421
MINA	15	12	4.12177	0.215657	5.31684e-05	0.0946482	-0.378215	0.311729	0.0664865
LMO4	2	2	-4.07246	0.311341	0.201527	0.390717	-0.529549	0.310772	0.218776
ZNF705G	2	2	-0.0175208	0.884848	0.944385	0.612517	0.329412	0.309298	-0.63871
SMOC1	5	4	2.26898	0.965608	1	0.85379	-0.032504	0.308993	-0.276489
CAPS	18	13	9.66411	0.48976	0.00160707	0.431708	-0.367402	0.308594	0.0588085
C15orf52	6	4	3.68777	0.956028	1	0.87596	-0.192442	0.308089	-0.115647
MZB1	18	12	3.99685	0.727102	0.203156	0.664641	-0.21266	0.307355	-0.0946952
LAMP3	2	2	-8.46277	0.595047	0.922649	0.599337	-0.315723	0.306396	0.00932704
RFWD2	9	3	-7.91969	0.940687	1	0.85379	0.138822	0.305635	-0.444457
IL18	8	5	4.64317	0.627915	0.364013	0.426802	-0.171148	0.30403	-0.132882
TMEM41B	2	2	-2.71901	0.965608	0.946437	0.879669	0.0404802	0.302655	-0.343135
MMP1	14	14	8.25555	0.572967	0.00597541	0.426802	-0.422465	0.301732	0.120733
BZW2	34	22	4.616	0.628325	0.508954	0.492813	-0.0191403	0.300656	-0.281516
SQLE	7	6	-0.965324	0.0660172	0.0327987	0.099929	-0.464866	0.299723	0.165143
PACSIN1	12	8	5.2245	0.9539	0.636038	0.8394	0.183122	0.297524	-0.480646
SNAPC5	2	2	1.98756	0.953463	1	0.737736	0.0249316	0.297327	-0.322259
C5orf51	10	4	-3.35069	0.655944	0.957503	0.810775	-0.0447198	0.296188	-0.251468
RPL6	35	18	5.79715	0.820181	0.633736	0.638282	-0.139567	0.295351	-0.155785
NCF1	23	18	8.3377	0.510979	0.0459061	0.298339	-0.223322	0.292905	-0.0695836
RPL24	15	7	3.40577	0.936062	0.794075	0.870281	0.299471	0.292887	-0.592358
PEG10	13	11	3.40276	0.741	0.366891	0.641884	-0.351609	0.292875	0.0587341
QPCT	4	4	-1.33707	0.94911	0.779998	0.825278	-0.1655	0.292449	-0.12695
LAMB3	21	20	4.32979	0.820181	0.840681	0.851382	-0.300575	0.292349	0.00822643
IFNGR1	2	2	-8.39044	0.586721	0.734083	0.416007	-0.294039	0.291988	0.00205122
XP_001719673.2;XP_001719673.4	3	3	-3.40678	0.954608	1	0.794217	-0.244892	0.291271	-0.0463789
RPL3	61	31	4.09868	0.91061	0.213783	0.712536	-0.03645	0.291119	-0.254669
F5	3	3	-1.90787	0.572004	0.231167	0.458459	-0.320335	0.290252	0.0300835
CEP135	14	6	-6.62135	0.823819	0.800238	0.769499	0.151495	0.289996	-0.441491
NT5DC2	15	12	3.94847	0.0584768	4.42896e-10	0.0756143	-0.490756	0.289823	0.200934
BLOC1S6	6	2	-14.7006	0.94911	1	0.760969	0.195374	0.289656	-0.48503
ZNF331	3	2	3.59185	0.823819	0.829887	0.63547	0.310027	0.289315	-0.599342
PHLDA1	4	4	3.31782	0.954608	1	0.834231	-0.124392	0.288766	-0.164375
LYAR	13	9	2.99998	0.419355	0.0595036	0.31439	-0.265671	0.288339	-0.0226675
SUMO1	9	4	6.56775	0.965608	1	0.868752	0.0837808	0.288336	-0.372117
F10	13	12	2.27743	0.599022	0.785505	0.511187	-0.186717	0.287017	-0.1003
SLC4A2	5	4	0.48301	0.823819	0.695696	0.829225	0.271245	0.286714	-0.557959
GMDS	28	18	6.40495	0.627915	0.0414045	0.614918	-0.10829	0.285836	-0.177547
KRT9	3	2	-7.73457	0.965608	1	0.595827	0.152359	0.284746	-0.437105
CCDC88B	13	5	3.42665	0.9539	1	0.844665	0.00265392	0.282823	-0.285477
SSR4	12	6	-5.17712	0.940687	0.658135	0.772367	-0.0302712	0.282079	-0.251808
GTPBP4	31	19	6.65875	0.648052	0.370089	0.558598	-0.207518	0.281974	-0.0744562
ZNF197	3	3	-3.61172	0.85997	0.856408	0.772367	0.28511	0.28168	-0.56679
TMEM209	3	3	-7.84455	0.69897	0.992329	0.648367	-0.258204	0.281564	-0.0233603
ATF1	5	4	-5.5514	0.85219	1	0.681098	0.335779	0.279278	-0.615057
LAMP2	8	5	-1.64964	0.766232	0.864603	0.713536	-0.0637807	0.27848	-0.214699
ITGB6	15	10	6.05082	0.792701	0.665175	0.844665	-0.263017	0.278004	-0.0149869
TGFBR3	3	3	4.75974	0.938586	1	0.822969	-0.218899	0.277569	-0.0586697
CFP	11	10	5.28836	0.54297	0.0710052	0.451183	-0.230094	0.277265	-0.047171
LSM14B	24	13	2.30938	0.48976	0.0865697	0.29321	-0.347118	0.277108	0.0700104
PDK1	20	15	5.49299	0.12664	0.000122511	0.0598669	-0.345025	0.275745	0.0692799
STMN1	13	9	-0.538142	0.881534	0.206548	0.800522	-0.240492	0.274207	-0.0337158
JUNB	9	9	-4.20319	0.645097	1	0.841217	-0.135435	0.273828	-0.138393
PRAM1	5	3	0.900266	0.865573	0.345338	0.786765	-0.12618	0.273475	-0.147295
MOCOS	7	6	-0.71326	0.944402	0.857857	0.87596	-0.0561534	0.272341	-0.216187
CDC42SE1	2	2	-9.47799	0.954608	1	0.860937	-0.189203	0.272275	-0.0830727
PTPN7	8	7	-0.79452	0.863137	0.945609	0.758507	0.0782069	0.270442	-0.348649
SMC6	19	7	-5.44468	0.846871	0.946437	0.862015	0.167838	0.270073	-0.43791
ATXN7	2	2	2.07282	0.94911	1	0.722443	0.161216	0.269419	-0.430635
RPL37	4	3	-6.59169	0.965608	1	0.859876	-0.0237126	0.269281	-0.245569
CYBB	15	13	8.27759	0.891164	0.671903	0.700607	-0.151607	0.269266	-0.117658
TNIP2	10	5	7.75183	0.9539	1	0.854451	0.0333667	0.269105	-0.302472
LBR	13	13	0.404814	0.558422	0.672143	0.537975	-0.276953	0.268797	0.00815582
DHCR24	19	14	5.67546	0.940687	1	0.768861	-0.0723215	0.268375	-0.196053
ERO1L	33	20	7.24984	0.450961	0.000107726	0.268076	-0.236953	0.267835	-0.0308828
CD40	3	3	4.43479	0.965608	1	0.829358	-0.0586929	0.267092	-0.208399
AURKA	4	3	-0.303121	0.727102	0.676768	0.741265	-0.358854	0.266515	0.0923399
DECR1	34	13	4.74767	0.279522	0.000242004	0.410421	-0.280042	0.266322	0.0137199
RRP1B	19	15	6.63899	0.651105	0.140994	0.405451	-0.195707	0.266134	-0.0704269
RPL4	56	22	3.98744	0.737398	0.481932	0.575671	-0.0996031	0.265111	-0.165508
GLYATL1	2	2	-8.99618	0.965608	0.977536	0.844665	-0.196247	0.264698	-0.0684509
CEBPB	13	9	1.87854	0.0734858	0.000156378	0.0155309	-0.428008	0.264496	0.163511
TNFAIP8	10	5	-0.969088	0.948907	0.296022	0.337943	-0.132614	0.264388	-0.131774
CDH3	8	6	-0.76252	0.278815	0.0115766	0.422681	-0.510102	0.26428	0.245822
TRMU	11	8	6.16678	0.753504	1	0.822874	-0.128117	0.264093	-0.135976
CASP10	20	14	7.95191	0.458528	0.0278773	0.246154	-0.260141	0.263101	-0.00296004
RNF114	16	7	2.23919	0.9539	1	0.572517	-0.0376476	0.262766	-0.225118
FAM210B	4	4	1.68119	0.942409	1	0.610577	-0.268692	0.26232	0.00637201
ANKRD22	2	2	5.49338	0.766232	0.744886	0.537499	-0.302916	0.262047	0.0408688
HK2	54	37	7.65915	0.636791	0.00219235	0.484779	-0.209804	0.261268	-0.0514637
PKLR	9	6	-3.13062	0.877592	0.811179	0.844665	-0.215121	0.260838	-0.0457167
GRN	14	8	4.57857	0.924395	1	0.844594	0.049908	0.260697	-0.310605
ZNF768	10	7	-2.12869	0.9539	1	0.87401	0.0544906	0.2597	-0.314191
RBM34	9	6	-0.233026	0.94911	1	0.612517	-0.122868	0.258539	-0.135671
RPL7L1	10	5	4.21513	0.379643	0.0457044	0.404122	-0.165472	0.257763	-0.0922904
STBD1	10	10	-0.438578	0.763365	1	0.776868	0.109392	0.257646	-0.367038
RPLP1	16	11	-4.53029	0.948907	0.867969	0.873554	0.0189655	0.257479	-0.276445
SLC25A19	2	2	-8.26176	0.911555	0.690176	0.747436	0.0378632	0.257268	-0.295132
TAF1	8	4	-7.58779	0.823819	0.954566	0.88359	0.353836	0.257255	-0.611091
IGHV1OR21-1	5	5	0.39907	0.912373	1	0.692487	0.109754	0.255828	-0.365582
TMEM177	3	3	-9.2153	0.820181	0.899033	0.692487	0.0194337	0.254877	-0.274311
REXO4	11	11	2.04344	0.199142	7.94322e-05	0.0550442	-0.342002	0.254594	0.0874081
TEX2	14	9	1.70991	0.826354	0.521997	0.88359	0.0362097	0.25446	-0.29067
SPINT2	6	4	2.75065	0.9539	1	0.70594	-0.182939	0.254196	-0.0712577
MSL2	3	2	-0.712646	0.249531	0.140788	0.42206	-0.417097	0.25354	0.163557
DERL1	3	2	3.23167	0.823819	0.817454	0.659161	-0.273858	0.253352	0.0205061
SDF2L1	10	6	11.4703	0.921418	0.984855	0.842161	0.209626	0.253319	-0.462945
WDR76	3	2	-7.2703	0.954608	1	0.857961	0.0551337	0.252899	-0.308032
EXTL2	3	3	-1.47096	0.48976	0.487483	0.346789	-0.217997	0.252649	-0.0346518
ISG20	10	9	7.48495	0.520459	0.0136203	0.437678	-0.267251	0.252628	0.0146235
BOLA3	6	5	-0.171877	0.880076	0.938882	0.842641	-0.108975	0.252211	-0.143236
VIMP	5	4	3.04774	0.893222	1	0.796096	-0.0786949	0.252141	-0.173446
BIRC5	2	2	-0.593032	0.458528	0.520712	0.285349	-0.499261	0.25199	0.247271
PROM1	21	17	1.5097	0.417934	0.00814291	0.231032	-0.456704	0.25179	0.204914
TMEM57	9	6	-4.28341	0.94911	1	0.881966	0.12744	0.251712	-0.379152
HERC6	4	3	0.214893	0.9539	1	0.826782	0.198751	0.250791	-0.449541
TICAM1	3	3	-2.00734	0.94911	0.892688	0.679753	0.190194	0.250311	-0.440505
PYROXD2	6	4	2.91268	0.844805	0.718056	0.700607	0.150845	0.24922	-0.400065
GALNS	25	18	1.64725	0.345163	0.0496965	0.446389	-0.118321	0.24838	-0.130059
DESI1	2	2	-4.71976	0.724978	0.604818	0.747196	-0.190157	0.248117	-0.0579591
ATAD3A	41	21	5.84348	0.94911	1	0.692487	-0.0154926	0.24774	-0.232248
XP_003403590.1;XP_003403715.1	3	2	-2.98538	0.870634	0.950789	0.555148	-0.23039	0.247281	-0.0168915
SELT	4	4	0.141417	0.82467	0.948939	0.839758	0.0014728	0.246831	-0.248303
FADS2	8	7	4.50866	0.558422	0.145021	0.537975	-0.639565	0.246766	0.392799
EPHB3	17	15	5.42832	0.356768	0.0280867	0.138213	-0.396279	0.24652	0.14976
PRG4	10	9	3.33126	0.826354	0.39857	0.697879	-0.190955	0.245822	-0.0548672
ASS1	39	27	11.3543	0.333222	2.75557e-10	0.182656	-0.563993	0.245087	0.318907
ABCD1	7	6	-4.22898	0.927478	1	0.717486	-0.0591925	0.245014	-0.185822
SPDEF	6	3	-10.8249	0.924395	0.786431	0.636774	0.152321	0.244735	-0.397056
SMAP1	11	4	-3.16598	0.965608	1	0.874138	-0.0919504	0.244362	-0.152412
HK3	35	26	6.63293	0.390152	8.67212e-06	0.190899	-0.340546	0.244312	0.096234
KDM3A	24	17	-0.49911	0.0660172	1.88434e-05	0.3073	-0.321704	0.244236	0.0774683
TUT1	11	4	-5.49371	0.9539	1	0.679753	-0.193351	0.244144	-0.0507924
DHFR	13	8	1.34181	0.846066	1	0.711308	-0.0801924	0.244043	-0.163851
IMPA2	6	5	0.105114	0.94911	0.0140265	0.574752	-0.169454	0.243973	-0.0745192
DNAJB2	13	6	3.18437	0.884848	1	0.869073	0.238879	0.243283	-0.482162
SNRPG	7	3	-2.91343	0.9539	1	0.869073	0.0214767	0.24291	-0.264387
RPS7	42	18	-8.88473	0.808648	0.313214	0.496526	-0.0727004	0.242655	-0.169954
CHEK2	14	11	2.08454	0.93061	0.401299	0.501805	-0.145568	0.241999	-0.0964318
SERPINE1	3	3	0.309485	0.945541	0.428795	0.808197	-0.271532	0.241986	0.029546
CDA	5	4	-1.23239	0.612904	0.568335	0.725068	-0.274544	0.240717	0.0338264
TEK	2	2	-7.96705	0.963336	1	0.854301	0.166006	0.240698	-0.406704
C9orf41	4	3	-2.38078	0.9539	0.475593	0.836529	0.245007	0.240142	-0.485149
S100A2	2	2	-2.45537	0.64745	0.830323	0.466733	-0.855336	0.239958	0.615379
RACGAP1	12	6	5.2026	0.215657	0.00562949	0.208838	-0.346811	0.239884	0.106926
SARDH	16	15	5.06366	0.806591	0.956137	0.612686	0.00494315	0.239876	-0.244819
PAICS	53	31	-0.168573	0.344484	0.135242	0.396128	-0.116641	0.239293	-0.122653
MCM4	56	30	9.39575	0.249531	1.53477e-07	0.17873	-0.276578	0.239269	0.0373091
GPT2	18	16	8.64255	0.0637585	8.42173e-12	0.0204047	-0.680819	0.238961	0.441858
MCM7	50	27	5.28625	0.299798	2.60148e-08	0.283086	-0.26431	0.238863	0.0254472
RRP15	11	5	0.503076	0.948907	1	0.516646	-0.185107	0.238398	-0.0532914
NCAPD2	34	22	8.46301	0.103471	1.37487e-11	0.0281743	-0.43518	0.237685	0.197495
NFXL1	18	14	5.15404	0.940687	1	0.869689	0.0876185	0.237498	-0.325117
DDOST	21	12	4.25108	0.598491	0.302305	0.455579	-0.159186	0.23744	-0.0782542
RFC1	33	13	2.33728	0.956028	0.938882	0.339484	-0.0223433	0.237327	-0.214984
RFX3	5	3	-10.8489	0.716661	0.771271	0.725452	-0.312114	0.237152	0.074962
ATP1B3	14	11	5.56544	0.765996	0.216188	0.598935	-0.195487	0.236823	-0.0413354
CIAPIN1	25	10	3.817	0.924395	1	0.771537	-0.188527	0.236627	-0.0481
MANBA	25	18	10.4548	0.636791	0.111707	0.496526	0.00518049	0.236106	-0.241287
CLOCK	3	2	-17.8378	0.729624	0.567846	0.841833	0.325707	0.236102	-0.56181
RNASE2	2	2	1.50245	0.877592	0.935739	0.648709	0.0943323	0.235991	-0.330323
DCAF13	20	10	0.409792	0.572004	0.118567	0.247128	-0.20656	0.235976	-0.0294162
PRRC2B	33	12	2.25426	0.884848	0.444347	0.799564	0.112916	0.235861	-0.348777
GBA	32	14	1.62822	0.299798	0.0113206	0.148172	-0.231674	0.23464	-0.00296569
KRT16	41	25	2.62488	0.614378	0.00416483	0.66188	-0.469123	0.234539	0.234583
ZBP1	2	2	-1.03227	0.94911	1	0.654327	-0.0684379	0.23429	-0.165852
PKP1	27	24	5.75194	0.463279	0.000158316	0.428729	-0.442336	0.234142	0.208194
WDR12	23	13	0.628957	0.215657	0.00477243	0.370951	-0.222848	0.233917	-0.0110696
NUSAP1	3	2	-16.0041	0.965608	1	0.70531	-0.0556417	0.233649	-0.178008
AGTPBP1	5	3	-8.25849	0.708415	0.65845	0.790146	-0.287628	0.233073	0.0545544
YTHDC1	20	12	8.48935	0.818896	0.889749	0.842472	0.244433	0.232915	-0.477348
APOBEC3A;APOBEC3A_B	5	5	-0.239301	0.927478	1	0.854451	-0.255307	0.232876	0.0224306
CDCA8	4	2	-5.75832	0.498531	0.724367	0.615754	-0.487899	0.232765	0.255134
DPP7	31	18	8.3922	0.117279	4.54453e-07	0.0466977	0.359455	0.232567	-0.592021
XPO5	52	33	7.04195	0.249531	4.00895e-06	0.2906	-0.259076	0.232469	0.0266067
UBN1	11	5	-4.85261	0.9539	0.999821	0.88359	0.0645966	0.232136	-0.296732
NDUFAF5	8	5	-4.36724	0.710093	0.461174	0.39386	-0.121792	0.232094	-0.110302
ICAM3	7	5	1.33419	0.9539	1	0.874386	0.275149	0.23191	-0.50706
LIMD2	7	3	1.17628	0.599022	0.33694	0.298339	-0.32308	0.231767	0.0913125
PPM1G	28	14	2.64641	0.946673	1	0.69	-0.0216822	0.231291	-0.209609
TFB2M	17	16	3.75618	0.409106	0.0648624	0.464066	-0.22533	0.230954	-0.00562364
DDX10	18	11	0.921305	0.567293	0.202499	0.445434	-0.174042	0.229877	-0.0558347
P4HA1	52	30	6.77639	0.12664	2.2508e-12	0.105363	-0.387278	0.229863	0.157415
DUSP14	2	2	1.78675	0.930787	1	0.821582	-0.241153	0.229554	0.0115998
XP_003403878.1	4	2	4.44847	0.940687	1	0.792902	-0.0856529	0.228677	-0.143025
PNKD	8	4	-7.82861	0.789954	0.932221	0.616154	-0.107275	0.228566	-0.121291
CLCN7	7	4	0.40056	0.940687	1	0.805433	0.138573	0.228055	-0.366628
NIPSNAP1	39	22	-2.12357	0.78375	1	0.627894	0.00664909	0.227966	-0.234615
LIMK2	19	10	2.21146	0.0734858	8.03669e-05	0.283625	-0.325936	0.227281	0.0986545
NCF4	22	11	8.68613	0.631667	0.110867	0.441135	-0.196557	0.22725	-0.0306935
CHMP1A	13	8	6.94637	0.9539	0.828622	0.841217	-0.093494	0.226725	-0.133231
GAPDHS	14	10	1.28593	0.94911	1	0.794602	-0.132607	0.22647	-0.0938637
CDAN1	5	4	-4.78546	0.965608	1	0.860897	0.0723971	0.226243	-0.29864
ATAD3C	17	8	1.67919	0.911555	0.967111	0.75351	-0.0416534	0.226058	-0.184404
TDRKH	14	7	-1.34551	0.627146	0.178458	0.741045	-0.0990464	0.225636	-0.126589
WBP4	7	3	-6.49758	0.965608	1	0.876674	-0.114814	0.225476	-0.110662
PHIP	44	24	6.61646	0.936215	1	0.855677	0.0517823	0.225303	-0.277085
PFKP	57	35	9.01633	0.193373	2.4993e-10	0.123859	-0.396057	0.225241	0.170817
MCM2	46	25	10.1698	0.34932	1.18512e-06	0.263156	-0.266161	0.22456	0.0416013
ACBD5	16	14	3.49421	0.567293	0.216998	0.555834	0.0411038	0.224464	-0.265567
GALNT3	9	7	5.42928	0.863137	0.96933	0.694777	-0.282482	0.224405	0.0580771
MCM6	52	33	6.8883	0.409106	3.53884e-05	0.222115	-0.257816	0.224058	0.0337577
HMGCS2	22	20	12.0619	0.749314	0.0509891	0.636774	0.445104	0.223905	-0.669008
SEPT3	15	10	1.583	0.880076	0.121372	0.625332	-0.225294	0.223874	0.00142003
TXNDC5	65	32	2.11978	0.451219	0.0102989	0.362948	-0.279192	0.223407	0.0557855
TOMM20	4	3	-8.05103	0.953463	0.792054	0.661993	-0.0393037	0.222437	-0.183134
HMGB3	29	15	2.8178	0.658026	0.0370044	0.489109	-0.267916	0.221672	0.046244
DAPK2	8	6	3.25944	0.529797	0.325544	0.856591	-0.294961	0.221309	0.073652
NOC3L	13	13	6.18389	0.953463	1	0.756233	-0.0115161	0.221256	-0.20974
ITGAX	34	19	3.39479	0.628325	0.120902	0.722728	-0.0717522	0.221194	-0.149442
LSP1	25	13	4.82378	0.802442	0.344347	0.698479	-0.197465	0.220969	-0.0235044
LYRM1	6	5	2.25243	0.911555	1	0.87596	-0.012061	0.220914	-0.208853
NAMPT	53	21	14.8425	0.215657	4.05396e-10	0.217533	-0.366702	0.220394	0.146309
TMEM199	4	3	-17.7321	0.954608	1	0.877446	-0.0522054	0.220059	-0.167853
DDX18	41	21	4.01243	0.672175	0.0223798	0.527934	-0.151187	0.219352	-0.0681649
NUPR1	2	2	1.28548	0.823819	0.926037	0.724191	0.315538	0.219159	-0.534697
RAD51AP1	2	2	-2.04749	0.94911	1	0.712657	-0.230849	0.219109	0.0117403
KNTC1	18	10	1.30931	0.698304	1	0.69486	-0.191514	0.218567	-0.0270531
PEX13	3	3	-7.6297	0.940687	0.721133	0.772367	0.0988256	0.218518	-0.317344
CECR5	28	10	3.51709	0.299798	0.000764105	0.211351	-0.317606	0.218381	0.0992253
ZFYVE1	29	11	0.445163	0.963336	1	0.883286	0.0472257	0.217856	-0.265081
CHTOP	6	3	-7.36215	0.94911	1	0.720788	-0.175574	0.217453	-0.0418794
YBEY	4	3	-5.6968	0.869977	1	0.790212	-0.114919	0.217005	-0.102086
PRDX4	32	13	0.347001	0.400625	0.00756415	0.392625	-0.303615	0.216969	0.0866458
CA3	12	11	9.05292	0.965608	1	0.838472	-0.066989	0.216906	-0.149917
CRIPT	6	4	6.25103	0.964287	1	0.864918	-0.0726127	0.21659	-0.143978
C14orf159	26	21	10.4203	0.636791	0.423872	0.479052	0.187978	0.215558	-0.403536
SLC30A9	8	7	2.90542	0.823819	1	0.831151	0.1137	0.215481	-0.329181
APC	2	2	2.02949	0.791545	0.904411	0.460846	0.241343	0.214758	-0.456101
ANP32E	11	6	8.59078	0.860682	0.423872	0.782859	-0.159292	0.214758	-0.0554653
ZFAND2B	5	3	-3.80797	0.96089	1	0.819219	0.000911907	0.213585	-0.214497
SAP30	6	4	0.0135379	0.965608	1	0.617779	-0.101111	0.213551	-0.11244
RASSF5	7	6	4.50362	0.744564	0.529162	0.496526	-0.174805	0.213099	-0.0382936
RMND1	12	12	11.2574	0.940687	0.546262	0.768023	0.206626	0.212857	-0.419483
NOLC1	37	25	14.7728	0.965608	1	0.845324	0.103298	0.21274	-0.316038
RPL5	37	12	2.19592	0.94911	0.689966	0.834231	-0.0521567	0.211936	-0.159779
SEMA4C	2	2	-2.94909	0.9539	1	0.672406	0.132015	0.211457	-0.343473
ANLN	27	21	4.16128	0.215657	0.00132724	0.304243	-0.50842	0.211264	0.297156
SIN3B	14	3	4.08078	0.965608	1	0.829358	0.309504	0.21076	-0.520264
FAU	9	2	2.80231	0.884848	0.973555	0.82203	-0.268045	0.210696	0.0573498
MT2A	9	8	6.1874	0.9539	0.946437	0.697502	-0.213463	0.210595	0.00286871
YTHDF1	27	8	8.25417	0.963336	1	0.772367	0.00841812	0.210537	-0.218956
F9	17	14	9.89435	0.766232	0.608301	0.632545	-0.209587	0.210276	-0.000689015
TTN	4	3	-4.59344	0.959934	1	0.774944	0.127983	0.210025	-0.338008
UGGT2	11	4	-6.68283	0.965608	1	0.857961	0.0474146	0.209912	-0.257327
NOP56	52	18	5.99343	0.82467	0.473017	0.611975	-0.0330509	0.209655	-0.176605
NKRF	32	21	7.88076	0.512042	0.00244939	0.404122	-0.267346	0.209353	0.0579935
SCAF1	14	7	-0.448928	0.965608	1	0.857961	-0.00894203	0.209111	-0.200169
FOXJ2	4	3	-2.32353	0.965608	1	0.697879	0.131669	0.209022	-0.340691
SOX10	5	5	2.07128	0.543751	0.2064	0.470872	-0.535693	0.209013	0.32668
ACOX1	38	18	14.7912	0.670865	0.0187186	0.540928	-0.229796	0.20887	0.0209257
IKBKE	5	4	-3.65221	0.853762	0.955891	0.64146	-0.0392159	0.208741	-0.169525
B4GALT3	3	2	-0.118078	0.965608	1	0.841442	-0.000896129	0.20845	-0.207554
KIAA0101	5	5	2.46588	0.783544	0.916416	0.695411	-0.289157	0.208226	0.0809302
CPT1A	32	27	10.7636	0.913903	1	0.657346	0.0872801	0.207746	-0.295026
RRP9	19	11	-1.22406	0.909644	0.787489	0.85379	0.164072	0.207728	-0.3718
EVI2B	2	2	-1.92121	0.954608	1	0.838472	-0.0671775	0.20742	-0.140243
TMED2	17	7	5.8758	0.954608	1	0.794602	0.246026	0.207063	-0.453089
BSG	9	8	2.42527	0.636791	0.535507	0.599885	-0.203249	0.206298	-0.00304908
SMPDL3B	6	5	0.959464	0.940687	0.917298	0.66738	-0.0427532	0.206056	-0.163303
NCAPH	21	16	5.73574	0.165879	1.19805e-05	0.0946482	-0.453859	0.205715	0.248144
SLC38A10	6	4	-6.37377	0.869977	0.878316	0.717835	0.317031	0.205537	-0.522568
MAN2B1	54	23	3.53082	0.115704	4.14755e-07	0.103859	-0.250843	0.205511	0.0453326
ALYREF	26	6	5.27426	0.965608	1	0.885705	0.0774231	0.205432	-0.282855
ASNS	28	22	12.9045	0.215657	3.04021e-08	0.217533	-0.460547	0.204995	0.255552
MAP3K8	4	3	-3.17711	0.912162	1	0.7262	-0.0206184	0.204484	-0.183865
TMEM223	2	2	-13.1801	0.798246	0.738893	0.591711	0.152533	0.203928	-0.356462
SAP18	21	12	10.7111	0.963336	1	0.856591	0.146783	0.203864	-0.350647
FDX1	8	5	-0.881197	0.965608	1	0.856226	0.00853488	0.203527	-0.212062
COQ7	9	6	0.831111	0.884848	0.917648	0.636774	-0.138074	0.203398	-0.0653241
FOXK2	16	7	-4.71194	0.940687	1	0.831332	0.156032	0.203315	-0.359346
PI4K2B	6	4	1.39087	0.820181	0.65845	0.818704	-0.122189	0.203012	-0.080823
ASB13	3	2	-4.00255	0.85853	0.87844	0.692248	0.494077	0.202486	-0.696563
SRSF2	11	6	6.45829	0.963312	0.899611	0.842269	0.136261	0.202373	-0.338634
ZC3H15	31	10	-0.496432	0.9539	0.898898	0.501769	-0.0537006	0.202258	-0.148558
RUSC1	5	4	-2.16748	0.93061	1	0.629661	0.0278366	0.202112	-0.229949
ZNF668	4	4	-2.3838	0.94911	0.908573	0.841845	-0.128993	0.201896	-0.0729035
CCL5	4	3	1.91416	0.789954	0.800397	0.660944	-0.297658	0.201594	0.0960641
YIPF4	3	3	-0.371706	0.657608	0.50436	0.620499	-0.0287703	0.201447	-0.172677
MOGS	38	27	3.12994	0.668222	0.100589	0.474522	-0.0815513	0.20127	-0.119718
ZNF592	20	12	0.159712	0.630203	0.309311	0.778857	-0.211822	0.20104	0.0107821
LACC1	9	5	-7.94326	0.94911	1	0.882811	-0.000277777	0.200903	-0.200625
SLC16A1	2	2	-2.2751	0.91061	1	0.677614	-0.204713	0.200694	0.0040197
LSM14A	20	13	-0.392797	0.94911	1	0.525403	-0.0747862	0.200628	-0.125842
SCAMP3	16	7	-0.752921	0.96089	1	0.85379	0.191646	0.200596	-0.392242
EIF4G1	101	41	6.05911	0.9539	0.703621	0.458084	-0.0836723	0.200546	-0.116874
MFI2	11	9	4.54114	0.506165	0.011119	0.38145	-0.622599	0.200503	0.422096
PPM1J	2	2	-9.61137	0.924395	1	0.842472	0.0901792	0.200493	-0.290672
NAGLU	15	11	2.72686	0.627915	0.774448	0.670039	0.0951914	0.200237	-0.295428
AKR1C2	28	20	13.1062	0.877592	0.467999	0.679753	-0.365019	0.200127	0.164892
UHRF1	29	18	8.01666	0.450263	0.00109099	0.648709	-0.348892	0.199974	0.148919
SLC35B3	2	2	-8.83729	0.965608	1	0.874386	0.183287	0.199944	-0.383231
CDK1	21	12	7.79418	0.249531	0.000168445	0.111678	-0.401824	0.199797	0.202027
EML4	55	37	9.27185	0.78375	0.276394	0.404122	-0.179185	0.199791	-0.0206064
TFEB	10	6	0.185277	0.965608	1	0.792212	0.0491828	0.199541	-0.248724
PRPF38B	17	8	4.02613	0.951353	1	0.821158	-0.0594101	0.199154	-0.139744
AKAP8	25	14	-2.90582	0.953463	1	0.865418	-0.0329043	0.198986	-0.166082
RPL21	18	6	-8.2252	0.951353	1	0.87236	0.142288	0.198897	-0.341185
ZMYND8	42	26	0.247761	0.763365	0.313214	0.443432	-0.0990835	0.198731	-0.0996472
RRS1	12	8	2.57821	0.918736	1	0.57029	-0.114661	0.198293	-0.0836325
COQ9	10	7	0.136187	0.94911	1	0.856523	-0.0256193	0.198108	-0.172489
CD38	10	10	5.53281	0.965608	1	0.694777	-0.0359486	0.198045	-0.162097
TACC3	21	13	0.417401	0.419355	0.0228435	0.487874	-0.257216	0.197797	0.059419
PPDPF	3	2	-8.68831	0.938586	1	0.859978	0.0840255	0.197796	-0.281821
KRR1	11	8	-2.05535	0.4762	0.538094	0.35861	-0.0928117	0.197692	-0.104881
FANCI	21	15	1.77492	0.406833	0.011138	0.652392	-0.328867	0.197417	0.131449
TMX3	17	12	0.49585	0.67606	0.401165	0.709555	-0.075723	0.19679	-0.121067
NOP58	43	16	3.97172	0.916972	0.900649	0.540069	-0.0161557	0.196676	-0.180521
TAF1L	5	3	-9.07265	0.956028	1	0.732547	0.133519	0.196529	-0.330048
FDFT1	15	11	2.11566	0.940687	1	0.622511	-0.167343	0.19627	-0.0289269
SLC4A1AP	27	19	1.56882	0.419355	0.00302994	0.129408	-0.197429	0.196226	0.00120293
PES1	21	16	2.74825	0.82467	0.227915	0.387894	-0.109051	0.196043	-0.086992
CCL18	3	2	-0.655892	0.728245	1	0.555834	-0.366751	0.195679	0.171073
CD2	3	3	0.345001	0.940687	0.86076	0.868752	0.291711	0.195439	-0.487151
TPD52L1	17	10	9.613	0.963336	0.830323	0.814925	-0.106611	0.195113	-0.0885026
LMBRD2	2	2	-1.00156	0.667463	0.5328	0.617779	0.508181	0.194757	-0.702938
APP	30	25	6.58986	0.279522	3.82344e-07	0.270243	-0.376973	0.194672	0.182301
SAMD1	13	5	0.825324	0.9539	1	0.85379	0.0988308	0.194647	-0.293478
MARCKSL1	12	7	9.00282	0.965608	1	0.85379	0.13185	0.194247	-0.326097
ADAMTS4	8	6	-3.92959	0.515444	0.917648	0.515606	-0.2932	0.194205	0.0989955
OVOL2	2	2	-1.41668	0.965608	1	0.866426	-0.104278	0.193836	-0.0895586
NCL	90	36	8.74184	0.965608	1	0.87596	0.142099	0.193688	-0.335788
AP1S3	3	3	-5.58356	0.94911	1	0.707811	-0.00195481	0.193246	-0.191291
PSTPIP1	9	7	-0.962415	0.78375	1	0.496526	-0.209009	0.192781	0.016228
LMTK2	2	2	-12.4949	0.85997	0.729295	0.811262	-0.174756	0.192019	-0.0172632
DHX57	28	14	-0.517499	0.763365	0.130092	0.301447	-0.151651	0.19196	-0.0403091
NOL7	5	3	-14.4981	0.923438	1	0.823691	-0.00344638	0.191791	-0.188344
AIMP2	19	7	9.31486	0.9539	1	0.784771	0.175336	0.191751	-0.367087
ZADH2	14	12	3.27004	0.526476	0.236209	0.59501	0.243935	0.191409	-0.435344
LDHB	60	18	6.82868	0.0712686	9.7008e-15	0.15657	-0.518792	0.191324	0.327468
TMEM214	21	15	7.23522	0.945541	1	0.85379	-0.0352061	0.190897	-0.155691
PPAN;PPAN-P2RY11	4	3	-13.0687	0.963312	1	0.796096	0.0431148	0.190827	-0.233942
RNF138	2	2	1.72676	0.965608	1	0.870392	0.0744287	0.190824	-0.265253
SMPD4	16	11	-0.842711	0.948907	1	0.834231	0.0411864	0.190762	-0.231948
SRCIN1	23	16	5.96525	0.894937	0.948939	0.581114	0.114693	0.190409	-0.305101
RBP1	19	11	12.5385	0.927478	0.693372	0.784086	-0.256363	0.190232	0.0661311
NDC1	5	3	-1.23658	0.965608	1	0.837141	0.0427777	0.190175	-0.232953
CMSS1	11	9	4.92709	0.607379	0.431104	0.542322	-0.189467	0.190067	-0.000599326
AP5S1	7	3	-4.88086	0.906681	1	0.805256	0.468162	0.190022	-0.658184
RAB1A	31	7	10.9327	0.963336	1	0.878319	0.200514	0.189855	-0.390369
CMTM4	2	2	-0.0144954	0.965608	1	0.877089	0.000873071	0.189602	-0.190475
MTPAP	19	12	-1.59374	0.830024	0.0380542	0.724035	-0.161815	0.189533	-0.0277177
ZFP36L2	11	5	-1.31481	0.958485	0.999082	0.604941	0.0275364	0.189486	-0.217022
DRG1	25	14	3.15184	0.233541	0.00250126	0.152813	-0.185122	0.18924	-0.00411888
HMCES	24	12	-1.47876	0.543751	0.020135	0.595691	-0.145079	0.188961	-0.0438813
RPS10P5	14	5	0.738763	0.965608	1	0.830254	0.147473	0.188783	-0.336257
HPCAL4	3	3	-2.29275	0.933815	0.89944	0.830692	-0.281231	0.188643	0.0925873
PFKFB3	22	15	-1.41268	0.219626	0.0275494	0.34314	-0.239276	0.18859	0.0506857
ASF1B	5	3	-0.255038	0.936215	0.946437	0.824109	-0.195097	0.188564	0.0065324
COX20	3	3	-4.20325	0.872352	0.899611	0.796671	-0.0904186	0.188325	-0.0979062
ZNF143	12	6	-2.8305	0.962105	0.774448	0.856616	0.125203	0.188033	-0.313236
PHF5A	14	5	-2.02889	0.953463	1	0.535123	-0.053867	0.188026	-0.134159
AGK	24	11	1.26028	0.9539	1	0.869073	0.0967329	0.187632	-0.284365
IGKV1-5	2	2	-6.44298	0.965608	1	0.829426	-0.0671442	0.187624	-0.12048
FAM126B	5	4	-9.36559	0.808648	1	0.859978	0.00190204	0.187212	-0.189114
RPL36A;RPL36A-HNRNPH2	7	6	7.05135	0.965608	1	0.837706	0.0908546	0.187042	-0.277897
XP_003403879.1	19	15	4.92859	0.858156	1	0.600917	-0.163734	0.186889	-0.0231552
PLG	94	53	14.4361	0.823819	0.737712	0.782859	-0.197473	0.186748	0.0107256
MARC1	11	8	2.20508	0.808648	0.454867	0.763964	-0.210304	0.186655	0.0236494
SEPN1	3	2	-4.86615	0.823819	0.973555	0.756898	-0.107321	0.18606	-0.0787393
PPIL1	13	5	-0.488878	0.958317	1	0.847623	0.139008	0.185843	-0.324851
PLEK2	5	3	-2.17282	0.940687	1	0.829358	-0.165796	0.185321	-0.0195249
ACAA2	40	23	9.82731	0.48976	0.00990391	0.453201	-0.261447	0.185316	0.0761309
KIAA0907	12	6	-10.8243	0.940687	1	0.725452	-0.139902	0.184633	-0.0447313
LRIF1	9	6	-6.98519	0.627915	0.132472	0.717835	-0.0814783	0.184584	-0.103106
TMEM120A	4	3	-6.95923	0.940501	1	0.657346	-0.294935	0.184504	0.110431
NOP2	24	19	4.81914	0.772455	0.736065	0.369217	-0.174608	0.184417	-0.00980845
FAM83F	8	6	0.658556	0.963336	1	0.637124	-0.00963671	0.184381	-0.174744
CIRH1A	26	18	3.19548	0.741	0.127128	0.582665	-0.122006	0.184324	-0.0623178
DYSF	34	22	5.48679	0.765996	0.0540761	0.741045	-0.228172	0.184287	0.0438849
BCAT1	14	8	5.01864	0.824758	0.475593	0.423516	-0.196561	0.184144	0.0124163
CFHR5	16	12	4.89774	0.940687	0.915041	0.829358	-0.120224	0.183891	-0.0636671
RPS16	28	11	0.827456	0.965608	1	0.862015	0.0363168	0.183466	-0.219782
HIST1H2BH;HIST2H2BF	34	12	-1.58564	0.911555	0.917648	0.687576	0.264695	0.183446	-0.448141
NCAPG	17	15	2.00494	0.113765	0.00251803	0.0753341	-0.415275	0.183442	0.231833
ECT2	13	10	0.130894	0.146261	0.0582808	0.528935	-0.485678	0.183438	0.30224
CRYM	9	9	6.62919	0.965608	1	0.851382	-0.00222939	0.183284	-0.181054
SDAD1	15	10	5.69914	0.936663	1	0.881966	-0.0125485	0.183282	-0.170733
PHYH	15	9	9.68013	0.946673	1	0.807741	-0.111185	0.183135	-0.0719506
ZNF184	5	4	-7.07532	0.898696	0.863401	0.664476	0.273662	0.182992	-0.456654
LMAN1	31	17	5.78053	0.94911	1	0.756407	0.106533	0.182914	-0.289447
POFUT2	16	10	0.497939	0.940687	1	0.741045	-0.0671803	0.182835	-0.115655
COLGALT1	43	25	6.40444	0.317108	3.15231e-05	0.156687	-0.279022	0.182712	0.09631
UBXN4	13	8	-0.847443	0.965608	1	0.862649	0.143108	0.182698	-0.325807
SHMT2	49	18	10.9481	0.0637585	6.78586e-13	0.0180556	-0.369509	0.182324	0.187184
SLBP	6	3	-6.21295	0.936663	1	0.683812	-0.2028	0.182323	0.0204763
CALML5	27	13	13.1849	0.843428	0.535507	0.581114	-0.470302	0.182098	0.288204
AIF1L	12	11	5.96508	0.41731	0.184358	0.259252	-0.520506	0.181936	0.33857
CXCL9	3	3	-0.559299	0.351319	0.107812	0.387894	-0.910152	0.181687	0.728465
RPS23	21	6	-4.86349	0.963336	0.862303	0.736988	-0.0696046	0.181651	-0.112047
SF3A2	25	8	-2.26139	0.9539	1	0.717835	0.206408	0.181592	-0.388
ATP5J	15	5	-4.49905	0.912162	1	0.870737	-0.308836	0.181201	0.127635
RPS19	25	8	-2.63792	0.965608	1	0.860937	0.00364091	0.181147	-0.184788
ZNF805	6	6	3.62825	0.692766	0.723357	0.552746	0.424835	0.181129	-0.605964
KEAP1	16	12	5.61413	0.820181	1	0.581114	-0.161853	0.180902	-0.0190492
CXorf56	10	4	2.74937	0.965608	1	0.713536	-0.0528563	0.180552	-0.127695
KRT7	100	43	10.0196	0.652379	7.19517e-05	0.700607	-0.414175	0.180319	0.233856
FIP1L1	21	5	3.7122	0.965608	1	0.832172	0.0349564	0.180246	-0.215203
TTK	5	4	-2.84616	0.218654	0.177197	0.167933	-0.479595	0.180222	0.299373
EIF2A	43	20	-0.228115	0.339545	0.00482008	0.147627	-0.119974	0.180056	-0.0600813
EPHB4	16	8	-3.54432	0.450671	0.359519	0.772367	-0.306744	0.17999	0.126754
GPSM3	5	4	-6.65901	0.820181	0.475593	0.583325	-0.233042	0.179909	0.0531338
APOBEC3B	7	6	0.337036	0.541394	0.651543	0.772367	-0.466317	0.17986	0.286457
POU2F2	4	3	-6.44264	0.789954	0.581685	0.821778	-0.00149102	0.179694	-0.178203
PBXIP1	21	17	5.71708	0.567293	0.370049	0.442406	-0.221879	0.179624	0.0422551
CHTF18	18	12	-5.94249	0.691599	1	0.739448	-0.137682	0.179575	-0.0418927
SMIM12	5	4	-10.5076	0.965608	1	0.824313	-0.0719589	0.179568	-0.107609
PLAU	14	6	3.78421	0.345163	0.0276349	0.610164	-0.342432	0.179455	0.162977
ATP6V0A4	3	3	-6.64332	0.965608	1	0.827516	-0.0919869	0.179106	-0.0871194
TMEM2	9	6	-3.3241	0.864184	0.915423	0.736014	-0.177579	0.179065	-0.00148636
ADSSL1	13	8	6.3449	0.954608	1	0.720083	-0.0933254	0.179039	-0.085714
DDX21	61	32	8.08012	0.59102	0.00755336	0.314151	-0.258891	0.17886	0.080031
CNDP1	14	9	2.43577	0.954608	1	0.821258	-0.0615107	0.178809	-0.117298
TSFM	19	11	5.48782	0.911555	1	0.845453	-0.0852161	0.178675	-0.0934586
GPATCH8	19	8	1.04248	0.965608	1	0.86587	-0.0114751	0.178456	-0.166981
TSC1	18	8	5.17355	0.900044	0.83526	0.636774	0.226384	0.178427	-0.40481
C1orf85	5	4	-4.79959	0.419355	0.715092	0.253324	-0.241629	0.178356	0.0632728
ALKBH1	2	2	3.86775	0.940687	0.973555	0.772367	0.134051	0.178253	-0.312304
CEBPZ	36	26	5.81804	0.599022	0.0251963	0.409662	-0.196195	0.178049	0.0181453
KHK	6	5	-1.13001	0.9539	1	0.796096	-0.0106062	0.177601	-0.166995
CCDC58	8	5	1.32621	0.965608	0.946291	0.810049	-0.0516537	0.17734	-0.125686
TRAF3IP3	7	7	1.74466	0.9539	1	0.767205	-0.0389089	0.177249	-0.13834
ST3GAL1	5	3	-2.27853	0.965608	1	0.848785	-0.0546926	0.176588	-0.121896
DPY30	5	2	6.17827	0.844805	0.805027	0.612517	-0.142131	0.176298	-0.0341663
TRMT1	20	12	1.49508	0.964958	1	0.852487	0.0747626	0.176226	-0.250988
ATP8	3	3	-3.05362	0.954608	1	0.88359	-0.00953278	0.175821	-0.166288
ZBTB21	3	2	1.48598	0.451219	0.472006	0.433337	-0.391484	0.175746	0.215738
SPAST	20	12	-3.11947	0.9539	1	0.63527	-0.0135997	0.175597	-0.161997
OAT	42	25	8.26151	0.501992	3.06978e-05	0.390499	-0.376872	0.175067	0.201805
RPL13A	20	7	3.77978	0.963336	1	0.86065	-0.058228	0.174948	-0.11672
EBNA1BP2	22	14	4.95535	0.956028	1	0.807766	0.0362007	0.174434	-0.210635
ITGB2	30	27	10.8348	0.94911	1	0.700607	-0.0791342	0.174433	-0.0952986
GOLPH3	22	7	-3.29549	0.965608	0.740205	0.857961	0.143104	0.174357	-0.317461
THOP1	44	25	0.39964	0.766232	0.33845	0.483052	0.113103	0.174324	-0.287427
ARHGEF2	65	23	3.16038	0.94911	0.61808	0.15657	-0.177211	0.173911	0.00329956
PDCD2L	10	8	-3.36299	0.818896	1	0.607245	-0.102574	0.173711	-0.0711374
SLC34A2	3	3	-1.16678	0.965608	1	0.833751	-0.339109	0.173557	0.165552
C10orf11	4	2	-5.03934	0.9539	1	0.856175	0.137986	0.173526	-0.311511
KIF2C	13	7	5.07364	0.78375	1	0.498814	-0.288795	0.173128	0.115667
RRP12	43	17	8.23561	0.897007	0.94001	0.733983	0.12852	0.173069	-0.30159
CD58	3	3	-2.7426	0.940687	1	0.720788	-0.0761024	0.17304	-0.096938
POLRMT	10	7	-1.25172	0.962105	1	0.821258	-0.108226	0.172909	-0.0646838
LMAN2L	7	6	-2.00641	0.895976	1	0.794602	0.0378212	0.172808	-0.210629
CDC42EP5	4	3	2.59721	0.965608	1	0.821447	0.168825	0.172345	-0.34117
PPAT	29	20	0.124107	0.645097	0.4746	0.599885	-0.0887904	0.172317	-0.0835262
BASP1	24	15	14.2633	0.965608	1	0.883286	0.0685541	0.172154	-0.240708
CRISP3	7	6	1.6107	0.741	0.633594	0.47685	-0.467115	0.172023	0.295092
SLC25A1	16	13	6.25577	0.963312	1	0.88359	-0.0566933	0.171978	-0.115284
P4HB	95	43	5.49187	0.823546	0.679161	0.659161	-0.144453	0.171878	-0.0274256
SMC4	58	41	5.84675	0.403027	0.00141248	0.19986	-0.281274	0.17183	0.109443
MGA	15	6	-8.05208	0.965608	1	0.824462	0.074239	0.171793	-0.246032
COBLL1	36	31	4.77092	0.932156	0.552504	0.859876	-0.0889063	0.17159	-0.0826841
NPTN	8	5	1.54243	0.965608	1	0.869357	0.0225068	0.171458	-0.193965
CHMP2B	11	8	8.9452	0.959934	1	0.837384	0.148899	0.171362	-0.320261
PRC1	15	11	1.81771	0.732405	0.608811	0.863085	-0.258769	0.170709	0.0880603
HERC3	3	3	-4.37819	0.94911	1	0.724035	0.1742	0.170593	-0.344793
SCARB2	19	9	11.5544	0.94911	0.901989	0.772367	0.0304601	0.170572	-0.201033
TMED3	10	7	1.73717	0.763365	0.976304	0.607635	-0.167861	0.17043	-0.0025693
WTAP	18	6	-1.58668	0.9539	0.948049	0.88359	0.185998	0.170152	-0.35615
TAPBP	11	9	3.55675	0.959934	1	0.756233	-0.12914	0.170067	-0.0409275
BRWD1	5	3	-19.1799	0.874696	0.520899	0.723702	-0.109418	0.169901	-0.0604837
DDA1	8	6	0.319093	0.954608	1	0.85379	0.0340415	0.169607	-0.203649
FNDC3B	18	11	1.2863	0.789954	1	0.671096	-0.155046	0.169567	-0.0145217
MUC5B	63	54	12.7963	0.94911	1	0.768861	0.250776	0.169542	-0.420318
RPL22L1	5	2	1.22896	0.67606	0.64704	0.694777	-0.281234	0.169533	0.111701
HNRNPM	109	37	4.69544	0.965608	1	0.870272	0.079806	0.169143	-0.248949
TNFAIP2	37	29	10.238	0.965608	1	0.85379	-0.0282497	0.169021	-0.140771
PTPN14	8	4	-12.3508	0.965608	1	0.874138	-0.0206991	0.168982	-0.148283
SLC25A6	41	21	2.87333	0.893222	0.697102	0.692487	-0.148096	0.168773	-0.0206777
HRSP12	14	11	3.57187	0.9539	0.661096	0.845453	-0.118299	0.168298	-0.0499998
PACSIN2	31	15	7.37664	0.395524	0.000325713	0.328956	-0.213282	0.16827	0.045012
PLA2G12A	3	3	-7.26629	0.965608	1	0.830692	0.105332	0.168108	-0.27344
U2AF2	34	9	-3.79231	0.9539	1	0.88359	0.186484	0.168008	-0.354492
ATAD2B	13	8	-2.90178	0.805469	0.858094	0.724035	-0.151642	0.167824	-0.0161818
IDO1	11	10	9.47975	0.965608	1	0.700607	-0.138937	0.167821	-0.0288846
ACTR10	20	7	3.41187	0.940687	1	0.555918	0.184604	0.167635	-0.352238
PNP	39	18	5.82842	0.621204	0.00391215	0.582831	-0.251912	0.167309	0.084603
CHORDC1	20	12	4.39109	0.215657	0.000247161	0.10482	-0.223269	0.167266	0.0560021
PAPSS1	62	28	4.037	0.823819	0.864603	0.642916	-0.143642	0.16708	-0.0234389
LARP4B	33	11	7.95058	0.965608	1	0.47685	-0.141519	0.167049	-0.0255303
NCEH1	8	8	7.78049	0.965608	1	0.773267	0.0381105	0.166722	-0.204832
UBXN1	13	6	-2.78935	0.965608	1	0.873908	0.0285483	0.166709	-0.195257
RPL35A	15	7	6.21022	0.965608	1	0.848223	0.11712	0.166603	-0.283722
TAB2	10	3	2.48332	0.965608	1	0.868752	0.0513999	0.166419	-0.217819
ZNHIT6	4	4	-6.05743	0.215657	0.392085	0.133208	-0.385198	0.166328	0.21887
GPATCH11	6	3	-5.09086	0.964287	1	0.873908	-0.0624531	0.1663	-0.103847
RPP25	6	5	-1.63326	0.629267	0.910282	0.558499	-0.238745	0.166275	0.0724705
ITGAL	15	11	3.48284	0.936663	0.903516	0.630288	-0.143019	0.166244	-0.0232245
FCGBP	43	41	11.7837	0.853762	0.33845	0.619451	0.256182	0.166169	-0.422351
RPL10A	28	11	-3.95656	0.965608	1	0.520013	-0.0825904	0.16596	-0.0833694
ATP6AP2	11	6	5.19684	0.93061	0.977536	0.741045	-0.0663222	0.16592	-0.0995979
RRP1	14	11	3.71264	0.965491	1	0.830692	-0.131452	0.165873	-0.0344213
SPAG1	18	13	6.23359	0.953463	1	0.692487	0.0682774	0.165854	-0.234131
GATM	25	19	12.0572	0.877592	1	0.584508	0.117969	0.165819	-0.283787
RTKN	20	10	-2.30669	0.963336	1	0.794217	-0.105216	0.165771	-0.0605559
PSME4	37	24	4.37725	0.208535	0.000688007	0.119306	-0.287668	0.165747	0.121921
DUSP16	2	2	-3.80048	0.965608	1	0.848785	0.124068	0.165402	-0.289471
PABPC3	46	13	2.31175	0.965608	1	0.631162	0.0245378	0.165374	-0.189912
NCF2	32	25	5.37465	0.599022	0.0634073	0.315458	-0.246772	0.165198	0.0815739
SERF2	5	5	3.07055	0.805469	0.585865	0.617779	0.305873	0.164853	-0.470725
FAM206A	5	3	-12.3994	0.869977	1	0.483052	-0.00197437	0.164803	-0.162829
METTL7B	2	2	-3.20785	0.965608	1	0.86083	-0.156745	0.164582	-0.00783757
PDF	8	7	0.815735	0.843428	1	0.77617	-0.176393	0.164554	0.0118393
RPL7A	35	16	3.41585	0.94911	0.842359	0.632545	-0.129099	0.164486	-0.035387
R3HCC1	6	3	-13.2092	0.940687	0.246234	0.599617	0.182885	0.164446	-0.347331
CCDC134	8	8	4.29398	0.249531	0.00565809	0.144999	-0.322428	0.164141	0.158286
EIF5B	84	34	5.33766	0.965608	1	0.724035	0.0430626	0.163983	-0.207046
SOX9	8	5	-1.81078	0.763365	0.819882	0.692487	-0.217175	0.163532	0.0536433
UPP1	15	12	0.113989	0.71113	0.461429	0.257111	-0.252325	0.163438	0.0888873
MB21D1	5	5	1.79272	0.913903	0.756972	0.61383	-0.186643	0.163372	0.0232706
NXT1	5	3	-16.0107	0.965608	1	0.857346	0.0662532	0.163255	-0.229508
NXT2	4	3	-7.55063	0.965608	1	0.86562	0.062046	0.163212	-0.225258
EPCAM	13	12	4.89566	0.965608	1	0.798007	-0.13562	0.162792	-0.0271724
MSH6	61	42	8.1373	0.467912	7.85452e-05	0.24125	-0.243541	0.162403	0.0811378
PLEKHA4	4	3	-0.499629	0.965608	0.815174	0.878711	-0.124231	0.162245	-0.0380147
RDH10	6	6	3.35911	0.01267	9.47677e-05	0.00874031	-0.749151	0.162217	0.586933
EI24	4	3	-2.18616	0.94911	0.973555	0.874406	-0.0589214	0.162185	-0.103263
GBP7	5	5	-3.82551	0.942409	0.966625	0.811262	-0.209249	0.161984	0.0472659
SLPI	8	7	4.17874	0.823819	0.559992	0.692487	-0.467648	0.161823	0.305825
ATP6AP1	9	5	1.39449	0.94911	1	0.859978	0.0205012	0.161581	-0.182082
DENND3	12	10	3.88768	0.965608	1	0.863989	-0.0626345	0.161327	-0.0986929
HIST1H2BK	34	11	-2.05326	0.940687	0.973687	0.695411	0.273495	0.16127	-0.434764
BIRC6	98	31	-2.2391	0.965608	1	0.745521	-0.0196545	0.161226	-0.141572
MRPS15	10	9	0.881809	0.9539	0.737712	0.838626	0.0507922	0.160974	-0.211766
EPPK1	206	114	12.4138	0.946673	1	0.801985	-0.160433	0.160924	-0.000491252
OTUB2	2	2	-4.20077	0.763365	0.917298	0.528672	-0.334363	0.160843	0.17352
H1FX	13	7	12.3575	0.94911	1	0.787209	0.298747	0.160841	-0.459588
CA13	7	4	8.2592	0.222678	0.00360474	0.376903	-0.545628	0.160806	0.384822
SPP1	7	5	0.390816	0.965608	1	0.830254	0.0352237	0.160768	-0.195991
NRBF2	7	6	-14.4926	0.48976	0.423515	0.7262	-0.239161	0.160518	0.0786432
TDRP	3	2	-2.56564	0.965608	1	0.796096	-0.141272	0.160084	-0.0188118
GBP3	19	10	2.71348	0.911555	1	0.630216	-0.375939	0.159737	0.216202
EFHD2	27	12	1.05531	0.731257	0.100883	0.511208	-0.341918	0.159544	0.182374
CRELD2	9	7	8.62286	0.923438	1	0.67123	-0.179792	0.15922	0.0205728
RFC2	20	13	0.342842	0.602016	0.632749	0.725068	-0.11577	0.159147	-0.0433771
NUPL2	10	5	-15.7884	0.94911	0.757581	0.841217	0.11702	0.159066	-0.276086
NAGA	14	10	4.61165	0.769034	0.834139	0.498814	-0.0691166	0.159064	-0.0899479
POP4	7	5	-10.6249	0.48976	1	0.281321	-0.25884	0.159063	0.0997761
TRPC4AP	3	3	6.18222	0.965608	1	0.792263	-0.110075	0.158966	-0.0488905
SELK	3	2	-6.64411	0.965608	1	0.873844	0.148886	0.158863	-0.307749
FKBP1B	4	3	5.5604	0.930192	0.961628	0.77306	0.395909	0.158806	-0.554715
PLBD2	18	14	-1.90258	0.818896	1	0.691659	-0.0569343	0.158734	-0.1018
IMP4	14	7	-3.96757	0.940687	1	0.692487	-0.0823099	0.158717	-0.0764069
MID1	8	7	6.10464	0.307897	0.0983352	0.296625	-0.444907	0.158699	0.286208
VPS72	8	6	-16.3075	0.94911	1	0.600089	-0.112577	0.158526	-0.0459495
PTK7	47	26	10.5698	0.132705	1.24893e-12	0.113876	-0.422245	0.158301	0.263944
CYR61	8	6	-0.456094	0.924395	1	0.829358	-0.258334	0.158229	0.100106
RPL13	18	8	1.96815	0.965608	1	0.86083	0.0712707	0.158209	-0.22948
NIP7	12	8	1.67468	0.38831	0.277647	0.17873	-0.266561	0.15814	0.108421
ENO1	106	27	5.71685	0.282981	3.78758e-09	0.502978	-0.277799	0.157979	0.119819
AMPD3	33	23	3.6783	0.78375	0.817578	0.636774	-0.172633	0.157893	0.0147405
DYNLT1	5	3	0.565324	0.119545	0.0124478	0.207053	-0.29458	0.157626	0.136954
TRMT6	25	12	1.75336	0.965608	1	0.739355	-0.0428537	0.157622	-0.114769
QPRT	15	12	5.15077	0.965608	1	0.859978	-0.040226	0.157586	-0.11736
ZNF414	7	6	3.37799	0.963336	1	0.773267	0.0662035	0.157573	-0.223776
ARSA	19	9	2.91513	0.94911	0.81655	0.664641	-0.0480986	0.157299	-0.1092
CRTC3	10	4	-1.18862	0.940687	0.325537	0.800221	0.190167	0.157236	-0.347403
POM121	9	5	-14.8376	0.733341	0.829872	0.671096	-0.121264	0.157178	-0.0359139
GMFG	16	6	1.66056	0.567293	0.466772	0.621661	-0.255454	0.157124	0.0983295
MKI67	36	25	8.19492	0.48976	0.00324529	0.288109	-0.441572	0.157102	0.284471
TRMT10C	33	21	3.63166	0.450263	0.0779247	0.620977	-0.204742	0.157057	0.0476859
ME2	43	24	7.90696	0.506165	0.0108321	0.3218	-0.212147	0.156749	0.0553979
NEMF	33	19	2.90829	0.954608	1	0.85826	0.0768663	0.156628	-0.233494
SPCS2	18	12	1.85551	0.965608	1	0.879669	0.0223545	0.156288	-0.178643
GPRC5A	2	2	4.05091	0.94911	1	0.774944	0.344483	0.156088	-0.50057
BAIAP2L1	28	22	7.19279	0.823819	0.542427	0.691977	-0.199794	0.15604	0.0437541
COA7	15	11	0.8945	0.938586	1	0.851641	-0.0113451	0.155962	-0.144617
GPATCH4	13	10	-1.14444	0.965608	1	0.688502	-0.0681345	0.155887	-0.0877524
ZAP70	21	21	5.58985	0.94911	1	0.739355	-0.144298	0.155825	-0.0115269
YTHDF3	24	8	12.3138	0.965608	1	0.736988	-0.0380094	0.155805	-0.117796
ADAM17	12	7	-6.19533	0.94911	1	0.801985	0.151788	0.155713	-0.307501
DSC2	19	15	6.61545	0.463279	0.00597541	0.320437	-0.364236	0.155694	0.208542
ZC3H11A	34	15	-0.289912	0.965608	1	0.831097	0.0213703	0.155548	-0.176919
DDX49	16	10	-1.17338	0.891107	0.588774	0.558598	-0.141069	0.155409	-0.0143396
RAC2	24	11	0.576473	0.865573	1	0.817683	-0.153265	0.155335	-0.00206937
PTGES2	27	8	-2.47269	0.956028	1	0.694777	0.0797294	0.155294	-0.235023
EARS2	24	11	2.97998	0.965608	1	0.88367	0.0470131	0.155161	-0.202174
PCBP4	6	2	3.77308	0.94911	1	0.712303	-0.0231874	0.155115	-0.131927
IGFBP5	22	20	9.54396	0.965608	1	0.849837	-0.191762	0.155034	0.0367281
TLK1	13	7	-0.810932	0.965608	1	0.883107	-0.00966923	0.154982	-0.145313
TOP1	51	30	6.98504	0.924395	1	0.758725	-0.138741	0.154901	-0.01616
ZNF131	5	2	-18.7166	0.965608	1	0.88359	-0.075499	0.154772	-0.0792725
ZMAT2	13	6	9.31207	0.964958	1	0.88359	0.222919	0.154706	-0.377625
SERPINA10	10	6	1.03957	0.936215	1	0.694777	-0.173091	0.154477	0.0186139
RPS15A	34	7	6.83185	0.965608	1	0.772367	-0.0396407	0.15416	-0.114519
RBM17	19	9	-3.06276	0.868001	0.554581	0.692248	-0.063527	0.153978	-0.0904511
LCP1	93	51	7.99994	0.473102	3.36918e-08	0.337068	-0.326705	0.153926	0.172779
ERP29	25	12	-1.32553	0.823819	0.202499	0.589193	-0.120774	0.153705	-0.0329305
WIZ	24	10	-1.53177	0.964287	1	0.726599	-0.054155	0.153678	-0.0995226
RPS28	11	5	-3.68821	0.963336	0.973629	0.85379	-0.171553	0.153646	0.0179067
COMT	35	23	4.57302	0.94911	1	0.84437	-0.0519719	0.153517	-0.101545
CREG1	5	5	-0.158076	0.727102	0.604818	0.484779	-0.15671	0.153148	0.00356285
STAP2	17	12	3.66752	0.844805	1	0.782859	-0.127697	0.15306	-0.025363
SPCS3	8	6	3.02082	0.964287	1	0.725558	-0.0986507	0.152979	-0.0543287
CEP170	58	28	1.94685	0.9539	1	0.427975	-0.0881568	0.152868	-0.0647114
PLOD2	37	24	12.0616	0.215657	1.02766e-08	0.15657	-0.440367	0.152567	0.2878
CPSF1	63	21	-2.08649	0.9539	1	0.658074	0.091278	0.152551	-0.243829
EHBP1	34	20	2.10762	0.173121	0.00398692	0.27867	-0.228061	0.152317	0.0757445
ARHGAP44	3	2	-1.71097	0.965608	1	0.87596	-0.118504	0.152305	-0.0338008
DHX36	41	25	1.08537	0.846871	1	0.594729	-0.0749462	0.152204	-0.0772581
UQCRQ	10	8	3.98174	0.911555	1	0.85826	0.134903	0.152144	-0.287048
CNPY3	10	6	3.34975	0.599022	0.796253	0.581114	-0.155971	0.152084	0.00388764
EDC3	23	9	0.646036	0.965608	1	0.772367	0.023961	0.152077	-0.176038
NFKB2	42	29	3.52266	0.940687	1	0.805288	-0.0149728	0.152057	-0.137084
POLDIP3	31	17	4.26177	0.965608	1	0.87596	-0.00622505	0.151986	-0.145761
IGLL1	5	4	-4.64877	0.94911	0.999821	0.88359	-0.090523	0.151961	-0.0614385
RPS6KB2	7	6	-3.32714	0.9539	1	0.741045	-0.0566453	0.15194	-0.0952951
BIN2	20	16	2.67915	0.823819	0.993866	0.433337	-0.160273	0.151879	0.00839438
DSCC1	6	5	1.10313	0.749314	0.646238	0.566665	-0.222807	0.151755	0.0710516
SP6	2	2	-18.3266	0.940687	1	0.772367	-0.304189	0.151749	0.15244
RNF5	2	2	-3.76697	0.965608	1	0.828923	0.0189431	0.151664	-0.170607
RPL10	27	7	6.09684	0.94911	1	0.747196	-0.149484	0.151613	-0.00212901
RPL14	20	12	1.79918	0.962105	1	0.879864	0.0712945	0.151584	-0.222878
BOP1	37	21	4.83065	0.806591	0.697102	0.477665	-0.174867	0.151346	0.0235205
TRIT1	6	4	-5.05177	0.450263	0.514069	0.794742	-0.218735	0.151333	0.0674019
POP1	34	20	0.658889	0.672175	0.248773	0.584508	-0.175656	0.151258	0.0243979
UTP15	24	11	3.84278	0.853762	1	0.64787	-0.0832164	0.151111	-0.0678949
NUP210	43	32	5.07945	0.911555	1	0.756898	0.0627574	0.151095	-0.213852
SERPINI1	10	8	8.11261	0.965608	1	0.872819	-0.0760653	0.151089	-0.0750241
TXNRD1	46	28	0.44448	0.656164	0.0471851	0.447069	-0.154956	0.151078	0.00387844
IDI1	18	11	5.51987	0.818896	0.975948	0.760969	-0.198406	0.150604	0.0478018
BBX	9	5	-0.691862	0.965608	1	0.873908	-0.107826	0.150567	-0.0427418
WDR46	14	7	-10.6453	0.96089	1	0.807741	-0.0944225	0.150532	-0.0561095
HIST1H2BD	35	13	-0.819933	0.93061	0.757194	0.659178	0.292228	0.150352	-0.44258
METAP1	36	17	-0.776931	0.67606	0.178784	0.591655	-0.0865433	0.150265	-0.0637218
ITPR1	35	24	7.43396	0.881534	1	0.536029	0.19655	0.150063	-0.346613
SRPK1	28	19	-0.207566	0.433033	0.0135407	0.565111	-0.221158	0.149771	0.0713871
ECE2	4	3	-3.10032	0.627915	0.255738	0.489109	-0.312436	0.149762	0.162674
GCAT	7	6	-1.045	0.915442	0.724187	0.692487	0.148057	0.149714	-0.297771
PRKCSH	50	16	2.20082	0.94911	0.736065	0.372488	-0.147872	0.149689	-0.00181678
NDUFS7	13	8	-5.7326	0.763365	0.567846	0.587955	0.15876	0.149599	-0.308359
KIF22	13	8	0.0116857	0.279522	0.0130188	0.304243	-0.332818	0.149561	0.183258
RPL26	17	12	2.98637	0.965608	1	0.883318	-0.00528494	0.149527	-0.144242
PF4	4	4	6.68291	0.965608	1	0.849837	-0.024388	0.149509	-0.125121
FABP5	18	8	4.94695	0.820181	0.840379	0.770641	-0.25406	0.14935	0.10471
CDC73	38	12	5.73095	0.965608	1	0.834127	-0.00561831	0.148864	-0.143246
CISD1	6	5	-1.25872	0.918736	0.748557	0.829358	-0.0614453	0.148798	-0.0873526
NUDT9	18	3	11.5336	0.965608	1	0.770301	0.227837	0.148766	-0.376603
KIF23	19	12	3.57814	0.375024	0.110867	0.558024	-0.382951	0.148763	0.234187
PM20D2	12	10	3.50484	0.694205	0.500512	0.805433	-0.367317	0.148483	0.218834
CCNT1	14	10	6.02532	0.877592	1	0.714371	0.318032	0.148347	-0.46638
FGD5	18	15	4.41544	0.942409	1	0.773838	-0.155994	0.148293	0.00770042
ACAD8	26	23	5.35309	0.93061	1	0.746653	0.0246231	0.148258	-0.172882
DOK3	15	10	-6.03174	0.846871	1	0.741999	-0.104911	0.148049	-0.0431375
RPS8	42	19	3.3647	0.965608	0.985953	0.857961	0.037839	0.147976	-0.185815
MRTO4	21	8	2.77668	0.657608	0.39857	0.492813	-0.170425	0.147862	0.0225627
KAL1	6	4	-1.99864	0.9539	1	0.832172	0.277334	0.147228	-0.424562
HIST1H2BA	16	8	5.6943	0.924395	0.720863	0.807741	0.254995	0.147092	-0.402086
POGK	12	8	-7.2348	0.940687	0.909769	0.772367	-0.04726	0.14703	-0.0997697
TRPT1	10	4	0.343244	0.94911	1	0.598935	0.152176	0.14699	-0.299166
CTSC	41	18	5.1551	0.403027	0.000256279	0.234212	-0.328257	0.146976	0.181281
SLAIN2	21	11	-1.23739	0.956028	1	0.703164	0.0615178	0.146915	-0.208433
ZC3H8	4	4	-4.47968	0.965608	1	0.724035	-0.128089	0.146909	-0.0188194
ATAD2	44	26	7.39149	0.921418	1	0.827516	-0.140756	0.146855	-0.00609883
LONP1	54	35	7.46851	0.869977	1	0.671567	-0.00780018	0.146319	-0.138519
DOK2	13	12	3.14325	0.64745	1	0.286545	-0.253669	0.14627	0.107398
C12orf5	15	8	0.878401	0.805469	0.946437	0.692487	-0.102745	0.146116	-0.043371
ZNF687	30	14	0.861503	0.965608	1	0.862015	0.0736306	0.146023	-0.219654
PIK3AP1	17	11	5.62774	0.895976	1	0.517609	-0.158028	0.145876	0.0121518
RPL26L1	16	10	6.98585	0.965608	1	0.863085	0.00862953	0.145873	-0.154503
PDIA4	92	49	3.88087	0.710093	0.54893	0.624022	-0.1499	0.145857	0.00404356
CD97	15	10	0.729521	0.708415	0.529294	0.545692	-0.167171	0.145741	0.0214302
TOR3A	7	4	-10.0772	0.9539	1	0.77311	-0.0177774	0.145734	-0.127957
RANGAP1	46	25	-0.737177	0.160366	0.00221305	0.259252	-0.206083	0.145729	0.0603532
B3GAT3	6	4	-3.47096	0.823819	0.871212	0.739277	-0.187846	0.145528	0.0423184
SUN2	19	15	3.97808	0.78375	0.0302153	0.661993	-0.149385	0.145512	0.00387242
TNRC6B	35	11	2.80875	0.965608	1	0.708759	-0.058217	0.145425	-0.0872079
SHB	3	3	-3.70378	0.948907	0.98885	0.86587	-0.0874769	0.145371	-0.0578945
DAAM2	4	2	-7.76911	0.965608	1	0.870392	-0.104835	0.145127	-0.0402919
RPL8	35	18	1.10959	0.965608	1	0.848785	0.0183017	0.145115	-0.163417
RPS10-NUDT3	37	12	7.26795	0.965608	1	0.885539	0.135722	0.144766	-0.280487
KSR1	3	2	3.6449	0.965608	1	0.836687	0.0291715	0.144644	-0.173815
BRD2	25	10	-6.58433	0.9539	1	0.636774	-0.0661107	0.144601	-0.0784903
GGH	26	16	14.6482	0.359285	5.77517e-06	0.298405	-0.551223	0.144437	0.406786
MAP7	30	15	5.64504	0.965608	0.947185	0.870392	0.0524544	0.144404	-0.196858
MAP7D3	7	3	-7.5133	0.9539	1	0.862597	-0.172882	0.144268	0.0286139
MARS2	12	7	1.63098	0.954608	1	0.724035	-0.141374	0.144092	-0.00271748
ZWILCH	9	6	1.14576	0.952307	0.882407	0.701552	-0.145513	0.144046	0.00146622
MIS12	7	3	0.154216	0.965608	1	0.840049	-0.0617597	0.144022	-0.082262
TFE3	10	7	-2.27842	0.965608	1	0.858827	0.0178153	0.14398	-0.161796
TOMM22	8	4	1.58773	0.698304	0.556292	0.834786	-0.153763	0.143885	0.00987777
ATP2C1	23	17	2.98352	0.922903	1	0.69486	-0.151616	0.143862	0.00775385
CYBA	2	2	7.31277	0.965608	1	0.879864	-0.053318	0.143666	-0.0903481
OS9	30	12	3.96681	0.940687	1	0.774944	0.259634	0.143606	-0.40324
HBQ1	2	2	0.862417	0.965608	1	0.742397	0.0614795	0.143247	-0.204726
PNPLA4	10	7	5.12075	0.818896	0.881172	0.724155	0.179911	0.142978	-0.322889
LMF2	6	3	-0.325337	0.926152	0.977536	0.848785	0.436799	0.142941	-0.57974
HLA-DPA1	5	5	-0.878357	0.964958	1	0.824313	-0.0939939	0.142877	-0.0488831
TSPO	4	3	-1.43676	0.658026	0.257634	0.575567	-0.244623	0.142874	0.101749
KCTD18	9	6	-6.22511	0.948907	0.937604	0.756075	0.00659978	0.142769	-0.149368
CLASP1	58	25	-2.12198	0.965608	1	0.56181	-0.00392138	0.142758	-0.138836
MYBBP1A	52	21	7.23157	0.965608	1	0.772367	-0.030366	0.142571	-0.112205
UNC13D	25	17	3.92553	0.911555	1	0.566577	-0.121583	0.142496	-0.0209132
DIAPH3	3	2	-13.4553	0.806591	0.901989	0.583325	-0.232447	0.142396	0.0900514
PMS1	9	6	-5.96058	0.733341	0.845053	0.867271	-0.157148	0.142189	0.0149591
NAA10	22	11	-0.689216	0.78375	0.889749	0.558598	-0.0994751	0.142128	-0.0426532
MYO1F	55	38	8.73306	0.940687	0.850121	0.701552	-0.133036	0.142017	-0.00898117
CDV3	23	8	1.19899	0.94911	0.666999	0.87596	-0.150585	0.141958	0.00862696
PTPN1	34	21	5.47291	0.9539	1	0.741045	-0.0032565	0.141738	-0.138482
ZFAND3	8	5	-16.8445	0.965608	1	0.694777	0.0984751	0.141738	-0.240213
UNG	6	4	-10.1619	0.965608	0.682554	0.868752	-0.021461	0.141651	-0.12019
ZFAND6	8	7	0.0267414	0.94911	1	0.841217	-0.0886637	0.141518	-0.0528545
PUS10	15	12	-4.10096	0.818267	0.830766	0.253426	-0.057891	0.14142	-0.0835292
USP54	11	5	-4.24817	0.965608	0.454044	0.584211	-0.0984901	0.141382	-0.0428917
ARHGAP27	18	11	-4.07809	0.903048	0.550128	0.612517	-0.0941162	0.141368	-0.0472516
LRPPRC	128	62	10.3974	0.673971	0.01542	0.498983	-0.168421	0.141093	0.0273284
HSPA4L	57	37	8.92725	0.965608	1	0.863692	-0.0896648	0.140864	-0.051199
SLC25A5	46	19	3.73327	0.728245	0.168932	0.704402	-0.218288	0.140844	0.077444
SKAP2	10	7	5.88256	0.912162	0.917298	0.74076	-0.143459	0.140737	0.00272181
MGMT	11	6	1.00659	0.9539	1	0.885539	0.210588	0.140619	-0.351207
TRIM29	26	24	10.9262	0.609342	0.0101414	0.401792	-0.576009	0.140503	0.435506
PMM1	10	5	-2.67749	0.9539	1	0.741265	-0.0633546	0.140212	-0.0768573
IKZF3	5	5	-2.30896	0.965608	1	0.782298	-0.0585726	0.140202	-0.0816299
MIEF1	8	6	4.41335	0.965608	1	0.883286	-0.00577918	0.139937	-0.134158
ICAM1	13	8	12.4404	0.620206	0.304145	0.501267	-0.277521	0.139905	0.137616
DDX27	37	24	8.08377	0.319322	0.000180501	0.446163	-0.245147	0.139795	0.105352
VCAM1	29	28	10.6223	0.965608	1	0.871486	-0.0745949	0.13977	-0.0651756
RPL30	23	10	-4.3165	0.965608	1	0.863085	0.0804678	0.139743	-0.220211
MICU1	26	11	-1.06883	0.965608	1	0.760969	0.0814095	0.139712	-0.221121
RPL29	4	3	4.99302	0.936062	1	0.855677	-0.20233	0.139691	0.0626389
YBX1	24	12	3.80315	0.9539	1	0.772367	-0.189799	0.139485	0.0503142
IGF2BP3	4	3	1.54199	0.78375	0.796253	0.63199	-0.364048	0.139436	0.224612
THOC3	18	8	-1.11071	0.9539	1	0.821582	0.0870448	0.139245	-0.226289
MTDH	35	19	13.4548	0.965608	1	0.848461	-0.00172482	0.139223	-0.137498
TMEM9	3	3	4.60621	0.965608	1	0.880557	-0.0467796	0.139221	-0.0924416
APOC1	9	4	6.67323	0.940687	1	0.782859	-0.214806	0.139183	0.0756231
RPL36AL	7	6	5.64479	0.965608	1	0.842161	0.109685	0.139043	-0.248728
FASTKD5	15	11	-1.40885	0.940687	1	0.760969	-0.130004	0.139013	-0.00900889
RIPK2	18	10	4.35706	0.389095	0.00753387	0.428729	-0.235105	0.138861	0.0962441
AK4;LOC100507855	20	15	4.3755	0.780777	1	0.613077	-0.255075	0.138846	0.116229
AKR1C1	31	22	13.5352	0.94911	1	0.739951	-0.303874	0.138348	0.165526
BNIP2	8	3	-8.53129	0.965608	1	0.801985	0.0179738	0.138188	-0.156162
SUN1	15	12	0.968609	0.9539	0.984414	0.877089	-0.00830141	0.138173	-0.129872
GPR56	8	4	-2.03545	0.766232	0.331299	0.736988	-0.221125	0.137789	0.0833366
ZNF555	4	4	6.25126	0.820181	0.769989	0.538096	0.36958	0.137769	-0.507349
CCNDBP1	3	2	-2.02901	0.965608	1	0.85826	-0.0279473	0.137724	-0.109777
FAM192A	13	7	-3.35686	0.965608	1	0.844665	0.0773143	0.13754	-0.214854
C8orf33	6	4	-8.85643	0.965608	1	0.877089	-0.103435	0.137522	-0.0340864
MBNL2	12	5	3.23388	0.766232	0.276766	0.406772	-0.267211	0.13749	0.129721
POLR3D	15	6	-4.85991	0.950863	1	0.700607	0.149028	0.13748	-0.286508
TOMM70A	45	19	6.2714	0.965608	1	0.818704	0.0306211	0.137445	-0.168066
ESRP1	42	24	3.60378	0.408069	0.00565809	0.293567	-0.301127	0.137341	0.163786
ARFGAP3	37	19	3.17784	0.627915	0.341111	0.566577	-0.18199	0.137309	0.044681
MAGEA4	5	5	-0.130578	0.94911	0.973555	0.811909	-0.665824	0.137195	0.52863
GOLIM4	9	5	2.21894	0.940687	0.754761	0.858813	-0.118155	0.137115	-0.0189601
SEPW1	5	3	1.99307	0.965608	1	0.848461	-0.0267	0.137112	-0.110412
ANKRD54	12	4	-9.95283	0.965608	1	0.880208	-0.0169272	0.13711	-0.120183
ITGB4	57	43	9.92565	0.965608	1	0.88359	-0.108595	0.136868	-0.0282729
ERBB2	45	36	9.93925	0.965608	1	0.877446	-0.111462	0.136786	-0.0253242
KDSR	10	6	-0.021996	0.964287	1	0.857961	0.131741	0.136721	-0.268462
PABPC4	56	31	0.897862	0.94911	1	0.752557	-0.0484636	0.136696	-0.0882324
FAM96A	6	4	-14.0993	0.877225	1	0.650615	-0.0974617	0.136658	-0.0391962
GGT1	11	11	5.03995	0.964958	1	0.759444	-0.155786	0.136647	0.0191383
EGLN1	18	11	3.04515	0.930192	1	0.718678	-0.123709	0.136597	-0.0128877
DUSP11	5	3	-6.27027	0.959934	1	0.508639	-0.121237	0.136596	-0.0153588
CTPS1	43	21	7.29085	0.621204	0.0859447	0.660715	-0.209888	0.136427	0.0734617
RCSD1	20	13	5.38777	0.965608	1	0.86587	-0.038303	0.136368	-0.098065
CYP4X1	7	7	5.34473	0.965608	1	0.855182	-0.170019	0.136367	0.0336515
LARP1B	13	5	-6.31169	0.965608	1	0.842472	0.156655	0.136246	-0.292901
CTCF	25	14	2.25873	0.963336	1	0.88359	0.11844	0.135963	-0.254403
MTHFD1L	33	23	8.43116	0.243836	1.89503e-08	0.143133	-0.448121	0.135878	0.312243
GTF3C1	83	30	0.0895808	0.9539	1	0.873705	0.115653	0.135789	-0.251442
G3BP2	33	19	-2.08009	0.823819	0.276394	0.553706	-0.133507	0.135763	-0.0022551
ELAVL1	34	10	-3.32615	0.965608	1	0.830254	0.098997	0.135614	-0.234611
C19orf66	16	10	1.58082	0.9539	1	0.869073	0.183846	0.135529	-0.319375
FOLH1	2	2	4.37932	0.954608	1	0.739355	-0.271259	0.135513	0.135746
PPIB	29	16	6.6511	0.628325	0.0418505	0.657346	-0.260422	0.135507	0.124915
PDIA6	69	34	-0.635987	0.791545	0.608301	0.496526	-0.151472	0.135142	0.0163303
ATG9A	8	5	-1.59582	0.9539	1	0.870281	0.307674	0.135118	-0.442792
YTHDF2	24	9	2.09558	0.965608	1	0.88359	-0.00745425	0.134977	-0.127522
CCDC51	14	7	0.618523	0.930192	1	0.747196	0.196346	0.134945	-0.331291
RAPH1	42	23	-0.978615	0.94911	1	0.844665	0.138513	0.134901	-0.273415
WARS	62	27	9.78661	0.628325	0.0333088	0.515606	-0.276088	0.134808	0.14128
YIPF2	2	2	-4.84538	0.891164	1	0.772367	0.20263	0.134721	-0.337351
DNAJA1	28	10	1.63834	0.965608	1	0.786765	0.0512509	0.134691	-0.185941
IGFBP3	12	10	3.68116	0.627915	0.559992	0.540815	-0.251886	0.134585	0.117301
HSPD1	115	34	16.0484	0.665301	0.00472258	0.524644	-0.212673	0.134479	0.0781944
SFN	32	13	0.656588	0.965608	1	0.85379	-0.0953544	0.134393	-0.0390384
RBM19	29	20	1.55923	0.842603	0.804387	0.440932	-0.162563	0.134332	0.0282308
CSNK1E	21	9	1.23137	0.965608	1	0.88359	0.039859	0.134128	-0.173987
NF2	24	11	-2.26442	0.965608	1	0.85379	-0.051597	0.133848	-0.0822513
RNMTL1	13	4	-0.170731	0.965608	1	0.88367	0.048982	0.133847	-0.182829
CYP1B1	9	8	5.88578	0.567293	0.0992275	0.17873	-0.391405	0.133778	0.257628
NMNAT3	12	10	5.06269	0.965608	1	0.712657	0.0646341	0.133591	-0.198225
PRRC2C	102	47	10.4929	0.965608	1	0.840631	-0.0144799	0.133569	-0.119089
IREB2	33	19	1.0089	0.869977	1	0.844665	-0.119579	0.133483	-0.0139049
HSD17B12	20	14	4.67347	0.595047	0.0444932	0.480336	-0.24609	0.133186	0.112904
HEATR3	24	16	1.04179	0.94911	1	0.760969	-0.0231914	0.133024	-0.109832
MSH2	49	23	4.76984	0.737398	0.463108	0.681207	-0.137723	0.133016	0.00470677
TTC27	19	13	-2.6079	0.737398	1	0.724035	-0.0647889	0.132965	-0.0681761
ZNRD1	4	4	-4.69367	0.965608	0.935739	0.841565	-0.00108963	0.132936	-0.131846
LAP3	76	31	9.3681	0.94911	1	0.821778	-0.115746	0.132936	-0.0171901
TRIM16	18	12	9.83959	0.918736	1	0.724035	-0.149395	0.132878	0.016517
PSAP	60	21	1.37769	0.932156	0.645292	0.675849	-0.123285	0.132836	-0.00955065
DCAF6	15	7	-7.85288	0.9539	0.96919	0.856554	-0.0310786	0.132747	-0.101669
RASAL1	12	9	3.49825	0.708415	0.33845	0.640695	-0.421281	0.132738	0.288543
MED19	4	3	-1.14127	0.963336	1	0.708759	-0.0664502	0.132683	-0.066233
DBN1	41	21	1.26983	0.9539	0.733562	0.738369	-0.142415	0.13263	0.00978567
AACS	23	18	3.76306	0.953463	0.785116	0.848901	0.0264846	0.132599	-0.159083
TTF2	16	7	3.88077	0.965608	1	0.737736	0.0926807	0.132589	-0.22527
RPP38	12	8	-3.65711	0.599022	0.745983	0.444517	-0.178473	0.132553	0.0459199
HOPX	4	2	-6.46977	0.965608	1	0.854685	0.0430866	0.132384	-0.175471
FLI1	9	6	-4.61924	0.895976	0.769989	0.86562	-0.0999285	0.132261	-0.0323329
PRKCB	25	19	3.31655	0.906681	1	0.678673	-0.169124	0.132211	0.0369132
TLK2	23	13	-1.02622	0.965608	1	0.885539	0.0455667	0.132139	-0.177706
SAFB2	59	28	4.91843	0.823819	0.49632	0.773267	0.305562	0.13152	-0.437081
ADSL	30	18	4.49739	0.403027	0.0236937	0.492813	-0.227906	0.131475	0.0964309
NRP2	10	7	5.23114	0.924395	0.898898	0.747454	-0.173109	0.131305	0.0418035
SH3BP2	7	3	-4.60141	0.657818	0.0905449	0.763633	0.56412	0.131228	-0.695348
DCP1B	11	6	-7.84907	0.954608	1	0.808451	-0.0763511	0.131138	-0.0547869
LAGE3	9	5	-4.23703	0.963336	0.929551	0.53154	0.142829	0.131097	-0.273926
WDR74	16	7	-7.00572	0.954608	1	0.285349	-0.148073	0.130809	0.0172646
SCPEP1	25	15	7.45794	0.0819821	1.34253e-08	0.0946482	-0.369755	0.130623	0.239131
SURF2	6	6	-5.60254	0.9539	1	0.868752	0.0752223	0.130578	-0.205801
MECR	16	11	-0.385398	0.963336	1	0.845453	0.0248616	0.130549	-0.155411
SEL1L	16	10	1.4717	0.873528	0.626106	0.739355	0.269741	0.130391	-0.400132
PRMT2	4	4	-0.521782	0.93061	0.736065	0.885539	-0.203581	0.130358	0.0732233
MRPS12	8	6	0.824586	0.965608	1	0.88359	0.00697879	0.13024	-0.137219
INF2	59	26	8.60042	0.940501	1	0.758507	-0.102087	0.130162	-0.0280751
RASA2	16	9	-2.73861	0.965608	1	0.860937	0.00451159	0.129962	-0.134474
GBP1	48	34	13.822	0.657608	2.3358e-05	0.410121	-0.382996	0.129943	0.253053
HGD	16	14	7.07223	0.965608	1	0.880212	-0.131172	0.129929	0.0012433
LEO1	13	8	-5.24131	0.965608	1	0.88359	-0.0869928	0.129927	-0.0429343
MCCC1	41	21	7.16104	0.823819	0.917648	0.575671	-0.143554	0.129869	0.013685
RABAC1	4	3	-6.5196	0.965608	1	0.829358	-0.0112963	0.129808	-0.118512
SFT2D3	3	2	-11.064	0.954608	1	0.793525	0.0667568	0.129783	-0.19654
CCDC88A	30	20	4.30566	0.94911	1	0.762245	-0.11018	0.129743	-0.0195627
RFC4	24	15	-0.56186	0.753157	0.566968	0.53154	-0.054272	0.129672	-0.0754003
NACC1	17	10	-0.453908	0.9539	1	0.760969	0.0195764	0.129614	-0.149191
HSP90B1	142	71	1.92272	0.94911	0.032613	0.581114	-0.082299	0.129597	-0.0472981
IDS	5	2	-9.34159	0.48976	0.496574	0.733728	-0.305572	0.129567	0.176004
FRK	9	6	2.82438	0.963336	1	0.885539	0.10223	0.12938	-0.23161
HNRNPA1	93	27	2.35347	0.965608	1	0.868298	0.113335	0.129331	-0.242666
ATL1	11	8	3.84165	0.958485	1	0.870737	-0.170077	0.129311	0.0407658
CDYL	15	7	0.0289479	0.965608	1	0.773267	-0.0541196	0.129295	-0.0751751
MMADHC	3	3	-5.88069	0.9539	1	0.877446	-0.0327577	0.129284	-0.0965265
SDHAF2	9	6	0.675921	0.951353	1	0.883318	-0.182906	0.12907	0.0538366
HYOU1	82	29	10.5147	0.741	0.00562083	0.724155	-0.170858	0.129014	0.0418434
RPN1	55	32	5.1355	0.965608	1	0.858362	-0.0135136	0.128924	-0.115411
LUC7L	22	10	3.84475	0.963336	1	0.873815	0.0265681	0.128762	-0.15533
SENP7	4	2	-6.81465	0.965608	1	0.821582	0.0131097	0.128751	-0.14186
ZDHHC3	2	2	-4.29415	0.965608	1	0.824535	0.173359	0.128747	-0.302106
SMC2	58	46	6.90797	0.317108	2.63434e-05	0.378955	-0.275641	0.128524	0.147117
SLC25A4	38	17	0.161758	0.9539	1	0.809262	-0.107836	0.128521	-0.0206857
PTBP3	28	7	-1.33014	0.965608	1	0.741045	0.0905178	0.128383	-0.218901
ARSD	3	3	-1.14497	0.94911	1	0.826385	0.235376	0.128283	-0.363659
MEX3D	6	4	-16.8818	0.963336	1	0.88359	-0.0421404	0.128179	-0.0860386
TBC1D22A	19	4	-0.342081	0.913305	0.975327	0.857961	0.354393	0.128161	-0.482554
SPC24	9	6	0.496594	0.855618	1	0.829225	-0.175503	0.12808	0.0474233
NUDCD1	33	17	1.91918	0.356768	0.00188555	0.138225	-0.215937	0.127894	0.0880439
UGP2	59	26	11.1287	0.215657	2.54629e-11	0.129408	-0.303094	0.127707	0.175387
SDS	10	8	-1.11444	0.965608	1	0.88359	-0.0104314	0.127683	-0.117251
VANGL1	3	3	-2.24227	0.94911	1	0.724035	0.151391	0.127568	-0.278958
FAM195B	8	4	-1.22305	0.965608	1	0.824462	-0.0707399	0.127536	-0.0567957
MORC2	36	18	4.44182	0.144745	1.05464e-05	0.102309	-0.316197	0.127532	0.188665
EMR2	6	5	-6.23864	0.940687	0.538094	0.612517	-0.0923151	0.127432	-0.0351166
PHF6	22	12	3.07788	0.954608	1	0.830692	-0.0799756	0.127384	-0.0474088
FZD7	3	3	3.80973	0.965608	1	0.792345	-0.226546	0.127381	0.0991655
LETMD1	2	2	-3.03819	0.965608	0.915542	0.835634	0.0288173	0.12731	-0.156127
GFPT1	56	34	9.42886	0.877592	1	0.819219	-0.115723	0.127303	-0.01158
SRSF4	23	13	4.99057	0.965608	1	0.842472	0.148922	0.127271	-0.276193
VRK2	7	6	0.207065	0.965608	0.458479	0.807741	-0.0497853	0.127208	-0.0774226
C19orf47	11	9	0.0683341	0.94911	1	0.694626	-0.123023	0.126971	-0.00394744
HP1BP3	34	16	7.63283	0.9539	1	0.726122	0.0871689	0.126855	-0.214024
PSTPIP2	16	16	1.13236	0.965608	1	0.88367	-0.0203802	0.126761	-0.106381
UBE2C	10	7	2.63155	0.636791	0.331299	0.505825	-0.348092	0.126551	0.221542
IGKV4-1	3	2	4.14446	0.965608	1	0.864862	-0.142977	0.126542	0.0164356
DNMT3A	25	17	4.14078	0.132705	0.000249729	0.0810084	-0.432871	0.126319	0.306552
ATP5L	9	6	2.4261	0.952307	1	0.830254	0.0539516	0.126087	-0.180038
SH3BP1	43	20	2.47056	0.443331	0.145433	0.282998	-0.225202	0.12601	0.0991922
C14orf119	5	4	-8.53634	0.9539	1	0.496526	-0.0589521	0.126	-0.0670476
F11R	16	12	5.73613	0.965608	1	0.877446	-0.0547503	0.125941	-0.0711907
ESRP2	24	18	1.91616	0.965608	1	0.864862	-0.047681	0.125842	-0.0781607
SLC25A25	7	7	-0.226498	0.965608	1	0.88359	0.0937553	0.125775	-0.21953
NTPCR	14	11	2.99957	0.636791	0.846065	0.516614	0.131328	0.125522	-0.25685
CYC1	26	12	-0.483769	0.965608	1	0.870392	-0.00589009	0.125484	-0.119594
VASP	33	14	1.17803	0.965608	1	0.678039	-0.0332667	0.125411	-0.0921444
ETV6	11	6	2.66978	0.965608	1	0.692487	-0.0190624	0.125376	-0.106314
GGCX	6	6	-1.23085	0.9539	1	0.870392	-0.0944198	0.125322	-0.0309021
TAF2	12	8	-9.45385	0.912162	1	0.632545	-0.100811	0.125285	-0.0244749
CARD9	9	6	-4.86624	0.766232	0.758422	0.61165	-0.157955	0.125282	0.0326727
HPCAL1	16	5	3.6431	0.226618	0.00183634	0.225696	-0.274698	0.12528	0.149418
HCCS	14	12	5.37031	0.965608	1	0.87286	0.00879685	0.125254	-0.134051
PZP	51	20	8.38184	0.727102	0.0211019	0.648367	-0.294306	0.125215	0.169091
ERGIC3	8	8	2.12639	0.965608	1	0.829919	-0.0245701	0.125204	-0.100634
OBSL1	17	12	-0.265291	0.714155	0.86383	0.436942	-0.306113	0.125143	0.18097
NHSL1	4	3	-13.9979	0.558422	0.0884316	0.315265	-0.28531	0.12514	0.16017
ADCK4	17	12	1.4841	0.94911	1	0.774944	0.0351047	0.125045	-0.160149
IVNS1ABP	23	18	4.51064	0.275422	0.0201347	0.108672	-0.32431	0.125016	0.199293
NT5C2	25	15	3.72644	0.348047	0.0938415	0.17873	-0.263261	0.125016	0.138244
MBD3	14	5	-3.18319	0.965608	1	0.824313	-0.0798241	0.124899	-0.0450746
FXR1	38	16	2.20694	0.965608	1	0.722065	-0.0391829	0.124874	-0.0856906
RHBDF2	4	2	-15.8148	0.9539	1	0.860696	0.299572	0.124627	-0.424199
VAV2	40	12	1.2911	0.965608	1	0.501805	0.10582	0.124626	-0.230446
RPL31	18	8	0.998485	0.965608	1	0.88367	-0.0724021	0.124317	-0.051915
GTF2F1	21	9	3.43739	0.962105	1	0.870392	0.123904	0.12428	-0.248184
CALU	42	21	4.56825	0.494863	0.12194	0.566665	-0.247763	0.124272	0.123491
DNAJC10	28	17	2.55593	0.965608	1	0.866551	-0.0530556	0.12408	-0.0710243
XP_001718089.4	9	7	4.78036	0.963336	1	0.777069	-0.0615602	0.124039	-0.0624787
MAP2K1	30	13	0.943004	0.473102	0.10125	0.579931	-0.182738	0.124023	0.0587151
PUS3	3	2	-3.63426	0.924395	1	0.75351	-0.300664	0.123921	0.176743
TNFAIP3	4	2	1.98376	0.823546	0.891895	0.794602	-0.209329	0.123913	0.085416
PITPNB	30	17	0.965932	0.430774	0.0990708	0.264631	-0.197553	0.12391	0.0736429
C15orf38;C15orf38-AP3S2	21	8	-1.42923	0.853762	0.673667	0.646367	0.303519	0.123867	-0.427386
MRPL48	7	2	6.02066	0.965608	1	0.773267	0.164501	0.123817	-0.288318
HOMER1	6	5	-13.8867	0.450263	1	0.549275	-0.257964	0.123767	0.134197
SNUPN	10	7	-2.03355	0.965608	1	0.877446	0.095478	0.123753	-0.219231
NAA15	64	33	5.10685	0.733341	0.313214	0.518587	-0.16916	0.123628	0.0455316
RIF1	34	27	4.542	0.820181	0.0731407	0.558598	-0.2067	0.123601	0.0830987
TWSG1	4	4	-4.68622	0.965608	1	0.87596	-0.116649	0.123579	-0.00693027
CAT	63	30	9.38081	0.965608	1	0.826644	0.0141126	0.123384	-0.137496
CFLAR	2	2	-1.37461	0.965608	1	0.741045	-0.135864	0.123305	0.0125586
MPHOSPH10	23	11	-2.26785	0.9539	1	0.440219	-0.09677	0.123228	-0.0264584
MRPS18A	15	10	2.47639	0.965608	1	0.873554	0.0269602	0.12322	-0.150181
TSN	21	8	-0.985575	0.889703	0.641036	0.84163	0.244695	0.122946	-0.367641
CCDC50	19	8	-2.63872	0.965608	0.96897	0.820977	-0.0058853	0.122662	-0.116776
SUPT5H	58	18	1.52078	0.965608	1	0.644268	0.0311286	0.122392	-0.153521
DR1	6	3	4.7455	0.965608	1	0.863085	-0.1103	0.122357	-0.0120573
CCDC115	6	3	-10.9383	0.965608	0.937946	0.877415	0.101531	0.12222	-0.223751
FAM136A	12	5	7.97489	0.965608	1	0.87286	0.0887023	0.122216	-0.210919
ATRAID	2	2	1.34957	0.965608	1	0.635383	-0.179066	0.122164	0.0569019
LPXN	16	12	5.87472	0.913903	0.973629	0.652202	-0.148349	0.122057	0.0262922
LSR	17	10	-0.193886	0.965608	1	0.877446	-0.0248481	0.121996	-0.0971474
WDR43	27	16	2.44094	0.965608	1	0.760969	-0.0831712	0.121908	-0.0387365
CNOT6L	11	7	-4.00494	0.921418	1	0.410421	-0.0558049	0.121865	-0.0660604
MED12	29	9	-6.15737	0.927478	0.889749	0.841634	0.148016	0.121763	-0.26978
CLCC1	10	8	2.41185	0.965608	1	0.877446	0.0939904	0.12165	-0.21564
SENP2	2	2	-6.73814	0.924395	1	0.644826	0.0650619	0.12133	-0.186392
HEATR1	61	41	3.52271	0.655944	0.309703	0.570099	-0.1632	0.120725	0.0424749
SMARCC1	57	21	3.5763	0.965608	1	0.36687	-0.114724	0.120557	-0.00583303
CHTF8	2	2	-1.9592	0.302729	0.475593	0.283625	-0.508347	0.120534	0.387813
RPS3A	51	19	-0.543647	0.965608	1	0.760993	-0.0169722	0.120534	-0.103562
ARGLU1	10	8	1.08644	0.965608	1	0.87596	-0.0518279	0.120429	-0.0686016
TRAPPC8	52	19	-1.58185	0.9539	1	0.811619	0.106779	0.120421	-0.2272
PTPRJ	4	4	-3.16996	0.965608	1	0.881966	-0.00211375	0.120396	-0.118282
CTSL	16	9	1.62322	0.481309	1	0.211351	-0.23434	0.120041	0.114299
DNAJA3	21	15	2.32066	0.897007	1	0.723453	-0.06906	0.119721	-0.0506612
RPL23A	21	10	1.73993	0.965608	1	0.837384	0.0587606	0.119554	-0.178315
MRPL30	7	4	6.93879	0.964958	1	0.85379	0.21765	0.119433	-0.337083
POLR2H	10	6	-6.63212	0.929702	1	0.528672	0.102442	0.119378	-0.22182
PPA1	50	16	3.17505	0.233541	3.53186e-05	0.298339	-0.244445	0.119355	0.12509
TIA1	18	10	-3.55358	0.844805	0.74436	0.305986	-0.0662427	0.119277	-0.053034
XP_001717892.3;XP_170597.6	2	2	-9.038	0.94911	1	0.772367	0.1442	0.11927	-0.26347
GRB10	13	9	3.20806	0.595047	0.391957	0.392845	-0.274003	0.119266	0.154738
CCDC6	33	15	2.43479	0.965608	1	0.883531	0.00927781	0.119194	-0.128472
SETMAR	18	14	4.51929	0.877592	0.988268	0.579931	0.106301	0.119179	-0.225479
ENPP4	8	7	1.3713	0.446053	0.0990708	0.280368	0.254931	0.119113	-0.374044
NDUFB7	6	4	-4.93984	0.958317	1	0.830254	0.139126	0.119104	-0.25823
FAM103A1	6	3	-6.05121	0.567293	0.363666	0.737736	-0.237627	0.119089	0.118538
LTBP3	18	12	8.55471	0.965608	1	0.8766	-0.10532	0.119068	-0.0137484
POGZ	50	16	4.59299	0.965608	1	0.856591	0.142002	0.118958	-0.26096
KRT79	22	10	-1.61516	0.461594	0.0777273	0.85379	-0.544161	0.118842	0.425319
RAD18	2	2	0.648472	0.965608	1	0.860996	-0.0335938	0.118816	-0.0852223
CFDP1	16	6	1.83357	0.965608	1	0.868752	0.101885	0.11874	-0.220624
MFAP1	17	10	7.9179	0.9575	1	0.857961	0.181831	0.118661	-0.300492
FERMT3	49	25	8.8931	0.667463	0.322357	0.536736	-0.186166	0.118546	0.0676199
USP18	7	6	2.75305	0.965608	1	0.829358	0.111581	0.118499	-0.23008
LPCAT1	15	9	-3.20348	0.708415	0.577233	0.64432	0.188361	0.118438	-0.306799
RHEB	9	5	0.685446	0.194808	0.216111	0.181651	-0.25162	0.118389	0.13323
DUSP12	17	9	-5.7202	0.640368	1	0.724297	-0.137186	0.118131	0.019055
XAB2	43	16	-1.68268	0.965608	1	0.772367	0.0674454	0.117941	-0.185387
LRPAP1	28	20	8.51462	0.965608	1	0.85379	-0.00415005	0.117735	-0.113585
CAD	118	59	4.52986	0.823819	1	0.624022	-0.0913942	0.117732	-0.0263377
VTA1	18	8	-4.40249	0.21094	0.00079494	0.225696	-0.266233	0.117729	0.148504
LPA	11	7	1.96397	0.855618	0.988268	0.849837	-0.299407	0.117714	0.181693
BCLAF1	50	17	13.1158	0.965608	1	0.869311	0.12265	0.117696	-0.240346
KIF21A	43	28	6.01847	0.763365	1	0.724035	-0.176572	0.117673	0.0588994
TK1	14	10	6.95782	0.820181	1	0.600161	-0.251378	0.117632	0.133746
SAMD12	4	3	-5.50631	0.70947	1	0.749582	0.187169	0.117474	-0.304643
CSNK1D	23	10	-0.818506	0.965608	1	0.88359	0.0333779	0.11741	-0.150787
WDYHV1	5	4	-1.58474	0.94911	0.794075	0.870392	-0.0806152	0.117378	-0.0367627
BID	12	4	2.92335	0.657818	0.529162	0.0946482	-0.20504	0.117321	0.0877193
RCN2	22	12	0.318479	0.636791	1	0.480336	-0.192117	0.117289	0.0748284
RBMS1	8	6	2.3946	0.64745	0.430785	0.286545	-0.227222	0.117286	0.109936
CXXC1	22	7	1.77717	0.965608	1	0.870392	0.00776337	0.117117	-0.124881
YARS	57	17	6.68756	0.9575	1	0.574752	-0.107594	0.117094	-0.00949973
NSDHL	19	8	5.98189	0.965608	1	0.860696	0.0245516	0.117018	-0.14157
OSBPL5	10	4	-0.263593	0.965608	1	0.809417	0.0325108	0.116972	-0.149482
COQ3	9	8	-2.08496	0.883997	1	0.625728	-0.126614	0.116765	0.00984889
OCIAD1	21	5	9.58522	0.965608	0.951309	0.851382	0.151718	0.116762	-0.26848
RPL18A	26	13	0.649506	0.965608	1	0.88359	0.0799053	0.116751	-0.196656
ALG1	11	9	6.62381	0.9539	1	0.692487	0.152251	0.11653	-0.268781
GCDH	20	12	2.26675	0.9539	1	0.772367	-0.0655729	0.116443	-0.0508705
APOC4-APOC2	13	8	7.06571	0.964958	1	0.821582	-0.140979	0.116421	0.0245582
KDM5B	17	12	-1.44799	0.917857	1	0.788118	-0.0938647	0.116407	-0.0225424
PBDC1	17	8	-0.268696	0.620206	0.559992	0.550276	-0.24847	0.116366	0.132104
PTPRC	46	35	11.0744	0.94911	1	0.767205	-0.157906	0.11632	0.0415858
SSR1	6	4	-3.28794	0.874696	1	0.659178	-0.160337	0.116219	0.0441179
RPL12	21	12	1.21668	0.965608	1	0.873572	0.0671287	0.116193	-0.183321
BRK1	12	6	-14.6407	0.869977	0.532719	0.527918	-0.169052	0.116137	0.0529142
DEK	35	25	0.333257	0.733341	0.45601	0.500664	-0.164722	0.116079	0.0486427
SASH3	10	8	2.25965	0.954608	0.876527	0.824109	-0.0806693	0.116055	-0.0353854
SERPINB1	51	21	4.61292	0.9539	1	0.834389	0.013517	0.115991	-0.129508
ARPC3	21	9	-1.8917	0.94911	1	0.61383	-0.166385	0.115913	0.050472
IFI30	31	21	0.135198	0.954608	1	0.879864	-0.109076	0.115843	-0.00676686
IGHV4OR15-8	4	3	-2.17833	0.723032	0.654429	0.697879	-0.349763	0.115772	0.233991
IRF8	5	4	-4.96014	0.963336	1	0.796096	-0.00399971	0.115689	-0.111689
HERPUD2	2	2	-9.77215	0.728245	0.566668	0.635383	-0.26182	0.115482	0.146338
GMPS	68	21	5.4881	0.444852	0.0702051	0.283625	-0.189703	0.115399	0.0743041
DRAP1	10	5	-3.13416	0.965608	1	0.742397	0.107244	0.115346	-0.22259
AUP1	10	5	0.704131	0.965608	1	0.870392	0.0501786	0.115296	-0.165475
GNL3L	17	12	0.522459	0.898696	1	0.829426	-0.0262405	0.115271	-0.0890304
UTP18	20	10	-1.87586	0.965608	0.706952	0.796096	-0.0766792	0.11516	-0.0384809
C4orf33	4	4	-3.22029	0.94911	0.597853	0.870392	0.0916285	0.114815	-0.206443
WDHD1	25	19	1.60454	0.331766	0.00152771	0.600917	-0.286085	0.114697	0.171387
RAB10	29	13	1.98891	0.965608	1	0.882811	-0.00634429	0.11458	-0.108236
ATG3	17	12	-6.11359	0.61946	0.86383	0.451183	-0.0965194	0.114458	-0.0179389
GCSH	2	2	-7.76163	0.93061	1	0.717835	-0.100924	0.11428	-0.0133563
EEF2	189	115	-2.60317	0.824758	0.875778	0.323143	-0.119572	0.114229	0.00534334
KHSRP	58	28	5.79686	0.965608	1	0.821258	0.0559116	0.114154	-0.170066
SETDB1	34	11	-5.19193	0.9539	1	0.793175	0.158754	0.114075	-0.272829
CCDC93	34	14	2.58349	0.954608	0.837782	0.794602	0.0939855	0.113884	-0.207869
CPOX	30	18	1.21384	0.940687	0.967795	0.539038	-0.00118959	0.113859	-0.11267
CXorf38	21	12	-4.94414	0.964958	1	0.872819	0.013466	0.113841	-0.127307
JMJD8	2	2	-3.80205	0.965608	1	0.868181	-0.0988254	0.113814	-0.0149885
POLR1B	24	19	1.80578	0.828391	0.684586	0.796096	-0.122037	0.113762	0.00827415
SIVA1	2	2	-1.15144	0.965608	1	0.880557	-0.0479271	0.113758	-0.0658312
UGGT1	91	43	4.01577	0.860682	1	0.667156	-0.0409687	0.113721	-0.0727527
RTN2	4	3	-2.18621	0.965608	1	0.782233	0.206946	0.113476	-0.320423
EXOSC6	11	7	2.81935	0.965608	1	0.840631	0.0417857	0.113383	-0.155168
HSD17B11	15	11	6.05726	0.953463	1	0.834679	-0.113504	0.113366	0.000137838
PSPC1	42	10	10.1308	0.965608	1	0.859978	0.121575	0.113255	-0.234831
CKS1B	6	5	-2.26357	0.249531	0.105371	0.298339	-0.409464	0.113229	0.296236
SRCAP	27	11	-1.85639	0.9539	1	0.851382	0.175563	0.113168	-0.288731
EZH2	13	7	-10.5147	0.194808	0.00145016	0.11852	-0.290023	0.113142	0.176881
UCHL5	24	15	-1.04417	0.7454	0.31163	0.578191	-0.101294	0.113118	-0.0118243
TRMT61A	10	4	0.828154	0.789954	0.973555	0.321796	-0.152334	0.113108	0.0392253
BZW1	37	25	4.74438	0.911555	1	0.724035	0.094262	0.113064	-0.207326
C9orf78	14	5	5.57064	0.924395	1	0.825278	0.238034	0.113031	-0.351064
DNAJB11	24	7	-1.14909	0.498531	0.0698712	0.617779	-0.199451	0.11298	0.086471
ZNF362	5	4	-1.91032	0.965608	1	0.834826	0.0814838	0.112889	-0.194373
TPD52L2	25	10	-1.08385	0.827942	0.596076	0.119306	-0.183821	0.112748	0.0710732
C11orf54	21	9	-1.29189	0.963336	1	0.828826	0.0384379	0.112737	-0.151174
TGFB2	4	4	3.82411	0.569752	0.638688	0.39809	-0.425693	0.112704	0.312988
GABPA	15	4	1.16895	0.9539	1	0.639868	0.232531	0.11263	-0.34516
SLC25A3	27	13	8.1024	0.96089	1	0.826454	0.088094	0.112607	-0.200701
PDCD11	82	47	8.07958	0.802442	0.196688	0.609259	-0.159664	0.112593	0.0470716
DNAJA2	29	12	5.38168	0.965608	1	0.826838	-0.079721	0.112558	-0.0328374
CTTNBP2NL	27	12	-2.08144	0.965608	0.789936	0.568264	-0.0629254	0.112533	-0.0496076
PDE6D	4	3	2.70085	0.9539	1	0.811131	0.050364	0.112531	-0.162895
RPL37A	14	7	1.21665	0.965608	1	0.879864	0.169595	0.112523	-0.282118
PSD3	2	2	-10.5687	0.953463	1	0.807741	0.295271	0.112497	-0.407768
DDX31	14	10	-0.801528	0.94911	1	0.88367	-0.0599577	0.112479	-0.0525211
MTIF2	25	17	1.12914	0.965608	1	0.794602	0.0357913	0.112476	-0.148267
DAP	7	5	2.19796	0.9539	1	0.870272	0.26857	0.112429	-0.380999
MRPS28	10	5	-2.25383	0.9539	1	0.837141	0.215266	0.112258	-0.327524
PSMC1	51	12	7.84348	0.965608	1	0.773267	0.0982431	0.112208	-0.210451
UBFD1	16	8	-0.797459	0.9539	1	0.85379	0.0292405	0.112166	-0.141406
PIGS	17	11	-3.55052	0.911555	1	0.838368	-0.120094	0.112024	0.00807023
MFN1	27	22	6.43973	0.581377	0.212285	0.684477	-0.214123	0.111985	0.102139
GIMAP1	10	6	-1.6306	0.965608	1	0.851641	-0.0396578	0.111929	-0.0722707
GRHL1	19	13	4.90931	0.458528	0.0106076	0.290427	-0.340505	0.111905	0.2286
HELLS	12	7	-2.63766	0.743681	0.917648	0.579659	-0.254385	0.111858	0.142527
CPD	33	27	7.94081	0.94911	1	0.755905	0.152827	0.111526	-0.264353
NARF	5	5	-17.1029	0.78375	0.161107	0.724035	-0.147914	0.111497	0.0364171
SIPA1	31	13	6.47065	0.965608	1	0.733728	-0.0454359	0.111463	-0.0660273
NDNL2	13	5	-4.05135	0.965608	1	0.870392	0.137418	0.111316	-0.248734
NUDT19	12	6	5.63882	0.965608	0.946437	0.830692	-0.0182277	0.11124	-0.0930125
ACSL3	36	27	7.62675	0.848032	0.275151	0.607476	-0.168623	0.111225	0.0573974
KLKB1	41	27	10.9858	0.844805	0.705166	0.584508	-0.197321	0.111166	0.0861555
SLC39A14	5	4	-7.66875	0.965608	1	0.818894	-0.0293674	0.111164	-0.0817964
RPL17;RPL17-C18orf32	19	8	-0.815598	0.965608	1	0.778657	0.0756894	0.110969	-0.186658
FCN3	8	4	11.1603	0.646749	0.207994	0.612517	-0.369571	0.110886	0.258684
KIAA0020	28	23	8.19409	0.901716	0.212535	0.620931	-0.154001	0.110872	0.0431296
APOBEC3F	6	4	-2.49268	0.9575	1	0.842472	0.0444999	0.110777	-0.155277
CEPT1	3	3	-1.88466	0.965608	1	0.850553	0.0686752	0.110774	-0.179449
LPIN3	10	7	-3.33475	0.956028	1	0.772367	-0.0259091	0.110735	-0.0848255
SDF2	9	4	2.15784	0.433033	0.16175	0.188031	-0.248779	0.11059	0.138189
EIF4H	34	13	1.78567	0.965608	1	0.85379	0.0629527	0.110585	-0.173537
POLR2F	4	4	-3.84669	0.965491	1	0.842472	-0.0814035	0.110517	-0.029113
TMX1	11	9	7.09486	0.965608	1	0.85379	0.019901	0.110507	-0.130408
FNBP1L	40	10	0.86988	0.964958	1	0.772367	0.125716	0.11048	-0.236196
XRN1	48	20	1.09022	0.965608	1	0.413329	-0.0511498	0.110442	-0.0592919
LARP4	20	12	-1.20491	0.965608	0.82769	0.796096	-0.0197004	0.110386	-0.0906856
SEC11C	5	4	1.26011	0.963336	1	0.847622	-0.120372	0.110371	0.010001
PLRG1	29	12	-0.106767	0.965608	1	0.882811	-0.0504733	0.110361	-0.0598881
IDUA	28	22	7.52912	0.855618	0.985953	0.720788	0.124909	0.110241	-0.23515
PON1	16	12	6.56607	0.853762	0.546262	0.741722	-0.23766	0.110147	0.127513
BCL2L13	20	17	2.20591	0.9539	1	0.768861	0.0483404	0.110117	-0.158458
C7orf55-LUC7L2	37	15	5.26139	0.965608	1	0.841833	0.0966253	0.109944	-0.20657
UCHL3	22	13	3.45227	0.911555	1	0.82151	-0.121823	0.109846	0.0119767
CDCP1	10	8	1.276	0.789954	0.973555	0.832678	-0.203424	0.109792	0.0936315
SPTY2D1	3	3	-5.40915	0.965608	1	0.817955	0.162299	0.109608	-0.271907
GINS4	6	4	2.43966	0.922903	1	0.733983	-0.224147	0.109524	0.114623
GRAP	6	5	-0.086865	0.965608	1	0.844665	-0.0994907	0.109446	-0.00995525
UQCRC1	46	16	1.15413	0.95159	1	0.856554	-0.0425213	0.109436	-0.0669146
RNF181	6	3	-19.7349	0.954608	0.96933	0.85379	2.37531e-05	0.1094	-0.109423
STEAP3	7	6	3.56576	0.614378	0.636038	0.401792	-0.29142	0.109315	0.182105
HLTF	44	21	1.74001	0.965608	1	0.657346	-0.0501272	0.109256	-0.0591288
PIR	17	10	6.61748	0.844805	0.64617	0.704292	-0.248576	0.109211	0.139365
MT1F	3	3	-0.435231	0.965608	1	0.877446	-0.0767397	0.109193	-0.0324536
WDR4	11	6	-7.95587	0.0443449	0.00282204	0.0932458	-0.327291	0.109136	0.218156
NAA16	24	13	-3.96385	0.965608	1	0.713536	-0.0432234	0.109108	-0.065885
ABCB6	5	4	-3.7963	0.965608	1	0.880212	0.109533	0.109099	-0.218631
ACAP1	19	16	4.04793	0.924395	1	0.638122	-0.157104	0.109029	0.0480751
TOPBP1	8	6	-2.24325	0.141544	0.090324	0.807741	-0.309422	0.109013	0.200409
ZCCHC3	8	7	1.24281	0.965608	1	0.772367	0.0148986	0.108931	-0.123829
CLC	10	8	7.72338	0.965608	1	0.878906	-0.0650937	0.108901	-0.043807
POLR2E	12	7	5.55333	0.956028	1	0.874948	0.0906387	0.108773	-0.199411
SF3A3	41	12	-14.7894	0.823819	0.834651	0.632545	-0.0716411	0.10871	-0.0370686
ALDH18A1	70	33	11.6172	0.911555	0.938882	0.717835	-0.136126	0.10869	0.0274361
TARSL2	22	12	-2.09042	0.9539	0.976304	0.760969	0.0642252	0.108504	-0.172729
TOE1	10	7	-4.97358	0.965491	1	0.856591	-0.042091	0.108484	-0.0663934
KATNA1	13	9	-1.8539	0.756138	0.829872	0.657346	-0.13812	0.108455	0.0296645
ACO2	77	37	8.84613	0.952307	1	0.794217	-0.0803647	0.108444	-0.0280789
PYGL	84	45	9.72048	0.963336	1	0.782877	0.0777406	0.108332	-0.186073
USP10	30	10	-1.30704	0.965608	1	0.859788	0.0032088	0.108309	-0.111518
CAMKMT	2	2	-1.18685	0.965608	1	0.854451	-0.0532775	0.108247	-0.0549695
CXADR	3	2	2.10612	0.770577	0.713051	0.540718	-0.353547	0.108236	0.245311
HADH	36	18	4.71262	0.963312	1	0.784946	-0.146731	0.10823	0.0385012
TARS	68	37	4.35701	0.94911	1	0.64645	-0.0643353	0.108108	-0.0437723
GMIP	27	22	1.64418	0.918736	1	0.509292	-0.104245	0.1081	-0.0038554
IGHMBP2	13	10	-5.7815	0.965608	0.784451	0.88367	0.014188	0.107876	-0.122064
FOXRED1	13	11	0.785817	0.963336	1	0.870392	-0.052812	0.107838	-0.0550263
ACP1	19	9	-7.69269	0.940687	0.835276	0.750784	-0.02025	0.107828	-0.0875782
SUMF1	9	6	-2.53179	0.940687	1	0.720786	-0.125422	0.107633	0.0177895
MAZ	13	9	2.40624	0.954608	1	0.872819	0.153106	0.107569	-0.260674
PHC2	14	8	-2.13111	0.860682	1	0.641768	-0.115146	0.107406	0.00773973
FAHD2B	16	9	3.6069	0.96089	0.823216	0.856591	-0.078119	0.107392	-0.0292728
SENP1	13	7	-5.04212	0.965608	1	0.834515	0.0572509	0.10721	-0.164461
MYO1G	42	25	5.03965	0.645097	0.531453	0.307927	-0.218865	0.106884	0.111981
DALRD3	3	2	-3.40428	0.9539	1	0.153998	0.265047	0.106731	-0.371778
KIN	11	9	-0.179582	0.948907	0.98885	0.636774	-0.133552	0.106545	0.0270067
KDM4B	20	18	4.66259	0.965608	1	0.796096	0.0317009	0.106423	-0.138124
YOD1	5	5	-2.73348	0.953463	1	0.867271	0.205614	0.106371	-0.311985
GOT1	38	20	1.41163	0.82467	1	0.749628	-0.118565	0.106195	0.01237
PROM2	5	4	0.39986	0.965608	1	0.881966	-0.0892447	0.106154	-0.0169095
CNNM3	9	7	-3.90939	0.913903	1	0.620637	0.202514	0.106145	-0.308658
IDH2	77	26	6.2038	0.741	0.340911	0.502978	-0.231025	0.105969	0.125056
KLC2	33	18	0.116409	0.965608	1	0.848785	-0.0248244	0.105773	-0.0809485
RPS5	35	14	0.219784	0.965608	1	0.86065	-0.0055956	0.105673	-0.100077
TRMT2A	22	17	0.964504	0.802442	0.296022	0.556889	-0.0942254	0.105641	-0.0114156
THEM6	14	9	3.83851	0.965608	1	0.859978	-0.0421982	0.105464	-0.0632659
GNPNAT1	14	8	3.58339	0.965608	1	0.80498	-0.0174545	0.105431	-0.0879761
CHMP1B	9	7	9.80418	0.965608	1	0.88367	0.103178	0.1054	-0.208577
RBBP6	43	25	2.4101	0.965608	1	0.824313	0.0278738	0.105389	-0.133263
CDC27	22	9	2.6333	0.965608	1	0.848785	0.110907	0.105377	-0.216284
ZNF629	10	7	3.52937	0.965608	1	0.800221	-0.00371849	0.105362	-0.101644
CTSZ	21	13	-0.807667	0.78375	0.942488	0.742397	-0.17219	0.105314	0.0668757
PLOD3	48	24	7.38288	0.443987	0.00758655	0.42574	-0.224202	0.105166	0.119036
TRIM33	32	24	0.605752	0.9539	1	0.730255	-0.0802392	0.104976	-0.0247367
NCLN	19	13	1.19974	0.965608	1	0.862015	-0.0442011	0.104915	-0.0607143
NAB2	13	9	6.44134	0.954608	1	0.857961	-0.10527	0.104877	0.000392707
RPS6KA3	42	24	5.09967	0.737398	0.174385	0.616154	-0.155094	0.104848	0.050246
IL1RN	7	7	3.50092	0.404926	0.120319	0.339484	0.335909	0.104818	-0.440727
M6PR	8	6	4.117	0.965608	1	0.875532	0.0877777	0.104776	-0.192554
HLA-DRB4	7	4	-9.45834	0.965608	1	0.874138	0.00662772	0.104773	-0.111401
GLRX3	30	9	2.21135	0.728245	1	0.709555	-0.170234	0.104659	0.0655752
NELFB	29	12	2.91047	0.965608	1	0.811909	0.0989311	0.104554	-0.203485
MCAT	19	11	2.18447	0.940687	1	0.537975	-0.0916087	0.104497	-0.0128886
MAN1A2	7	5	-5.20036	0.965608	1	0.869311	0.0832087	0.104375	-0.187583
RBBP8NL	5	5	-7.5858	0.965608	1	0.821582	-0.064509	0.104229	-0.0397202
RMND5A	16	7	-11.524	0.965608	1	0.317021	-0.0225657	0.104077	-0.0815112
KIAA1147	7	4	1.88807	0.936215	1	0.801985	0.365759	0.10407	-0.469829
RPL15	34	15	7.06376	0.954608	1	0.827387	0.178165	0.104057	-0.282222
SEC22B	25	11	5.30298	0.965608	1	0.758507	0.0860971	0.104001	-0.190099
IDH3A	34	11	-5.45159	0.94911	1	0.752197	-0.0688953	0.103956	-0.0350607
RPS6	14	10	2.56415	0.965608	1	0.877446	0.0642107	0.10393	-0.168141
CEP97	14	12	-0.689657	0.818896	0.268066	0.611975	0.10097	0.103894	-0.204865
RBM6	35	21	2.12888	0.965608	1	0.867271	0.139645	0.103868	-0.243513
TST	26	11	4.16589	0.94911	1	0.660861	0.0649102	0.103835	-0.168745
NOL8	28	14	1.49754	0.965608	1	0.879864	0.0095064	0.103803	-0.11331
EIF5	37	12	1.59909	0.9539	1	0.868752	0.192566	0.103799	-0.296365
CELF2	17	11	3.5164	0.789954	0.999082	0.612517	-0.223197	0.103713	0.119484
BMS1	25	10	-1.33635	0.952307	1	0.872819	0.21411	0.1037	-0.317811
PHRF1	13	7	-8.50737	0.965608	1	0.849837	0.109794	0.103664	-0.213458
TBL2	31	24	5.98135	0.965608	1	0.885539	0.0144573	0.10364	-0.118097
NOP16	12	8	-0.828059	0.96089	0.598086	0.864862	0.107007	0.103428	-0.210435
PRMT3	17	13	1.74013	0.94911	1	0.825278	0.016036	0.103327	-0.119363
VAPB	22	12	8.28922	0.965608	1	0.88359	-0.0588387	0.103012	-0.0441733
CPT2	55	30	3.88984	0.498531	0.0238049	0.111678	0.198297	0.102994	-0.301291
B3GNT2	4	3	-2.42349	0.808648	0.566968	0.633207	-0.235895	0.102874	0.133021
KNSTRN	3	3	-0.904848	0.965608	1	0.868752	-0.0669083	0.102773	-0.0358651
RPS4X	47	19	-0.212607	0.965608	1	0.87596	-0.03313	0.10265	-0.0695195
PPP2R3A	10	9	-5.41084	0.710093	0.889749	0.49304	-0.208218	0.102533	0.105685
PUM2	23	9	1.03308	0.965608	1	0.841217	-0.00445605	0.102488	-0.0980318
ECHDC3	15	12	10.203	0.965608	1	0.85379	-0.105871	0.102479	0.00339237
ESF1	27	17	4.77074	0.913903	1	0.496228	-0.149726	0.102361	0.0473643
SELL	7	6	0.123742	0.94911	1	0.794602	-0.241794	0.102112	0.139682
AKAP8L	17	8	3.19942	0.965608	1	0.868217	0.0692095	0.102067	-0.171277
SAFB	59	26	8.22747	0.965608	1	0.870392	0.128362	0.102064	-0.230427
STX3	9	5	2.07524	0.891107	1	0.566665	0.265642	0.102058	-0.3677
COMMD4	11	8	-9.1458	0.963336	1	0.773634	0.0320342	0.10205	-0.134084
HDGF	43	15	2.57588	0.965608	1	0.829358	-0.0499821	0.101928	-0.0519454
C17orf89	3	2	-7.21501	0.965608	1	0.85379	-0.213683	0.10177	0.111913
METTL1	12	6	-3.14934	0.327197	0.0873806	0.0417458	-0.338961	0.101703	0.237258
PSME3	19	11	-1.67056	0.9539	1	0.679753	0.0191655	0.101685	-0.12085
SHCBP1	3	3	-2.51627	0.612904	0.886148	0.584806	-0.282367	0.101684	0.180683
ATXN2L	48	20	2.71503	0.965608	1	0.831097	0.0610211	0.10167	-0.162691
CCNB1	9	8	3.60682	0.325109	0.229879	0.182095	-0.403124	0.101631	0.301493
PDCL3	14	9	-2.02449	0.917857	0.867806	0.503675	-0.0914227	0.101467	-0.0100446
HCFC2	8	6	-3.01126	0.965608	1	0.883642	-0.057699	0.101443	-0.0437445
ERH	15	5	-6.52875	0.965608	1	0.882811	0.00224275	0.101277	-0.10352
REXO2	15	7	10.3112	0.850331	0.939674	0.533896	-0.169323	0.101213	0.0681094
LARP7	30	14	1.28951	0.965608	1	0.842472	0.0161258	0.101114	-0.11724
ATP5E;ATP5EP2	3	3	-9.54174	0.965608	1	0.856554	0.070522	0.101085	-0.171607
LONP2	20	17	6.99874	0.96089	1	0.760969	0.0380063	0.10104	-0.139046
PLD3	19	12	7.21737	0.346745	0.000828532	0.392625	-0.25973	0.100995	0.158735
NCSTN	6	5	-2.70037	0.9539	0.796253	0.760969	-0.0406445	0.100968	-0.0603234
NDC80	16	14	2.90396	0.406175	0.337308	0.390717	-0.325596	0.100967	0.224629
GPX7	12	9	6.25477	0.913903	1	0.717835	-0.19094	0.10094	0.09
PRPF18	14	9	-0.363356	0.599022	0.0496688	0.629926	-0.202044	0.100918	0.101126
SRP72	47	19	-0.125821	0.965608	1	0.790195	0.12831	0.100896	-0.229206
MTA3	28	9	-6.65367	0.965608	1	0.851382	0.0538048	0.100859	-0.154664
SASH1	20	10	2.40091	0.255932	0.00109099	0.15678	-0.308158	0.1008	0.207358
SERPINB8	22	15	1.87039	0.930787	0.90077	0.749582	-0.137953	0.100771	0.0371829
CTSA	27	14	-2.74095	0.718145	0.89148	0.772367	-0.133913	0.100692	0.0332209
SH3YL1	3	3	0.145496	0.965608	1	0.848857	0.0221487	0.100668	-0.122816
CEP85	8	3	-16.4474	0.412786	0.229871	0.760969	-0.204681	0.100667	0.104014
MRPS26	12	8	-5.37782	0.963336	1	0.772367	-0.0896401	0.10053	-0.0108901
FAM98A	27	16	-11.7735	0.94911	0.554581	0.447069	-0.0522933	0.100522	-0.0482284
MAP3K1	4	2	-6.58737	0.813417	0.915542	0.787891	0.195237	0.100406	-0.295643
ZNF384	11	5	-3.13565	0.965608	1	0.7192	-0.0918555	0.100371	-0.0085159
CASP8	22	14	3.91746	0.940687	1	0.610568	-0.0651038	0.100144	-0.0350401
PPP1R1A	2	2	2.71254	0.789954	0.779733	0.42366	-0.526092	0.100133	0.425959
SRF	2	2	-4.32028	0.450263	0.454867	0.386398	-0.291197	0.100118	0.191079
HSPA13	17	8	2.2395	0.638324	0.622598	0.426802	-0.213582	0.100067	0.113515
SNRNP70	34	16	1.75936	0.965608	1	0.841833	0.0942942	0.0999815	-0.194276
ZC3H12A	8	6	-8.91945	0.916972	1	0.581114	0.149707	0.0999737	-0.249681
UTP6	16	10	-3.1029	0.911555	0.388324	0.579659	-0.0963648	0.0999693	-0.00360449
SUPT4H1	4	3	1.08994	0.741	0.757581	0.772367	-0.21846	0.0997036	0.118757
PDP1	23	13	5.38255	0.346745	0.0124984	0.241258	-0.222958	0.0995929	0.123365
DNAJC3	38	24	3.84132	0.794275	0.40493	0.496526	-0.187965	0.0994595	0.0885052
GLMN	17	12	-0.985668	0.9539	1	0.856554	0.00881907	0.0994458	-0.108265
MEMO1	20	10	4.44705	0.869977	0.946291	0.458063	-0.0916539	0.0994403	-0.00778641
F11	22	17	2.62864	0.94911	1	0.609769	-0.144871	0.0994077	0.0454637
NCKAP1	57	22	3.58004	0.965608	1	0.876674	0.0553698	0.0993823	-0.154752
IRF2	11	6	-1.68358	0.9539	1	0.64787	0.198951	0.0993366	-0.298287
ADI1	18	9	0.850632	0.320723	0.11541	0.390765	-0.249219	0.0993251	0.149894
RGS3	10	8	-3.35762	0.791545	0.871212	0.70531	-0.215543	0.0992384	0.116304
CHCHD1	4	2	-8.30676	0.927478	1	0.849837	-0.12262	0.0992226	0.0233975
FTSJ3	25	17	5.99933	0.963312	1	0.772367	0.0569207	0.0991514	-0.156072
PROC	7	4	1.08185	0.93061	0.946437	0.844665	-0.201369	0.099143	0.102226
NCS1	6	3	-3.99637	0.358552	0.105371	0.600943	-0.385174	0.0990296	0.286145
RIT1	5	4	-5.85755	0.48976	0.197632	0.251337	-0.2186	0.0989504	0.11965
PTPN6	41	28	6.14157	0.965608	1	0.863085	-0.049565	0.0987065	-0.0491415
H2AFV	27	15	-7.08961	0.965608	1	0.872846	0.0103667	0.0986766	-0.109043
DNAJC7	38	14	4.79563	0.823819	0.973555	0.607245	0.297111	0.0986267	-0.395738
HTATIP2	20	17	4.58959	0.965608	1	0.862015	-0.0216024	0.0985744	-0.0769721
TSC22D2	9	6	0.439102	0.965608	0.788351	0.799797	0.10344	0.0984317	-0.201872
USP22	7	6	-0.0279519	0.965608	0.918341	0.877446	-0.119799	0.0982616	0.0215379
ZNF706	4	3	-5.89013	0.965608	1	0.864918	0.0921997	0.0982605	-0.19046
PLCB4	11	8	2.527	0.846871	1	0.632545	-0.221571	0.0981996	0.123372
SLC25A22	17	14	6.71945	0.965608	1	0.841845	0.00632135	0.0981377	-0.104459
SHROOM1	4	4	-1.31251	0.940687	1	0.66738	0.15855	0.0979966	-0.256547
DFFB	3	3	0.613453	0.965608	1	0.856591	0.0780884	0.0979702	-0.176059
TAP1	16	14	6.69515	0.965608	1	0.841217	-0.0885369	0.0978921	-0.0093552
RPL27A	9	8	-1.11089	0.965608	0.900649	0.717653	-0.0659924	0.0978648	-0.0318724
COTL1	20	11	2.7648	0.911555	1	0.501196	-0.21039	0.0976437	0.112746
TBC1D24	17	12	2.09208	0.9539	1	0.818643	-0.115876	0.0975235	0.0183529
RSF1	47	38	8.28921	0.965608	1	0.829358	0.0215229	0.0974007	-0.118924
RRBP1	79	42	8.83952	0.93061	0.872312	0.652627	-0.18282	0.0972526	0.0855676
B4GALT4	2	2	-11.6994	0.965608	1	0.870392	-0.032343	0.0971594	-0.0648164
NUDT14	8	6	-1.96708	0.965608	1	0.825278	0.0302162	0.0971141	-0.12733
MTCH1	9	7	-1.17261	0.965608	0.645941	0.772367	-0.0726267	0.0970183	-0.0243916
NSUN6	13	8	-7.7915	0.906681	0.954261	0.772367	-0.081412	0.0969665	-0.0155546
TMEM230	2	2	-2.43726	0.965608	1	0.88359	-0.0150873	0.0969101	-0.0818228
UAP1	36	23	5.78269	0.627915	0.139775	0.56181	-0.254105	0.0968942	0.157211
CHCHD3	17	10	4.46938	0.965608	1	0.841217	0.163093	0.096831	-0.259924
ACOT7	23	12	8.00991	0.844805	1	0.777959	-0.143654	0.0966698	0.0469843
RB1	21	17	3.53859	0.965608	1	0.858369	0.0381068	0.0966599	-0.134767
PDS5A	72	25	7.79131	0.965608	1	0.873554	0.0021393	0.0966519	-0.0987912
DUT	20	8	0.765456	0.850331	0.374045	0.686433	0.196591	0.0966512	-0.293242
UPF2	39	30	-2.70813	0.731257	0.14228	0.260736	-0.130782	0.0965945	0.0341876
SRXN1	6	4	-0.842388	0.965608	1	0.879478	-0.0413808	0.0964994	-0.0551187
RDX	79	35	4.38253	0.965608	1	0.771537	-0.0990996	0.0964845	0.00261511
CDC23	18	7	-0.204486	0.924395	0.779998	0.391693	0.240138	0.0964785	-0.336616
PIK3C3	29	20	-5.80429	0.802442	0.894636	0.568264	-0.0543231	0.0963499	-0.0420268
NFKBIB	9	5	-0.461986	0.965608	1	0.880301	0.120523	0.0963435	-0.216866
CDCA5	2	2	-0.128878	0.827942	0.948014	0.558024	-0.20606	0.0963246	0.109735
SRPR	32	20	4.93799	0.94911	1	0.811262	-0.115691	0.0962835	0.0194076
A2M	182	88	17.2491	0.627146	9.20997e-12	0.600863	-0.338538	0.0961261	0.242412
EIF4B	54	34	11.2421	0.965608	1	0.851382	0.131884	0.0960906	-0.227975
ZNF260	5	4	-0.718849	0.766232	0.81016	0.777799	0.467932	0.0959936	-0.563926
RBM38	8	4	-0.0619434	0.965608	1	0.615754	-0.115168	0.0959605	0.0192075
CORO1C	48	19	4.16529	0.965608	1	0.558024	-0.126285	0.0959445	0.0303401
GNS	27	15	1.2574	0.924395	1	0.854301	-0.0891305	0.0958871	-0.00675661
CORO1A	61	27	7.25389	0.965608	1	0.755211	-0.147785	0.095886	0.0518994
KHNYN	16	6	-5.21969	0.965608	1	0.554925	0.145758	0.0958375	-0.241595
PITX1	3	3	-4.41097	0.71113	0.2064	0.575671	-0.387873	0.095674	0.292199
FAM101B	3	3	-0.325217	0.948907	1	0.818894	-0.12554	0.0956708	0.0298691
CPPED1	21	9	2.78341	0.915442	1	0.762252	-0.156916	0.0954402	0.0614757
TMEM126A	10	5	-0.468075	0.965608	1	0.794742	0.0801507	0.0952811	-0.175432
AKAP13	79	35	3.08883	0.965608	1	0.844665	-0.0678201	0.0952029	-0.0273828
NFIA	21	12	-2.743	0.965608	1	0.84437	-0.0310743	0.0951877	-0.0641134
NRD1	45	20	4.57127	0.9539	1	0.719739	-0.0684085	0.0951745	-0.026766
TIMM13	8	6	-4.62537	0.948907	1	0.829358	-0.110351	0.095174	0.0151766
PSMD1	74	16	-0.595654	0.956028	1	0.837074	0.141884	0.0951609	-0.237045
EEF1A1	176	93	-1.72309	0.965608	0.974134	0.794602	-0.0555137	0.0950317	-0.0395179
ANKRD16	7	4	-8.38406	0.940687	1	0.857961	-0.110783	0.0950274	0.015756
PRIM2	11	6	-3.48069	0.78375	0.882789	0.845475	-0.165296	0.0949892	0.0703064
WWTR1	9	5	-3.55846	0.965608	1	0.442138	-0.044467	0.0949482	-0.0504811
GLS	37	23	12.6643	0.0860601	1.11112e-13	0.0316834	-0.509558	0.0948374	0.41472
AGPAT3	12	9	0.0627191	0.965608	1	0.842472	-0.0579652	0.094758	-0.0367927
SFSWAP	21	15	-8.66677	0.94911	0.964728	0.830692	0.0319558	0.0947441	-0.1267
STK17B	8	4	-5.94346	0.965608	1	0.679753	-0.0974622	0.0947417	0.00272043
GAA	97	45	4.6897	0.612904	0.0530224	0.308564	0.174174	0.0947411	-0.268915
GBP5	22	17	11.7544	0.891107	1	0.501196	-0.33644	0.0947373	0.241703
PRKRIR	8	5	-6.43393	0.848032	0.867959	0.865418	-0.13982	0.0947198	0.0451007
MAP1S	49	21	3.55744	0.965608	1	0.86065	0.0783904	0.0947121	-0.173103
NAA50	19	11	-1.36839	0.729624	0.566668	0.462221	-0.13558	0.0945889	0.0409915
NHP2L1	18	10	-6.91511	0.950863	1	0.623327	-0.0143552	0.0945591	-0.0802039
SEC62	9	9	1.83194	0.965608	1	0.849837	0.0355433	0.0945489	-0.130092
TIAM1	5	3	-12.8639	0.9539	0.546341	0.851382	0.175359	0.0943781	-0.269737
ARL5B	7	6	-8.91421	0.848032	0.945733	0.625728	-0.166619	0.0943568	0.0722622
ARMCX1	9	9	2.65976	0.9539	1	0.747196	0.14188	0.0943345	-0.236214
RDH14	18	5	-1.52024	0.965608	1	0.869073	0.0962906	0.0943229	-0.190614
RUNX3	6	3	-5.34783	0.965608	1	0.833751	0.0132029	0.0941374	-0.10734
ARHGAP25	39	23	6.72871	0.94911	1	0.773267	-0.133801	0.094081	0.0397197
P04433;XP_003403801.1	22	12	4.38089	0.9539	1	0.8346	-0.160184	0.0940286	0.0661549
MAP2K6	21	17	4.81032	0.965608	1	0.782859	-0.0587882	0.0938642	-0.0350761
FDPS	17	11	2.3977	0.956028	1	0.819219	-0.0792607	0.0938385	-0.0145778
CDC42BPG	23	15	-2.48743	0.786267	0.922649	0.714515	-0.153294	0.0937325	0.0595615
UTP3	7	6	1.33071	0.9539	1	0.8316	0.0717367	0.093707	-0.165444
PDXDC1	73	40	6.55338	0.964958	1	0.7785	0.0557579	0.0936595	-0.149417
CLU	59	18	12.7031	0.965608	1	0.814677	0.00830642	0.0936545	-0.101961
PGP	19	11	-0.912295	0.599022	0.840379	0.329489	0.141923	0.0936338	-0.235556
DOHH	13	8	4.71272	0.963336	1	0.836575	-0.0886677	0.093626	-0.00495833
DNMT1	72	52	8.35255	0.404485	3.03736e-09	0.418876	-0.278026	0.0936102	0.184416
GNL1	34	11	-2.5044	0.965608	1	0.864957	0.00523198	0.093529	-0.098761
HVCN1	3	3	-8.41956	0.965608	1	0.879669	0.038507	0.0934469	-0.131954
ANKRD44	41	23	5.46202	0.940687	1	0.795438	-0.107719	0.0934258	0.0142936
NOP9	20	16	-2.60841	0.963336	1	0.672406	-0.0907087	0.0934136	-0.00270486
BPGM	11	9	4.52693	0.965608	1	0.859978	-0.0445603	0.093347	-0.0487867
RBM23	10	5	-17.3149	0.965608	1	0.526125	0.142244	0.0932155	-0.23546
ADPGK	16	11	-3.58822	0.94911	1	0.842472	-0.0525615	0.0931505	-0.040589
ACSS1	32	15	10.6135	0.818896	0.359519	0.537014	0.221796	0.0928978	-0.314694
KPNA2	24	15	9.86792	0.436166	0.00294851	0.263435	-0.338288	0.0927751	0.245513
PREB	16	12	-3.2599	0.94911	1	0.772367	0.0287896	0.0926727	-0.121462
ADAM9	7	7	1.12651	0.965608	1	0.808437	-0.0662251	0.0926625	-0.0264374
RBM28	19	12	5.09635	0.965608	1	0.88493	-0.0692847	0.0925916	-0.0233069
PGM1	64	28	2.207	0.622072	0.762191	0.721501	-0.191358	0.092551	0.0988066
CERS6	2	2	-2.29497	0.965608	0.864603	0.774593	0.176453	0.0925203	-0.268973
PTPN18	4	3	-1.40291	0.965608	1	0.87596	-0.0759167	0.0924686	-0.0165519
PRPF6	64	21	10.7402	0.965608	1	0.872819	0.0935163	0.0924032	-0.185919
NDE1	22	11	-0.45139	0.965608	1	0.877446	0.0162287	0.0924001	-0.108629
TRAP1	90	43	2.26937	0.965608	1	0.811262	-0.0543125	0.0922531	-0.0379406
RPS2	45	17	1.89324	0.965608	0.96933	0.545692	-0.0660486	0.0922187	-0.02617
CSTF3	34	13	-5.84061	0.965608	0.33694	0.854301	-0.0285466	0.0920238	-0.0634772
BTAF1	38	27	-0.871259	0.498531	0.0204101	0.427121	-0.151761	0.0919647	0.0597963
PLEK	24	18	4.57702	0.729624	0.937118	0.479052	-0.21579	0.091898	0.123892
EFR3A	7	6	-5.30401	0.965608	1	0.877446	0.00468353	0.0917677	-0.0964512
NELFCD	21	12	-3.46866	0.9539	1	0.639162	0.00062122	0.0917419	-0.0923631
MST4	29	14	2.66897	0.948907	1	0.793138	-0.120707	0.0917257	0.0289814
FLJ22184	6	5	-2.45995	0.965608	1	0.87137	0.00335784	0.0917213	-0.0950792
PLAUR	8	6	-1.87531	0.526476	0.568335	0.384485	-0.298551	0.091704	0.206847
RANBP1	28	23	-6.58834	0.965608	0.945733	0.772367	-0.0572856	0.0915302	-0.0342445
GRAMD4	2	2	-3.05334	0.965608	1	0.877089	-0.0324917	0.0913279	-0.0588362
PFKM	47	24	5.41124	0.964958	1	0.85379	0.037352	0.0912436	-0.128596
PRRC2A	51	24	7.14876	0.965608	1	0.875161	-0.00491534	0.0912319	-0.0863165
FUBP3	43	12	-1.5078	0.964958	1	0.098036	0.13501	0.0909742	-0.225984
TRAF1	5	5	-3.60092	0.959934	1	0.782859	-0.122095	0.0909607	0.0311343
BHLHE40	9	3	3.01219	0.85853	0.81944	0.584508	0.16298	0.0909508	-0.253931
NPM1	53	16	-5.57759	0.940687	0.817614	0.826622	0.258215	0.0909028	-0.349118
MAP4K1	7	6	0.803143	0.965608	1	0.820045	-0.0240699	0.0908663	-0.0667963
MYO1E	56	28	9.59679	0.419355	2.50688e-06	0.188031	-0.256778	0.0906731	0.166105
TMEM165	5	2	-8.84097	0.965608	1	0.755422	0.218002	0.0905165	-0.308519
CD74	13	10	7.0393	0.959934	1	0.692487	-0.159551	0.0904583	0.0690923
MBNL1	17	6	3.56034	0.965608	0.858094	0.841217	-0.0870812	0.0904101	-0.00332894
SPTBN1	218	109	8.69501	0.946673	1	0.852992	-0.102224	0.0903929	0.0118316
MAP3K7	22	9	-0.977658	0.965608	1	0.796096	-0.0671386	0.0903405	-0.0232019
GPAA1	7	5	-2.3813	0.965608	1	0.88359	-0.0321232	0.0902777	-0.0581544
CSTF2	23	11	0.0573388	0.965608	1	0.869311	0.0310889	0.0901894	-0.121278
PPIG	16	6	-2.95003	0.913903	0.520712	0.822228	0.389639	0.0901444	-0.479783
CCDC47	27	14	3.73816	0.965608	1	0.856591	-0.0545498	0.0900147	-0.0354649
HDAC1	34	13	-3.36844	0.963336	1	0.662981	0.144617	0.0899386	-0.234556
MAD1L1	36	12	2.94491	0.965608	1	0.88367	0.0877242	0.0898893	-0.177613
RDH11	14	7	0.128194	0.965608	1	0.807741	0.0126967	0.0898641	-0.102561
GPS2	9	3	-7.07841	0.965608	1	0.844665	0.102881	0.0897782	-0.19266
GTF2F2	19	14	1.59779	0.965608	1	0.87401	-0.0177586	0.0897678	-0.0720092
MAP7D1	31	13	3.96624	0.965608	1	0.866623	0.229757	0.0897057	-0.319462
SDHB	32	9	6.08397	0.948907	1	0.84163	-0.131183	0.0895027	0.0416799
ACADM	31	18	2.08879	0.965608	1	0.82203	0.00369195	0.0894574	-0.0931494
DPH2	12	8	-4.41508	0.93061	0.993866	0.691659	0.103616	0.0894159	-0.193032
CD4	2	2	-1.79039	0.94911	1	0.769319	-0.156178	0.0893557	0.0668218
MRPL43	11	6	-4.53436	0.94911	1	0.832172	0.00640829	0.089268	-0.0956763
CPSF4	14	6	-18.228	0.843428	1	0.801398	-0.0478792	0.089254	-0.0413748
MTX1	15	7	1.84144	0.965608	1	0.88359	-0.0473082	0.0891962	-0.0418881
PDIA5	39	23	2.52713	0.572004	0.212535	0.441135	-0.193039	0.089184	0.103855
FYB	27	20	8.52558	0.9575	1	0.700607	-0.133013	0.0890223	0.0439908
ZNF638	82	36	4.1593	0.965608	1	0.857961	-0.00665586	0.0889383	-0.0822824
GMPR	12	8	3.37394	0.67606	0.170928	0.52835	0.311393	0.0888563	-0.400249
RALY	31	12	2.98002	0.965608	1	0.834231	-0.012139	0.0888194	-0.0766804
C8A	33	21	4.79179	0.940687	1	0.700847	-0.177473	0.0887371	0.0887362
APBB1IP	23	14	7.99319	0.952307	1	0.820045	-0.108969	0.0886864	0.0202825
CHMP4C	9	6	-0.757935	0.965608	1	0.721501	-0.0782253	0.0886319	-0.0104066
AGFG2	11	7	1.44619	0.808648	0.973629	0.796096	0.439239	0.0885766	-0.527815
ARHGAP15	16	13	3.32423	0.965608	1	0.772367	-0.0637497	0.0885551	-0.0248054
HABP2	18	14	5.38066	0.958317	1	0.700607	-0.150751	0.0885049	0.0622465
KRI1	18	10	4.60189	0.965608	0.988268	0.825278	0.169417	0.0884908	-0.257908
SELM	11	7	1.8209	0.965608	0.946437	0.844665	-0.0115535	0.0884638	-0.0769103
FAM32A	4	4	-0.453057	0.965608	1	0.868547	-0.0631474	0.0884258	-0.0252785
SYNCRIP	70	21	-4.6791	0.443331	0.0508148	0.257111	-0.178913	0.0883445	0.0905686
CD5L	21	15	5.09992	0.884848	0.889695	0.717835	-0.222824	0.0883383	0.134486
ASAP1	37	24	-5.05632	0.93061	1	0.501196	-0.0897499	0.0881617	0.00158814
ARHGAP17	37	27	-2.72313	0.869977	1	0.835634	-0.0959325	0.0881385	0.00779402
PCNP	15	9	6.51399	0.965608	1	0.874948	-0.00443322	0.0880373	-0.0836041
ANXA8L1	15	13	8.2925	0.583925	0.025597	0.392845	-0.530405	0.0880141	0.442391
CST6	2	2	1.65691	0.965608	1	0.879669	-0.0509844	0.088013	-0.0370286
RPS13	16	10	-4.48053	0.9575	1	0.826622	0.0818874	0.0879806	-0.169868
TMEM33	8	7	1.26491	0.965608	1	0.869011	-0.0396195	0.0878648	-0.0482452
PIAS2	4	2	-8.84373	0.667463	0.600209	0.730775	-0.247613	0.0878466	0.159766
PHF8	16	15	-3.4368	0.9539	1	0.85379	-0.0892803	0.0877327	0.00154764
FAM46A	2	2	-5.0285	0.965608	0.861364	0.856523	-0.0350665	0.0876095	-0.052543
DDX50	34	19	-0.439003	0.802442	0.0439877	0.49304	-0.188085	0.0874502	0.100635
SMARCA5	88	33	1.51509	0.965608	1	0.841833	0.0201848	0.0872983	-0.107483
GRAMD1A	6	5	-7.2056	0.965608	1	0.808451	0.0781617	0.0872941	-0.165456
N4BP1	28	16	-4.52513	0.965608	1	0.877446	0.0045791	0.0872496	-0.0918287
FAHD2A	18	12	4.69147	0.9539	0.99503	0.882811	-0.08472	0.087171	-0.00245106
TRMT1L	33	17	6.4968	0.9539	0.917917	0.743073	0.115669	0.0871626	-0.202832
NOMO2	63	28	6.97206	0.843428	1	0.449367	-0.105296	0.0871605	0.0181356
TIMMDC1	10	7	-0.749575	0.965608	1	0.648166	-0.0720738	0.0871324	-0.0150586
RAP1GAP2	4	3	-5.9406	0.965608	1	0.870409	0.0178912	0.0871209	-0.105012
SP3	9	6	4.60051	0.965608	1	0.881421	0.0237278	0.0870775	-0.110805
TIMM50	18	8	-4.64501	0.965608	1	0.883741	0.0638347	0.0870557	-0.15089
XP_005276145.1	22	15	6.23095	0.965608	1	0.845453	-0.0219848	0.0870068	-0.065022
FCGR3B	5	3	4.4981	0.965608	0.964276	0.718215	-0.15292	0.0869986	0.0659218
NOMO1	61	28	7.04169	0.840715	1	0.441577	-0.105388	0.0869525	0.0184358
GEMIN8	8	4	-12.566	0.965608	1	0.694777	-0.0403855	0.086942	-0.0465565
SGTA	16	11	0.0891719	0.965608	1	0.824109	0.00502571	0.0869314	-0.0919571
ZNF14;ZNF20;ZNF433;ZNF823	2	2	39.583	0.843428	0.721133	0.63527	0.635179	0.0869086	-0.722087
PARP1	125	60	5.43628	0.9539	0.88454	0.724035	-0.0865638	0.086842	-0.000278258
MICALL1	29	17	6.05782	0.869977	0.529294	0.712536	-0.249453	0.0868393	0.162614
SP140L	14	7	5.42477	0.93061	1	0.822969	0.258007	0.0865956	-0.344603
XPC	14	5	-3.88275	0.947517	0.888856	0.458459	0.241739	0.0865604	-0.328299
BLOC1S5	9	6	2.63594	0.965608	1	0.88367	0.0567014	0.0863073	-0.143009
PNPT1	51	30	7.08919	0.954608	1	0.744458	-0.0811192	0.0862479	-0.00512868
CD48	3	3	5.13994	0.965608	1	0.877089	-0.0324252	0.0861654	-0.0537402
PRPF40A	45	16	3.03692	0.965608	1	0.824313	0.0389035	0.0860358	-0.124939
HOOK2	27	16	0.122482	0.965608	1	0.872819	0.0590458	0.0860313	-0.145077
MAP4K4	40	24	0.144895	0.963336	1	0.3627	-0.090614	0.0859985	0.00461548
LENG9	9	4	-1.17093	0.965608	0.857123	0.850533	-0.0328406	0.0859916	-0.053151
ACACA	99	70	11.6853	0.965608	1	0.818894	0.0629145	0.0859897	-0.148904
TYW5	11	8	-7.95839	0.953463	1	0.768861	0.0293496	0.0859866	-0.115336
MICAL3	31	14	2.59256	0.103471	9.47677e-05	0.0222457	-0.348042	0.0858465	0.262196
TCEB3	25	17	5.62259	0.9539	1	0.821258	0.129194	0.0857621	-0.214956
PHACTR2	7	4	-0.548189	0.965608	1	0.877446	-0.120942	0.0856832	0.0352588
RNASEL	27	17	2.05404	0.78375	0.216018	0.421625	0.28541	0.0854241	-0.370834
LYPLA2	26	8	-3.43402	0.965608	1	0.826622	-0.00497414	0.0853645	-0.0803904
RELB	16	10	2.59538	0.965608	1	0.829358	-0.050572	0.0852767	-0.0347047
ITFG3	5	4	-6.6534	0.963336	1	0.832827	-0.111624	0.0852595	0.026365
ZFYVE19	19	11	1.6952	0.845987	0.655994	0.473791	0.265054	0.0850665	-0.350121
AFTPH	32	13	-0.424254	0.913903	0.834301	0.216522	0.1792	0.0850603	-0.26426
NPC2	13	9	2.41373	0.526476	0.2064	0.558598	-0.289005	0.0850204	0.203985
NSFL1C	42	19	2.22373	0.94911	1	0.772367	0.143219	0.0850003	-0.228219
POM121C	9	5	-11.7419	0.85853	0.829872	0.718678	-0.0870341	0.0849545	0.00207969
ZKSCAN7	7	5	-0.140662	0.806591	0.657224	0.88359	0.403285	0.0849403	-0.488226
ABLIM1	39	25	4.281	0.645097	0.0778727	0.458459	-0.257781	0.0848535	0.172928
APLP2	9	7	-3.17051	0.965608	1	0.866551	-0.0364683	0.0848481	-0.0483799
U2SURP	52	15	5.4434	0.965608	1	0.848785	0.100454	0.0848081	-0.185262
DCUN1D4	4	3	-3.22133	0.965608	1	0.88359	-0.0185271	0.0847044	-0.0661774
MLEC	19	16	5.86449	0.96089	1	0.867271	0.11098	0.0846954	-0.195675
LBP	15	11	9.27177	0.965608	1	0.824313	-0.0771742	0.0846879	-0.0075137
RNASEH2B	12	6	0.0575657	0.891107	1	0.717835	0.241162	0.0846692	-0.325832
CISD2	6	5	3.40079	0.965608	1	0.851382	-0.0193922	0.084661	-0.0652688
NDUFB1	4	4	-3.80789	0.940687	1	0.879864	0.0608706	0.0845822	-0.145453
TRUB1	16	8	-3.67099	0.94911	1	0.253864	0.0349777	0.0843918	-0.11937
FAM49B	31	19	-1.20242	0.288847	0.0431844	0.293057	-0.216167	0.0843873	0.13178
RRP7A	10	6	-4.08347	0.805469	1	0.595827	-0.128113	0.0842256	0.0438876
MTA2	52	21	-1.6965	0.963336	1	0.528935	-0.10697	0.084074	0.022896
PLEKHM2	14	4	-5.60029	0.965608	1	0.845871	0.0758852	0.0840573	-0.159942
CEACAM1	3	2	-4.14157	0.930787	0.95969	0.88359	-0.270413	0.083958	0.186455
CTIF	13	11	4.05486	0.572004	0.444347	0.440219	-0.220155	0.0837841	0.136371
POU2F1	9	6	-4.13768	0.945541	0.514069	0.741045	0.0524515	0.0836586	-0.13611
RNF20	49	21	2.99574	0.965608	1	0.877446	-0.0357593	0.0835576	-0.0477983
GTPBP1	28	20	-1.37134	0.815178	0.487292	0.612517	-0.101569	0.0834842	0.0180844
DIAPH1	80	28	2.79145	0.965608	1	0.724035	0.00631488	0.0834807	-0.0897956
S100B	6	4	1.03446	0.762463	0.423872	0.798646	-0.570067	0.0834618	0.486605
NIFK	11	6	-5.72513	0.965608	1	0.851382	-0.0137199	0.083421	-0.0697012
THEM4	9	6	4.38218	0.789954	0.38405	0.537975	0.176913	0.0833166	-0.26023
WDR75	23	16	1.74893	0.710093	0.419918	0.516609	-0.143255	0.0832482	0.0600071
PSMD9	16	6	4.83414	0.965608	1	0.88359	0.0362115	0.0831931	-0.119405
PCYOX1	27	19	8.36042	0.965608	1	0.87286	0.00604918	0.0831806	-0.0892298
MANF	21	10	5.22829	0.789536	0.52699	0.773267	-0.148927	0.0831633	0.0657637
DCD	3	3	1.07107	0.965608	1	0.879669	0.128162	0.0830602	-0.211223
NAV3	3	2	-11.9107	0.965608	0.911461	0.870392	0.0198082	0.0830192	-0.102827
IMPAD1	9	9	-1.78376	0.940687	0.138719	0.636774	-0.176922	0.0829003	0.0940219
DGCR14	12	9	-3.55905	0.880076	1	0.366059	-0.102674	0.0828836	0.0197899
EEF1G	74	46	2.291	0.649161	0.200354	0.458459	-0.201009	0.0827651	0.118244
SMG9	16	7	-7.13512	0.965608	1	0.852992	-0.0232219	0.0825959	-0.0593739
MMP12	4	4	4.78002	0.940687	0.973629	0.870392	-0.352679	0.0825853	0.270094
DBR1	23	10	-1.83236	0.963336	1	0.822228	0.0900663	0.0825151	-0.172581
FAM91A1	38	18	-3.68273	0.96089	1	0.841217	-0.012524	0.0824774	-0.0699534
PARP2	13	7	-2.44689	0.965608	1	0.742397	-0.0574604	0.0824297	-0.0249693
FAM50A	23	9	-1.27487	0.965608	1	0.877089	0.0575208	0.0822438	-0.139765
SSRP1	55	27	-1.41568	0.848032	1	0.772367	-0.126489	0.0821818	0.0443067
NT5DC3	18	12	6.37923	0.965608	1	0.821582	-0.0235092	0.082168	-0.0586588
RFC5	24	14	-2.12988	0.951353	0.944385	0.661477	0.0732433	0.0821662	-0.155409
FBXL2	3	2	-0.255798	0.965608	1	0.883741	0.0800982	0.0819635	-0.162062
ANKS1A	43	21	-2.56332	0.965608	0.891895	0.464066	-0.0724206	0.0819495	-0.00952889
SYNGR2	3	3	-14.7377	0.965608	0.910503	0.834389	0.155667	0.0817395	-0.237406
UBOX5	3	2	-2.90523	0.965608	1	0.820313	-0.0956838	0.0816658	0.0140181
TBL1XR1	28	18	1.41783	0.953463	1	0.85379	-0.0604648	0.0816587	-0.0211939
NUDT5	21	15	2.64829	0.443987	0.174505	0.64923	-0.250895	0.0815345	0.16936
VRK1	19	10	-3.53907	0.64745	0.967795	0.738369	-0.154384	0.0812578	0.0731259
SNRPD3	13	10	-18.5156	0.599022	1	0.607245	-0.14315	0.0812319	0.0619177
RALYL	6	3	-4.72032	0.954608	0.851255	0.844665	0.275875	0.0811853	-0.35706
RP9	3	3	-2.17763	0.806591	0.693372	0.730775	-0.246223	0.0810941	0.165129
MRM1	8	6	1.82626	0.588281	0.269017	0.653668	0.285471	0.0810346	-0.366505
NARS2	16	10	5.46797	0.965608	0.974134	0.875161	0.0651521	0.0808293	-0.145981
AIF1	13	7	6.71306	0.897007	0.847918	0.782859	-0.210682	0.0808227	0.12986
LYN	20	15	9.98537	0.858156	0.667409	0.538096	-0.233621	0.0808095	0.152812
RPL27	20	15	1.54313	0.965608	1	0.864186	0.0134819	0.0808034	-0.0942853
ARVCF	16	10	0.524459	0.964958	1	0.841845	-0.104501	0.0807646	0.023736
SAV1	3	2	-10.1287	0.823819	1	0.85379	-0.204906	0.0807338	0.124172
PADI2	41	27	11.0451	0.194808	1.63848e-12	0.0946482	-0.573685	0.08067	0.493015
IRF7	3	3	-3.5669	0.965608	1	0.863085	0.0260128	0.0806455	-0.106658
CPN1	11	5	9.40353	0.9539	1	0.819219	-0.202777	0.0805802	0.122197
GOLGA7	5	4	-7.06496	0.965608	1	0.822969	-0.0443507	0.0805458	-0.036195
NDUFAF7	14	10	1.16176	0.93061	1	0.444517	-0.121326	0.0805053	0.0408209
TARS2	30	15	4.90906	0.963336	1	0.876674	-0.0767438	0.0804315	-0.00368775
SPEN	41	13	-2.94701	0.965608	1	0.807741	0.0792063	0.0803219	-0.159528
CD44	16	10	9.39647	0.953463	1	0.869073	0.133439	0.0802737	-0.213713
MVD	25	11	3.41512	0.568212	0.0973807	0.317289	-0.202383	0.0801952	0.122188
TYMS	7	6	1.51041	0.765018	1	0.284224	-0.293608	0.0800584	0.213549
PET112	15	11	-0.755648	0.901716	1	0.738369	-0.176203	0.0799764	0.0962267
MAPK13	20	13	4.40042	0.94911	1	0.773634	0.0597872	0.0799258	-0.139713
NUBPL	12	10	8.6923	0.940687	1	0.508639	0.154451	0.0799237	-0.234375
SAP130	17	9	7.44165	0.963312	1	0.819219	0.115435	0.079893	-0.195328
TTC4	18	13	-6.83616	0.623491	0.620997	0.582665	-0.148318	0.0798646	0.0684534
FOXP4	15	8	-1.19368	0.559939	0.973555	0.772367	-0.24148	0.0798292	0.161651
GPR89A;GPR89B	4	3	5.7483	0.965608	1	0.857961	0.0201588	0.0798272	-0.099986
APITD1;APITD1-CORT	3	3	-3.73611	0.94911	1	0.852992	-0.193774	0.0797967	0.113977
HNRNPA3	86	24	8.24138	0.965608	1	0.842269	0.139251	0.0797473	-0.218998
AURKB	5	4	-0.978971	0.913903	1	0.713985	-0.224142	0.0796694	0.144472
PIGQ	4	3	-2.44882	0.965608	0.917298	0.88359	-0.094315	0.0796441	0.0146709
PTPRE	11	9	-1.12556	0.965608	1	0.793847	-0.028138	0.0796319	-0.0514938
CALR	88	40	1.06326	0.85853	1	0.703168	-0.166093	0.079493	0.0865999
KDM6A	15	6	-2.44933	0.965608	1	0.859876	-0.0341344	0.0794374	-0.045303
NME4	11	10	3.97643	0.965608	1	0.882811	0.00747717	0.0794341	-0.0869113
UPF3B	11	7	-5.37641	0.443987	1	0.339484	-0.235151	0.0793613	0.155789
HEXDC	4	4	0.385762	0.808648	0.420612	0.406772	0.223028	0.0790769	-0.302105
AARS	76	31	4.64241	0.965608	1	0.679753	-0.0827575	0.0789612	0.00379629
EEF1D	54	33	0.194607	0.901716	0.967795	0.4383	-0.152305	0.0789039	0.0734012
MST1R	3	2	-4.19933	0.965608	1	0.723702	-0.0267455	0.0788609	-0.0521154
SMU1	26	9	-4.77805	0.965608	1	0.826091	0.0871366	0.078712	-0.165849
C2orf47	10	5	2.61962	0.965608	1	0.867271	-0.0513655	0.0786679	-0.0273024
EDEM3	10	10	-9.91799	0.9539	1	0.817302	-0.047536	0.0783844	-0.0308484
TIMM44	26	21	5.59144	0.699361	0.0715857	0.586995	-0.213462	0.0783662	0.135095
SLIRP	12	9	-3.09568	0.965608	1	0.821582	-0.0395816	0.0783553	-0.0387737
DUS3L	23	12	-2.27594	0.965608	1	0.85379	0.0138692	0.0783531	-0.0922222
JUP	100	34	1.54736	0.728245	0.277903	0.604192	-0.181069	0.0782662	0.102802
CKMT1A;CKMT1B	35	19	9.03147	0.965608	1	0.88359	0.0136032	0.0782082	-0.0918114
GCLM	12	9	3.97467	0.965608	1	0.849837	-0.0291498	0.0781928	-0.049043
KIFC1	23	16	5.94119	0.218082	8.62261e-08	0.376903	-0.435398	0.0780503	0.357347
STK4	30	20	4.12717	0.58117	0.439053	0.486898	-0.145069	0.078035	0.0670342
TAOK2	21	8	-1.24726	0.965608	0.956675	0.878633	0.0675282	0.0778843	-0.145413
YDJC	3	3	0.625072	0.94911	0.951309	0.857569	0.0776079	0.07786	-0.155468
DCUN1D1	13	8	-3.24199	0.965608	1	0.713083	-0.0198239	0.0778183	-0.0579944
CCDC71L	3	3	-13.7089	0.952307	1	0.85379	-0.178695	0.077814	0.100881
CCDC130	2	2	1.11223	0.965608	1	0.851382	-0.0985527	0.0778103	0.0207424
DDX47	21	15	2.69369	0.636791	0.79634	0.401792	-0.174276	0.077768	0.0965079
CRABP1	21	14	11.5713	0.144745	9.18246e-08	0.133208	-0.929127	0.0776985	0.851428
GFOD1	4	3	-19.981	0.802442	0.389521	0.692248	-0.193999	0.0776023	0.116396
SGTB	8	5	-5.67813	0.94911	1	0.760969	-0.0902447	0.0772449	0.0129998
STIP1	77	30	7.33136	0.965608	1	0.86065	-0.0927028	0.077176	0.0155268
SMAD4	17	14	-7.13707	0.9539	1	0.870392	-0.0613141	0.077129	-0.0158149
USP28	13	11	-2.31486	0.249531	0.0839296	0.407092	-0.233707	0.0771226	0.156585
NUP50	27	14	-1.69738	0.965608	1	0.426802	-0.0372171	0.0770183	-0.0398012
LEF1	5	4	-7.60763	0.965608	0.252398	0.856554	0.100082	0.0768689	-0.176951
AGFG1	20	6	8.54066	0.965608	1	0.815466	0.151963	0.0768313	-0.228794
DNAJB1	36	15	1.95803	0.965608	1	0.864918	0.0311504	0.0767895	-0.10794
PRCP	17	11	2.72588	0.9539	1	0.85379	-0.114385	0.0766632	0.0377213
TRIM28	79	17	5.26837	0.94911	1	0.717407	0.259207	0.0766158	-0.335823
NBEAL1	13	9	-1.57927	0.823546	0.49586	0.679753	-0.11529	0.0765602	0.0387303
ADCK3	19	16	5.3756	0.558422	0.0666451	0.371581	-0.214885	0.0765038	0.138382
XP_003403714.1	19	10	6.3087	0.965608	1	0.814925	-0.103728	0.0764945	0.0272333
VBP1	27	10	5.34052	0.965608	1	0.807741	0.0925082	0.0764205	-0.168929
OCIAD2	13	11	2.58509	0.965608	1	0.85379	-0.0497757	0.0764068	-0.0266311
HIST2H3A;HIST2H3C;HIST2H3D	19	9	-1.71309	0.94911	0.922573	0.772367	0.138927	0.0764005	-0.215327
DNAJB12	10	8	-0.957484	0.965608	1	0.825278	0.0938355	0.076169	-0.170005
BLOC1S3	11	4	-3.85811	0.9539	1	0.794217	0.263755	0.0761433	-0.339898
GART	70	27	4.17757	0.512042	0.00152195	0.386398	-0.164842	0.07609	0.0887518
ANKZF1	17	12	-8.55106	0.218654	0.246571	0.128733	-0.210874	0.0760535	0.134821
METTL13	34	20	-3.78722	0.954608	1	0.88359	-0.0531619	0.0760507	-0.0228888
OPLAH	60	35	7.44042	0.9539	1	0.836529	-0.0938585	0.0760382	0.0178203
ZNF148	23	17	-5.27533	0.965608	1	0.718144	-0.021151	0.0760125	-0.0548615
CARD16	6	5	-2.64118	0.965608	1	0.869311	-0.0760641	0.0759903	7.37863e-05
MITF	9	5	2.40268	0.953463	1	0.87286	0.153033	0.0759083	-0.228941
NDUFB3	6	6	4.58465	0.965608	1	0.869073	0.0431094	0.0758442	-0.118954
PITRM1	59	34	9.60341	0.818267	1	0.660861	-0.173748	0.0758355	0.0979123
KLHL11	6	3	-8.57248	0.965608	1	0.879864	0.0422493	0.0757135	-0.117963
KHDRBS3	9	7	0.442057	0.741	0.954566	0.584452	-0.25636	0.0756496	0.18071
C6	42	20	9.49784	0.891107	0.597853	0.772367	-0.196818	0.0756206	0.121197
GATAD2B	27	18	1.56258	0.965608	1	0.829358	-0.0100248	0.0755722	-0.0655474
C1orf35	15	10	-6.70316	0.965608	1	0.86065	-0.0332941	0.0755663	-0.0422722
PLOD1	51	32	7.16853	0.218082	6.18916e-08	0.248686	-0.316424	0.0755274	0.240896
EAF1	5	4	-0.933026	0.965608	1	0.88367	-0.00343839	0.0755021	-0.0720637
HIST2H2AA3;HIST2H2AA4;HIST2H2AC	47	26	-8.49362	0.965608	1	0.878906	0.00142603	0.0754999	-0.076926
PIP4K2C	21	13	3.46133	0.940687	1	0.634317	0.0787311	0.0754957	-0.154227
EED	15	14	-5.79602	0.806591	0.70889	0.472669	-0.114613	0.0754375	0.0391756
PLCG2	52	27	14.1281	0.796265	0.566668	0.529553	-0.215589	0.075329	0.14026
UBAP2	23	9	1.87691	0.965608	1	0.746653	-0.0150959	0.0753075	-0.0602116
GNL2	17	11	0.765788	0.965608	1	0.768357	0.0165246	0.0753011	-0.0918257
DAPP1	8	5	0.680197	0.94911	1	0.546854	-0.136296	0.0752445	0.0610513
SLC12A7	18	9	0.199358	0.965608	1	0.87596	0.0136923	0.075243	-0.0889353
PLS1	37	14	7.58591	0.830024	0.255843	0.648646	0.214065	0.0752429	-0.289308
PHF3	61	28	7.07509	0.965608	1	0.87596	0.108794	0.0752131	-0.184007
CD46	8	7	4.30739	0.818896	0.733562	0.449367	0.228244	0.0751724	-0.303416
CEP131	41	20	7.55363	0.965608	1	0.874103	0.100944	0.0751606	-0.176105
AASDHPPT	17	9	0.366101	0.965608	1	0.801985	-0.0169005	0.0751513	-0.0582508
NUDT8	7	4	-0.835327	0.818896	0.421542	0.624964	-0.305239	0.0750363	0.230202
PRPF4	36	15	-6.63824	0.958485	1	0.495467	0.00668587	0.0750131	-0.081699
PNMT	8	7	1.07645	0.965608	1	0.837141	-0.296207	0.0750024	0.221205
SNAP29	16	9	-2.09876	0.963336	1	0.758936	0.112711	0.0749884	-0.1877
DSP	271	176	16.5361	0.965608	1	0.878906	-0.0744362	0.074964	-0.000527836
TMED4	12	5	1.13349	0.965608	0.998456	0.782059	0.0649054	0.0749102	-0.139816
ATP5H	21	14	-0.0575493	0.965608	1	0.877446	-0.0515985	0.0747563	-0.0231578
ZNF598	28	11	-0.646106	0.965608	1	0.829358	0.113029	0.0747224	-0.187751
LCLAT1	9	8	5.55694	0.965608	1	0.827516	-0.0977593	0.074633	0.0231263
HSPA14	30	22	-3.83976	0.789954	1	0.825278	-0.120291	0.0745395	0.0457513
PGD	66	23	1.60163	0.635108	0.325537	0.537975	-0.194227	0.0744563	0.119771
ADSS	27	15	3.37185	0.94911	1	0.714715	-0.0994563	0.0743535	0.0251028
PPP1R8	24	8	-3.43968	0.965608	1	0.878926	-0.0290548	0.0742837	-0.0452289
EPSTI1	5	4	6.18861	0.965608	1	0.819219	0.011666	0.074282	-0.085948
BEND3	7	5	2.62879	0.450263	0.159619	0.42206	-0.470289	0.0742046	0.396084
BCL10	8	8	-2.5014	0.965608	1	0.498772	-0.0654955	0.0740243	-0.00852879
CCS	13	5	-3.56776	0.572004	1	0.842472	0.505678	0.0739767	-0.579654
SRP54	40	13	-0.0849373	0.965608	1	0.848785	0.0835972	0.0739307	-0.157528
XP_003403902.1	7	5	1.19701	0.9539	1	0.85379	-0.095117	0.0739223	0.0211948
POLR1A	58	48	2.05145	0.94911	1	0.755422	-0.0821283	0.0738997	0.00822861
UBE2D4	10	5	-3.66662	0.965608	1	0.722065	0.141985	0.0738325	-0.215818
UBA5	19	9	-4.46137	0.965608	1	0.537499	0.0385638	0.0737833	-0.112347
RPS25	9	5	-6.7034	0.965608	1	0.507324	0.071523	0.0737727	-0.145296
RGS14	7	7	-1.43407	0.953463	1	0.724035	0.100655	0.0737692	-0.174424
UTP23	8	7	-3.51893	0.965608	0.91663	0.703164	-0.064432	0.0736657	-0.0092337
FMNL2	31	28	3.50777	0.936663	1	0.339484	-0.151093	0.073649	0.0774445
NT5C3A	26	17	2.46606	0.965608	1	0.87286	-0.0222775	0.0735914	-0.0513139
ARPC5L	14	13	-13.0511	0.953463	0.820018	0.386398	-0.0778605	0.0735471	0.00431343
DDX55	13	9	-6.94861	0.963336	0.917298	0.594748	0.067511	0.0734093	-0.14092
TOM1	28	17	-2.1168	0.766232	0.164007	0.596043	-0.180333	0.0733181	0.107015
GPALPP1	14	8	2.21575	0.965608	1	0.756898	0.115284	0.0732682	-0.188552
TMED10	18	7	-1.62871	0.965608	1	0.85379	-0.0370493	0.0732439	-0.0361946
SH2D1A	2	2	4.92947	0.9539	1	0.725314	-0.20768	0.0732241	0.134456
GALM	20	12	8.43401	0.965608	1	0.83056	-0.0730249	0.0732015	-0.000176689
EIF3D	42	20	-3.86042	0.911555	1	0.66738	-0.0872599	0.0731984	0.0140615
ME1	32	16	13.122	0.513855	0.00298101	0.487874	-0.315284	0.0731923	0.242091
SH2D4A	15	11	3.05886	0.965608	1	0.868752	0.0462459	0.0731863	-0.119432
CDK2	20	13	4.36626	0.94911	1	0.85379	-0.1013	0.0731782	0.0281215
MDN1	32	20	1.42483	0.636791	0.566668	0.326633	-0.185321	0.0731697	0.112151
MDH1	40	21	-3.4116	0.965608	1	0.870392	0.0235465	0.0731439	-0.0966904
SRM	31	14	4.54133	0.586721	0.0330761	0.426802	-0.230693	0.0730537	0.157639
TRAF4	9	7	-0.130988	0.965608	1	0.842641	-0.0689027	0.0730436	-0.00414096
IQGAP3	21	9	3.53678	0.774772	0.815174	0.767205	-0.263763	0.072991	0.190772
BUD31	14	7	-8.62823	0.965608	0.877028	0.785016	0.115206	0.0729748	-0.18818
HLA-F	13	6	3.37039	0.965608	1	0.819219	-0.147921	0.0729581	0.0749628
RELA	30	10	-4.38162	0.965608	1	0.841442	-0.0157973	0.0729342	-0.0571369
PDPR	36	23	6.15541	0.823546	0.643584	0.749582	-0.147959	0.0728826	0.0750765
ZBTB7B	13	9	3.4563	0.965608	1	0.864835	0.0733921	0.0728549	-0.146247
NFKBIE	10	6	0.461429	0.965608	1	0.805433	0.0111357	0.0727867	-0.0839224
DDX5	94	37	-1.13551	0.965608	1	0.772367	0.0388971	0.0726626	-0.11156
GOLGA2	54	21	1.97519	0.965608	1	0.796096	0.116517	0.0725544	-0.189071
DDX46	79	22	5.90472	0.965608	1	0.856654	0.0942338	0.0722018	-0.166436
HIGD1A	3	3	-0.954122	0.965608	1	0.877446	0.0898365	0.0721244	-0.161961
ACTL6A	34	15	-6.46447	0.9539	1	0.861417	-0.0658462	0.0720851	-0.00623896
MALT1	13	8	0.721941	0.443987	0.488966	0.435893	-0.213028	0.0720747	0.140953
SOD2	30	13	5.85155	0.498531	0.0135586	0.485509	-0.290725	0.0720275	0.218698
ADAMTSL4	4	3	5.2911	0.965608	1	0.694777	0.124659	0.0720192	-0.196678
TTC39C	17	14	4.07127	0.930192	1	0.782859	0.117174	0.0719852	-0.189159
STK10	42	25	5.70788	0.965608	1	0.856591	0.0493943	0.0719691	-0.121363
RNGTT	20	11	-2.70182	0.451219	0.473775	0.313313	-0.202746	0.0719502	0.130796
FAM151B	2	2	-2.73388	0.965608	1	0.87286	-0.0756398	0.0719475	0.00369228
APOL2	17	14	5.08528	0.965608	1	0.845453	-0.0489971	0.0719047	-0.0229077
CTNNBL1	17	9	-2.60371	0.965608	1	0.842472	-0.0257183	0.0718738	-0.0461555
PNISR	11	7	5.45846	0.965608	1	0.87596	0.0541273	0.0718291	-0.125956
NAT10	50	33	4.48078	0.965608	1	0.700607	-0.0930814	0.0717012	0.0213802
CLNS1A	9	8	1.61313	0.911555	1	0.64787	-0.103241	0.0716407	0.0316001
OTULIN	18	8	-2.78522	0.9539	1	0.562473	-0.141006	0.071585	0.0694208
DNAJC21	17	12	-9.16501	0.965608	1	0.752557	-0.0374749	0.0715669	-0.034092
GARS	68	31	0.741836	0.0819821	3.00454e-08	0.102701	-0.289477	0.0714911	0.217986
SPG21	12	10	-4.53686	0.965608	1	0.814288	-0.0376389	0.0714232	-0.0337844
DHRSX	3	3	-6.47798	0.965608	1	0.772367	0.000383937	0.0714027	-0.0717867
TMEM238	2	2	1.42776	0.965608	1	0.824109	0.117442	0.071384	-0.188826
HSCB	10	6	-2.3438	0.965608	1	0.722728	0.0828632	0.0713536	-0.154217
GRB14	4	4	-4.13124	0.965608	0.634492	0.768861	-0.242743	0.0712651	0.171478
TBL1X	22	8	-1.30026	0.965608	1	0.88359	-0.0160994	0.0712496	-0.0551502
F2	65	35	9.10444	0.917857	1	0.774593	-0.186718	0.0712152	0.115503
SF3B3	69	35	-1.10079	0.965608	1	0.687678	-0.0401922	0.0712138	-0.0310216
DSG2	43	33	8.34716	0.965608	1	0.88359	-0.0217211	0.0711727	-0.0494516
SERBP1	50	22	7.94877	0.965608	1	0.878319	0.0348823	0.0711317	-0.106014
ENOPH1	22	16	-17.0606	0.963336	1	0.824313	0.0332188	0.0710687	-0.104288
DARS	59	35	-4.30394	0.94911	1	0.714371	-0.0536585	0.0709572	-0.0172987
LSM7	5	2	-8.00752	0.965608	1	0.883318	-0.087571	0.0707271	0.0168439
COMMD6	7	4	-6.20442	0.919293	1	0.842472	-0.104704	0.0705559	0.0341477
WDR33	40	18	2.99982	0.94911	1	0.854752	0.186438	0.0705287	-0.256967
POLD1	47	33	6.61919	0.877592	0.57882	0.600475	-0.137014	0.0704612	0.0665529
C1orf131	2	2	-9.65572	0.965608	1	0.8316	-0.0581857	0.0704414	-0.0122557
HERC1	15	7	-12.5893	0.965608	1	0.822969	0.00518906	0.0704386	-0.0756276
MTA1	42	17	5.47109	0.965608	1	0.870392	0.0545303	0.0703124	-0.124843
NASP	49	24	5.57874	0.965608	1	0.772367	-0.0569051	0.0702872	-0.0133821
PTGFRN	33	20	7.26478	0.965608	1	0.885539	0.0404622	0.0702767	-0.110739
PIGO	5	4	-10.8888	0.965608	0.956435	0.874406	-0.0382244	0.0702678	-0.0320434
UBA6	83	36	0.339551	0.965608	1	0.700607	0.0192941	0.0702454	-0.0895395
UBE2M	18	8	0.15993	0.965608	1	0.838466	0.0460871	0.0701059	-0.116193
SRRM2	66	23	1.27324	0.965608	1	0.851953	0.154851	0.0700919	-0.224943
PTGS1	14	6	-0.342363	0.952307	1	0.700607	0.249038	0.0700337	-0.319072
SYK	33	21	5.55915	0.965608	1	0.856654	-0.0726641	0.0698501	0.00281397
IFIH1	39	26	7.39576	0.965608	1	0.7262	-0.0445093	0.0698409	-0.0253316
COMMD8	10	5	-3.73732	0.9539	1	0.832172	-0.118533	0.0697776	0.0487551
FAM175A	6	5	-6.36481	0.567293	0.86076	0.652392	0.193984	0.0697706	-0.263755
NSUN4	11	7	-6.46884	0.965608	0.973555	0.772367	0.00880337	0.0697627	-0.0785661
FMR1	37	12	0.153713	0.965608	1	0.85379	0.0271103	0.0697059	-0.0968162
FAM160A1	4	4	-5.84445	0.965608	0.982371	0.87401	-0.0849508	0.0696984	0.0152524
NEDD9	5	3	-12.7978	0.965608	1	0.87236	-0.1153	0.0696733	0.0456267
H1F0	9	7	8.98724	0.917857	0.828622	0.712657	0.335577	0.0695563	-0.405133
THEMIS2	20	11	7.31253	0.377419	0.0252677	0.270243	-0.306749	0.0694728	0.237276
CPB2	17	12	9.46876	0.947517	0.864603	0.782859	-0.15502	0.0694298	0.0855902
METTL14	17	7	-3.16978	0.963336	1	0.484779	0.107624	0.0693906	-0.177014
VAV1	28	15	2.30175	0.954608	1	0.660861	-0.097679	0.0693499	0.0283291
FAM111A	6	5	-7.24943	0.965608	1	0.877446	-0.037878	0.0692727	-0.0313947
PCNA	30	13	4.30914	0.965608	1	0.847161	-0.0585751	0.0692597	-0.0106846
RABL2B	9	7	0.766333	0.965608	1	0.883741	0.0295864	0.0692591	-0.0988454
HDGFRP2	39	17	11.1704	0.94911	0.95969	0.584211	0.272111	0.0691712	-0.341282
RUFY3	21	16	-1.13505	0.965608	0.862303	0.841845	0.00666915	0.0690925	-0.0757617
PRKCI	19	14	-1.70684	0.964287	1	0.694777	0.0354299	0.06898	-0.10441
PATL1	23	18	-0.600764	0.485667	0.0797774	0.370011	-0.210831	0.0686842	0.142147
GAR1	14	7	-2.83306	0.965608	1	0.778657	0.0388847	0.0686539	-0.107539
WDR41	5	4	-6.85561	0.658026	0.922649	0.552183	-0.20538	0.0686331	0.136747
ACAT2	28	11	0.437425	0.965608	1	0.812402	-0.0721495	0.0685643	0.00358523
LRRC8A	2	2	-4.01196	0.965608	1	0.866551	0.0135095	0.0685585	-0.082068
LOC101930405	9	7	0.774382	0.965608	1	0.829358	0.023899	0.0685426	-0.0924415
ACACB	15	8	8.41621	0.965608	1	0.864186	0.0298794	0.0684536	-0.098333
FRG1	16	8	0.575719	0.965608	1	0.774944	0.0709362	0.0684291	-0.139365
ING1	4	3	-14.0403	0.965608	1	0.842374	0.100267	0.0683928	-0.16866
GBP4	28	22	9.83354	0.9539	1	0.67767	-0.206157	0.0683744	0.137783
CABLES1	4	4	-1.54677	0.845987	0.909886	0.658074	0.131067	0.068361	-0.199428
UBE2Q1	18	6	1.74323	0.965608	1	0.873554	-0.0219078	0.0683572	-0.0464494
TBL1Y	11	5	0.238719	0.965608	1	0.871588	-0.0247171	0.0683241	-0.043607
TCIRG1	14	10	1.87738	0.965608	1	0.837706	-0.011835	0.0682541	-0.0564191
CNOT4	15	9	-19.6947	0.965608	1	0.862015	-0.0055057	0.068161	-0.0626553
CYB5R4	6	5	-13.2391	0.953463	1	0.772367	-0.0446745	0.0681592	-0.0234847
SRP68	51	21	2.12072	0.9539	1	0.792739	0.12932	0.0681303	-0.197451
TSKU	6	5	-3.50807	0.965608	1	0.803837	0.0384516	0.0681041	-0.106556
SKAP1	5	5	-1.10985	0.965608	1	0.880374	0.080155	0.0679638	-0.148119
ITFG2	8	5	-5.52205	0.969023	0.697102	0.851382	0.0778382	0.0679619	-0.1458
RSRC1	8	4	-9.5354	0.9539	1	0.825278	-0.121073	0.0679344	0.0531384
PRTFDC1	11	7	5.06498	0.922903	0.975948	0.844665	-0.214252	0.0676734	0.146579
C9orf114	10	6	2.58703	0.965608	1	0.840667	0.0629059	0.0676707	-0.130577
GSKIP	4	4	0.592863	0.94911	1	0.700607	0.0735774	0.067585	-0.141162
ASPH	36	25	10.4219	0.731257	0.0367312	0.57947	-0.224849	0.0675337	0.157315
FEN1	29	13	3.28731	0.965608	0.938882	0.842472	-0.0840015	0.067358	0.0166435
LUC7L3	26	14	4.16264	0.965608	1	0.826222	0.145695	0.0672729	-0.212968
COQ5	13	7	2.62348	0.965608	1	0.877446	0.0409989	0.0672595	-0.108258
PPP1R16A	4	3	-12.2775	0.965608	1	0.88359	0.0724324	0.0672154	-0.139648
UQCRC2	39	14	0.216576	0.946673	1	0.741334	0.183463	0.0671737	-0.250637
SNRPB;SNRPN	14	6	-5.56687	0.965608	1	0.88359	0.10143	0.0671269	-0.168557
DYNLL1	12	4	-2.18705	0.965608	1	0.88367	0.0966796	0.0670074	-0.163687
SF3B1	96	43	3.63503	0.965608	1	0.741045	0.0130401	0.0669799	-0.08002
UTP20	25	13	-4.74482	0.965608	1	0.782859	-0.0251272	0.0669654	-0.0418382
EPB41	38	26	6.62174	0.9539	1	0.774593	0.0944949	0.0668693	-0.161364
CDC37	31	12	-2.95008	0.965608	1	0.775134	0.0591557	0.0668591	-0.126015
RPS15	28	11	-2.19318	0.870634	0.29652	0.829358	0.199476	0.0668121	-0.266289
KIF1B	51	26	-4.50125	0.965608	1	0.860937	-0.0342201	0.0667559	-0.0325358
C20orf27	10	8	0.811365	0.963336	1	0.851953	-0.0779431	0.0667424	0.0112007
SEC63	30	24	9.1572	0.473102	0.00834262	0.330049	-0.283462	0.0666335	0.216828
THYN1	16	9	0.966781	0.96089	1	0.772367	0.0716714	0.0665729	-0.138244
C4orf32	2	2	-6.89357	0.965608	1	0.877446	0.0484943	0.0665659	-0.11506
SRC	24	17	1.64657	0.345163	0.0965015	0.260736	-0.223002	0.0665539	0.156448
ASCC3	86	33	3.14075	0.965608	1	0.773267	-0.0381874	0.0665003	-0.0283129
IDH1	67	15	10.9713	0.965608	1	0.88359	-0.0600826	0.0664234	-0.00634079
XPNPEP1	43	20	2.37472	0.444217	0.027076	0.285349	-0.16904	0.0664153	0.102624
PTPLB	2	2	3.01823	0.965608	1	0.876674	0.0197135	0.0663515	-0.0860649
TATDN1	22	16	2.892	0.636791	0.748557	0.579931	-0.176783	0.06635	0.110433
SND1	91	47	0.558394	0.9539	1	0.496526	-0.0867246	0.0662779	0.0204466
F13B	19	13	7.36015	0.965608	1	0.809258	-0.0634301	0.0661994	-0.00276929
DTNBP1	11	9	-6.5675	0.94911	1	0.834786	0.082049	0.0661512	-0.1482
PRKCA	23	13	5.9456	0.951353	1	0.85379	-0.13803	0.0659951	0.0720354
NELFA	23	11	-9.43083	0.940687	1	0.340334	0.134295	0.0657618	-0.200057
NDRG3	16	10	-0.928273	0.94911	1	0.885539	-0.0863658	0.0656972	0.0206686
ZC3HAV1	58	19	3.42391	0.965608	1	0.878711	0.145801	0.0656092	-0.21141
RCC2	50	13	2.45431	0.9539	1	0.620499	-0.0927546	0.0655653	0.0271892
GK	22	17	6.73593	0.965608	1	0.782859	0.0430233	0.0655263	-0.10855
AMMECR1	3	3	-8.84474	0.965608	0.954566	0.774593	-0.0548877	0.0654667	-0.010579
EXOSC1	8	5	-2.85261	0.607379	0.550128	0.679753	-0.144178	0.0654605	0.0787178
SF3B6	8	5	-6.84535	0.927478	1	0.692487	-0.0876798	0.0654273	0.0222525
SRPRB	14	11	4.09273	0.93061	1	0.700847	-0.160369	0.0654176	0.0949513
KIF11	32	21	4.77407	0.450263	0.000790581	0.401792	-0.326095	0.0653668	0.260728
OSBPL11	20	9	-9.01063	0.965608	1	0.59222	-0.00898282	0.0653408	-0.056358
CD3EAP	9	4	-0.825049	0.953463	1	0.654496	-0.0972716	0.0653211	0.0319505
RNF169	14	6	0.421244	0.964958	1	0.868752	-0.0969956	0.0651276	0.0318681
MRPS17	6	3	-1.12267	0.823819	1	0.760969	-0.148913	0.0649605	0.083952
RAB43	15	10	3.97079	0.667463	0.00238053	0.418876	-0.276426	0.0648816	0.211545
LRRC40	33	20	4.62795	0.636791	0.296022	0.449367	-0.164704	0.0648467	0.0998578
UBR5	76	34	-0.411718	0.965608	1	0.707753	0.00759808	0.0647837	-0.0723818
CSK	31	17	3.77417	0.844805	0.405667	0.724035	-0.146177	0.0647676	0.0814098
PPA2	45	16	-0.452831	0.965608	1	0.870216	0.0379935	0.0647413	-0.102735
GSPT1	59	25	3.82021	0.965608	1	0.88359	0.0222676	0.0647195	-0.0869871
GALT	11	8	-0.242483	0.94911	0.98044	0.808197	-0.114378	0.0647052	0.0496731
ZBTB33	2	2	1.10466	0.965608	1	0.870392	-0.0277828	0.0646607	-0.0368779
UBE2D3	16	7	0.211504	0.965608	0.946641	0.811262	0.126763	0.0646445	-0.191407
HMGB2	45	21	4.079	0.9539	0.90077	0.868752	0.222863	0.0646378	-0.287501
UBE2D2	16	7	0.313316	0.965608	0.946641	0.697502	0.127449	0.0645456	-0.191995
NACA	14	9	-13.1299	0.965608	0.92491	0.88367	-0.0642754	0.0645177	-0.000242283
TFB1M	10	7	-1.55747	0.911555	0.908603	0.687678	-0.14707	0.0644862	0.0825834
CCDC85C	9	5	-7.98542	0.965608	1	0.88359	0.0483625	0.0644446	-0.112807
GBP2	38	26	9.09108	0.94911	1	0.648709	-0.16475	0.0642367	0.100513
NRBP2	13	10	3.49053	0.9539	1	0.796096	-0.108648	0.0640751	0.0445732
KLK6	4	3	0.751504	0.734207	0.211857	0.699574	-0.451187	0.0640155	0.387171
DNTTIP1	12	6	1.23868	0.865573	0.98044	0.485509	0.236815	0.0639802	-0.300796
CTNNBIP1	4	3	0.713327	0.965608	1	0.822228	-0.0668823	0.0639662	0.00291604
ITSN2	45	16	-1.50373	0.965608	1	0.882811	0.0195349	0.0639106	-0.0834455
CHUK	20	11	-10.4634	0.965608	1	0.869073	-0.0236108	0.0638735	-0.0402627
CPN2	12	11	10.97	0.913903	1	0.707175	-0.209124	0.06386	0.145264
HOMER3	18	12	2.81103	0.855618	1	0.403307	-0.203072	0.0638528	0.139219
GYS1	31	18	3.51196	0.823819	1	0.801985	-0.117221	0.0638455	0.0533758
ENO3	34	21	-3.45225	0.958485	1	0.792263	-0.0982495	0.0637905	0.0344591
CHCHD2	7	6	-6.33357	0.964958	0.547965	0.765846	-0.144259	0.0636836	0.0805759
TBC1D10A	14	11	-6.78916	0.965608	1	0.848785	0.0156852	0.0636715	-0.0793568
ADA	24	17	7.66816	0.356768	0.000293279	0.207056	-0.287058	0.0636231	0.223435
FAM111B	6	5	-1.78361	0.249531	0.0710656	0.48165	-0.409683	0.063555	0.346128
ATP13A1	41	33	8.45506	0.940687	0.336374	0.713536	-0.148651	0.0634153	0.0852355
ARHGEF6	38	20	5.17583	0.965608	1	0.869311	0.0277217	0.0633695	-0.0910912
HSPA5	120	54	2.77794	0.965608	1	0.862649	-0.0519382	0.063269	-0.0113309
GID8	13	9	-4.00271	0.835789	0.994636	0.74846	-0.127381	0.0632403	0.064141
UXS1	3	3	0.378123	0.906029	1	0.600475	-0.13621	0.0631978	0.0730123
GPI	86	45	1.09573	0.965608	1	0.822904	-0.0617126	0.0631631	-0.00145049
NONO	65	24	1.39665	0.965608	1	0.88359	0.0683606	0.0631601	-0.131521
ATL2	19	15	3.28716	0.9539	0.869803	0.821582	-0.168644	0.0631037	0.10554
MED1	35	21	-1.30359	0.965608	1	0.87596	-0.000404188	0.0630841	-0.0626799
EIF3A	161	72	9.00183	0.965608	1	0.885539	0.119495	0.0630351	-0.18253
ARID1A	55	20	-0.184055	0.965608	1	0.882811	0.0907259	0.0629943	-0.15372
CHD4	107	45	4.42994	0.965608	1	0.859773	-0.0159737	0.0629935	-0.0470198
TMEM87B	7	6	-0.403419	0.965608	1	0.803689	-0.0368354	0.0629804	-0.026145
DIP2B	58	39	2.23979	0.599022	0.808129	0.542492	-0.141067	0.0629483	0.078119
VWA9	18	13	-8.66843	0.963336	1	0.819219	-0.0438314	0.0629477	-0.0191163
THUMPD3	21	7	-4.91153	0.9539	1	0.815256	0.179551	0.062764	-0.242315
TRIM65	15	12	-3.78987	0.965608	1	0.871543	0.0336392	0.0627201	-0.0963594
SUCLG2	44	18	2.17792	0.965608	1	0.879669	-0.0502039	0.0625861	-0.0123822
NOL6	35	18	-3.19924	0.741	0.250475	0.567944	-0.127514	0.0624448	0.0650687
ALKBH2	3	3	-8.82751	0.956028	1	0.794742	-0.0957926	0.0624367	0.0333559
CLPTM1L	7	7	-7.84601	0.965608	1	0.654496	-0.126782	0.0624255	0.0643563
PXN	33	18	1.77932	0.965608	1	0.868752	0.00479073	0.0623762	-0.0671669
LCMT1	25	12	0.272378	0.965608	1	0.885539	0.0141533	0.062336	-0.0764893
WHSC1	3	2	-4.79718	0.965608	1	0.848785	-0.0481403	0.0622143	-0.014074
TRIP4	26	23	-10.967	0.747641	0.984855	0.42366	-0.0790936	0.0622094	0.0168843
HEATR5B	58	19	-1.77087	0.94911	1	0.537975	0.145876	0.0621764	-0.208053
CRELD1	9	8	2.72353	0.965608	1	0.877446	0.0638639	0.0621712	-0.126035
FKBP1A	18	11	-9.67512	0.965608	1	0.813885	0.0770964	0.06213	-0.139226
HLA-A	46	26	2.23129	0.965608	1	0.825472	-0.12592	0.0621283	0.0637918
OTUD7B	32	12	2.60551	0.940687	1	0.329306	0.200724	0.0618724	-0.262597
PELO	19	9	-4.73275	0.965608	1	0.849837	-0.058771	0.0617886	-0.00301757
EOGT	17	12	-11.7524	0.512627	0.416146	0.591655	-0.246711	0.0617812	0.18493
DNAJC8	21	15	6.68677	0.965608	1	0.88359	0.0530184	0.0617512	-0.11477
HERC2	18	10	-7.0597	0.9539	1	0.688502	0.110955	0.0617343	-0.172689
CAMSAP2	31	12	-1.52459	0.965608	1	0.869073	0.0904794	0.0616888	-0.152168
ACYP2	11	10	1.65671	0.964958	1	0.717835	-0.156291	0.0616474	0.0946437
CKS2	9	6	-2.32049	0.728245	1	0.801985	-0.262764	0.0615997	0.201165
CHMP3;RNF103-CHMP3	11	7	-2.17988	0.798246	0.447131	0.741265	-0.165358	0.0615235	0.103834
RGPD8	51	16	2.32453	0.965608	1	0.828923	0.0594367	0.0614356	-0.120872
PCGF6	5	5	-16.2705	0.965608	0.984855	0.621888	-0.0505099	0.0610796	-0.0105697
NCK2	21	11	3.0264	0.474319	0.108624	0.249746	-0.259449	0.0610678	0.198381
CBR4	13	6	8.44486	0.512042	0.0762726	0.426802	0.308035	0.0610387	-0.369074
WAS	18	10	6.02041	0.9539	1	0.581114	-0.124803	0.0610306	0.0637723
GRPEL1	16	12	2.32174	0.965608	1	0.872819	-0.00148626	0.0609686	-0.0594824
KDM5C	22	13	-3.1944	0.762463	0.319163	0.844665	-0.150438	0.0609666	0.0894719
RPL32	17	9	4.4541	0.965608	1	0.879366	-0.042927	0.0609505	-0.0180235
COX6C	9	8	0.485848	0.965608	1	0.842472	-0.0396924	0.0608915	-0.021199
SPCS1	2	2	-10.5078	0.965608	1	0.88359	0.0727967	0.0608569	-0.133654
GRB2	24	9	2.44137	0.965608	1	0.822186	0.0459522	0.0608506	-0.106803
HIST1H1B	18	10	10.7392	0.965608	1	0.87236	0.0284989	0.0608387	-0.0893376
BPHL	24	15	-2.31797	0.965608	1	0.869011	-0.0201082	0.0608276	-0.0407194
NOP14	21	13	0.289421	0.965608	1	0.869838	-0.0100918	0.0608045	-0.0507127
LAMB1	78	46	9.55279	0.446053	4.54406e-06	0.386398	-0.297767	0.0607339	0.237033
EMC3	9	7	-0.796519	0.9539	0.803129	0.709555	-0.092261	0.0603898	0.0318712
HIST1H3A;HIST1H3B;HIST1H3C;HIST1H3D;HIST1H3E;HIST1H3F;HIST1H3G;HIST1H3H;HIST1H3I;HIST1H3J	19	8	-0.64279	0.94911	0.953567	0.799936	0.151888	0.0603749	-0.212263
[truncated: 5,837 more rows]
