# Supplementary material for: Covariation of Peptide Abundances Accurately Reflects Protein Concentration Differences
Source: Mol Cell Proteomics. 2017 Mar 16;16(5):936–48. doi: 10.1074/mcp.O117.067728 (PMC5417831; doi:10.1074/mcp.O117.067728)
Supplement: Supplemental Data [file 10.1074_O117.067728_mcp.O117.067728-4.xlsx]

## Sheet: Description
Diffacto summarized relative protein abundances for three subtypes of breast cancer base on MPIB dataset (Tyanova et al. Nat. Commun. 2016).
Gene name(s): names of source genes for the quantified proteins
#Peps: number of peptides associated with the protein(s)
(w>0.5): number of peptides that passed the 0.5 weight-threshold for quantification.
S/N: signal-to-noise ratio (dB) estimated by the Bayesian factor analysis. A protein with S/N < -20 dB is considered to be non-informative.
Q (MCFDR): estimated q-values based on Monte Carlo random permutation tests.
Q (PECA): estimated q-values from peptide-based statistics via the PECA approach.
Q (Median): estimated q-values based on using median values and one-way F-tests.
TN: relative protein log fold-changes for the Triple-negative subtype
ERPR+: relative protein log fold-changes for the estrogen or progesterone receptor positive subtype
HER2+: relative protein log fold-changes for the epidermal growth factor receptor positive subtype
Max (FC): the largest magnitude of protein log fold-changes.
Tyanova et al.: Differential proteins reported in the original study.

## Sheet: Summary (MPIB)
Gene name(s)	#Peps	(w>0.5)	S/N	Q (MCFDR)	Q (PECA)	Q (Median)	TN	ERPR+	HER2+	Max (FC)	Tyanova et al.
AGR3	3	3	3.10573	0.00896556	0.644773	0.00436522	-4.08455	2.26523	1.81933	4.08455
SOWAHC	2	2	-100	1	0.622057	0.15263	-0.727091	2.31311	-1.58602	2.31311
GRB7	13	13	14.5015	0.00664116	2.17129e-15	0.00180377	-1.85261	-0.988359	2.84097	2.84097	GRB7
CEACAM6	7	6	10.766	0.0387401	3.30137e-05	0.078903	-1.28022	-1.24174	2.52196	2.52196	CEACAM6
ABAT	9	6	12.8022	0.00664116	1.8637e-11	0.0508351	-1.2914	2.42678	-1.13538	2.42678	ABAT
ALPL	3	3	5.83169	0.142971	0.231039	0.138048	1.3809	1.04066	-2.42156	2.42156
ERBB2	35	31	12.0419	0.00664116	2.09619e-33	0.00180377	-1.4762	-0.885308	2.3615	2.3615	ERBB2
COL6A6	2	2	5.30083	0.357532	0.567297	0.45177	1.18603	1.07921	-2.26524	2.26524
CES1	6	3	4.58686	0.333656	0.488672	0.577081	2.26123	-0.219006	-2.04222	2.26123
PPP1R1B	3	3	9.52954	0.038586	0.0490544	0.0989825	-0.391206	-1.83129	2.22249	2.22249
CFD	2	2	-100	1	0.328079	0.229452	-0.0731575	1.84881	-1.77565	1.84881
AGR2	8	4	8.89068	0.0149426	0.00244539	0.00941364	-2.21206	1.29455	0.917517	2.21206	AGR2
CWF19L1	4	2	-100	1	0.249028	0.222593	0.0116296	1.77029	-1.78192	1.78192
SCARB1	3	2	-100	1	0.149357	0.241869	-0.984851	1.75378	-0.768931	1.75378
SLC20A2	3	2	-100	1	0.522798	0.499734	-0.717145	1.75373	-1.03659	1.75373
MAPT	6	6	4.01255	0.0665568	0.00718889	0.116409	-1.88105	2.04922	-0.168171	2.04922
FHL1	5	5	5.93285	0.0846161	0.0050318	0.137013	-1.47769	2.04881	-0.571117	2.04881
MLH1	2	2	-100	1	0.330962	0.197096	-0.208017	1.65845	-1.45043	1.65845
NAT1	9	7	7.05227	0.0189273	0.00164924	0.222593	-1.5448	2.02351	-0.478711	2.02351
PARD6B	3	2	-100	1	0.540642	0.0400298	-0.978901	1.61648	-0.637579	1.61648
SDPR	3	2	10.1889	0.0631871	0.0127124	0.078903	0.115869	1.89728	-2.01315	2.01315
PGM5	2	2	-6.70934	0.0608196	0.0849547	0.143266	-0.340881	2.00195	-1.66107	2.00195
NFX1	4	2	-100	1	0.435674	0.595647	0.287969	1.56778	-1.85574	1.85574
STEAP4	2	2	-7.6955	0.103232	0.302925	0.110483	-0.526774	2.00075	-1.47397	2.00075
DOCK10;DOCK10.2	3	2	-100	1	0.31482	0.697978	-1.08748	1.47282	-0.385339	1.47282
PIP	7	7	9.9715	0.171901	0.044347	0.197096	-1.19195	1.9594	-0.767442	1.9594
MIEN1	2	2	-0.195019	0.0922168	0.194324	0.179654	-1.94059	0.326352	1.61424	1.94059
SRCIN1	7	5	6.40806	0.041302	0.00310026	0.0612754	-1.33102	-0.565381	1.8964	1.8964
CMBL	8	8	11.8797	0.0213466	6.07334e-08	0.0259342	-1.89584	0.755631	1.14021	1.89584	CMBL
XDH	2	2	8.7579	0.22894	0.383942	0.351494	1.8609	-1.27018	-0.590719	1.8609
CDK7	2	2	-11.8351	0.0303833	0.164176	0.0508351	-0.252274	1.78633	-1.53406	1.78633
STXBP5	4	3	-100	1	0.47666	0.496556	-0.74769	1.4058	-0.658114	1.4058
TBC1D8B	2	2	-4.03053	0.201	0.502913	0.293842	-1.78222	1.17326	0.608967	1.78222
TMEM165	4	3	-1.52347	0.0448278	0.531767	0.157889	0.693482	-1.77017	1.07669	1.77017
KRT34	5	3	-0.764103	0.122514	0.0449881	0.388756	-1.45642	1.73923	-0.282805	1.73923
CHAMP1	7	4	-100	1	0.454553	0.180742	-0.907914	1.3744	-0.466481	1.3744
C2orf54	2	2	4.71892	0.0527558	0.0594693	0.0564443	-0.972425	-0.753758	1.72618	1.72618
KIDINS220	2	2	-100	1	0.460819	0.442787	-1.51659	1.34511	0.171483	1.51659
MGAT1	2	2	-1.4283	0.167406	0.497862	0.303585	0.922749	-1.71649	0.793743	1.71649
MAOA	11	8	3.763	0.0960758	0.0590114	0.0622687	-0.638202	1.69574	-1.05754	1.69574
SARG	3	2	-2.68951	0.16724	0.254655	0.321331	1.63319	-0.98712	-0.646072	1.63319
ADPGK	5	3	0.659296	0.0900272	0.187168	0.322052	1.07169	-1.6316	0.559912	1.6316
SLC25A17	2	2	-100	1	0.542977	0.357173	-1.15501	1.29707	-0.142058	1.29707
FBP2	2	2	3.37285	0.0320508	0.0823317	0.0508351	-1.16563	1.62965	-0.464028	1.62965
AAMDC	2	2	-15.2212	0.0698845	0.131376	0.162426	-1.62602	0.916234	0.709786	1.62602
HDAC7	3	2	-100	1	0.269254	0.0715515	-0.937799	1.28409	-0.346288	1.28409
SBSN	3	3	4.99387	0.109383	0.0170986	0.206725	-0.562303	1.60967	-1.04737	1.60967
MFSD3	2	2	-100	1	0.613153	0.333392	-0.789096	1.26498	-0.475888	1.26498
DSG3	15	7	2.89818	0.0533267	0.00984699	0.0470668	1.60099	-0.576219	-1.02478	1.60099
ITGAM	3	2	-100	1	0.580189	0.70598	-0.889811	1.26226	-0.372445	1.26226
FOLR2	3	2	-100	1	0.404066	0.186227	-0.946372	1.25356	-0.307188	1.25356
CRYAB	12	11	13.0188	0.124172	0.000290817	0.191329	0.780708	0.816752	-1.59746	1.59746
MGP	3	3	7.62491	0.170749	0.0603037	0.226475	1.5935	-0.358283	-1.23522	1.5935
ERAP2	3	2	-8.39056	0.081344	0.175942	0.276302	-0.510948	1.58993	-1.07898	1.58993
ARG1	3	2	-3.59378	0.151829	0.30902	0.132797	0.812757	0.768003	-1.58076	1.58076
CRABP1	7	5	11.1861	0.204046	0.114927	0.260348	0.901058	-1.55907	0.658015	1.55907
S100A7	5	5	11.1322	0.204226	0.0277433	0.358694	-1.28079	-0.263158	1.54395	1.54395
NDRG2	7	5	3.23142	0.0316694	0.000435916	0.0400298	0.9722	0.559183	-1.53138	1.53138	NDRG2
EML1	3	2	-100	1	0.506654	0.0508351	-0.441628	1.18489	-0.743265	1.18489
SFRP1	2	2	2.45585	0.0189273	0.00503777	0.0367074	1.51836	-0.304196	-1.21417	1.51836
EPDR1;UCC1	2	2	-100	1	0.519718	0.204359	-0.640117	1.17568	-0.535562	1.17568
CDCA3	2	2	-0.0400923	0.190558	0.317743	0.362631	-0.868998	-0.631123	1.50012	1.50012
GDPD3	4	4	-100	1	0.149357	0.105518	-0.427845	1.16383	-0.73598	1.16383
SERPIND1	4	3	3.13087	0.0303833	0.0208971	0.143266	-1.09393	1.49427	-0.400342	1.49427
COL5A3	3	3	-100	1	0.278401	0.255042	-1.09332	1.1422	-0.0488801	1.1422
MDK	2	2	-100	1	0.554723	0.280586	-1.22775	1.13623	0.0915199	1.22775
NDUFA3	2	2	-100	1	0.468686	0.175689	-0.696304	1.13045	-0.434146	1.13045
PIP4K2B	6	6	6.58564	0.0189273	1.19443e-05	0.0298534	-1.06033	-0.421638	1.48197	1.48197
PPP1R14A	2	2	-100	1	0.586386	0.459084	-0.436927	1.12446	-0.687536	1.12446
CEP97	3	2	-100	1	0.553842	0.259498	-0.50777	1.12286	-0.61509	1.12286
REEP6	3	3	3.73018	0.204046	0.215146	0.137013	-1.47679	1.21307	0.263713	1.47679
MCAM	5	4	4.18788	0.132642	0.152597	0.181662	-0.351594	1.46814	-1.11655	1.46814
EHD2	19	13	5.97335	0.0629441	5.65032e-07	0.0508351	-0.228119	1.46373	-1.23561	1.46373
PLEK	2	2	-11.2525	0.0846161	0.377533	0.0913658	-0.555711	1.45256	-0.896849	1.45256
TMEM30A	3	2	-100	1	0.18063	0.440064	-0.0800022	1.1048	-1.0248	1.1048
SLC2A1	5	4	3.76495	0.0298852	0.00777408	0.0718465	1.44971	-1.01766	-0.432053	1.44971
KRT77	7	3	-3.48173	0.070081	0.00999485	0.116409	-0.680743	1.44823	-0.767483	1.44823
TBC1D10A	2	2	-12.6868	0.436125	0.526469	0.52418	-0.434551	1.44405	-1.0095	1.44405
PKMYT1	2	2	-62.7961	1	0.31639	0.25604	-0.284794	1.08618	-0.801391	1.08618
ADIRF	6	5	2.96406	0.125902	0.119592	0.11003	-0.515654	1.43928	-0.923626	1.43928	ADIRF
MAOB	8	7	8.11531	0.104993	0.655936	0.110483	0.67863	0.75765	-1.43628	1.43628	MAOB
PPP3R1	3	2	-100	1	0.395414	0.511483	-0.753206	1.07844	-0.325234	1.07844
COL15A1	4	3	-100	1	0.428535	0.186227	-0.0673284	1.07323	-1.0059	1.07323
RPL17	11	4	4.49634	0.250355	0.463672	0.362003	1.43116	-0.795007	-0.636152	1.43116
WDR91	2	2	-100	1	0.378716	0.256691	-1.13511	1.06775	0.0673652	1.13511
GBP1	10	9	9.65956	0.0189273	9.82165e-06	0.0482081	1.21617	-1.42816	0.211992	1.42816
SRPX2	2	2	-3.35179	0.261142	0.635409	0.240474	-1.42369	0.596345	0.827347	1.42369
SLC30A5	2	2	-100	1	0.628567	0.499075	-0.758504	1.05406	-0.29556	1.05406
CFL2	10	5	-5.5578	0.12004	0.12477	0.344578	1.40813	-1.17453	-0.2336	1.40813
RPL36	7	2	-100	1	0.0236887	0.226475	-0.881249	1.05086	-0.169612	1.05086
SAA1	2	2	6.11225	0.131129	0.0904408	0.253501	-0.0486835	1.40529	-1.3566	1.40529
PTRF	18	15	13.8227	0.0665568	0.00044719	0.0908555	-0.080795	1.40311	-1.32231	1.40311
NDUFAF4	4	2	-8.94478	0.139629	0.203033	0.277878	1.40062	-0.475427	-0.925194	1.40062
HTRA1	11	3	13.5974	0.132395	0.130932	0.362003	-1.37659	1.39658	-0.019994	1.39658
CALB2	7	4	-1.41229	0.190986	0.516566	0.448167	1.39424	-0.0422637	-1.35197	1.39424
ABLIM1	4	2	-3.32312	0.167319	0.152992	0.416523	1.3933	-0.380771	-1.01253	1.3933
KCT2	2	2	-100	1	0.542624	0.159451	-1.44729	1.03794	0.409351	1.44729
FOXA1	8	6	-1.51332	0.0273418	0.0474115	0.0631046	-1.39306	1.06908	0.32398	1.39306	FOXA1
TMX4	2	2	-100	1	0.633062	0.373554	-0.397398	1.03142	-0.634018	1.03142
C4orf32	3	2	-4.28392	0.0387401	0.00796262	0.207071	-1.38921	0.287317	1.1019	1.38921
ISG20	2	2	6.82119	0.151851	0.195479	0.201263	0.899271	-1.38868	0.489409	1.38868
TTC39A	4	4	-2.2108	0.114306	0.0365658	0.131389	-1.38487	0.656828	0.728045	1.38487
TEFM	2	2	-100	1	0.460819	0.361816	-0.394944	1.02036	-0.625411	1.02036
ALOX5	3	3	2.9475	0.277039	0.21236	0.370061	0.369887	1.01285	-1.38273	1.38273
DNAJA4	5	4	1.49315	0.0476048	0.0236887	0.0234565	-1.00836	-0.372347	1.38071	1.38071
CYP1B1	8	8	12.8857	0.189319	0.0649795	0.312205	0.0395281	-1.3803	1.34077	1.3803
ICAM1	4	3	1.79725	0.0298852	6.65655e-05	0.0752065	1.36685	-0.943922	-0.422929	1.36685
SOD3	4	3	-3.40886	0.333432	0.514024	0.377344	-0.542857	1.35809	-0.815228	1.35809
MARC2	3	2	-5.19598	0.0303833	0.456057	0.1111	-1.35177	0.684472	0.667296	1.35177
MATN2	2	2	4.297	0.179136	0.206942	0.329178	1.0072	0.334344	-1.34154	1.34154
RPS19BP1	2	2	-2.45159	0.217103	0.363173	0.330728	-1.33708	0.110155	1.22693	1.33708
HAUS6	3	2	-9.21547	0.216336	0.387599	0.601373	-0.740408	1.3259	-0.585495	1.3259
AZGP1	16	15	8.65097	0.0665568	8.26439e-08	0.0564443	-0.276926	1.32438	-1.04746	1.32438
NCCRP1	4	4	7.47437	0.288837	0.356029	0.357617	0.888693	-1.32246	0.433766	1.32246
SYNM	3	2	11.4926	0.590524	0.671334	0.63529	0.115118	1.20637	-1.32148	1.32148
CRIP1	5	4	-2.79041	0.130725	0.12809	0.184288	-1.31306	0.902742	0.410321	1.31306
ACADS	2	2	0.0634529	0.140497	0.241479	0.201263	-0.764485	1.30767	-0.543185	1.30767
SRFBP1	2	2	7.34336	0.460994	0.510248	0.517103	-0.780301	1.30375	-0.523449	1.30375
KIF3B	4	2	-100	1	0.287319	0.214842	-0.930675	0.977452	-0.0467772	0.977452
ZNF28;ZNF468	2	2	-100	1	0.504845	0.0911939	-1.25732	0.977099	0.280222	1.25732
CCDC51	4	2	-14.606	0.345487	0.519556	0.657214	-1.30238	0.656482	0.645894	1.30238
GDPD1	3	2	-100	1	0.306906	0.489839	-0.744324	0.973738	-0.229414	0.973738
SMG1	8	6	-13.4369	0.148918	0.401493	0.438526	0.58159	0.713588	-1.29518	1.29518
PROCR	2	2	-100	1	0.458232	0.432991	-0.467329	0.969097	-0.501769	0.969097
SEC61B	4	2	-13.2878	0.193925	0.500244	0.502331	-1.02583	1.29196	-0.266127	1.29196
STARD3	4	2	-14.1317	0.249639	0.366442	0.254665	0.376906	-1.28849	0.911581	1.28849
ZDHHC5	3	2	-100	1	0.489466	0.508224	-0.986335	0.96374	0.0225949	0.986335
ENOSF1	3	2	-100	1	0.495243	0.367581	-0.649306	0.963398	-0.314092	0.963398
ARHGEF6	2	2	-100	1	0.35847	0.245019	-0.767685	0.963251	-0.195567	0.963251
MLPH	8	7	2.97515	0.0629441	0.0264467	0.0905578	-1.28333	1.01812	0.265209	1.28333	MLPH
CYP4F11	2	2	-100	1	0.410207	0.270945	-0.554017	0.961062	-0.407045	0.961062
CDK12	8	5	7.86276	0.0189273	0.00011191	0.0801223	-0.695548	-0.585199	1.28075	1.28075	CDK12
MYH3	13	10	3.48831	0.121473	0.049797	0.30676	-0.139372	1.27782	-1.13845	1.27782
ALOX15B	5	5	10.3769	0.353926	0.363986	0.668971	1.2279	0.049702	-1.2776	1.2776
CNPY4	3	2	-5.26555	0.124708	0.540121	0.428248	-1.27415	0.513899	0.760253	1.27415
ARID4B	6	3	-100	1	0.0461555	0.38946	-0.214999	0.951844	-0.736844	0.951844
PZP	5	3	-1.50305	0.21447	0.0540175	0.405714	0.814759	0.457083	-1.27184	1.27184
SNCG	2	2	-0.708798	0.12004	0.238675	0.206725	0.463983	0.806531	-1.27051	1.27051
IFIT2	2	2	0.638862	0.246421	0.238404	0.381687	-0.585833	-0.680349	1.26618	1.26618
LXN	4	3	-9.81045	0.0316694	0.0155907	0.210033	-0.43871	1.26306	-0.824351	1.26306
ARL6IP1	2	2	-100	1	0.299638	0.206725	-0.729905	0.945555	-0.215649	0.945555
HPS3	3	2	-100	1	0.396263	0.342142	0.426642	0.945554	-1.3722	1.3722
MFGE8	11	8	2.22896	0.0846651	0.00478142	0.488398	1.2552	-0.888292	-0.366907	1.2552
ANPEP	18	15	5.20452	0.0189273	1.51564e-10	0.0410483	0.46111	0.791097	-1.25221	1.25221
HSPA12A	2	2	-0.145279	0.21083	0.285344	0.362003	-1.2175	1.25186	-0.0343529	1.25186
MFI2	6	5	5.65663	0.0586323	0.0238783	0.131389	1.24871	-0.0977019	-1.15101	1.24871
PRKCDBP	4	4	4.51814	0.132395	0.0709465	0.105518	-0.396772	1.24781	-0.851043	1.24781
BMI1	2	2	-100	1	0.407489	0.378668	-0.451617	0.931869	-0.480252	0.931869
IFIT5	2	2	-2.62693	0.0893619	0.143493	0.116081	0.195531	-1.23999	1.04446	1.23999
MRPS33	3	2	-9.98926	0.134774	0.296518	0.0718012	-1.23684	0.790441	0.446402	1.23684
CD109	12	8	2.16495	0.04296	0.00318124	0.078903	0.794014	0.437482	-1.2315	1.2315
BRD8	4	2	-100	1	0.657371	0.529681	-0.4403	0.925158	-0.484858	0.925158
ECHDC1	5	5	7.07832	0.079326	0.00134574	0.117333	0.700555	0.529699	-1.23025	1.23025	ECHDC1
JAGN1	3	2	-10.0752	0.106573	0.195479	0.207071	1.23024	-1.18348	-0.0467671	1.23024
C3orf58	2	2	-2.25363	0.151851	0.123749	0.324097	0.741036	0.477675	-1.21871	1.21871
DECR2	5	5	3.97086	0.0631871	0.0102769	0.193638	-1.2165	0.802471	0.41403	1.2165
KRT15	32	22	10.1269	0.174555	0.00776795	0.212854	0.218864	0.99578	-1.21464	1.21464
SLC25A35	2	2	-100	1	0.425798	0.308485	-0.608167	0.920195	-0.312028	0.920195
IVNS1ABP	2	2	-2.36941	0.0399628	0.0223046	0.0911939	0.70302	-1.21308	0.510062	1.21308
VWF	8	5	1.66904	0.141218	0.120519	0.375342	-0.307961	1.21125	-0.903287	1.21125
MRPL10	3	2	-100	1	0.628805	0.384931	-0.607531	0.91322	-0.305689	0.91322
TGFB2	3	2	5.90797	0.167941	0.301328	0.227666	1.19881	-0.668661	-0.530152	1.19881
SEC14L2	4	4	7.82812	0.109174	0.0215161	0.202805	-0.593197	1.19164	-0.598439	1.19164
STMN1	13	11	6.9825	0.0418393	0.00193916	0.0271059	1.19035	-0.792406	-0.397944	1.19035	STMN1
CELF2	2	2	-1.78477	0.114306	0.300254	0.182588	-0.874481	1.19004	-0.315563	1.19004
AMBRA1	2	2	-100	1	0.497085	0.181662	0.0403474	0.900563	-0.940911	0.940911
PROM1	7	5	-0.190804	0.0870732	0.000755447	0.201263	1.18887	-0.713836	-0.475035	1.18887
CAV1	10	8	5.50158	0.133937	0.0451384	0.190516	-0.384191	1.18315	-0.798958	1.18315
ANKRD27	3	2	-9.22447	0.24343	0.398567	0.558335	1.18112	-0.761837	-0.419285	1.18112
UGGT2	2	2	-100	1	0.374392	0.504904	-0.655979	0.888601	-0.232623	0.888601
CCNK	3	3	2.86005	0.00664116	7.35391e-06	0.00523998	-0.943752	-0.222442	1.16619	1.16619
PRODH	9	7	1.9875	0.0654074	0.0292344	0.119963	-0.351395	-0.814763	1.16616	1.16616
HIST1H1A	11	9	5.47996	0.0673169	0.021406	0.180742	1.16446	-0.485177	-0.679287	1.16446
UXS1	4	2	-12.4493	0.159089	0.468686	0.31596	1.10241	-1.164	0.061586	1.164
NDUFAB1	6	4	-0.482043	0.0264892	0.00131844	0.0482081	-1.15899	0.874938	0.284057	1.15899	NDUFAB1
CSAD	2	2	-100	1	0.398212	0.266283	-0.14663	0.881467	-0.734837	0.881467
FLG	7	5	4.53346	0.177864	0.291611	0.672111	-0.626212	1.1567	-0.530484	1.1567
USMG5	2	2	-100	1	0.449371	0.205457	-0.59273	0.880105	-0.287375	0.880105
ATG4A	2	2	-100	1	0.457493	0.536134	-0.0411652	0.877418	-0.836253	0.877418
RARRES1	3	3	-8.65671	0.182846	0.185427	0.207071	1.07199	0.084417	-1.15641	1.15641
AKAP12	6	3	5.81156	0.109155	0.160167	0.443934	0.0521313	1.10313	-1.15526	1.15526
GSTM3	13	10	5.98034	0.115238	0.00167484	0.206725	-1.15371	0.286578	0.867129	1.15371
IGFBP2	2	2	-2.5009	0.240634	0.404066	0.226947	-1.15157	0.860709	0.29086	1.15157
SH3PXD2B	6	4	3.51885	0.038586	0.00141988	0.170246	0.558718	0.589797	-1.14852	1.14852
FBXL8	3	2	-15.1962	0.2385	0.310239	0.39585	0.830661	0.31352	-1.14418	1.14418
ENO1	54	26	9.19956	0.0369414	3.78968e-11	0.0410483	1.13611	-0.858655	-0.277453	1.13611	ENO1
SORBS2	3	2	-0.030683	0.260658	0.540771	0.433576	0.5759	0.55408	-1.12998	1.12998
GALNT6	7	6	4.69401	0.210797	0.288696	0.242668	-1.12893	0.224661	0.904274	1.12893
LRSAM1	4	2	-4.80807	0.0303833	0.144381	0.180742	-1.12629	0.336848	0.78944	1.12629
TFAP2D	2	2	-100	1	0.113449	0.203831	-0.43105	0.860763	-0.429714	0.860763
KRT79	16	7	0.201956	0.0575824	0.0548925	0.329253	-0.26618	1.12454	-0.858364	1.12454
PKIB	2	2	-100	1	0.585366	0.476178	-0.616714	0.857219	-0.240505	0.857219
LSM4	6	2	-79.2125	1	0.12809	0.387292	-0.937336	0.856162	0.0811741	0.937336
TBC1D17	2	2	-100	1	0.296093	0.186227	-0.388687	0.853871	-0.465184	0.853871
L1CAM	4	2	-8.96265	0.134331	0.106912	0.271869	1.12079	-0.835777	-0.285011	1.12079
SLC7A5	5	3	-47.3094	1	0.300067	0.473886	-0.119669	0.85072	-0.731051	0.85072
C6orf211	11	10	5.42012	0.148986	0.100768	0.215712	-0.930791	1.12033	-0.18954	1.12033
CMA1	4	4	-2.81973	0.246008	0.566497	0.661831	0.148369	0.970357	-1.11873	1.11873
RABIF	2	2	-100	1	0.135134	0.416523	-0.510626	0.845195	-0.33457	0.845195
FBXO2	9	7	2.09602	0.107884	0.0153182	0.136262	0.787646	0.330908	-1.11855	1.11855
KANK1	3	3	-2.25323	0.328595	0.500379	0.459084	0.861259	0.256178	-1.11744	1.11744
LRG1	3	3	-7.29449	0.151829	0.384371	0.166212	0.192876	0.924071	-1.11695	1.11695
NDUFAF2	6	2	-100	1	0.553842	0.677686	-0.803345	0.834172	-0.0308264	0.834172
PRKAR2B	9	4	7.57434	0.0679418	0.0135714	0.110483	0.0727944	1.04356	-1.11636	1.11636
BCAM	11	5	10.3426	0.038586	0.000430642	0.0482081	-0.502614	1.11622	-0.613601	1.11622
NUSAP1	4	3	-14.9539	0.393633	0.33809	0.577081	0.732557	0.383522	-1.11608	1.11608
SEC11C	3	3	-0.560689	0.148986	0.0490544	0.471915	1.11449	-0.466461	-0.648031	1.11449
FABP5	17	15	8.09222	0.0870732	0.00310026	0.105518	0.380573	0.732044	-1.11262	1.11262
RASAL1	3	3	-0.317091	0.252849	0.490648	0.286539	0.510183	-1.1125	0.602312	1.1125
RBP7	3	3	1.26909	0.106032	0.00149463	0.184596	0.0836236	1.02843	-1.11206	1.11206
CRAT	14	11	11.4753	0.322411	0.571367	0.270945	-1.11049	0.448621	0.661867	1.11049
SSH3	8	5	5.55404	0.0189273	5.81872e-06	0.0911939	-1.10735	0.821898	0.285449	1.10735
TLE1;TLE4	2	2	-100	1	0.490792	0.179654	-0.425272	0.821844	-0.396572	0.821844
SYPL1	3	2	-156.536	1	0.13353	0.441111	-0.233381	0.821605	-0.588223	0.821605
TNPO2	11	5	-2.36594	0.0189273	0.294856	0.411058	-0.377946	1.10725	-0.729307	1.10725
MAPK3	11	4	-9.01352	0.00664116	0.000708794	0.00321216	-0.425583	1.10526	-0.679675	1.10526	MAPK3
ATP1B3	11	8	-1.24892	0.0189273	0.039159	0.211199	1.10346	-0.403479	-0.699981	1.10346
SGCB	2	2	-100	1	0.456752	0.586122	-0.210258	0.816205	-0.605947	0.816205
PANK2	4	3	-100	1	0.718524	0.282765	-0.125799	0.816028	-0.69023	0.816028
COL1A1	29	15	6.69492	0.0672746	0.0154001	0.27227	-0.337416	1.09837	-0.760955	1.09837
HLA-DPB1	5	4	-100	1	0.339769	0.419622	-0.560383	0.811699	-0.251317	0.811699
CYTH2	3	2	-100	1	0.458432	0.0244387	-0.542441	0.810768	-0.268327	0.810768
LRRC8A	3	2	-103.427	1	0.45742	0.339332	0.921525	0.810305	-1.73183	1.73183
SASH3	2	2	-4.39679	0.315418	0.414571	0.376037	0.0323029	1.06521	-1.09751	1.09751
MGLL	4	4	10.873	0.228284	0.18063	0.218842	-1.09497	0.512408	0.582565	1.09497
KRT10	43	25	11.436	0.132395	4.80443e-08	0.226475	-0.338299	1.09067	-0.752375	1.09067
ANK3	15	5	-12.4712	0.0418393	0.0414841	0.130586	1.08857	-0.294596	-0.793979	1.08857
LASP1	19	16	8.96535	0.0491157	1.8637e-11	0.073325	-0.844994	-0.243332	1.08833	1.08833
COBLL1	4	3	-100	1	0.452121	0.462616	-0.82673	0.799558	0.0271725	0.82673
TLE3	3	3	-100	1	0.613435	0.353582	-0.871	0.797152	0.0738483	0.871
UGDH	28	20	8.75956	0.0538477	2.43116e-09	0.105518	-1.08684	0.612234	0.474609	1.08684
MYH8	24	22	14.1504	0.2252	0.463479	0.263973	-0.309563	1.08559	-0.776024	1.08559
DCD	3	3	5.01403	0.124134	0.101724	0.277878	0.0811851	1.00259	-1.08377	1.08377
ITPK1	4	3	-7.20393	0.109174	0.0574615	0.206725	-1.08355	0.750732	0.332814	1.08355
EPB41	9	6	-3.00749	0.0308339	0.016731	0.251126	0.652784	0.430074	-1.08286	1.08286
DSG1	8	7	5.19682	0.223602	0.482818	0.344578	0.196493	0.882502	-1.07899	1.07899
KRT8	75	43	13.7865	0.0791141	1.61408e-14	0.119963	-1.07562	0.924793	0.15083	1.07562
APOD	8	8	2.33484	0.173904	0.177408	0.148221	0.0583164	1.00788	-1.0662	1.0662
KRT3	20	10	-0.440671	0.0656851	0.0437041	0.207071	-0.310128	1.06126	-0.751132	1.06126
KNTC1	3	2	-100	1	0.580196	0.687108	-0.54188	0.786865	-0.244985	0.786865
RRM2B	3	2	-100	1	0.533187	0.388756	-0.374633	0.782729	-0.408096	0.782729
ANXA1	34	23	9.59603	0.038586	3.67219e-12	0.0561165	0.681779	0.377757	-1.05954	1.05954	ANXA1
ISG15	6	6	14.5466	0.144409	0.0398988	0.183884	-0.0682429	-0.989306	1.05755	1.05755
MAK16	5	2	-100	1	0.540423	0.688408	-0.599046	0.781521	-0.182475	0.781521
CA12	5	4	-0.795883	0.12004	0.0468962	0.345601	-1.05736	1.03728	0.0200774	1.05736
CD74	5	3	1.64372	0.097617	0.0574721	0.125724	0.464857	0.592258	-1.05711	1.05711
RNMT	11	5	-5.96729	0.0665568	0.120071	0.505945	1.05669	-0.78334	-0.273354	1.05669
BCKDHB	4	3	-20.7939	1	0.122752	0.237918	-0.299918	0.776245	-0.476328	0.776245
MTMR2	4	2	-100	1	0.637044	0.722289	-0.220295	0.77337	-0.553075	0.77337
AIF1L	3	2	-19.0054	0.0870732	0.396101	0.222593	0.463312	-1.05593	0.592621	1.05593
NMNAT1	5	3	8.46971	0.0264892	0.00093501	0.0320832	0.712712	0.34242	-1.05513	1.05513
ACAD11	4	2	-100	1	0.306869	0.500787	-1.06253	0.76856	0.293967	1.06253
ANXA3	23	13	8.20897	0.0575824	3.41392e-11	0.110483	1.05486	-0.147255	-0.907608	1.05486
CAT	23	10	7.96885	0.0870732	6.128e-05	0.0831069	0.581069	0.473263	-1.05433	1.05433
TCEAL4	6	5	5.2617	0.105224	0.00895911	0.139456	-0.686542	1.0536	-0.367055	1.0536
FAM63A	2	2	-100	1	0.586386	0.370061	-0.37246	0.766294	-0.393835	0.766294
COPS2	14	5	-100	1	0.0164735	0.280144	-0.6596	0.7661	-0.1065	0.7661
C8G	4	2	-7.64661	0.267005	0.373524	0.258416	0.356564	0.694689	-1.05125	1.05125
PPP1R3D	3	3	-3.85051	0.0369414	0.169975	0.0622687	-1.05119	0.229308	0.821882	1.05119
CDCA5	2	2	-100	1	0.498693	0.318206	-0.0732088	0.763748	-0.69054	0.763748
FNDC1	2	2	-5.00832	0.11253	0.305547	0.174761	-0.13625	1.04683	-0.910583	1.04683
ERO1L	16	9	14.2095	0.0418393	0.00427387	0.0334089	0.825847	-1.04556	0.219716	1.04556	ERO1L
AKTIP	3	2	-100	1	0.56023	0.543404	-0.436555	0.761761	-0.325206	0.761761
GGA2	4	3	-100	1	0.070666	0.0561165	-0.192298	0.761651	-0.569353	0.761651
WLS	2	2	6.46079	0.591333	0.577907	0.703383	-0.483417	1.04544	-0.562024	1.04544
C3orf17	2	2	-100	1	0.374392	0.463642	-0.706081	0.759316	-0.053235	0.759316
TCEAL3	4	4	5.57307	0.0870732	0.105294	0.073325	-0.753577	1.04477	-0.29119	1.04477
SNX5	19	7	-100	1	0.264336	0.690883	-0.313096	0.758876	-0.44578	0.758876
KRT18	53	30	8.95246	0.0605006	2.08547e-08	0.096455	-1.04271	0.851219	0.19149	1.04271
TMSB10	4	4	-0.453649	0.133556	0.197796	0.078903	0.480371	-1.03986	0.559493	1.03986
FABP3	4	3	0.48297	0.0826415	0.0738189	0.29809	-0.458733	1.03957	-0.580833	1.03957
FAH	14	9	5.71101	0.204226	0.0468962	0.198966	-1.03838	0.89212	0.146262	1.03838
SRBD1	6	2	-100	1	0.575309	0.502158	-0.42416	0.756614	-0.332454	0.756614
CTSG	9	5	7.89131	0.167406	0.55091	0.259498	0.115302	0.920847	-1.03615	1.03615
HIST2H2BC;HIST2H2BD	7	4	-3.71428	0.147497	0.263399	0.49779	1.03155	-0.643523	-0.388022	1.03155
LAMB2	20	15	8.40699	0.122514	0.00984699	0.105518	0.0832097	0.946593	-1.0298	1.0298
KRT86	11	8	-0.112969	0.290074	0.460819	0.439975	-0.800039	1.02874	-0.228696	1.02874
XPNPEP3	6	3	-6.09323	0.0298852	0.0280938	0.219349	-1.01795	-0.00910453	1.02706	1.02706
ATR	3	2	-16.4693	0.206019	0.435674	0.721032	-1.02615	0.829097	0.19705	1.02615
PITPNA	11	5	-11.5471	0.0316694	0.00984699	0.0886153	1.02467	-0.599105	-0.425567	1.02467
CES2	4	3	-4.20846	0.114306	0.495682	0.234312	0.0218903	1.00141	-1.0233	1.0233
HIST1H1B	21	11	3.87272	0.151851	0.0515259	0.253059	1.02304	-0.381838	-0.641205	1.02304
PDRG1	2	2	-100	1	0.631945	0.403769	-0.126445	0.746296	-0.61985	0.746296
RBM26	6	3	-3.09551	0.0870732	0.510657	0.351976	1.02283	-0.712148	-0.310685	1.02283
PCBD1	5	5	2.18842	0.0605006	0.0738189	0.0622687	-0.906026	1.02167	-0.115647	1.02167
NAT14	3	3	-1.74314	0.172208	0.372081	0.21952	-1.01708	0.229644	0.787433	1.01708
CDK6	5	3	-6.27885	0.180913	0.431792	0.138429	1.01618	-0.452479	-0.563702	1.01618
THOC1	8	5	-100	1	0.0541811	0.207071	-0.119741	0.742224	-0.622483	0.742224
AFM	2	2	-15.3078	0.279526	0.456202	0.342419	0.0894311	0.925683	-1.01511	1.01511
NCOA2	2	2	-100	1	0.435674	0.335324	-0.177334	0.741429	-0.564095	0.741429
SOD2	13	9	6.01923	0.0845351	0.000640327	0.118605	1.01316	-0.303243	-0.709913	1.01316
KRT1	49	27	5.53412	0.138786	0.0137466	0.473206	-0.530393	1.01124	-0.480843	1.01124
SLC7A2	3	2	-100	1	0.535819	0.265008	-0.198276	0.737801	-0.539525	0.737801
SLC39A14	3	3	3.48079	0.0665568	0.0279244	0.182588	0.802201	0.208548	-1.01075	1.01075
CHCHD2	4	3	-8.66137	0.0665568	0.112501	0.242668	-0.491963	1.01034	-0.518379	1.01034
GALNT7	11	8	-0.192334	0.0308339	0.00546789	0.118605	-0.894663	-0.115094	1.00976	1.00976
PADI2	11	10	10.251	0.18282	0.0155907	0.272155	0.524019	-1.00814	0.484119	1.00814
A2ML1	10	7	0.444485	0.193925	0.278401	0.241922	1.00572	-0.256271	-0.749451	1.00572
DSC3	5	4	1.37705	0.13411	0.0943614	0.206575	0.662634	0.342662	-1.0053	1.0053
KDM6A	2	2	-100	1	0.456752	0.343345	-0.0810384	0.73344	-0.652402	0.73344
NFIX	5	5	-3.38036	0.062545	0.0646785	0.0949501	1.00196	-0.168316	-0.833649	1.00196
RPL22	5	3	-17.0235	0.12004	0.12972	0.541452	1.00091	-0.490715	-0.510192	1.00091
DCK	3	3	-3.10192	0.167319	0.321684	0.212854	-0.718011	-0.280561	0.998571	0.998571
HID1	7	6	3.6678	0.108421	0.335209	0.0831069	-0.998292	0.0343927	0.963899	0.998292	HID1
SLC12A7	4	4	-1.70309	0.11253	0.0301702	0.329253	-0.348068	-0.649686	0.997754	0.997754
LPGAT1	2	2	-100	1	0.613537	0.368417	-0.34574	0.726582	-0.380842	0.726582
SCRN2	3	3	-4.25887	0.0264892	0.0082771	0.0508351	-0.491008	0.997255	-0.506248	0.997255
DCTN5	2	2	-100	1	0.0981652	0.125724	-0.381077	0.724703	-0.343625	0.724703
MASTL	2	2	-3.82777	0.210797	0.398258	0.278997	0.153636	-0.996995	0.843359	0.996995
APOBEC3F	3	2	-100	1	0.432968	0.714977	-0.410052	0.722221	-0.312168	0.722221
LLPH	3	2	-100	1	0.495749	0.63529	-0.249072	0.721145	-0.472073	0.721145
SHPK	6	4	1.85638	0.062545	0.163256	0.137013	-0.587154	0.996871	-0.409717	0.996871
SNRPA1	8	5	-9.05442	0.079326	0.517964	0.749431	0.996814	-0.631324	-0.36549	0.996814
CCSMST1	2	2	-100	1	0.329507	0.512522	-0.588632	0.7196	-0.130968	0.7196
PREX1	13	8	2.27354	0.0690936	0.0168018	0.102895	-0.60419	0.992371	-0.388181	0.992371
PDGFRB	2	2	-100	1	0.460819	0.190031	-0.657816	0.717841	-0.0600242	0.717841
KRT13	23	15	6.95713	0.21083	0.113042	0.296671	-0.582734	0.991288	-0.408555	0.991288
HIST1H1E	21	16	7.14677	0.0665568	0.000261891	0.063724	0.99009	-0.232073	-0.758018	0.99009
TWF1	14	6	-100	1	0.610805	0.30962	-0.881392	0.711466	0.169926	0.881392
ICA1	3	2	-7.27837	0.301483	0.481457	0.38488	-0.559715	-0.429942	0.989656	0.989656
PYCR1	12	10	3.54684	0.0466779	0.00310026	0.109844	-0.301434	-0.686184	0.987618	0.987618
KIAA1598	14	6	0.974549	0.0656851	0.00390645	0.0298534	-0.986522	0.267004	0.719518	0.986522	KIAA1598
ATP5I	4	3	-100	1	0.14518	0.353582	-0.331632	0.708878	-0.377246	0.708878
CTNNBL1	11	4	-100	1	0.306906	0.46241	-0.188565	0.707688	-0.519122	0.707688
AKR1C2	6	6	11.3642	0.299625	0.491977	0.349229	0.368254	0.617677	-0.98593	0.98593
KLC3	4	3	-1.71949	0.2117	0.334005	0.471915	0.605761	0.380063	-0.985824	0.985824
THTPA	2	2	-100	1	0.563438	0.253842	-0.643049	0.704816	-0.0617665	0.704816
DSC2	8	5	4.00066	0.0819031	0.0428989	0.0410483	0.985467	-0.250725	-0.734742	0.985467	DSC2
HSPB6	5	4	3.69758	0.273405	0.246967	0.348872	-0.661673	0.984643	-0.32297	0.984643
ARHGAP17	6	4	-100	1	0.278033	0.167591	-0.131532	0.702702	-0.57117	0.702702
DGKZ	3	3	-32.235	1	0.306869	0.270945	-0.200282	0.701747	-0.501465	0.701747
HIST1H1C	22	15	6.48041	0.0673169	0.000913469	0.152754	0.982475	-0.231691	-0.750784	0.982475
INPP4B	13	9	2.90279	0.142971	0.465499	0.0752065	-0.982391	0.891454	0.0909368	0.982391
IL1RN	2	2	-100	1	0.157269	0.339332	-0.181401	0.699173	-0.517773	0.699173
RNF168	4	3	-100	1	0.126105	0.29618	-0.0103377	0.697837	-0.6875	0.697837
MRPL43	3	2	-100	1	0.546356	0.70598	-0.320477	0.697761	-0.377285	0.697761
PCYOX1L	5	4	0.395	0.0665568	0.0118632	0.0752065	-0.160148	0.981743	-0.821595	0.981743
RILPL1	4	2	-100	1	0.360237	0.605034	-1.01879	0.697448	0.321346	1.01879
SLC39A6	3	2	-100	1	0.472503	0.349843	-1.02712	0.696877	0.330244	1.02712
CD3EAP	5	3	-11.0165	0.0476048	0.166687	0.274528	0.980596	-0.406893	-0.573703	0.980596
LAMP1	6	4	-3.92539	0.131451	0.396965	0.125693	-0.572416	0.980105	-0.407689	0.980105
CFHR1	3	2	-12.2211	0.546579	0.396899	0.469766	0.228102	0.749605	-0.977707	0.977707
ECI2	10	8	3.81556	0.0533267	0.0691641	0.110483	-0.976611	0.451324	0.525287	0.976611
GOLM1	6	3	-11.4509	0.151851	0.214402	0.274528	-0.591778	0.976396	-0.384618	0.976396
MPHOSPH10	12	4	-14.2993	0.238697	0.463479	0.157889	0.975464	-0.345593	-0.629871	0.975464
EFEMP1	10	8	-0.71597	0.204226	0.57036	0.354729	-0.974171	0.694242	0.279929	0.974171
KIFAP3	2	2	-100	1	0.600125	0.5047	-0.056182	0.693107	-0.636925	0.693107
CD97	5	4	-4.20133	0.0799491	0.0145422	0.270945	0.973229	-0.555416	-0.417813	0.973229
SULF2	3	2	-100	1	0.264158	0.294026	-0.66839	0.691158	-0.0227679	0.691158
NFIB	3	3	3.07651	0.0847971	0.0319143	0.0913658	0.973127	-0.65895	-0.314176	0.973127
ANKLE2	2	2	-100	1	0.329507	0.230261	0.324167	0.690815	-1.01498	1.01498
ELP6	2	2	-100	1	0.398212	0.368521	-1.3915	0.690421	0.701077	1.3915
ARHGAP39	2	2	-100	1	0.529714	0.394989	-0.77588	0.690224	0.0856562	0.77588
PLOD1	17	13	10.3269	0.0843858	0.0140845	0.234312	0.971781	-0.744804	-0.226977	0.971781
PTTG1IP	2	2	-4.73364	0.318389	0.495739	0.348556	-0.519963	0.966254	-0.446291	0.966254
CCRN4L	2	2	-100	1	0.520524	0.29678	-0.181751	0.688144	-0.506393	0.688144
CORO2A	2	2	-49.135	1	0.0196614	0.0259342	-1.27008	0.687824	0.582257	1.27008
FAM134C	3	3	-9.69011	0.113895	0.0319238	0.138048	-0.653916	0.966158	-0.312242	0.966158
TAPBPL	2	2	-19.5094	0.148918	0.296205	0.246756	0.966062	-0.163692	-0.80237	0.966062
TBC1D13	2	2	-100	1	0.486357	0.316455	-0.305645	0.686864	-0.381219	0.686864
ITGB5	6	3	-7.43354	0.167406	0.258846	0.656262	-0.962771	0.668447	0.294323	0.962771
PTGIS	5	4	-2.68943	0.105478	0.0420068	0.289734	-0.308146	0.962758	-0.654612	0.962758
ARFGEF3	15	12	11.553	0.0665568	0.00119174	0.138048	-0.961449	0.0273863	0.934063	0.961449	ARFGEF3
CAV2	2	2	-7.06776	0.318389	0.35847	0.55441	-0.695057	0.960521	-0.265464	0.960521
TGM1	8	7	-4.06752	0.131802	0.249099	0.157889	-0.363914	0.960328	-0.596414	0.960328
HDGFRP3	5	4	-2.27817	0.0691242	0.149357	0.15263	-0.812336	0.959783	-0.147447	0.959783
KRT35	3	2	-32.9485	1	0.495562	0.245019	-0.499522	0.680938	-0.181416	0.680938
CDH13	3	3	-7.19808	0.186032	0.449371	0.229444	0.661941	0.297527	-0.959468	0.959468
SERPINB2	6	5	-1.85412	0.333656	0.315776	0.403769	0.959329	-0.578081	-0.381248	0.959329
SEMA3C	3	2	5.66792	0.0831031	0.0481616	0.184596	-0.866664	-0.0911859	0.95785	0.95785
ELP3	5	3	-100	1	0.652068	0.429598	-0.348074	0.67765	-0.329577	0.67765
AKR1C3	12	9	9.95388	0.287778	0.118573	0.371454	0.288473	0.667986	-0.956459	0.956459
KIAA1324	6	4	-6.58571	0.178776	0.0967882	0.405714	-0.955566	0.106071	0.849495	0.955566
THADA	3	2	-100	1	0.525358	0.649929	-0.584243	0.671412	-0.0871692	0.671412
RPL26L1	10	3	-10.3027	0.254308	0.567163	0.686798	0.690337	-0.955329	0.264992	0.955329
GPHN	3	2	-100	1	0.182645	0.362003	0.105548	0.669189	-0.774737	0.774737
UAP1	11	8	5.10304	0.0665568	0.0246012	0.118605	0.955047	-0.822115	-0.132933	0.955047
KRT6C	67	19	6.47	0.165983	0.0452689	0.328099	-0.339524	0.954847	-0.615323	0.954847
ARMC9	2	2	-100	1	0.480875	0.441236	-0.335414	0.666726	-0.331313	0.666726
PLEKHF2	3	3	-2.51691	0.132642	0.0597763	0.274528	-0.894421	-0.0593786	0.953799	0.953799
ITIH3	5	4	-4.00903	0.245367	0.364407	0.185677	0.4656	0.487287	-0.952886	0.952886
SDHC	2	2	-100	1	0.553338	0.449221	-0.722931	0.664016	0.0589149	0.722931
SPTB	8	5	-100	1	0.657505	0.380098	0.629748	0.663933	-1.29368	1.29368
KIAA0100	3	3	-5.89001	0.316166	0.400398	0.477324	-0.951976	0.543045	0.408931	0.951976
QDPR	8	8	2.93657	0.10453	0.249028	0.111469	-0.614651	0.951439	-0.336789	0.951439
KRT2	48	28	3.17057	0.132642	0.0723229	0.213467	0.0848355	0.866474	-0.95131	0.95131
PLEKHA7	2	2	-100	1	0.53092	0.30723	-0.392661	0.662853	-0.270192	0.662853
OSBPL2	6	3	-3.41454	0.0673169	0.0145981	0.206575	-0.790467	-0.158447	0.948914	0.948914
MYH7	10	9	8.29695	0.320969	0.47666	0.188221	-0.301249	0.948704	-0.647455	0.948704
LIPA	4	4	2.56365	0.108421	0.123714	0.213467	-0.435293	0.948212	-0.512919	0.948212
NEFL	2	2	-100	1	0.477188	0.213467	0.784853	0.661201	-1.44605	1.44605
SPATA5	5	3	-100	1	0.0712951	0.143266	-0.286555	0.66064	-0.374085	0.66064
L3HYPDH	2	2	-100	1	0.185894	0.370581	-0.798137	0.660536	0.137601	0.798137
TC2N	2	2	-100	1	0.458232	0.294026	-1.06471	0.660435	0.404278	1.06471
RTN3	4	3	-12.5795	0.0308339	0.0548925	0.248017	0.156108	-0.947766	0.791658	0.947766
FBP1	12	10	7.03328	0.0880304	0.00190182	0.14678	-0.93978	0.945496	-0.00571641	0.945496
HEBP1	12	5	5.26661	0.059403	0.00896655	0.0482081	-0.481045	0.945129	-0.464084	0.945129
CRABP2	18	13	5.37355	0.250355	0.395414	0.274528	-0.943244	0.509327	0.433917	0.943244
MORF4L1	3	2	-100	1	0.59621	0.703886	-0.0739574	0.657602	-0.583644	0.657602
CD82	3	2	-100	1	0.344126	0.671267	-0.181705	0.65744	-0.475735	0.65744
PPP1R8	3	2	-8.01793	0.191848	0.504845	0.188877	-0.940141	0.289411	0.65073	0.940141
TTC26	2	2	-57.0575	1	0.311035	0.222593	-0.815209	0.656827	0.158383	0.815209
FTH1	14	8	11.7525	0.0817777	0.00128857	0.243747	0.363628	0.576262	-0.939891	0.939891
PTCD3	12	4	-5.05347	0.0665568	0.0255903	0.31596	-0.697159	0.938692	-0.241533	0.938692
S100A9	8	7	14.3026	0.357532	0.277947	0.607341	0.648121	-0.938027	0.289906	0.938027
PLA2G4A	6	5	-0.417257	0.170749	0.118739	0.30723	0.937992	-0.385604	-0.552387	0.937992
DDHD2	2	2	-100	1	0.486357	0.632897	-0.373079	0.654661	-0.281582	0.654661
PPM1F	7	4	-100	1	0.0482451	0.0622687	0.289324	0.654526	-0.94385	0.94385
IGF2BP3	11	5	-19.0345	0.0931058	0.0420068	0.339419	0.692044	0.245039	-0.937082	0.937082
PROM2	3	2	-1.25817	0.277039	0.28934	0.361857	0.936597	-0.591965	-0.344632	0.936597
GNPNAT1	8	5	-3.60049	0.0226158	4.95487e-06	0.207071	-0.517411	-0.418594	0.936005	0.936005
LEPREL2	3	3	-100	1	0.331368	0.589972	-0.235652	0.652357	-0.416705	0.652357
TCP11L1	2	2	-100	1	0.505035	0.439842	-0.307221	0.652243	-0.345021	0.652243
CPQ	2	2	2.64538	0.185021	0.030402	0.326711	0.928748	0.00678382	-0.935532	0.935532
GIMAP1	3	2	-100	1	0.519709	0.405714	-0.107641	0.65042	-0.542779	0.65042
NDE1	5	4	-100	1	0.664132	0.282199	-0.274939	0.649906	-0.374967	0.649906
GSKIP	2	2	-100	1	0.486357	0.184596	-0.326416	0.649541	-0.323125	0.649541
ITGB4	40	27	1.09735	0.0473183	4.31206e-06	0.110483	0.935129	-0.352573	-0.582555	0.935129
FSTL1	2	2	-1.18902	0.124693	0.15777	0.22532	0.664333	0.269812	-0.934145	0.934145
FADS2	4	4	6.45973	0.454555	0.553194	0.39875	0.505369	-0.933955	0.428587	0.933955
SELENBP1	30	20	8.65387	0.115311	1.40953e-08	0.119963	-0.622584	0.933642	-0.311058	0.933642
DHX8	9	6	-7.79924	0.0515262	0.0663731	0.30676	0.932729	-0.132803	-0.799926	0.932729
TRIM3	3	2	-3.35171	0.226886	0.380914	0.181662	-0.724494	-0.207657	0.93215	0.93215
CCDC88B	2	2	-100	1	0.256835	0.506855	0.585842	0.644519	-1.23036	1.23036
PON1	4	3	-10.8654	0.106607	0.0279244	0.175689	-0.175964	0.93196	-0.755995	0.93196
PTPLB	5	2	-11.6169	0.351833	0.446228	0.552132	0.540513	0.390788	-0.931301	0.931301
SLC35B2	2	2	-100	1	0.523886	0.466072	0.502343	0.642884	-1.14523	1.14523
TAP1	8	8	6.53942	0.10453	0.00231686	0.291566	0.931183	-0.754477	-0.176706	0.931183
ALDH2	28	19	13.253	0.132395	8.79171e-05	0.1111	-0.400243	0.931046	-0.530803	0.931046
KMO	6	3	1.80521	0.269332	0.0476759	0.378959	0.125297	-0.930619	0.805322	0.930619
FLYWCH2	3	2	0.373245	0.421118	0.498839	0.690181	0.930606	-0.614222	-0.316384	0.930606
STX18	4	4	-100	1	0.374372	0.341131	-0.879802	0.641171	0.238631	0.879802
HERC2	2	2	-100	1	0.565494	0.341131	-0.407472	0.640973	-0.233501	0.640973
C14orf159	2	2	-4.43611	0.244717	0.339769	0.381598	-0.716432	-0.214051	0.930483	0.930483
PTP4A2	3	2	-67.1049	1	0.171893	0.135266	-0.601209	0.640416	-0.0392073	0.640416
MARS2	5	2	2.29819	0.161517	0.190554	0.275542	0.854096	-0.929972	0.0758759	0.929972
HSP90B2P	8	6	-2.67223	0.0264892	0.00266397	0.163384	0.837393	-0.927845	0.0904517	0.927845
CORO1A	11	7	6.08482	0.244752	0.0745998	0.32366	0.927718	-0.367777	-0.559941	0.927718
DHRS2	2	2	7.82883	0.645712	0.662808	0.615892	-0.228396	0.927026	-0.698631	0.927026
NPM1	29	13	4.4881	0.298356	0.516906	0.374001	0.925905	-0.543397	-0.382508	0.925905
SGSM3	3	2	-15.9761	0.259299	0.508153	0.749044	-0.92529	0.881117	0.044173	0.92529
PRDM10	2	2	-100	1	0.398212	0.33301	-0.407519	0.635857	-0.228339	0.635857
MRPL22	4	3	-11.2035	0.151829	0.330723	0.265241	-0.924658	0.0714105	0.853247	0.924658
TGS1	2	2	-100	1	0.670431	0.451493	1.13729	0.634855	-1.77214	1.77214
MED16	3	2	-100	1	0.519475	0.662922	-0.423201	0.633257	-0.210057	0.633257
WASL	3	2	-1.26247	0.101446	0.141777	0.192008	-0.923564	0.720881	0.202683	0.923564
PSMB10	2	2	-2.89274	0.0533267	0.024959	0.100886	0.884768	0.0386008	-0.923369	0.923369
NUDT10;NUDT11	3	2	-100	1	0.351326	0.214729	-0.911073	0.63045	0.280624	0.911073
MYO1C	38	27	13.3787	0.0870732	3.21026e-10	0.0905578	-0.108818	0.923209	-0.814391	0.923209
DTNA	2	2	-100	1	0.458995	0.226475	0.216052	0.630388	-0.84644	0.84644
DHTKD1	15	9	4.63035	0.213369	0.113449	0.595647	-0.590376	-0.331219	0.921595	0.921595
MAP1A	2	2	-3.96423	0.118206	0.180466	0.133888	-0.391222	0.920741	-0.529519	0.920741
RICTOR	3	2	-100	1	0.19423	0.117333	-0.420618	0.628357	-0.20774	0.628357
MSRA	3	3	-2.93435	0.0613078	0.0351188	0.137013	0.547482	0.37277	-0.920252	0.920252
NCF1;NCF1B;NCF1C	2	2	-68.6187	1	0.177048	0.267994	1.09432	0.627888	-1.7222	1.7222
S100P	4	3	5.35858	0.483577	0.331353	0.689061	0.868593	-0.920146	0.0515532	0.920146
KIF3A	7	5	-100	1	0.159144	0.548789	-0.871418	0.624182	0.247236	0.871418
TMA16	4	2	-100	1	0.165885	0.71104	0.0503339	0.622577	-0.672911	0.672911
NT5C	7	6	2.54413	0.0673169	0.0201327	0.0470668	-0.877127	0.91977	-0.0426431	0.91977
CALML5	12	10	12.3005	0.281793	0.220592	0.422648	0.858197	-0.919631	0.0614343	0.919631
ULK3	3	2	-100	1	0.55706	0.526049	-0.553182	0.619714	-0.0665324	0.619714
NT5C3	6	4	-2.37239	0.107884	0.1056	0.227939	0.048828	-0.917038	0.86821	0.917038
SPINT2	6	4	1.6487	0.118206	0.206942	0.342142	-0.356422	-0.559687	0.916109	0.916109
WDR37	6	5	-7.78336	0.0973468	0.119592	0.301321	0.276907	0.638866	-0.915773	0.915773
GULP1	2	2	-100	1	0.445571	0.537912	-0.300394	0.617957	-0.317562	0.617957
PLCD1	7	5	-2.65374	0.0303833	0.0737042	0.344578	0.0895996	0.825152	-0.914751	0.914751
MBD1	2	2	-100	1	0.380276	0.329253	0.0578997	0.616664	-0.674564	0.674564
PLCG2	9	6	1.80748	0.0665568	0.148139	0.106311	0.912028	-0.267261	-0.644767	0.912028
FBLN5	3	3	-11.2416	0.152191	0.360237	0.317691	-0.114129	0.910061	-0.795932	0.910061
MT-CO3	2	2	-100	1	0.691138	0.525575	-0.396789	0.616165	-0.219376	0.616165
MUC1	6	4	7.4367	0.356468	0.432556	0.505272	-0.420679	0.909329	-0.48865	0.909329
LAMB3	36	25	-0.620843	0.12004	0.00776795	0.169109	0.908617	-0.41899	-0.489627	0.908617
PLOD2	8	8	0.726552	0.148918	0.450859	0.332405	0.701652	-0.908418	0.206766	0.908418
PTBP2	2	2	2.05041	0.351833	0.423914	0.318206	0.353415	-0.907041	0.553626	0.907041
LIPE	8	8	7.68266	0.238498	0.529158	0.18787	-0.0135914	0.906034	-0.892443	0.906034
TAP2	2	2	-1.26854	0.239671	0.299042	0.408468	0.905111	-0.507968	-0.397143	0.905111
CFL1	28	14	-5.65943	0.116837	0.0402535	0.370061	0.901591	-0.693899	-0.207692	0.901591
DPYSL2	23	13	8.82312	0.0629441	1.15687e-08	0.0857956	0.415292	0.484848	-0.90014	0.90014
MED17	2	2	-100	1	0.450668	0.370061	-0.365073	0.609608	-0.244535	0.609608
UBAP2	6	6	-7.23212	0.0973566	0.33277	0.237918	0.899364	-0.699639	-0.199725	0.899364
TMEM173	3	3	1.53705	0.0746007	0.131376	0.34129	0.898664	-0.171793	-0.726871	0.898664
DLGAP4	3	3	-7.8939	0.0316694	0.0275234	0.0508351	-0.898218	0.347028	0.55119	0.898218	DLGAP4
PTMS	6	6	1.19592	0.144313	0.061914	0.238439	-0.00282475	0.894881	-0.892056	0.894881
QSOX2	9	3	-5.10287	0.232553	0.171231	0.51447	-0.49582	-0.396169	0.891989	0.891989
MARC1	2	2	-119.351	1	0.600956	0.359913	-0.495627	0.603036	-0.107409	0.603036
AKR1B10	5	3	1.04417	0.58863	0.679786	0.652674	0.891083	-0.775497	-0.115587	0.891083
NPRL3	2	2	-100	1	0.209308	0.622995	-0.326536	0.600838	-0.274302	0.600838
EP400	8	4	-9.31571	0.208938	0.662413	0.634543	0.537598	-0.890247	0.352649	0.890247
KANK2	4	3	-1.37204	0.0857236	0.168476	0.139456	0.0597117	0.828805	-0.888517	0.888517
PECAM1	2	2	-100	1	0.455864	0.679484	-0.188772	0.598815	-0.410044	0.598815
CNBP	9	4	-2.07311	0.33446	0.549677	0.222593	0.888456	-0.338307	-0.550149	0.888456
GLUL	10	9	5.35338	0.172346	0.171291	0.192008	-0.580731	0.887988	-0.307257	0.887988
VAT1	15	8	-5.43629	0.00664116	0.000644412	0.0752065	-0.507315	0.887668	-0.380353	0.887668
ACACA	49	39	12.6345	0.168566	6.03788e-06	0.282765	-0.6	-0.287311	0.88731	0.88731
SBNO1	4	2	-100	1	0.49522	0.650182	-0.252233	0.596772	-0.344539	0.596772
DOPEY2	12	10	4.9195	0.0817065	0.0210913	0.226783	-0.887214	0.385114	0.5021	0.887214
FAM208B	3	3	-100	1	0.69698	0.170065	-0.0760939	0.595653	-0.519559	0.595653
CFDP1	2	2	-100	1	0.374392	0.221164	-0.106209	0.595618	-0.489409	0.595618
PTRHD1	6	5	-81.2594	1	0.577626	0.370061	-0.35635	0.59556	-0.239211	0.59556
PYCARD	9	7	1.8447	0.105481	0.159373	0.0701772	-0.476005	0.886167	-0.410162	0.886167
WDR47	2	2	-100	1	0.59621	0.487373	-0.159802	0.594458	-0.434656	0.594458
ACE	2	2	-8.15808	0.387587	0.522798	0.463642	0.205107	0.680497	-0.885604	0.885604
ANTXR1	4	4	-2.59927	0.310851	0.617583	0.568214	0.573365	-0.88471	0.311345	0.88471
ST1A5;SULT1A3	10	7	-0.811796	0.155695	0.50867	0.168855	-0.583723	0.883072	-0.299349	0.883072
AAGAB	4	3	-4.75184	0.0691242	0.0437018	0.262114	-0.882806	0.872072	0.0107343	0.882806
CCDC43	4	3	-19.0567	0.214211	0.25672	0.194922	0.516559	0.365479	-0.882039	0.882039
TACSTD2	11	7	1.3733	0.0627078	0.00913244	0.197096	0.737912	0.139541	-0.877453	0.877453
CPD	10	6	-1.10321	0.0831627	0.258081	0.416523	0.0387085	-0.876763	0.838055	0.876763
ALDH18A1	33	19	8.62372	0.0298852	1.77646e-12	0.040918	-0.146399	-0.729703	0.876102	0.876102	ALDH18A1
ACY1	10	8	1.1328	0.0541798	0.00220843	0.0742476	-0.874969	0.554063	0.320906	0.874969	ACY1
ZCCHC6	7	2	-2.66733	0.320969	0.422321	0.337579	0.87357	-0.242746	-0.630823	0.87357
EFNB1	5	4	-1.5221	0.142971	0.266707	0.297667	0.315251	0.557877	-0.873128	0.873128
FYCO1	6	4	-2.22519	0.0320508	0.123749	0.105518	-0.801368	0.872448	-0.0710796	0.872448
FAM49A	4	2	-11.7355	0.437552	0.44877	0.441814	0.772652	-0.872071	0.0994181	0.872071
S100A1	2	2	4.07246	0.361629	0.391576	0.280144	0.871493	-0.251074	-0.620419	0.871493
VPRBP	6	3	-10.8836	0.363382	0.615568	0.215435	-0.0515655	0.871459	-0.819893	0.871459
ZBTB7A	5	3	-100	1	0.441423	0.70598	-0.313593	0.587023	-0.27343	0.587023
RXRA	3	2	-100	1	0.687937	0.724158	-0.27477	0.587021	-0.312251	0.587021
COL4A2	7	4	1.9716	0.390279	0.585299	0.70577	0.233502	0.637212	-0.870714	0.870714
STARD10	10	6	-2.0634	0.152191	0.0143955	0.200991	-0.868908	0.453109	0.415799	0.868908
LAMTOR3	2	2	-100	1	0.379132	0.344288	-0.552554	0.586727	-0.0341725	0.586727
FAM169A	3	3	-7.16665	0.216336	0.327094	0.181662	0.0456822	0.823005	-0.868687	0.868687
LEPREL4	2	2	-11.5413	0.244752	0.432093	0.270085	-0.868088	0.613312	0.254776	0.868088
CD14	6	4	3.15271	0.177807	0.329507	0.339332	0.758975	0.108808	-0.867784	0.867784
HIST1H1D	21	15	7.19364	0.0870732	0.000913469	0.116936	0.86656	-0.140909	-0.725651	0.86656
SULT1A1	10	7	2.65041	0.263807	0.395305	0.234312	-0.595141	0.866075	-0.270934	0.866075
EOGT	5	4	-2.63902	0.0213466	0.0194945	0.0482081	0.865925	-0.186246	-0.679679	0.865925
SLC25A19	2	2	-1.99891	0.0264892	0.283178	0.0715515	0.681769	-0.865609	0.183839	0.865609
KRT19	55	42	11.4917	0.170118	3.64919e-05	0.268109	-0.865341	0.76217	0.103171	0.865341
MYH4	32	31	15.0695	0.281793	0.177408	0.273114	-0.414004	0.865333	-0.451328	0.865333
IGFALS	5	3	-3.42149	0.288837	0.491977	0.192485	0.863265	-0.542062	-0.321203	0.863265
AP2S1	6	2	-100	1	0.251448	0.339419	-0.0032709	0.57899	-0.575719	0.57899
CHAF1B	2	2	-100	1	0.55091	0.547076	-0.209636	0.577718	-0.368082	0.577718
IGF1R	2	2	-100	1	0.355871	0.138429	-0.126536	0.57732	-0.450785	0.57732
ARHGAP27	2	2	-6.60906	0.254954	0.541575	0.328544	0.576184	-0.863083	0.286898	0.863083
APIP	6	3	-100	1	0.466264	0.524625	-0.627627	0.576883	0.0507437	0.627627
NEDD4L	5	4	-2.36741	0.129738	0.164176	0.105518	-0.47612	0.862405	-0.386285	0.862405
TIMP3	6	5	2.56009	0.220852	0.0483129	0.702857	-0.838571	0.862269	-0.023698	0.862269
FSCN1	25	17	4.99792	0.0354353	5.68412e-06	0.0650738	0.862169	-0.174713	-0.687456	0.862169
NUDT1	2	2	-100	1	0.404589	0.380098	0.105245	0.575856	-0.681101	0.681101
DKFZp547J2313;FABP7	2	2	3.2307	0.554433	0.644445	0.637382	0.324716	-0.861045	0.53633	0.861045
CNN1	9	8	4.27275	0.364366	0.169997	0.329253	-0.410851	0.860876	-0.450025	0.860876
SH3BP4	3	3	-1.05082	0.0954393	0.138433	0.240753	-0.791225	-0.0681834	0.859408	0.859408
IKBIP	3	3	-4.09637	0.233872	0.458232	0.347499	-0.226686	-0.632712	0.859398	0.859398
ADIPOR1	2	2	-2.36792	0.109174	0.408678	0.132655	-0.509525	-0.348053	0.857577	0.857577
GRN	2	2	3.56798	0.144464	0.179869	0.197096	-0.857193	0.422374	0.434819	0.857193
RBBP9	4	2	-100	1	0.630608	0.591867	-0.502307	0.571642	-0.0693348	0.571642
PIK3C3	5	3	-100	1	0.608149	0.746988	-0.265901	0.571605	-0.305704	0.571605
GID4	2	2	-100	1	0.586807	0.565489	-0.651237	0.570769	0.0804684	0.651237
NPTN	6	3	-12.2035	0.127684	0.306577	0.48104	-0.856791	0.758298	0.0984929	0.856791
EGFR	15	10	-1.05787	0.115238	0.0457338	0.197096	0.856751	-0.315629	-0.541122	0.856751
GATM	7	4	1.07731	0.173904	0.356282	0.244126	-0.856281	0.587211	0.26907	0.856281
CTPS2	15	9	-2.67812	0.041302	0.000913627	0.0508351	-0.855623	0.475832	0.379791	0.855623
PDIA6	22	14	2.97407	0.0418393	0.000115073	0.302369	0.855331	-0.617145	-0.238186	0.855331
LRRC8C	6	3	-12.7643	0.0541798	0.0476759	0.206725	0.853637	-0.162607	-0.69103	0.853637
A2M	35	21	1.79811	0.101446	0.265955	0.267303	0.0872796	0.765532	-0.852811	0.852811
KRT23	12	7	-1.26362	0.26506	0.0841777	0.393975	0.851314	-0.170227	-0.681087	0.851314
KDM5C	4	4	-7.63394	0.25781	0.235967	0.437559	0.591439	-0.851233	0.259794	0.851233
MCM7	26	13	-2.50415	0.0205461	1.05894e-06	0.105518	0.850147	-0.661745	-0.188402	0.850147
SHROOM3	2	2	-100	1	0.578463	0.515535	-0.334464	0.567349	-0.232885	0.567349
NQO1	10	6	1.97461	0.285493	0.35847	0.400206	-0.848899	0.477649	0.37125	0.848899
PWP1	7	3	-100	1	0.650835	0.641098	-0.482007	0.567034	-0.085027	0.567034
RSPRY1	2	2	-100	1	0.502171	0.450183	-0.696819	0.566995	0.129824	0.696819
INPP4A	2	2	-100	1	0.467467	0.374001	-0.300322	0.56643	-0.266108	0.56643
MT-ND1	2	2	-100	1	0.494323	0.542171	-0.295837	0.566142	-0.270305	0.566142
MYH1	31	28	10.8351	0.279526	0.545563	0.405794	-0.384347	0.848423	-0.464076	0.848423
PCM1	4	2	-11.4408	0.130147	0.488324	0.226475	-0.624124	0.847945	-0.223822	0.847945
PLEKHO2	3	2	-4.24164	0.136552	0.358012	0.163384	0.847763	-0.374731	-0.473032	0.847763
LYN	6	5	0.639847	0.0673169	0.00249833	0.232512	0.846964	-0.290418	-0.556545	0.846964
RUFY2	2	2	-100	1	0.526002	0.413742	-0.242751	0.564522	-0.32177	0.564522
KRT6B	64	23	7.03602	0.248259	0.15667	0.38912	-0.294117	0.844818	-0.550701	0.844818
MAGI1	2	2	-100	1	0.553338	0.52418	-0.213778	0.564327	-0.350549	0.564327
CDC123	3	2	4.70815	0.272172	0.31482	0.290363	0.0593933	-0.84409	0.784696	0.84409
SH3BGRL	11	8	5.90711	0.0857236	0.00271123	0.163384	-0.824361	0.843934	-0.0195735	0.843934
KPNA2	12	5	3.61297	0.12004	0.0476759	0.252254	0.527018	-0.843808	0.316789	0.843808
GORAB	2	2	-3.82237	0.22881	0.398212	0.275337	-0.504801	-0.338946	0.843747	0.843747
ACAD10	5	4	3.45641	0.125513	0.0402408	0.280301	-0.707484	-0.136214	0.843698	0.843698
MIF4GD	2	2	-100	1	0.50067	0.381598	-0.388992	0.561863	-0.172871	0.561863
COMMD8	2	2	-100	1	0.651103	0.577661	-0.468342	0.561475	-0.0931327	0.561475
MOV10	15	6	-10.2235	0.0673169	0.398567	0.195203	0.678297	-0.841535	0.163238	0.841535
NDEL1	4	3	-8.38353	0.214211	0.438195	0.14731	0.227229	0.613846	-0.841075	0.841075
BRK1	3	2	-119.851	1	0.42177	0.400916	-0.223654	0.561176	-0.337522	0.561176
POLR1B	6	3	-100	1	0.548905	0.339332	0.197176	0.560875	-0.758051	0.758051
ACSS1	7	4	8.77629	0.239283	0.196482	0.577081	0.452659	-0.840918	0.388259	0.840918
F8A1	2	2	-100	1	0.360961	0.330934	-0.224559	0.560384	-0.335825	0.560384
PPL	43	23	8.30199	0.0665568	2.0741e-07	0.170329	0.25368	0.582968	-0.836648	0.836648
KRI1	7	4	-21.4597	1	0.411573	0.31596	-0.555399	0.559634	-0.0042356	0.559634
FAAH	5	5	1.84911	0.206612	0.360155	0.270945	-0.835817	0.776291	0.0595255	0.835817
MECP2	9	5	-2.47309	0.0665568	0.029451	0.0622687	0.245754	0.589764	-0.835518	0.835518
IL4I1	4	2	0.958759	0.380712	0.585366	0.203286	0.393297	-0.835415	0.442118	0.835415
HDAC10	2	2	-100	1	0.317774	0.351095	-0.0585952	0.558523	-0.499928	0.558523
NES	10	8	-2.02124	0.12172	0.266705	0.197096	0.515458	0.319515	-0.834974	0.834974
COPG2	20	7	-11.7255	0.0189273	0.00128857	0.625414	-0.535221	0.834809	-0.299588	0.834809
TANC1	4	3	-100	1	0.486357	0.577081	-0.218634	0.55738	-0.338746	0.55738
GLOD4	17	8	4.51577	0.0189273	5.82187e-05	0.0564443	0.179092	0.655329	-0.834421	0.834421	GLOD4
TAPBP	6	5	1.1597	0.173854	0.0476027	0.289734	0.833012	-0.680574	-0.152438	0.833012
RBPMS	2	2	2.09446	0.254954	0.301328	0.361535	-0.324158	0.83274	-0.508582	0.83274
PKP4	4	4	2.50061	0.0692852	0.0358118	0.178478	0.364494	0.468183	-0.832677	0.832677
ADCK1	5	4	-10.4454	0.24343	0.637044	0.303479	0.436625	0.396041	-0.832667	0.832667
HSPD1	56	21	6.07918	0.128634	0.398839	0.477137	0.832255	-0.755668	-0.0765865	0.832255
MMP2	4	2	4.61987	0.596005	0.519711	0.611574	-0.611351	-0.22085	0.832201	0.832201
MED29	2	2	-0.97402	0.313911	0.532848	0.363816	-0.282863	-0.548762	0.831625	0.831625
KRT14	64	32	5.29615	0.0809078	0.000327424	0.180742	0.458257	0.372203	-0.83046	0.83046
MYH14	64	31	13.7015	0.202375	0.00148436	0.254665	0.313879	0.51627	-0.83015	0.83015
TSTD1	8	8	4.409	0.106573	0.0301	0.318206	-0.650528	0.829361	-0.178834	0.829361
CDH11	2	2	-100	1	0.506673	0.238063	-0.262925	0.552511	-0.289586	0.552511
FAM83B	7	4	-100	1	0.54912	0.4475	-0.268448	0.552068	-0.28362	0.552068
CHM	2	2	-100	1	0.568525	0.475897	-0.0598705	0.551541	-0.49167	0.551541
C1orf52	2	2	-3.81343	0.346418	0.534573	0.329253	0.636054	0.193223	-0.829277	0.829277
PFKP	28	17	8.52704	0.12319	0.000468348	0.175689	0.594643	-0.82659	0.231948	0.82659
CLU	13	12	7.23566	0.22894	0.210629	0.507083	0.82617	-0.175248	-0.650922	0.82617
COL18A1	11	4	-3.98584	0.170749	0.350217	0.370581	-0.10529	0.825502	-0.720213	0.825502
KRT20	7	3	-14.7678	0.176236	0.36907	0.226475	0.82426	-0.0367005	-0.787559	0.82426
RBBP6	5	3	-100	1	0.691819	0.20215	-0.322827	0.548294	-0.225466	0.548294
DOCK8	3	3	-1.94188	0.0598306	0.0476759	0.119963	0.823442	-0.192323	-0.631119	0.823442
SMAGP	2	2	-100	1	0.428837	0.180742	0.622611	0.546691	-1.1693	1.1693
BTD	2	2	-8.91484	0.12004	0.105478	0.180742	0.0681998	0.754902	-0.823102	0.823102
HYI	2	2	2.97957	0.0818588	0.0834591	0.119744	-0.055863	0.822896	-0.767033	0.822896
COL5A1	8	5	-1.45558	0.351833	0.585714	0.325054	-0.819909	0.606077	0.213832	0.819909
SERPINA7	2	2	-100	1	0.329507	0.341131	-1.7553	0.544941	1.21036	1.7553
RAB27B	8	6	-0.75789	0.145598	0.221514	0.157889	-0.809069	0.819161	-0.0100916	0.819161
PTGR2	4	3	-100	1	0.463179	0.248182	0.0120553	0.543448	-0.555503	0.555503
SNX33	3	3	-7.65144	0.0915098	0.180466	0.143266	0.463791	0.352672	-0.816463	0.816463
DGCR14	3	2	-6.32105	0.232917	0.299638	0.15164	0.816371	-0.308253	-0.508118	0.816371
PALM	4	4	-0.916595	0.361364	0.260696	0.51447	-0.4507	0.816223	-0.365523	0.816223
LYAR	9	6	-11.5319	0.132395	0.627526	0.355358	-0.539698	0.814839	-0.275141	0.814839
LAS1L	8	5	-0.67177	0.223707	0.596249	0.73231	0.624655	-0.813992	0.189337	0.813992
S100A8	9	9	9.93322	0.460105	0.157287	0.549683	0.563278	-0.813835	0.250558	0.813835
SH3KBP1	8	7	0.0853707	0.0725995	0.00124249	0.110483	0.564029	0.249385	-0.813414	0.813414
LLGL2	20	15	7.8648	0.139026	0.0301702	0.339093	-0.812701	0.0980526	0.714648	0.812701
MSN	50	29	9.09961	0.0273948	5.62124e-14	0.0271059	0.811484	-0.183271	-0.628213	0.811484
LAD1	13	9	-7.00409	0.151851	0.029272	0.278811	0.4598	-0.811449	0.35165	0.811449
PHGDH	22	11	4.89038	0.124134	0.00167484	0.164284	0.674235	-0.810951	0.136716	0.810951
MNDA	2	2	-6.91448	0.441473	0.380276	0.53443	0.398577	0.411802	-0.810379	0.810379
MICAL1	3	3	-1.34381	0.152191	0.044647	0.362657	0.234335	0.576035	-0.81037	0.81037
HCA90;TPX2	9	3	-103.596	1	0.602683	0.321331	-0.259994	0.538002	-0.278008	0.538002
BPGM	4	4	-0.0620896	0.132395	0.0142628	0.15456	0.497995	0.310706	-0.808701	0.808701
SLC35F2	2	2	-11.766	0.182138	0.287248	0.349229	0.716912	0.0917394	-0.808651	0.808651
DPF2	7	3	-4.69485	0.235379	0.373878	0.657214	-0.262614	-0.545438	0.808051	0.808051
ANXA8	13	10	-9.96577	0.218555	0.481534	0.342419	0.807735	-0.327571	-0.480164	0.807735
MSTO1	4	2	2.10609	0.0697567	0.123212	0.201263	-0.116769	-0.689819	0.806588	0.806588
CPVL	5	4	-3.32593	0.0933112	0.0832327	0.201263	-0.0220199	0.806158	-0.784138	0.806158
SIRT3	2	2	-3.01931	0.140974	0.113042	0.200647	-0.73731	0.806026	-0.068716	0.806026
COX5B	5	3	-133.794	1	0.029593	0.183502	-0.224268	0.533692	-0.309424	0.533692
ZNF598	6	4	-100	1	0.47666	0.468763	-0.197579	0.533304	-0.335725	0.533304
EDARADD	3	3	-4.99922	0.363661	0.556198	0.628919	-0.805531	0.471188	0.334343	0.805531
SNX17	5	3	-100	1	0.66763	0.321331	-0.0528109	0.533075	-0.480264	0.533075
TBL3	11	6	-14.1059	0.205031	0.462208	0.212242	0.804996	-0.336021	-0.468975	0.804996
RAB3D	8	7	4.11857	0.0900272	0.0244478	0.126607	-0.80443	0.139959	0.664471	0.80443
DFNA5	2	2	-100	1	0.432076	0.206575	-0.322433	0.532417	-0.209984	0.532417
LCLAT1	3	3	-7.456	0.144001	0.278401	0.312274	0.502937	-0.803751	0.300814	0.803751
TRAPPC8	4	3	0.123608	0.346418	0.215146	0.476178	-0.434358	0.803537	-0.369179	0.803537
LPXN	2	2	-0.837376	0.122883	0.164296	0.143266	0.802025	-0.233759	-0.568265	0.802025
C10orf118	3	2	-12.8611	0.28104	0.460819	0.443934	0.800197	-0.719679	-0.080518	0.800197
PYCR2	11	8	1.4453	0.131802	0.0522675	0.23892	-0.416662	-0.383107	0.799769	0.799769
NEO1	4	4	-3.41919	0.2252	0.0261225	0.445928	-0.419977	-0.37876	0.798737	0.798737
VKORC1L1	4	3	-9.70255	0.480716	0.444039	0.714631	0.796451	-0.182038	-0.614413	0.796451
MYH11	38	25	6.23176	0.178673	0.372915	0.468763	0.511705	0.284144	-0.795848	0.795848
ACADSB	18	14	1.26917	0.173904	0.0365658	0.197096	-0.488049	0.795168	-0.30712	0.795168
SPAST	2	2	-100	1	0.498062	0.254665	0.281801	0.527407	-0.809208	0.809208
CNOT7	5	5	-100	1	0.394665	0.625414	-0.56083	0.527333	0.0334971	0.56083
UQCRQ	4	4	-21.9384	1	0.670562	0.353557	-0.127637	0.52732	-0.399683	0.52732
FMNL1	2	2	-100	1	0.619185	0.605065	-0.202055	0.526961	-0.324905	0.526961
MSRB2	2	2	-8.73085	0.0135842	0.00562331	0.0271059	-0.752522	-0.0417326	0.794255	0.794255
WDR5	10	6	-21.7389	1	0.164296	0.688408	-0.255898	0.525767	-0.269868	0.525767
ARHGEF1	13	7	1.92001	0.0208291	8.56641e-05	0.0367074	0.723826	0.0700843	-0.793911	0.793911
GSTCD	2	2	-13.7041	0.406427	0.479842	0.45633	-0.42769	0.793763	-0.366073	0.793763
DUS3L	3	2	-8.49119	0.101381	0.28934	0.0911939	0.793741	-0.15288	-0.640861	0.793741
MAP4K4	5	4	-100	1	0.269254	0.690883	-0.126109	0.524782	-0.398672	0.524782
ABI2	4	3	-100	1	0.720657	0.338666	-0.327195	0.524248	-0.197053	0.524248
NUDT15	2	2	-2.69696	0.108421	0.204896	0.280581	-0.713859	-0.0792999	0.793159	0.793159
IFI16	12	10	4.81895	0.097617	0.0118632	0.192008	0.792938	-0.260495	-0.532442	0.792938
BLMH	6	5	2.61938	0.144046	0.0723229	0.370061	-0.79142	0.211515	0.579905	0.79142
KRT6A	69	23	6.56076	0.238697	0.15667	0.381598	-0.242252	0.791098	-0.548846	0.791098
RABEP1	11	9	1.85528	0.052579	0.00148436	0.119963	-0.556198	0.790629	-0.234431	0.790629
KRT81	11	9	-1.56595	0.29566	0.429479	0.341131	-0.674911	0.789546	-0.114635	0.789546
PDPK1	7	4	-100	1	0.634525	0.703886	-0.427058	0.520645	-0.093587	0.520645
POFUT2	2	2	-77.3044	1	0.647782	0.637382	-0.646241	0.520586	0.125654	0.646241
NELFA	9	6	-100	1	0.662808	0.744024	-0.478052	0.520145	-0.0420923	0.520145
TOR2A	3	2	-100	1	0.200957	0.400436	-0.668199	0.519361	0.148838	0.668199
ZRANB2	11	7	-9.98978	0.182846	0.251448	0.587835	-0.789423	0.638567	0.150857	0.789423
PTPRC	8	6	-1.04546	0.0787239	0.269254	0.470775	0.330674	0.458642	-0.789316	0.789316
ORMDL3	2	2	-0.530351	0.132395	0.363173	0.198966	-0.527565	-0.261648	0.789213	0.789213
SDC4	3	2	-12.5565	0.22894	0.322118	0.374297	0.100656	0.688547	-0.789203	0.789203
SLC4A1	3	3	-3.93201	0.286764	0.203033	0.358694	-0.13235	0.788363	-0.656013	0.788363
ARHGAP29	5	3	-11.5811	0.223707	0.460819	0.246016	-0.549106	-0.239243	0.78835	0.78835
UBR1	9	5	-2.88613	0.0673169	0.0118834	0.312097	-0.53042	-0.257848	0.788268	0.788268
PPIP5K2	6	2	-3.88595	0.12957	0.0999068	0.329253	-0.216611	0.787993	-0.571382	0.787993
ISLR	2	2	-100	1	0.479842	0.206575	0.65525	0.516094	-1.17134	1.17134
DDX54	11	6	-24.9331	1	0.535486	0.731898	-0.27579	0.516038	-0.240248	0.516038
SNTB2	7	6	-100	1	0.553194	0.330934	-0.289343	0.515931	-0.226588	0.515931
OAS2	5	5	0.144708	0.217103	0.356111	0.31143	0.00641218	-0.786931	0.780519	0.786931
IDH2	31	25	8.13917	0.0654074	1.16692e-06	0.0631541	-0.325652	-0.460836	0.786488	0.786488	IDH2
PAK4	6	6	10.2616	0.259299	0.287484	0.349843	-0.574575	-0.210836	0.785411	0.785411
ANKRD13A	6	5	-2.5908	0.0915098	0.0663731	0.153275	0.784983	-0.474461	-0.310521	0.784983
CISD2	5	3	-11.3363	0.234825	0.55091	0.47281	0.784477	-0.521374	-0.263104	0.784477
MYO5B	16	10	7.29663	0.115311	0.25416	0.267303	0.715323	-0.784335	0.0690117	0.784335
PCF11	5	3	-9.02965	0.317106	0.428583	0.592209	-0.473351	-0.310824	0.784174	0.784174
CANT1	9	4	-3.22798	0.148256	0.122149	0.253781	0.0732178	-0.783799	0.710582	0.783799
CRLF3	2	2	-1.23655	0.218555	0.541575	0.300521	0.565571	0.218194	-0.783765	0.783765
ZAK	4	4	4.9683	0.106573	0.239023	0.0911939	0.15261	0.630398	-0.783008	0.783008
RABEP2	2	2	-100	1	0.398212	0.405537	-0.124101	0.512092	-0.387991	0.512092
NNT	26	13	2.9875	0.0627078	6.96316e-08	0.0857956	0.236681	0.546297	-0.782978	0.782978
CD59	5	3	2.19886	0.0698845	0.0268923	0.118605	0.0314751	0.75117	-0.782645	0.782645
STOM	13	9	4.32788	0.0533267	8.56641e-05	0.0870975	0.432371	0.350043	-0.782414	0.782414
BIN3	2	2	-6.69487	0.133556	0.274267	0.233795	-0.540587	0.782267	-0.24168	0.782267
ATRX	9	5	-100	1	0.173075	0.664745	-0.35992	0.509009	-0.149089	0.509009
MYL1	3	3	-3.60727	0.265755	0.344219	0.646615	-0.350941	0.781663	-0.430722	0.781663
CBX5	12	6	-46.3845	1	0.0823317	0.253842	-0.313428	0.508717	-0.195289	0.508717
GGCT	11	7	3.06584	0.0673169	0.00443402	0.137013	-0.696779	-0.0831303	0.779909	0.779909
MOSPD2	3	2	-100	1	0.550655	0.428495	-0.062335	0.507471	-0.445136	0.507471
ELMOD2	5	4	-3.92776	0.182846	0.195479	0.30723	-0.779148	0.351775	0.427373	0.779148
IL1A	2	2	-0.580459	0.460105	0.556198	0.57526	0.717428	0.0611158	-0.778544	0.778544
AK3	10	5	-3.17412	0.129738	0.0693349	0.0561165	0.224932	0.552984	-0.777917	0.777917
PDXDC1	35	29	12.6442	0.118919	9.48697e-06	0.23547	-0.71161	-0.066122	0.777732	0.777732
RTN4	11	6	2.85649	0.038586	0.0104958	0.162426	-0.445271	0.77742	-0.332149	0.77742
LRRFIP2	6	2	-100	1	0.630914	0.70286	-0.059851	0.504304	-0.444453	0.504304
PPP1R18	4	3	-1.07396	0.0870732	0.0468962	0.137013	0.777066	-0.650868	-0.126198	0.777066
UBE2K	8	5	-100	1	0.505035	0.137013	-0.14437	0.502821	-0.358451	0.502821
CCNT1	3	2	-100	1	0.61371	0.537778	-0.515113	0.50209	0.0130229	0.515113
GBP2	7	5	2.31394	0.151851	0.149357	0.323174	0.176948	-0.776608	0.59966	0.776608
AURKA	4	3	-100	1	0.687015	0.280301	-0.447368	0.501106	-0.0537382	0.501106
KNG1	11	7	-2.33016	0.248259	0.267341	0.556043	-0.726293	0.77644	-0.050147	0.77644
NUDT8	3	3	-0.0231415	0.44571	0.456057	0.381598	-0.552438	-0.222327	0.774765	0.774765
TPSAB1;TPSB2	5	5	-18.6166	0.374771	0.160018	0.333058	-0.77423	0.422096	0.352134	0.77423
SNRPE	3	2	-100	1	0.251149	0.71838	-0.687546	0.500677	0.186869	0.687546
MOCS3	6	5	-5.28902	0.043608	0.000758104	0.201263	-0.773436	0.766478	0.00695774	0.773436
RAB4B	3	3	-4.57368	0.267005	0.597454	0.384692	-0.0816212	0.77293	-0.691309	0.77293
KRT5	68	36	9.56798	0.131802	5.84218e-06	0.226475	0.208012	0.564782	-0.772794	0.772794
SPRYD4	6	4	-8.34086	0.0716915	0.0290504	0.200991	-0.772607	0.130615	0.641992	0.772607
C3orf38	3	2	-100	1	0.548371	0.733949	-0.0991862	0.499584	-0.400398	0.499584
MRPL47	7	2	-120.591	1	0.413269	0.339419	-0.60675	0.499011	0.107738	0.60675
HIST1H2BA	13	8	2.88736	0.198397	0.0339117	0.222593	0.376933	0.395123	-0.772056	0.772056
POFUT1	5	2	-100	1	0.510248	0.405714	-0.265554	0.498204	-0.23265	0.498204
TINAGL1	3	3	0.445692	0.208317	0.425798	0.418066	0.201311	-0.770702	0.569391	0.770702
ALG13	3	2	-3.0411	0.35382	0.419997	0.663132	0.691583	0.0790823	-0.770666	0.770666
SREK1	2	2	-100	1	0.523886	0.690181	-0.269559	0.497447	-0.227888	0.497447
H1F0	11	5	15.013	0.13845	0.00261357	0.237918	-0.240375	0.770189	-0.529814	0.770189
TRIAP1	3	2	-100	1	0.396965	0.661831	-0.528058	0.496929	0.0311294	0.528058
PVRL4	9	5	-6.42606	0.196233	0.304702	0.604873	0.499454	-0.769388	0.269934	0.769388
S100A2	10	7	0.121943	0.185021	0.154022	0.329253	0.27723	0.492007	-0.769237	0.769237
IPO7	18	7	-34.9341	1	0.508689	0.725602	-0.214075	0.495101	-0.281026	0.495101
CNOT2	2	2	-100	1	0.437225	0.361185	-0.417754	0.495026	-0.0772728	0.495026
TIMM8B	3	3	-5.63192	0.266476	0.50867	0.254665	-0.76844	0.270111	0.498329	0.76844
CPT1A	19	15	1.10964	0.172988	0.0578319	0.390499	-0.768365	0.423299	0.345065	0.768365
MTHFS	2	2	-100	1	0.373356	0.0586821	-0.703331	0.493465	0.209866	0.703331
NT5E	4	3	2.21049	0.189218	0.228159	0.316787	0.528606	0.239742	-0.768348	0.768348
GNA12	2	2	-5.94596	0.0870732	0.188973	0.213467	0.213468	0.554847	-0.768316	0.768316
RPS6KA4	5	3	-100	1	0.420426	0.696683	-0.144517	0.492205	-0.347688	0.492205
HIST1H4A	17	5	14.0014	0.0870732	0.00323702	0.202805	-0.0273076	0.768311	-0.741003	0.768311
MPZL1	4	3	-12.9767	0.132395	0.34246	0.437649	0.296769	-0.767106	0.470338	0.767106
MRPL16	2	2	-2.5763	0.364366	0.454887	0.477308	0.683231	-0.766404	0.0831735	0.766404
C17orf75	6	3	-5.2325	0.182138	0.310647	0.279332	-0.636181	-0.129102	0.765283	0.765283
PDCD4	12	8	3.31163	0.138455	0.0570383	0.110483	-0.141517	0.765096	-0.623578	0.765096
KRT16	49	18	6.27638	0.132642	0.0183765	0.403903	0.153912	0.610712	-0.764624	0.764624
TFB2M	6	6	-13.8159	0.0189273	0.187968	0.0564443	-0.250986	-0.512712	0.763697	0.763697
CA2	14	10	6.42542	0.328845	0.316411	0.339332	-0.0686998	0.763684	-0.694984	0.763684
CCDC88C	2	2	-100	1	0.362319	0.312205	-0.573482	0.487455	0.0860266	0.573482
ARHGEF12	7	4	-16.59	0.0809895	0.251471	0.143902	-0.762456	0.555686	0.20677	0.762456
PNN	12	6	-9.48405	0.227816	0.714867	0.347609	0.761727	-0.612104	-0.149623	0.761727
ANAPC7	2	2	-13.9398	0.35152	0.526976	0.438526	0.567369	-0.761509	0.19414	0.761509
SUSD2	7	6	2.60054	0.250089	0.135846	0.339332	-0.437416	-0.323228	0.760644	0.760644
SLC27A2	4	2	-13.3778	0.3916	0.521278	0.19449	0.199326	0.560439	-0.759765	0.759765
ASAH1	13	10	9.89494	0.228284	0.214402	0.222593	-0.609447	0.759389	-0.149942	0.759389
MT-CYB	3	3	-100	1	0.580433	0.330934	-0.269806	0.485577	-0.215771	0.485577
IFIT3	3	3	7.51186	0.258614	0.093369	0.248182	0.156608	-0.759337	0.602729	0.759337
INO80C	2	2	-100	1	0.362717	0.484367	-0.507453	0.484937	0.0225156	0.507453
CIB1	2	2	-1.38102	0.206612	0.517077	0.201263	-0.735613	0.758927	-0.0233143	0.758927
GLA	9	6	-2.15222	0.269332	0.113042	0.273114	-0.358438	0.758196	-0.399758	0.758196
USP36	2	2	-100	1	0.673011	0.521401	-0.319755	0.484252	-0.164498	0.484252
DLGAP5	2	2	-100	1	0.659362	0.691118	-0.345994	0.483919	-0.137926	0.483919
GUSB	9	8	5.7957	0.348595	0.237089	0.400914	-0.0912994	0.757365	-0.666065	0.757365
TRIM2	2	2	-100	1	0.450859	0.291566	0.598851	0.483644	-1.08249	1.08249
SELM	2	2	-100	1	0.397598	0.577081	-0.194314	0.483186	-0.288872	0.483186
PLSCR1	2	2	-1.51162	0.193925	0.339743	0.241527	0.756927	-0.434869	-0.322058	0.756927
PRPF38B	5	3	-6.87827	0.288837	0.726685	0.700208	0.269367	-0.756285	0.486918	0.756285
LIAS	2	2	-14.7723	0.42863	0.481457	0.502158	-0.755931	0.219782	0.53615	0.755931
ORM1	8	6	-0.723007	0.152191	0.0548925	0.193638	0.410217	0.345255	-0.755472	0.755472
MSMO1	3	3	0.329497	0.246008	0.346314	0.536094	0.456274	0.299089	-0.755363	0.755363
SSU72	5	3	-9.78293	0.39772	0.514407	0.601582	-0.408415	0.755183	-0.346768	0.755183
OSCP1	2	2	-8.20135	0.186032	0.21823	0.268526	-0.449118	0.755129	-0.306011	0.755129
CALR	27	17	2.52465	0.0401905	0.000369744	0.0320832	0.720442	-0.754612	0.0341699	0.754612
EPB41L2	17	9	0.332765	0.0857236	0.018737	0.215388	0.171708	0.582666	-0.754374	0.754374
APPL2	4	3	-16.08	0.218273	0.363173	0.344288	0.233477	0.520895	-0.754372	0.754372
TRIOBP	2	2	-100	1	0.505987	0.403247	-0.277254	0.476455	-0.199201	0.476455
GAPDH	37	18	2.10951	0.12004	0.0183765	0.213467	0.754246	-0.425042	-0.329203	0.754246
MARCKSL1	4	4	-3.16013	0.0691242	0.233695	0.389207	0.49615	-0.753578	0.257427	0.753578
FAP	13	8	4.34224	0.151851	0.0982515	0.349843	-0.753349	0.503154	0.250195	0.753349
TMED3	6	4	1.81405	0.109155	0.00706276	0.357617	-0.726853	-0.0254501	0.752304	0.752304
MPP7	5	2	-0.760939	0.354912	0.398305	0.65693	0.752226	-0.572572	-0.179654	0.752226
PHF6	6	3	-4.18625	0.280285	0.368036	0.569537	0.530377	-0.752019	0.221642	0.752019
EVL	3	2	0.153341	0.364366	0.553194	0.582589	0.0866742	-0.751986	0.665311	0.751986
RAD51C	2	2	-100	1	0.495348	0.567926	0.00417589	0.474455	-0.478631	0.478631
MRPL45	7	4	-6.08041	0.14672	0.0701664	0.23226	-0.392182	-0.35927	0.751452	0.751452
SSNA1	2	2	-1.55246	0.248259	0.551025	0.294026	-0.580023	-0.16998	0.750003	0.750003
GALNT3	5	4	-1.28224	0.404985	0.306869	0.527892	-0.266892	-0.482034	0.748926	0.748926
KIAA0319L	3	3	5.29941	0.265755	0.40788	0.392077	-0.748917	0.0557757	0.693142	0.748917
MBNL1	7	4	-40.0232	1	0.354084	0.742299	-0.292303	0.472145	-0.179842	0.472145
SNF8	4	3	-8.34154	0.483577	0.353559	0.466236	0.7482	-0.565192	-0.183009	0.7482
GHDC	3	3	0.901332	0.139026	0.0350481	0.30676	-0.122754	0.747858	-0.625104	0.747858
STXBP1	6	4	-3.23327	0.0922168	0.293388	0.143266	-0.139678	0.747257	-0.60758	0.747257
STMN2	5	5	-1.65544	0.144464	0.124482	0.246081	0.747201	-0.651942	-0.0952588	0.747201
GP2	3	3	-4.66276	0.482319	0.437225	0.663054	0.00158505	0.745328	-0.746913	0.746913
NASP	26	12	-10.0048	0.0541798	0.17646	0.169109	0.746842	-0.606292	-0.14055	0.746842
ADSSL1	4	3	1.7978	0.349705	0.4305	0.407859	-0.746576	0.538315	0.20826	0.746576
CAB39L	2	2	-100	1	0.553338	0.651472	-0.350886	0.468923	-0.118037	0.468923
ARIH2	4	2	-12.8021	0.214528	0.519132	0.434277	0.746135	-0.185988	-0.560147	0.746135
GATAD1	3	3	-100	1	0.69698	0.360354	-0.426842	0.468566	-0.0417234	0.468566
PHC2	3	2	-5.42024	0.23628	0.447247	0.349843	-0.745925	0.126627	0.619297	0.745925
FBN2	4	2	-100	1	0.296518	0.500787	-0.185152	0.468013	-0.282862	0.468013
DRG2	11	7	-10.9279	0.0870732	0.585299	0.184011	-0.362647	0.745628	-0.382981	0.745628
ZNF512	2	2	-5.11476	0.240634	0.499469	0.241836	0.744886	-0.383	-0.361887	0.744886
MIA3	37	16	-6.55429	0.0954393	3.00557e-05	0.206725	-0.494675	-0.249808	0.744482	0.744482
KRT75	37	15	0.309638	0.108421	0.0280938	0.490358	-0.100476	0.744404	-0.643928	0.744404
AGFG1	7	5	-100	1	0.363173	0.292134	-0.229837	0.465224	-0.235387	0.465224
PGM2	29	22	2.06376	0.00664116	5.68412e-06	0.0092243	0.0172809	0.727012	-0.744293	0.744293	PGM2
EIF4E2	7	3	-15.2116	0.374771	0.546572	0.527892	-0.743675	0.10745	0.636225	0.743675
CLEC3B	3	3	-100	1	0.549215	0.197796	0.56853	0.462749	-1.03128	1.03128
DAK	16	13	2.82744	0.159713	0.0640982	0.193638	-0.743378	0.567044	0.176334	0.743378
THUMPD3	5	4	-5.92138	0.167406	0.351397	0.31596	-0.581367	-0.161745	0.743112	0.743112
EML2	14	7	7.4634	0.0627078	0.000250699	0.0896127	-0.185381	0.742418	-0.557037	0.742418
GOLGA2	13	4	-0.769169	0.0691242	0.0266477	0.30723	-0.430991	-0.311301	0.742291	0.742291
STAT6	5	3	-3.11738	0.0673169	0.0179725	0.11003	-0.0820675	0.741472	-0.659405	0.741472
ANXA5	33	10	5.73285	0.0691879	0.0233776	0.078903	-0.30122	0.740858	-0.439639	0.740858
PRDX3	10	6	5.08197	0.0761894	0.000817666	0.215712	-0.607978	0.740744	-0.132766	0.740744
GMDS	9	7	5.89837	0.187034	0.0145422	0.39623	0.740726	-0.435291	-0.305436	0.740726
ANP32E	7	6	3.11633	0.109081	0.0264534	0.197096	0.740676	-0.0256961	-0.71498	0.740676
RDX	33	9	-0.622325	0.0189273	1.92218e-06	0.138048	0.740408	-0.0517345	-0.688673	0.740408
LDHB	24	11	16.5175	0.172346	0.000140201	0.292069	0.739948	-0.170772	-0.569175	0.739948
RHOB	3	3	-100	1	0.233317	0.087101	-0.811318	0.458428	0.35289	0.811318
PTEN	2	2	-100	1	0.536993	0.384241	-0.721544	0.457644	0.263899	0.721544
DEGS1	5	4	-1.16076	0.140497	0.310239	0.506855	-0.18997	-0.549158	0.739128	0.739128
CDK1	15	10	1.15971	0.109383	0.113042	0.181834	0.429604	-0.738414	0.30881	0.738414
DYNLL1	5	4	-15.3966	0.287778	0.362236	0.349229	0.738296	-0.329762	-0.408534	0.738296
TBC1D4	11	4	-6.81134	0.206019	0.376502	0.388491	0.737869	-0.425508	-0.312361	0.737869
GMFG	5	5	-4.01124	0.170118	0.386768	0.204459	0.277355	0.460122	-0.737477	0.737477
CYB561	2	2	-8.41346	0.500138	0.576344	0.577492	-0.340804	0.737314	-0.396509	0.737314
FUCA2	4	3	-6.29971	0.210797	0.18063	0.549726	-0.631237	0.737224	-0.105988	0.737224
ERCC3	7	4	-29.4003	1	0.245304	0.394213	0.0843383	0.455638	-0.539977	0.539977
WBP2	2	2	0.96513	0.223296	0.233163	0.244212	0.624978	0.111738	-0.736716	0.736716
PELO	4	3	-100	1	0.638597	0.477324	-0.439338	0.453879	-0.0145405	0.453879
ALAD	6	5	-8.55601	0.108421	0.157843	0.150032	-0.434878	0.736428	-0.30155	0.736428
METTL16	2	2	-100	1	0.195479	0.405794	0.123127	0.453703	-0.57683	0.57683
KDELC1	3	2	-100	1	0.672081	0.463642	-0.198918	0.453268	-0.25435	0.453268
LAMC1	27	17	6.65976	0.168172	0.0329624	0.250908	0.00849917	0.727512	-0.736011	0.736011
PSIP1	18	11	-3.55807	0.208317	0.278401	0.260301	0.735967	-0.247116	-0.488851	0.735967
LAMA4	10	6	-3.08403	0.403492	0.355871	0.514182	0.315422	0.420242	-0.735665	0.735665
SDHAF2	2	2	-7.37185	0.324231	0.510248	0.329253	-0.646604	-0.0887517	0.735356	0.735356
SLC7A1	3	2	-100	1	0.556198	0.718173	-0.369864	0.450574	-0.0807098	0.450574
SMAD1;SMAD5	3	3	-9.0796	0.274333	0.596444	0.443416	-0.350499	0.735337	-0.384839	0.735337
SEC16A	40	21	4.72554	0.0476048	0.000406639	0.0675936	-0.685552	-0.0495647	0.735116	0.735116	SEC16A
DDAH2	10	7	1.91691	0.0870732	0.0326018	0.110483	-0.0686475	0.734654	-0.666007	0.734654
FUT8	3	3	-2.97665	0.105224	0.400322	0.169923	-0.689631	-0.044937	0.734568	0.734568	FUT8
TOR1AIP2	6	5	-9.71607	0.0992835	0.272355	0.672838	-0.507036	0.734267	-0.227231	0.734267
SORL1	4	4	3.61975	0.364366	0.249028	0.645032	-0.734201	0.559153	0.175048	0.734201
RPS6KA3	10	7	-5.88423	0.0272865	0.0740213	0.160406	0.733505	-0.153797	-0.579708	0.733505
CASKIN2	2	2	-100	1	0.51113	0.433885	-0.414602	0.448526	-0.0339245	0.448526
SERPING1	7	6	1.64814	0.391774	0.33809	0.552845	0.733346	-0.323824	-0.409522	0.733346
SERPINA3	16	11	-2.57669	0.0491157	0.0483129	0.110483	0.133414	0.599449	-0.732863	0.732863
SYF2	8	4	-100	1	0.495322	0.714631	-0.411051	0.447751	-0.0367008	0.447751
HSPA4L	27	12	-4.76174	0.108421	0.00515664	0.25154	0.732738	-0.0696864	-0.663052	0.732738
ITSN2	2	2	-100	1	0.486357	0.358253	-0.0292561	0.446398	-0.417142	0.446398
ENO2	14	7	-1.70063	0.107884	0.52963	0.362657	-0.232288	0.732408	-0.50012	0.732408
DPM3	2	2	-3.11392	0.142971	0.233695	0.267303	-0.73177	0.426483	0.305288	0.73177
ORC3	3	2	-7.08266	0.250089	0.450859	0.276327	-0.731562	0.133804	0.597757	0.731562
PDHX	6	3	-5.02291	0.284138	0.293442	0.273114	0.729438	-0.413105	-0.316333	0.729438
MFSD10	2	2	-100	1	0.151944	0.180742	0.201773	0.445211	-0.646984	0.646984
TTR	8	4	-2.61609	0.213591	0.278401	0.725068	0.620169	-0.729134	0.108965	0.729134
UBA7	7	3	-9.45095	0.189836	0.138567	0.137013	0.319885	0.407664	-0.727549	0.727549
ABCB10	3	3	-5.43405	0.490134	0.36907	0.577661	0.430197	-0.727488	0.297291	0.727488
ACOT1;ACOT2	11	8	1.15674	0.21447	0.0279244	0.321331	-0.610652	0.727265	-0.116613	0.727265
MTCH1	3	2	0.257067	0.376703	0.545801	0.605339	0.717042	-0.726923	0.0098809	0.726923
SEZ6L2	2	2	0.0557851	0.256571	0.355871	0.387111	0.622183	0.104494	-0.726677	0.726677
MCM5	19	13	-9.80637	0.0473183	0.0744268	0.0334089	0.726638	-0.464067	-0.262571	0.726638	MCM5
NDRG1	13	8	2.38722	0.228284	0.114927	0.140058	0.725876	-0.504798	-0.221078	0.725876
LRCH3	2	2	-100	1	0.369545	0.393027	-0.141191	0.441783	-0.300592	0.441783
BDH2	3	2	-100	1	0.339363	0.309294	0.524732	0.441634	-0.966366	0.966366
IPO13	3	2	-5.56032	0.164476	0.497862	0.180742	0.40493	-0.725813	0.320883	0.725813
SPR	9	5	2.85349	0.0665568	5.82187e-05	0.096375	-0.56572	0.725587	-0.159868	0.725587
CDCP1	3	3	-8.47649	0.410443	0.666723	0.425984	0.435347	-0.724975	0.289628	0.724975
LYPLAL1	8	3	4.44534	0.12004	0.0173716	0.225123	-0.573023	-0.15176	0.724783	0.724783
POLDIP2	10	6	-4.51134	0.0665568	0.0780125	0.0718465	-0.142619	-0.58187	0.724489	0.724489
MCM4	28	18	-4.16394	0.0470833	0.0338293	0.116409	0.724257	-0.649281	-0.0749764	0.724257
KCTD12	13	10	-0.52403	0.0455532	0.00643763	0.195203	-0.0032555	0.723591	-0.720336	0.723591
CD163	4	3	-56.9642	1	0.417946	0.660063	-0.948632	0.437665	0.510967	0.948632
ARHGAP12	7	5	-144.494	1	0.585366	0.192008	-0.230972	0.437613	-0.206641	0.437613
STX5	5	4	5.14856	0.104387	0.0981652	0.649929	0.212774	-0.722892	0.510118	0.722892
CP	20	9	0.788152	0.149304	0.274267	0.344288	0.08075	0.64205	-0.7228	0.7228
BLOC1S2	3	2	-100	1	0.504845	0.506436	-0.353272	0.436374	-0.0831025	0.436374
GOSR1	7	7	5.79493	0.150342	0.0881068	0.362003	-0.586924	-0.135529	0.722454	0.722454
BANF1	5	4	-8.76727	0.038586	0.0327534	0.216328	-0.722442	0.345423	0.377019	0.722442
ERAP1	16	11	0.611111	0.056137	0.00093501	0.438075	0.722001	-0.0922493	-0.629752	0.722001
CAPS	8	7	5.76469	0.421118	0.413269	0.452898	-0.324795	-0.397099	0.721893	0.721893
MRPS10	2	2	-100	1	0.368036	0.348556	-0.516627	0.434534	0.0820924	0.516627
SDC2	2	2	-1.52186	0.323322	0.315776	0.47326	0.721625	-0.0652105	-0.656415	0.721625
CYB5A	7	7	9.68429	0.212535	0.127005	0.210033	-0.721382	0.701436	0.0199457	0.721382
SORBS3	5	5	-5.05722	0.0691242	0.102485	0.0989825	0.00949211	0.711313	-0.720805	0.720805
TSC2	4	2	-10.4282	0.305218	0.479842	0.755013	-0.434931	0.720692	-0.28576	0.720692
SLC12A2	20	9	0.841818	0.290345	0.527457	0.488398	-0.573048	-0.147551	0.720599	0.720599
PDK2	2	2	-20.6796	1	0.324437	0.134034	0.346787	0.432965	-0.779751	0.779751
AMBP	9	4	-6.4576	0.235379	0.354937	0.161774	-0.136566	0.7193	-0.582734	0.7193
SOS1	3	3	-6.29281	0.168896	0.0929467	0.46916	0.719243	-0.521532	-0.197711	0.719243
GALNS	5	5	-3.70452	0.155292	0.365123	0.571163	0.556031	-0.718924	0.162894	0.718924
FHIT	2	2	-6.84408	0.122514	0.264185	0.297667	0.0987955	0.619007	-0.717803	0.717803
PIP4K2A	4	3	-17.3171	0.133556	0.204766	0.553465	0.586135	0.131405	-0.717541	0.717541
MT-CO2	7	3	-3.77082	0.0399628	0.016731	0.348556	0.00981778	0.707473	-0.717291	0.717291
HEXIM1	7	4	-5.69005	0.0732027	0.118739	0.270044	-0.569685	0.716698	-0.147013	0.716698
PITPNC1	3	3	-4.89422	0.29498	0.63714	0.405714	-0.716669	0.200904	0.515765	0.716669
EPB41L5	5	3	-100	1	0.553842	0.205176	0.132537	0.430713	-0.56325	0.56325
CDH3	8	5	-9.42303	0.215384	0.112433	0.333058	0.715753	-0.303783	-0.411971	0.715753
LAMA5	7	5	5.08164	0.298356	0.25416	0.445687	0.245532	0.470024	-0.715556	0.715556
MYLPF	2	2	9.45935	0.598676	0.65313	0.624979	0.174066	0.540846	-0.714912	0.714912
ARHGAP18	5	4	-8.13182	0.191848	0.219467	0.653444	0.68245	0.0318619	-0.714312	0.714312
H3F3A;H3F3B	16	8	3.02082	0.132395	0.00427387	0.309137	0.412577	0.301668	-0.714245	0.714245
RNASEH2A	3	2	-100	1	0.360155	0.215712	0.237125	0.429016	-0.666141	0.666141
ARHGEF2	23	11	0.862463	0.153799	0.0956159	0.576652	0.71424	-0.569208	-0.145032	0.71424
PTPRG	2	2	-100	1	0.547353	0.505105	0.160151	0.427142	-0.587293	0.587293
KIAA0430	3	2	-100	1	0.559711	0.283496	0.551619	0.426489	-0.978108	0.978108
TECR	13	5	-7.48065	0.132642	0.0588782	0.156422	0.714217	-0.191188	-0.523029	0.714217
PRPSAP2	8	7	1.87404	0.0189273	0.00314774	0.0925069	0.652889	0.0613083	-0.714197	0.714197
IFIT1	9	8	7.93607	0.299927	0.263399	0.27227	-0.0422541	-0.671856	0.71411	0.71411
OPLAH	17	12	3.23199	0.0973566	0.000665977	0.252254	0.232102	0.480714	-0.712816	0.712816
TES	16	7	5.00014	0.105224	0.0154982	0.202429	0.375375	-0.712466	0.337091	0.712466
POGLUT1	5	3	0.36074	0.125513	0.0779788	0.344288	0.190175	0.521312	-0.711488	0.711488
MLL3	2	2	-100	1	0.12503	0.660042	0.505013	0.42449	-0.929503	0.929503
TBC1D2B	6	4	-100	1	0.414309	0.385882	-0.185748	0.424303	-0.238554	0.424303
RNASEL	3	2	-6.10641	0.175988	0.246342	0.226475	-0.495045	0.710659	-0.215614	0.710659
TM9SF1	10	6	-15.1047	0.232553	0.593052	0.471862	-0.7102	0.307293	0.402907	0.7102
LIMA1	24	10	-3.61935	0.0878824	0.0266675	0.151787	-0.710114	0.356405	0.353709	0.710114
VCAN	24	18	2.54131	0.0870732	0.00250252	0.21234	-0.558335	0.70964	-0.151305	0.70964
GGPS1	8	5	1.07356	0.314666	0.485234	0.480835	-0.216241	-0.49305	0.70929	0.70929
LSM14B	5	2	-7.46622	0.0183909	0.00304777	0.183884	-0.168179	-0.541047	0.709226	0.709226
ENPP1	5	5	-1.92518	0.155292	0.193826	0.259498	-0.592996	-0.115057	0.708053	0.708053
SCYL3	2	2	2.32591	0.241014	0.239768	0.314711	-0.159234	-0.547416	0.70665	0.70665
AHCYL2	5	4	-100	1	0.349991	0.555925	-0.12532	0.420995	-0.295675	0.420995
HLA-E	5	4	-5.47035	0.161238	0.301328	0.574521	0.706538	-0.496435	-0.210103	0.706538
MT1X;MT2A	2	2	4.17339	0.284579	0.308376	0.339093	-0.309634	-0.396277	0.705911	0.705911
ANXA8L2	12	10	-10.3956	0.2385	0.432147	0.321331	0.705718	-0.279683	-0.426034	0.705718
TCIRG1	3	2	-5.36733	0.244096	0.315814	0.245019	-0.562505	0.705356	-0.142851	0.705356
CHRAC1	3	3	-5.86392	0.0656851	0.111372	0.191743	0.704933	-0.570671	-0.134262	0.704933
PLIN4	8	8	5.78622	0.58863	0.484702	0.65568	0.395887	0.307219	-0.703106	0.703106
MEF2D	3	2	1.82803	0.533669	0.545089	0.393396	-0.254427	0.70309	-0.448663	0.70309
TUBB6	25	9	0.720712	0.147211	0.00208982	0.198461	0.1409	0.562093	-0.702993	0.702993
MYOF	88	37	5.73951	0.0272287	5.19927e-17	0.119139	-0.117418	0.702806	-0.585388	0.702806
SAAL1	2	2	-72.9027	1	0.449371	0.592209	0.029258	0.419499	-0.448757	0.448757
GLRX	2	2	3.39963	0.338415	0.416252	0.364745	0.389693	0.312965	-0.702658	0.702658
CGN	17	7	4.94644	0.161517	0.0849547	0.372738	0.0393485	0.66281	-0.702158	0.702158
HMOX1	2	2	-12.7782	0.0672431	0.112433	0.181662	0.435095	0.267051	-0.702146	0.702146
MAP3K2	2	2	-100	1	0.484855	0.280581	-0.59697	0.418282	0.178688	0.59697
SLU7	6	3	-15.5655	0.177864	0.118573	0.437559	0.700961	-0.0356153	-0.665346	0.700961
INPP1	3	2	-100	1	0.451822	0.0564443	-0.201622	0.417164	-0.215543	0.417164
DBR1	4	4	-47.5002	1	0.438386	0.590601	-0.270409	0.416979	-0.146569	0.416979
MAN1B1	3	3	-6.89289	0.131802	0.0219396	0.286208	-0.700685	0.149835	0.55085	0.700685
TMEM214	3	2	-6.47777	0.133556	0.219945	0.286418	0.418022	-0.700663	0.282641	0.700663
DUSP3	6	4	3.61215	0.0189273	0.00104152	0.124201	-0.209928	0.700663	-0.490735	0.700663
DHX32	2	2	-4.17736	0.295494	0.346314	0.403769	-0.700139	0.453808	0.246331	0.700139
SERPINB5	25	13	0.0597979	0.208938	0.0476759	0.204459	0.616078	0.0827005	-0.698778	0.698778
COL14A1	40	23	7.56462	0.107884	0.0202889	0.226783	0.0171611	0.680861	-0.698022	0.698022
INTS8	2	2	-100	1	0.458232	0.102895	-0.59583	0.416016	0.179814	0.59583
TNK2	2	2	-8.58605	0.384468	0.526695	0.481487	-0.107095	0.69756	-0.590464	0.69756
MTPAP	6	3	-100	1	0.633314	0.605846	-0.530604	0.415336	0.115268	0.530604
DNM1	11	6	-4.50049	0.0665568	0.138433	0.105518	0.503504	0.194023	-0.697526	0.697526
SEC61A1	6	5	-7.79903	0.052579	0.00365118	0.11003	0.60533	-0.697497	0.0921674	0.697497
THEMIS2	6	5	-0.370558	0.167406	0.0783791	0.270945	0.697046	-0.300517	-0.396529	0.697046
THUMPD1	9	7	-7.2645	0.129738	0.611524	0.258416	-0.411516	0.69665	-0.285134	0.69665
INSR	3	3	-100	1	0.674086	0.524074	-0.0697894	0.41439	-0.3446	0.41439
MCCC2	24	19	6.58722	0.248259	0.0236887	0.250908	-0.264926	0.696463	-0.431537	0.696463
WARS2	2	2	-100	1	0.537015	0.67618	-0.548543	0.414281	0.134261	0.548543
TRMT1	7	5	-4.889	0.0767261	0.282055	0.226475	0.695799	-0.461459	-0.23434	0.695799
TRIM39	2	2	-100	1	0.586905	0.70577	-0.360833	0.413576	-0.0527428	0.413576
MAN2B2	2	2	-100	1	0.623535	0.598859	-0.349409	0.413437	-0.0640283	0.413437
FRYL	18	6	2.50115	0.185021	0.19664	0.637601	0.449048	0.245934	-0.694982	0.694982
TOLLIP	8	4	-1.58877	0.0566911	0.162028	0.0800156	-0.441258	0.694933	-0.253675	0.694933
ACP2	4	2	-151.764	1	0.47875	0.744024	-0.805386	0.410542	0.394844	0.805386
MRPL3	7	3	-100	1	0.58864	0.661983	-0.779759	0.410542	0.369217	0.779759
TFRC	29	14	4.13772	0.0541798	0.0338938	0.734712	-0.34996	0.693829	-0.343868	0.693829
VWA8	14	8	6.69912	0.151829	0.000758104	0.291566	-0.680553	-0.0132078	0.693761	0.693761
HIST1H2BD	23	16	5.09662	0.152191	0.00250252	0.137013	0.456117	0.237536	-0.693653	0.693653
TAGLN3	3	2	-100	1	0.467739	0.597767	0.196091	0.409702	-0.605793	0.605793
ATE1	6	2	-100	1	0.259548	0.571823	0.0922255	0.408949	-0.501175	0.501175
ARHGAP5	7	4	-100	1	0.673206	0.258416	0.091237	0.408707	-0.499944	0.499944
PAPOLA	12	4	-100	1	0.495243	0.586122	-0.253367	0.408417	-0.15505	0.408417
PCNT	2	2	-2.24039	0.518956	0.609466	0.495508	0.575059	-0.693505	0.118446	0.693505
SEC14L1	2	2	-100	1	0.484855	0.677686	-0.18188	0.40783	-0.22595	0.40783
ARHGEF5	5	3	-100	1	0.0627289	0.418066	0.051903	0.407728	-0.459631	0.459631
PCYOX1	17	8	0.518533	0.100243	0.143001	0.114796	-0.331475	0.693463	-0.361988	0.693463
ALDH3A2	13	7	-3.11865	0.0673169	0.00674995	0.111469	0.14024	0.553111	-0.693351	0.693351
SKP1	14	9	-100	1	0.529071	0.191743	-0.266936	0.407599	-0.140664	0.407599
PRPF39	4	3	-100	1	0.635188	0.192008	-0.143033	0.40754	-0.264507	0.40754
IRS2	2	2	-100	1	0.435674	0.238063	0.779656	0.407128	-1.18678	1.18678
IKBKB	4	2	-88.6167	1	0.546572	0.660657	-0.266532	0.406817	-0.140286	0.406817
GPATCH1	7	5	-10.1937	0.333206	0.612568	0.631684	0.692684	-0.231636	-0.461048	0.692684
TMLHE	7	5	-100	1	0.519718	0.511772	0.0459405	0.404987	-0.450928	0.450928
ZNF592	2	2	-67.585	1	0.38683	0.376037	0.188193	0.404963	-0.593156	0.593156
SLC9A1	2	2	-100	1	0.581825	0.578025	-0.139979	0.404717	-0.264737	0.404717
CECR5	11	5	-0.615644	0.0870732	0.103629	0.661656	0.115015	-0.692014	0.576999	0.692014
ACAT2	14	9	9.33593	0.109174	0.0145422	0.197096	0.691767	-0.00661586	-0.685151	0.691767
TBC1D9B	12	6	-3.03989	0.131802	0.225774	0.201263	-0.51747	-0.173962	0.691432	0.691432
PHKG2	3	2	-100	1	0.608149	0.253781	-0.0632814	0.404453	-0.341172	0.404453
HSPB1	22	15	12.0668	0.208731	0.00123589	0.3475	-0.613096	0.691431	-0.0783348	0.691431
RAB8B	6	4	-100	1	0.551509	0.425198	-0.238538	0.403212	-0.164674	0.403212
FASN	130	109	19.8907	0.373206	0.000758104	0.429537	-0.666092	-0.025039	0.69113	0.69113
NOTCH2	5	3	-9.5875	0.143232	0.543757	0.207071	0.514569	0.176556	-0.691125	0.691125
PRPS2	11	7	-1.95929	0.052579	0.00984699	0.181662	0.691092	-0.0434684	-0.647624	0.691092
BCAT2	6	3	1.58508	0.237222	0.269269	0.489781	-0.290776	0.690893	-0.400117	0.690893
PCOLCE	6	4	1.31673	0.459711	0.195491	0.605065	-0.364642	0.690166	-0.325524	0.690166
MRC1	2	2	-8.86307	0.450084	0.497085	0.409121	0.412941	0.277016	-0.689958	0.689958
HIST1H3A;HIST2H3A	17	9	3.36345	0.161517	0.00100868	0.376074	0.446033	0.243908	-0.689941	0.689941
ARHGEF16	6	5	-17.9167	0.22132	0.290292	0.490358	-0.689648	0.212154	0.477493	0.689648
XIAP	2	2	-100	1	0.399633	0.325787	-0.0439554	0.401045	-0.357089	0.401045
EFHD1	12	7	3.54094	0.501271	0.697157	0.502158	-0.689468	0.264719	0.424749	0.689468
AKAP8L	5	2	-100	1	0.480875	0.344695	0.0662557	0.400286	-0.466542	0.466542
DDX58	14	11	9.4226	0.25762	0.245783	0.556461	-0.317066	-0.371313	0.688379	0.688379
WHSC1	2	2	-100	1	0.594485	0.45966	0.0446944	0.399876	-0.444571	0.444571
CKAP4	37	29	11.8258	0.119904	2.22049e-08	0.267994	-0.312861	-0.375438	0.688299	0.688299
HMBS	6	4	-100	1	0.531409	0.556613	-0.33904	0.399348	-0.0603074	0.399348
FLOT2	14	5	-1.57214	0.145598	0.0663731	0.286539	-0.401857	-0.2864	0.688257	0.688257
TRPM3	2	2	-100	1	0.399774	0.342419	-0.449902	0.398402	0.0514997	0.449902
COL17A1	5	3	-11.854	0.312013	0.466366	0.362003	0.482904	0.205343	-0.688247	0.688247
ACSL5	2	2	-3.47824	0.361629	0.310239	0.501992	0.524492	0.163634	-0.688125	0.688125
NCAPH	6	4	-2.45366	0.401139	0.582816	0.508825	0.687701	-0.023712	-0.663989	0.687701
EXOC2	11	10	-124.618	1	0.404102	0.707073	-0.438366	0.397736	0.0406294	0.438366
OXCT1	18	6	9.02037	0.170118	0.0208805	0.181662	0.687501	-0.519663	-0.167838	0.687501
CALM1;CALM2;CALM3	13	9	5.83876	0.0870732	0.000913627	0.105518	-0.672986	0.687433	-0.0144472	0.687433
H2AFX	8	3	6.08979	0.056137	0.0145422	0.181662	-0.0408138	0.687355	-0.646541	0.687355
RRP1	8	3	-10.4424	0.262676	0.437225	0.679559	0.686544	-0.632257	-0.0542876	0.686544
EPN3	4	3	-100	1	0.123246	0.234581	-0.673562	0.396975	0.276587	0.673562
BZW1	17	6	1.5917	0.167406	0.21708	0.55441	-0.686363	0.341848	0.344515	0.686363
EEF1A1	39	20	-1.34499	0.103232	0.233317	0.197096	0.581838	-0.686211	0.104373	0.686211
TM9SF3	11	4	-2.66325	0.146997	0.0223046	0.162426	-0.473731	-0.212473	0.686204	0.686204	TM9SF3
TMTC3	8	5	-100	1	0.23413	0.556043	0.000127527	0.396303	-0.396431	0.396431
PYGL	48	28	6.43124	0.167406	0.00193916	0.110483	-0.031944	0.685515	-0.653571	0.685515
CACTIN	5	3	-100	1	0.446311	0.514805	-0.359962	0.395901	-0.0359399	0.395901
ATPIF1	5	4	-100	1	0.627649	0.223276	-0.349092	0.395791	-0.0466985	0.395791
PSMB2	11	7	-6.33857	0.239671	0.570207	0.207071	0.685314	-0.194021	-0.491293	0.685314
VAMP3	7	5	1.77901	0.0627078	0.0286418	0.198461	-0.163256	0.685119	-0.521863	0.685119
MIPEP	6	5	-6.66296	0.0610665	0.0124298	0.0508351	-0.685064	0.315782	0.369282	0.685064	MIPEP
LLGL1	6	2	-100	1	0.0229484	0.326758	0.719905	0.394613	-1.11452	1.11452
EPB41L1	16	11	-1.67713	0.0575824	0.0155907	0.173339	0.165421	0.518685	-0.684106	0.684106
C11orf54	6	4	-4.56149	0.173904	0.329051	0.221976	-0.291348	0.684089	-0.392741	0.684089	C11orf54
CWC27	6	4	-7.54214	0.151829	0.151944	0.412596	0.298969	0.385065	-0.684034	0.684034
EDF1	8	4	-2.88521	0.062545	0.0590794	0.304646	-0.297187	-0.386747	0.683934	0.683934
EXD2	5	3	2.9081	0.097617	0.0216951	0.206725	-0.683607	0.00900752	0.674599	0.683607
RRAS2	6	6	9.25434	0.21447	0.168476	0.376142	-0.169521	0.683596	-0.514075	0.683596
NOC2L	7	5	-12.5614	0.139383	0.114927	0.339419	0.408233	0.275105	-0.683338	0.683338
GTF3C2	2	2	-100	1	0.346214	0.323174	-0.239881	0.393125	-0.153244	0.393125
APP	11	6	-2.56196	0.145598	0.135846	0.330742	0.393565	-0.683286	0.289721	0.683286
TERF2IP	3	2	-100	1	0.486357	0.562016	0.0809327	0.392594	-0.473527	0.473527
GGT1;GGT3P	2	2	3.61287	0.560576	0.582353	0.701731	0.512095	0.171007	-0.683102	0.683102
SNX9	11	7	-2.82926	0.190986	0.326059	0.488398	-0.461034	0.682558	-0.221524	0.682558
LTBP2	2	2	-112.352	1	0.653309	0.63273	-0.564724	0.391596	0.173128	0.564724
MAGOH	8	4	-74.8105	1	0.0223643	0.29678	-0.228518	0.391487	-0.162969	0.391487
AKAP2	8	6	-0.901539	0.178673	0.130932	0.260301	0.590297	0.0921219	-0.682419	0.682419
P4HA1	13	11	6.30178	0.150705	0.0162417	0.203844	-0.00407044	-0.677926	0.681996	0.681996
ALDH1L2	9	7	1.57339	0.357814	0.328193	0.713475	-0.681775	0.379437	0.302337	0.681775
EIF3H	11	8	-100	1	0.566497	0.52792	-0.334691	0.390276	-0.055585	0.390276
PEX11B	10	7	3.45251	0.167406	0.0236887	0.288267	-0.31117	-0.370587	0.681756	0.681756
UBE2G1	4	2	-13.8074	0.0716915	0.448422	0.720961	0.0101844	0.671217	-0.681401	0.681401
COMMD4	4	3	-52.449	1	0.297506	0.596776	-0.0602398	0.388943	-0.328703	0.388943
NQO2	2	2	-100	1	0.313372	0.273806	-0.608912	0.387922	0.22099	0.608912
CPA3	4	4	0.478917	0.380712	0.353212	0.394989	-0.489624	0.680259	-0.190635	0.680259
KRT17	61	46	-0.668063	0.0858075	2.93016e-05	0.222593	0.52939	0.150698	-0.680087	0.680087
BCL2L1	3	2	-100	1	0.374875	0.335422	-0.135778	0.387061	-0.251282	0.387061
DOLPP1	2	2	-100	1	0.533187	0.206725	-0.441755	0.387031	0.0547235	0.441755
DHODH	7	4	-15.4766	0.218555	0.492825	0.438526	0.153473	-0.679977	0.526504	0.679977
MYO1G	2	2	-10.8521	0.373799	0.408724	0.577081	0.677874	-0.000607888	-0.677266	0.677874
AKR7A2	11	6	-1.32405	0.106017	0.0210913	0.078903	-0.394134	0.676612	-0.282479	0.676612
UGP2	21	12	4.18319	0.182138	0.0331536	0.226783	0.538854	0.137577	-0.676431	0.676431
HSPA13	3	3	6.79374	0.240056	0.461119	0.282194	0.676347	-0.236245	-0.440102	0.676347
COG3	14	9	2.42401	0.0544317	0.00362669	0.0244387	-0.409749	-0.2665	0.676249	0.676249	COG3
RCCD1	2	2	-100	1	0.50867	0.516145	0.0223774	0.385066	-0.407444	0.407444
STK4	10	7	-7.28987	0.0274456	0.118739	0.339093	0.676117	-0.35404	-0.322077	0.676117
CDC42BPG	6	6	-3.40198	0.146162	0.164176	0.160406	-0.191268	-0.484622	0.67589	0.67589
EPS8L2	17	9	1.1886	0.168172	0.0315233	0.254665	0.6757	-0.358735	-0.316966	0.6757
AP1G2	5	3	-2.76855	0.372418	0.472323	0.313676	-0.168724	0.675698	-0.506974	0.675698
DNPH1	3	3	6.19105	0.0665568	0.0730348	0.143902	0.482096	0.19355	-0.675646	0.675646
STAT1	31	25	10.9187	0.235732	0.0237497	0.199803	0.26281	-0.675297	0.412488	0.675297
EIF3G	13	8	-8.4612	0.0431333	0.0216951	0.0901693	0.544444	-0.673654	0.12921	0.673654
RNF2	5	3	-100	1	0.525358	0.339093	-0.332572	0.383547	-0.0509749	0.383547
OS9	11	3	-3.76801	0.180431	0.155431	0.194922	-0.242399	-0.430935	0.673334	0.673334
TGIF1	2	2	-100	1	0.549671	0.635851	-0.295189	0.383194	-0.0880044	0.383194
CDC73	10	5	-6.96251	0.132952	0.144936	0.22532	-0.175012	-0.498253	0.673265	0.673265
CCDC12	7	3	-100	1	0.50867	0.374297	-0.665883	0.383156	0.282727	0.665883
LGALS9	2	2	-100	1	0.610432	0.70598	-0.142303	0.383091	-0.240788	0.383091
S100A10	8	7	-3.1344	0.279526	0.149357	0.294638	0.0809228	0.592221	-0.673144	0.673144
LCP1	30	24	7.56012	0.216336	0.00931823	0.31596	0.445122	0.227935	-0.673057	0.673057
DIS3L	3	2	-100	1	0.626192	0.700357	-0.128749	0.381706	-0.252957	0.381706
POMP	3	3	2.93294	0.331363	0.351061	0.645032	-0.390772	-0.281387	0.672159	0.672159
TXNDC5	22	13	4.5841	0.0870732	0.00796945	0.137013	0.3277	-0.671763	0.344064	0.671763
USO1	28	14	10.4443	0.0733772	0.00483711	0.222593	-0.190194	-0.481402	0.671596	0.671596
RTCA	9	6	2.24132	0.0703122	0.0842579	0.596776	-0.117291	-0.553252	0.670542	0.670542
IGF2BP2	7	6	-10.7361	0.244096	0.331692	0.206725	0.669852	-0.194336	-0.475516	0.669852
RAB3GAP2	17	11	1.43027	0.0665568	0.0481616	0.341309	-0.303773	-0.365994	0.669767	0.669767
IMPA1	7	5	-5.63453	0.0396069	0.0918344	0.105518	0.346028	0.322859	-0.668887	0.668887
H6PD	7	6	-2.6485	0.0900272	0.0137062	0.280581	0.668005	-0.13084	-0.537165	0.668005
SLC25A3	13	5	-1.18521	0.104993	0.148942	0.176889	-0.66755	0.553553	0.113997	0.66755
LANCL2	5	3	-100	1	0.511313	0.329253	-0.201721	0.378309	-0.176588	0.378309
HIST1H2BH	23	15	5.17279	0.170118	0.00341389	0.157889	0.397274	0.269871	-0.667145	0.667145
EXOG	2	2	0.153455	0.177864	0.254655	0.477137	0.667077	-0.0783661	-0.588711	0.667077
ITGA6	24	12	3.30996	0.213591	0.296518	0.223562	0.666734	-0.258016	-0.408718	0.666734
MYO18A	38	20	5.86401	0.128634	0.00114553	0.317377	-0.272358	-0.394287	0.666645	0.666645
ANAPC2	2	2	-100	1	0.614461	0.416523	-0.216673	0.377123	-0.16045	0.377123
PHF8	3	2	-6.12074	0.407104	0.525358	0.57704	0.593205	0.0729816	-0.666186	0.666186
MSI2	4	3	-100	1	0.0483129	0.485548	-0.511149	0.376724	0.134425	0.511149
GMIP	2	2	-4.08896	0.115164	0.0366278	0.241527	0.422793	0.242941	-0.665733	0.665733
HMGN5	5	4	2.9629	0.388453	0.536505	0.226783	-0.432895	0.665729	-0.232834	0.665729
DHCR7	8	5	-4.45437	0.208317	0.35847	0.1853	0.655424	-0.664798	0.00937428	0.664798
HSPA1A	50	20	11.9585	0.0870732	1.36762e-05	0.15263	-0.351418	0.664506	-0.313089	0.664506
POLR2I	3	3	-100	1	0.62198	0.463268	-0.300839	0.373901	-0.0730628	0.373901
DDX56	6	2	-100	1	0.568527	0.285	-0.482888	0.373874	0.109015	0.482888
ATL1	3	3	-1.04134	0.265755	0.511313	0.449698	0.593421	0.0708433	-0.664265	0.664265
MZT2A;MZT2B	2	2	-100	1	0.677132	0.374001	-0.215686	0.373176	-0.15749	0.373176
POLR3C	4	2	-27.6894	1	0.399774	0.591117	0.283862	0.373167	-0.657029	0.657029
ABHD14B	8	8	2.67293	0.124134	0.0327534	0.078903	-0.171836	0.663638	-0.491803	0.663638
COLGALT1	19	11	-0.385209	0.0665568	0.0982515	0.192008	0.663611	-0.423625	-0.239986	0.663611
SLC25A11	13	6	-4.83468	0.191256	0.21823	0.709747	-0.297712	0.663557	-0.365845	0.663557
DOCK1	7	5	-2.19418	0.111084	0.0790696	0.155014	-0.0879196	0.663116	-0.575196	0.663116
FAM208A	3	2	-5.49402	0.390279	0.356554	0.348556	0.663005	-0.437294	-0.225711	0.663005
SERPINA6	2	2	3.5384	0.244096	0.194781	0.384241	-0.0921163	0.662582	-0.570466	0.662582
EDC3	6	3	-100	1	0.705654	0.686323	-0.372853	0.372202	0.000650475	0.372853
TOR1B	4	3	-100	1	0.514024	0.186227	-0.712753	0.372132	0.34062	0.712753
FAR1	2	2	-100	1	0.553842	0.648608	-0.64823	0.371931	0.276299	0.64823
ATAD2B	2	2	-100	1	0.695849	0.650182	-0.412607	0.371008	0.0415991	0.412607
CUL5	10	2	-100	1	0.505987	0.717095	-0.0428026	0.370421	-0.327618	0.370421
ZFP91	2	2	-100	1	0.570693	0.716654	-0.0970274	0.370334	-0.273307	0.370334
AKR7A3	3	2	-3.12784	0.586392	0.629521	0.501992	-0.661848	0.193914	0.467934	0.661848
ACAT1	23	14	6.01787	0.104993	0.000419093	0.195203	-0.3183	0.661809	-0.343509	0.661809
LMCD1	7	7	1.5011	0.213591	0.38633	0.280144	-0.661619	0.472545	0.189074	0.661619
MAP1LC3B;MAP1LC3B2	2	2	-103.781	1	0.460293	0.467263	0.115728	0.369451	-0.485178	0.485178
RPL35A	12	7	-11.987	0.211468	0.435674	0.716773	-0.661355	0.390079	0.271275	0.661355
SNX24	4	2	-0.445083	0.441473	0.461917	0.389207	-0.661188	0.50476	0.156428	0.661188
ANXA2	56	24	4.31368	0.0605006	1.50604e-06	0.20215	-0.37871	0.659436	-0.280726	0.659436
EPN1	9	4	-5.59211	0.151851	0.442699	0.339419	-0.449702	0.659174	-0.209472	0.659174
HLA-G	2	2	4.3592	0.124172	0.130932	0.184552	0.658651	-0.639124	-0.0195274	0.658651
MAGOHB	8	6	-100	1	0.00908227	0.145323	0.292609	0.368503	-0.661112	0.661112
ATAD2	9	4	-9.63338	0.250089	0.612813	0.207071	0.528098	0.130047	-0.658145	0.658145
UACA	6	3	-15.2312	0.172346	0.367129	0.631684	-0.143172	0.658098	-0.514927	0.658098
FBXW9	2	2	0.882174	0.178673	0.269269	0.283102	-0.628275	0.65773	-0.0294554	0.65773
MRPS22	12	5	-9.2407	0.132395	0.241875	0.624979	0.657524	-0.616999	-0.0405248	0.657524
CRIP2	7	5	6.0885	0.118206	0.30014	0.213467	-0.657486	0.123732	0.533754	0.657486
AMDHD2	7	3	4.66886	0.264164	0.662009	0.389584	-0.65678	0.434381	0.222399	0.65678
GBAS	9	8	-55.2081	1	0.55091	0.526316	-0.55862	0.365493	0.193127	0.55862
COG8	5	3	3.88443	0.200412	0.123749	0.294026	-0.540145	-0.116602	0.656748	0.656748
COL3A1	3	3	-100	1	0.265882	0.49104	0.355681	0.365233	-0.720914	0.720914
ITIH2	17	12	0.561365	0.12004	0.113876	0.335324	0.231222	0.425271	-0.656493	0.656493
MX1	22	21	13.8242	0.4243	0.147016	0.380164	0.0395159	-0.656002	0.616486	0.656002
DCLK1	3	3	1.50353	0.417326	0.546106	0.541644	-0.477569	0.655866	-0.178296	0.655866
TJP3	4	4	-3.018	0.246421	0.330022	0.362003	-0.486486	0.655151	-0.168665	0.655151
SMPDL3B	3	2	-100	1	0.450859	0.243931	0.349077	0.363631	-0.712707	0.712707
CSNK1G2;CSNK1G3	2	2	-100	1	0.626192	0.621652	-0.568989	0.362797	0.206192	0.568989
PPIL3	2	2	-100	1	0.462704	0.376142	0.275824	0.362519	-0.638343	0.638343
INTS9	3	2	-100	1	0.657933	0.434971	-0.627542	0.362439	0.265103	0.627542
TM9SF2	12	5	-3.89525	0.248259	0.118573	0.344226	0.325939	-0.654619	0.32868	0.654619
DCTPP1	10	7	1.41182	0.135656	0.322562	0.237918	-0.48746	0.65413	-0.16667	0.65413
GLE1	2	2	-100	1	0.607906	0.672838	-0.00415947	0.362224	-0.358064	0.362224
MTR	6	4	-12.9736	0.153669	0.210463	0.381857	0.447927	0.205807	-0.653735	0.653735
GIT2	2	2	-100	1	0.294856	0.110048	0.520604	0.361878	-0.882483	0.882483
CALML3	12	7	-4.53142	0.28104	0.162333	0.572501	-0.311704	0.653472	-0.341768	0.653472
MAPKAP1	2	2	-100	1	0.35847	0.329253	0.56536	0.361532	-0.926892	0.926892
SERPINA4	3	3	0.685523	0.420103	0.321686	0.642579	0.571093	0.0816001	-0.652693	0.652693
LRRFIP1	11	5	-8.32938	0.0915098	0.114927	0.286539	-0.19762	-0.454999	0.652619	0.652619
LZTFL1	5	4	-8.14083	0.109155	0.0795067	0.325787	-0.302264	0.652475	-0.350212	0.652475
UIMC1	2	2	-7.05943	0.139629	0.154022	0.278997	0.649467	0.00296158	-0.652428	0.652428
RHOT1	6	2	-10.4549	0.285493	0.541575	0.434152	-0.652375	0.587697	0.0646788	0.652375
ARPC5	8	5	-3.23918	0.0436324	0.202255	0.437559	0.652156	-0.186968	-0.465188	0.652156
CWC22	4	3	-100	1	0.629521	0.271869	-0.323002	0.360471	-0.0374689	0.360471
LBR	8	4	2.48672	0.132952	0.0860573	0.490358	0.651887	-0.0336179	-0.618269	0.651887
PPIF	10	4	-29.1263	1	0.679594	0.70598	-0.225908	0.358379	-0.132471	0.358379
MBD2	4	3	-100	1	0.456382	0.344578	0.00448094	0.35801	-0.362491	0.362491
CD44	10	7	1.06335	0.0672746	3.64919e-05	0.101065	0.530374	0.121502	-0.651876	0.651876
P4HB	51	27	9.40244	0.214211	0.000758104	0.36154	0.36361	-0.650768	0.287158	0.650768
MED27	2	2	-100	1	0.436163	0.552845	-0.0351292	0.357755	-0.322626	0.357755
IVD	9	5	0.998031	0.210797	0.458232	0.577081	-0.245341	0.650521	-0.40518	0.650521
TAX1BP3	3	2	-4.4541	0.108421	0.104694	0.207071	0.0732389	0.576803	-0.650042	0.650042
NME3	7	5	1.30613	0.0605006	0.0474115	0.0911939	-0.649641	0.595041	0.0545999	0.649641
WRNIP1	10	6	-100.059	1	0.522888	0.703383	0.0854773	0.357238	-0.442715	0.442715
RBM47	8	7	0.384657	0.14672	0.0237497	0.171624	-0.649463	0.404712	0.244752	0.649463
NUDT2	6	4	-1.06439	0.176236	0.435674	0.309648	-0.649412	0.281901	0.36751	0.649412
TPM3	46	17	-2.4699	0.0691879	0.0201327	0.18787	-0.649323	0.455611	0.193713	0.649323
CDC37L1	4	4	-8.50545	0.22881	0.221228	0.312097	0.439815	0.208965	-0.64878	0.64878
HIST2H2AB	7	4	1.85699	0.104145	0.0118632	0.137013	0.108554	0.540122	-0.648676	0.648676
MT-ND4	2	2	-100	1	0.577907	0.663054	-0.161974	0.356103	-0.194129	0.356103
GSDMD	3	2	-5.96111	0.145881	0.225181	0.439302	-0.035791	0.648516	-0.612725	0.648516
ATG2B	3	2	-100	1	0.489256	0.742299	-0.787519	0.355317	0.432202	0.787519
NOL8	4	4	-13.8126	0.153799	0.489466	0.428495	-0.648124	0.54198	0.106144	0.648124
UNK	6	2	-127.756	1	0.447247	0.44475	0.682051	0.355138	-1.03719	1.03719
EEFSEC	6	3	-6.17297	0.185021	0.00648083	0.369932	0.425412	0.222503	-0.647915	0.647915
C9orf64	6	3	-9.0921	0.0870732	0.135751	0.0752065	-0.203912	0.647898	-0.443986	0.647898
ACSS2	8	5	-0.256619	0.223602	0.35847	0.370061	0.23982	0.407832	-0.647652	0.647652
CYTH3	3	2	-100	1	0.633263	0.171624	0.148664	0.35474	-0.503404	0.503404
HSPA2	24	15	3.16252	0.12004	0.0547138	0.374297	-0.127234	0.647269	-0.520035	0.647269
UQCRH	3	3	-12.8481	0.284138	0.356633	0.480945	-0.543024	-0.10395	0.646974	0.646974
LY75	2	2	-7.11518	0.35382	0.497382	0.405794	-0.0563564	0.646775	-0.590419	0.646775
RPS15A	11	5	-9.47699	0.204226	0.689345	0.706568	0.646657	-0.36376	-0.282897	0.646657
NBEA	5	4	-1.16223	0.177864	0.316664	0.624021	-0.623412	0.646618	-0.0232058	0.646618
DDAH1	12	7	2.1435	0.202956	0.0548925	0.17348	-0.140005	0.64641	-0.506404	0.64641
HIST3H2BB	17	11	5.31331	0.173904	0.00247942	0.153884	0.394412	0.251997	-0.646409	0.646409
GSTP1	15	7	12.2333	0.2079	0.0408237	0.431077	0.64639	-0.0504435	-0.595947	0.64639
CCNY	4	2	-100	1	0.52269	0.329253	-0.0803877	0.352619	-0.272232	0.352619
KIF2A	5	3	-5.90854	0.141218	0.188202	0.208648	0.646234	-0.384434	-0.2618	0.646234
MME	7	6	-6.78478	0.178673	0.062079	0.238034	0.072961	0.572992	-0.645953	0.645953
CDC26	2	2	-100	1	0.570928	0.362003	-0.668277	0.352037	0.316241	0.668277
PKP1	15	8	3.25484	0.290345	0.337596	0.21952	0.645847	-0.0527228	-0.593124	0.645847
TEX10	7	7	-2.67588	0.101446	0.151944	0.322052	0.406643	0.23917	-0.645813	0.645813
CSRP2	3	3	6.91188	0.46541	0.441869	0.504904	-0.235927	-0.409787	0.645714	0.645714
ALDOC	19	8	5.55694	0.427557	0.354084	0.51447	0.645677	-0.320718	-0.324959	0.645677
AIF1	3	2	3.5122	0.364366	0.489466	0.511724	0.28295	0.362431	-0.645381	0.645381
PPP1R11	2	2	-8.97348	0.370445	0.476521	0.448859	-0.644375	0.124735	0.51964	0.644375
CCDC25	2	2	-100	1	0.615658	0.518682	-0.3237	0.349728	-0.0260285	0.349728
SORBS1	10	10	3.32048	0.245786	0.194358	0.213467	-0.0120765	0.64413	-0.632053	0.64413
VAV2	8	6	-5.96503	0.362477	0.566809	0.721368	-0.644121	0.449396	0.194724	0.644121
VPS33A	7	3	-16.7077	0.250089	0.262879	0.569537	-0.644064	0.509225	0.134838	0.644064
GPD1L	13	11	0.624241	0.244752	0.488805	0.497225	-0.643912	0.525613	0.118299	0.643912
UBL7	2	2	-100	1	0.618044	0.645032	-0.221812	0.347777	-0.125964	0.347777
LRP1	29	21	0.417264	0.153669	0.187795	0.181834	-0.385566	0.643369	-0.257803	0.643369
VTN	8	5	-100	1	0.57036	0.609281	-0.312059	0.347403	-0.0353444	0.347403
HLA-F	3	3	-2.32439	0.388453	0.00760674	0.541644	0.642737	-0.467726	-0.175012	0.642737
NISCH	3	2	-11.1866	0.172208	0.287248	0.333058	-0.100213	0.642603	-0.54239	0.642603
SPRR1A	6	5	-20.4242	1	0.633581	0.240474	-0.664235	0.347219	0.317016	0.664235
ARHGAP35	11	5	-5.57595	0.12004	0.0444452	0.145975	-0.642348	0.501033	0.141315	0.642348
HIST1H2BK	22	13	5.07836	0.188026	0.00700836	0.170329	0.493071	0.148892	-0.641962	0.641962
C4A	36	22	2.44192	0.123934	0.0564232	0.414336	-0.0829056	0.641824	-0.558918	0.641824
FDFT1	11	9	5.06769	0.404985	0.540423	0.536438	-0.308732	0.641718	-0.332985	0.641718
SPTBN1	111	35	9.65406	0.103232	6.09968e-10	0.280144	0.123732	0.517303	-0.641036	0.641036
MLLT4	16	11	2.42896	0.182846	0.164176	0.195268	0.248628	0.392394	-0.641022	0.641022
VGLL4	3	3	-10.7776	0.258118	0.486357	0.268109	-0.640744	0.347236	0.293508	0.640744
DCTN4	6	4	-100	1	0.328079	0.489781	0.0326867	0.345931	-0.378618	0.378618
FERMT3	7	4	-15.2306	0.238163	0.582395	0.549726	-0.0871166	0.640544	-0.553427	0.640544
H2AFY2	14	8	6.46024	0.108421	0.000128867	0.240753	0.374356	0.266153	-0.640508	0.640508
CHI3L1	4	4	7.74752	0.603006	0.563438	0.505945	0.640208	-0.36018	-0.280029	0.640208
PSMA4	10	5	-19.448	0.114207	0.169177	0.326023	-0.561498	0.639903	-0.0784054	0.639903
ISCA2	2	2	-100	1	0.030402	0.362003	-0.152201	0.344843	-0.192642	0.344843
TM7SF2	5	5	-4.7167	0.313911	0.16978	0.604873	-0.6397	0.318783	0.320917	0.6397
KIF5A	9	7	-23.6933	1	0.0511889	0.411776	-0.393454	0.344475	0.0489789	0.393454
PHAX	5	4	-77.1047	1	0.553842	0.696596	-0.293368	0.344361	-0.0509931	0.344361
WDR92	4	2	1.59881	0.468356	0.264158	0.699246	0.35026	-0.639159	0.288899	0.639159
CIRBP	6	4	-5.94786	0.176236	0.4305	0.059615	-0.638939	0.532932	0.106006	0.638939
TMEM63B	3	2	-100	1	0.541575	0.703886	-0.323572	0.342998	-0.0194252	0.342998
TRIM24	2	2	-6.26535	0.295494	0.458232	0.31596	0.638729	-0.190374	-0.448355	0.638729
TTC39B	2	2	-5.89323	0.514304	0.561086	0.497225	0.39141	-0.63735	0.24594	0.63735
TIMELESS	2	2	-100	1	0.592375	0.605065	-0.187681	0.341992	-0.154311	0.341992
ARL3	7	5	-4.43998	0.0376636	0.0279244	0.0718465	-0.55341	0.637292	-0.0838819	0.637292
WDR59	5	4	-100	1	0.659166	0.680893	0.0748651	0.341661	-0.416526	0.416526
PSAP	14	6	-15.6714	0.345487	0.0238783	0.57682	0.636732	-0.394262	-0.242471	0.636732
DEFA1;DEFA3	2	2	-1.23108	0.601881	0.606896	0.630439	0.636486	-0.109732	-0.526754	0.636486
GPD2	30	19	9.77978	0.272769	0.0712951	0.336211	-0.636259	0.328403	0.307856	0.636259
CETN3	2	2	-100	1	0.586386	0.656262	-0.454364	0.340661	0.113704	0.454364
VPS25	4	3	3.14719	0.272769	0.351326	0.507432	-0.444626	0.636202	-0.191576	0.636202
EIF4EBP2	3	2	-104.172	1	0.526002	0.446751	-0.189511	0.340206	-0.150695	0.340206
MKL1	2	2	-100	1	0.503993	0.268109	0.0198758	0.339694	-0.359569	0.359569
HK2	29	16	-3.42757	0.11253	0.00329997	0.202414	0.269715	-0.635533	0.365819	0.635533	HK2
HAGH	6	4	1.52988	0.196233	0.249028	0.248017	-0.633181	0.635513	-0.00233231	0.635513
CD55	6	5	-1.72968	0.25998	0.498222	0.4136	-0.635037	0.195372	0.439665	0.635037
CASP6	6	6	2.71378	0.214211	0.0120488	0.233795	-0.552833	-0.0821211	0.634954	0.634954
IFT81	2	2	-10.791	0.284138	0.363173	0.280587	-0.634781	0.627977	0.00680404	0.634781
SERPINB6	19	10	3.26147	0.0809895	0.144936	0.0508351	-0.634482	0.619147	0.0153351	0.634482
NT5DC3	4	3	-100	1	0.268083	0.367581	-0.217814	0.337419	-0.119606	0.337419
ITIH4	9	7	1.51168	0.468356	0.283883	0.598843	0.279701	0.354758	-0.634459	0.634459
TEX264	7	2	-100	1	0.0952196	0.558196	-1.22369	0.336895	0.886791	1.22369
ACADM	14	9	7.31653	0.307307	0.244028	0.376037	0.62936	0.00471093	-0.634071	0.634071
A1BG	11	8	-3.0258	0.276268	0.481534	0.206725	0.426324	0.207501	-0.633825	0.633825
KRT78	4	3	-6.38317	0.240056	0.024432	0.608973	0.116489	0.516972	-0.633461	0.633461
HSPG2	80	58	-2.4853	0.107884	0.0141606	0.207071	0.0492652	0.584084	-0.63335	0.63335
WARS	23	17	8.27448	0.226886	0.0143955	0.374001	0.633278	-0.535804	-0.0974743	0.633278
SEC24D	10	7	0.382779	0.0719306	0.00310026	0.105518	-0.526269	-0.106605	0.632874	0.632874
KAT8	4	3	-8.88343	0.203327	0.137298	0.334368	0.263589	0.368668	-0.632257	0.632257
DES	8	4	-4.2147	0.388453	0.105478	0.724628	-0.52271	0.632127	-0.109417	0.632127
ZNF217	2	2	-100	1	0.592375	0.664819	-0.0436335	0.33537	-0.291736	0.33537
CYB5R1	13	11	6.51883	0.177864	0.00733546	0.143266	-0.631838	0.535128	0.0967103	0.631838
CCDC101	2	2	-100	1	0.356111	0.45633	-0.0450489	0.334987	-0.289939	0.334987
PRRC2A	11	8	-11.6862	0.322411	0.45119	0.23547	0.631272	-0.234122	-0.397149	0.631272
PBXIP1	10	7	5.50673	0.288213	0.278401	0.611924	-0.267041	-0.36411	0.631151	0.631151
NDUFB6	3	2	-156.536	1	0.556262	0.688181	-0.406046	0.334653	0.0713931	0.406046
OCIAD1	6	4	-11.5368	0.0870732	0.315726	0.275828	-0.285052	0.630865	-0.345812	0.630865
HEATR6	9	7	-1.01796	0.244717	0.294856	0.553465	-0.271428	0.629925	-0.358497	0.629925
GFPT1	30	23	11.2869	0.171378	0.000326626	0.267303	-0.0928132	-0.536707	0.62952	0.62952
ITCH	6	4	-100	1	0.196794	0.361535	-0.111234	0.333669	-0.222435	0.333669
ABCC2	2	2	-4.84965	0.466885	0.564096	0.356006	-0.208512	0.629264	-0.420752	0.629264
C1orf172	2	2	-7.59971	0.328845	0.530594	0.354873	0.259719	-0.628732	0.369014	0.628732
EML3	3	3	0.140669	0.108421	0.0279244	0.105518	0.138121	0.489821	-0.627943	0.627943
ZNF185	3	3	-100	1	0.627526	0.437649	0.370911	0.333033	-0.703944	0.703944
GUCY1B3	2	2	-100	1	0.151331	0.24578	0.754404	0.33279	-1.08719	1.08719
PPP1R9A	4	2	-100	1	0.638593	0.411665	-0.24551	0.332134	-0.0866236	0.332134
LCMT2	2	2	-100	1	0.523886	0.484773	-0.478001	0.33194	0.146062	0.478001
RAB3GAP1	17	10	2.40662	0.0533267	0.00548166	0.0905578	-0.344574	-0.282914	0.627488	0.627488
BCL7A	2	2	-100	1	0.556198	0.335324	-0.841411	0.331838	0.509573	0.841411
AK1	13	8	3.32489	0.108421	0.00528845	0.14678	-0.377893	0.627236	-0.249343	0.627236
CLDN1	3	3	4.80193	0.502205	0.594485	0.710031	0.278913	0.347506	-0.626419	0.626419
CBR1	17	11	5.95264	0.126677	0.000292111	0.274528	0.47938	0.146624	-0.626004	0.626004
ATP2C1	5	3	-10.9558	0.192764	0.139601	0.441236	-0.625399	0.123132	0.502267	0.625399
RCE1	2	2	-13.7519	0.363661	0.36907	0.390499	0.624776	-0.599154	-0.0256217	0.624776
ZBTB21	4	2	-100	1	0.597803	0.420273	-0.502012	0.330897	0.171115	0.502012
PODXL	3	3	-7.23675	0.190986	0.561666	0.276302	0.624295	-0.315518	-0.308777	0.624295
CASP2	2	2	-4.97383	0.22998	0.306869	0.29678	0.507085	-0.623985	0.1169	0.623985
TMEM106B	2	2	-100	1	0.615366	0.697978	-0.0226958	0.329636	-0.30694	0.329636
YWHAB	26	11	-3.81249	0.363382	0.156724	0.637264	0.62301	-0.31846	-0.304551	0.62301
GAMT	3	2	3.26223	0.503329	0.526203	0.592209	-0.622653	0.34573	0.276922	0.622653
PYGB	49	33	9.22789	0.148918	0.000343181	0.125166	0.610878	0.0117641	-0.622642	0.622642
EIF2C3	6	4	-14.5748	0.351833	0.531028	0.516737	0.445661	0.17698	-0.622641	0.622641
TXNL4A	2	2	-8.70659	0.121114	0.156041	0.237918	-0.622599	0.400985	0.221614	0.622599
NEK7	3	3	-100	1	0.635188	0.339332	-0.23884	0.328984	-0.0901442	0.328984
NCOA7	2	2	-100	1	0.493398	0.70598	0.0250885	0.328737	-0.353825	0.353825
ANXA11	23	8	-1.48487	0.104993	0.00776795	0.1111	-0.210792	0.621847	-0.411055	0.621847
FAM65A	2	2	-6.67998	0.328595	0.484855	0.334066	0.434978	0.185689	-0.620667	0.620667
TAF9	4	2	-3.48057	0.328897	0.458232	0.477308	0.117044	-0.620415	0.503372	0.620415
LYPLA1	7	6	-6.15467	0.21447	0.118739	0.597767	-0.146415	0.619823	-0.473408	0.619823
TMEM194A	2	2	-1.73052	0.357814	0.458232	0.524625	-0.0217126	0.619201	-0.597489	0.619201
TUBB8	11	4	-7.82568	0.0627627	0.0164456	0.169923	0.273021	0.346178	-0.619199	0.619199
HSP90AA4P	5	3	-2.17808	0.0673169	0.0589946	0.105518	-0.0415694	-0.577136	0.618705	0.618705
GDI1	29	7	5.35087	0.12004	0.0478025	0.383408	-0.618655	0.436293	0.182362	0.618655
GALM	2	2	-8.96262	0.337237	0.369172	0.373607	0.578609	0.0397264	-0.618335	0.618335
RAI1	2	2	-100	1	0.477188	0.603757	-0.23895	0.325881	-0.0869315	0.325881
VPS11	4	2	-100	1	0.540771	0.455199	-0.1117	0.325752	-0.214052	0.325752
NAPRT1	15	11	8.2863	0.285747	0.025187	0.237918	0.400475	0.217185	-0.61766	0.61766
NFYC	2	2	-5.20205	0.263807	0.433835	0.339332	0.106999	0.51014	-0.617138	0.617138
PHPT1	6	4	-7.17506	0.216336	0.141659	0.328544	-0.616915	0.397741	0.219174	0.616915
LIMCH1	8	5	-12.7182	0.245786	0.017115	0.617945	-0.616857	0.136893	0.479964	0.616857
HSP90B1	60	30	5.32899	0.0672431	2.48277e-06	0.274528	0.616853	-0.548603	-0.0682498	0.616853
PIP4K2C	12	7	1.3133	0.151829	0.0247117	0.596776	-0.616561	0.441484	0.175078	0.616561
APOA1BP	9	5	12.8421	0.114306	0.0082771	0.111469	-0.394246	0.616409	-0.222163	0.616409
RAP2B	8	3	3.28238	0.167319	0.264336	0.329178	-0.224404	0.616287	-0.391883	0.616287
RAP1GDS1	11	8	-3.50241	0.0700229	0.0607261	0.194922	-0.453766	-0.162145	0.615911	0.615911
LONP2	2	2	-8.05933	0.190986	0.413783	0.227666	-0.505036	-0.110836	0.615872	0.615872
SCCPDH	8	4	-3.27025	0.258614	0.374198	0.078903	-0.61587	0.467487	0.148383	0.61587
ERLIN2	16	8	5.56595	0.146162	0.0258509	0.27227	-0.262827	-0.352891	0.615718	0.615718
PSMB4	8	3	-96.1598	1	0.135751	0.342419	0.0039117	0.321648	-0.32556	0.32556
ORC2	3	2	-100	1	0.649359	0.615575	-0.332327	0.320869	0.0114578	0.332327
MRPL41	4	2	-100	1	0.603615	0.356655	-0.188993	0.320709	-0.131716	0.320709
FLG2	7	6	-2.42075	0.39772	0.486357	0.441236	-0.194511	0.615627	-0.421116	0.615627
CD81	4	3	-0.643813	0.12926	0.47681	0.333058	-0.218524	0.615588	-0.397065	0.615588
SDR16C5	7	6	2.73334	0.578825	0.682687	0.611574	0.382345	-0.615493	0.233148	0.615493
ADD1	8	5	1.94669	0.0878824	0.00902984	0.11003	0.174915	0.440541	-0.615456	0.615456
MCM3	30	12	0.685299	0.144464	0.396965	0.117333	0.614953	-0.58283	-0.0321222	0.614953	MCM3
DROSHA	2	2	-100	1	0.586386	0.598292	-0.583403	0.319488	0.263915	0.583403
COTL1	10	7	3.41857	0.124134	0.169866	0.226783	0.443994	0.170316	-0.61431	0.61431
PCIF1	5	2	-8.74195	0.176482	0.437689	0.449698	-0.209608	0.613622	-0.404014	0.613622
SLC27A3	8	4	-10.0784	0.347677	0.0715441	0.477308	-0.613443	0.541339	0.0721042	0.613443
MCM6	28	15	-3.1913	0.0973566	0.000203927	0.0752065	0.613185	-0.560843	-0.0523423	0.613185
MAGP2;MFAP5	3	3	-5.27607	0.333432	0.680625	0.433885	0.0550682	0.558028	-0.613097	0.613097
ABHD11	13	9	7.22492	0.160875	0.169975	0.197796	-0.464516	-0.148478	0.612994	0.612994
NAGLU	8	5	-0.517932	0.283289	0.0571378	0.330934	-0.61299	0.394333	0.218657	0.61299
SEP15	3	2	-100	1	0.481472	0.589027	-0.205971	0.317354	-0.111383	0.317354
PSME4	13	6	-4.36345	0.269332	0.536505	0.231203	0.259346	-0.612827	0.353481	0.612827
HDDC3	4	4	1.1485	0.298356	0.437225	0.401284	-0.611479	0.374797	0.236682	0.611479
SLC9A3R1	28	16	10.2601	0.320047	0.144936	0.381612	-0.611033	0.0867819	0.524251	0.611033
CLK1	3	2	-100	1	0.604021	0.725211	-0.471179	0.315882	0.155298	0.471179
B3GAT3	5	2	2.54678	0.264164	0.317774	0.422302	-0.131706	-0.479012	0.610718	0.610718
HLA-DQB1	6	3	-4.58528	0.516951	0.498839	0.479776	0.262471	0.348079	-0.610551	0.610551
UBE3B	4	3	-7.32823	0.328595	0.458232	0.690883	-0.610357	0.143781	0.466576	0.610357
TNS1	13	8	-5.71133	0.402031	0.149357	0.613809	-0.539155	0.610318	-0.0711625	0.610318
PLIN2	4	4	-1.57529	0.489149	0.245783	0.353879	0.559178	-0.610191	0.051013	0.610191
RBP1	5	5	4.28488	0.387587	0.535643	0.428248	0.609593	-0.166024	-0.44357	0.609593
CTSH	2	2	-6.17627	0.324939	0.113042	0.274528	-0.262631	0.609536	-0.346905	0.609536
SYNE1	4	3	-100	1	0.336631	0.690181	-0.12299	0.314484	-0.191493	0.314484
DIDO1	10	5	-8.80162	0.15469	0.252545	0.54256	-0.60864	0.00923203	0.599408	0.60864
EPS8	6	5	-7.90134	0.109155	0.201935	0.474964	-0.203553	0.608547	-0.404994	0.608547
SDF2L1	5	4	-1.15469	0.0665568	0.343906	0.241836	0.475123	-0.6081	0.132977	0.6081
DNAJC1	3	3	-0.787268	0.403993	0.413269	0.37754	-0.417687	-0.189988	0.607674	0.607674
LZIC	4	3	-5.94528	0.138786	0.31639	0.21952	0.325613	-0.607641	0.282028	0.607641
COMP	10	7	4.80992	0.379388	0.625482	0.703383	-0.606466	0.381629	0.224836	0.606466
SLC7A6	2	2	-141.35	1	0.563096	0.519395	-0.00616299	0.313032	-0.306869	0.313032
WDR77	8	3	-100	1	0.71447	0.143266	-0.187002	0.313001	-0.126	0.313001
EXOSC3	3	3	-6.98802	0.151851	0.237665	0.254656	0.332185	0.274118	-0.606303	0.606303
LMNB2	41	12	4.63089	0.0264892	4.80443e-08	0.0564443	0.0176201	0.588169	-0.605789	0.605789
SULT2B1	5	5	-0.572773	0.393633	0.585366	0.565489	-0.605781	0.387249	0.218531	0.605781
ADH1B	12	9	8.48419	0.458011	0.482818	0.391561	0.0968281	0.508809	-0.605637	0.605637
BRCC3	3	3	-100	1	0.626192	0.477541	-0.357289	0.312457	0.044832	0.357289
C4B	37	23	2.77419	0.133556	0.21785	0.412101	-0.0708845	0.60548	-0.534596	0.60548
PHACTR4	4	3	-100	1	0.655281	0.605849	0.220137	0.311269	-0.531406	0.531406
MRPL24	7	3	-100	1	0.481457	0.635607	-0.515992	0.310883	0.205109	0.515992
SDF2	6	5	-8.18231	0.12914	0.0898814	0.220395	0.390282	-0.605328	0.215046	0.605328
UHRF1	9	5	-9.62167	0.471965	0.595751	0.354151	0.286677	-0.605197	0.31852	0.605197
OTUD7B	5	2	-100	1	0.525358	0.625414	-0.349696	0.310532	0.0391639	0.349696
KIF13B	18	9	3.60743	0.188073	0.0881068	0.18787	-0.585264	0.605051	-0.0197873	0.605051
MAP4K3	2	2	-100	1	0.316968	0.55441	0.41974	0.310154	-0.729893	0.729893
TRIM11	3	3	-100	1	0.272355	0.558196	-0.321155	0.310073	0.0110821	0.321155
PTPLAD1	8	5	-0.351323	0.196233	0.410207	0.176845	-0.604616	0.287569	0.317047	0.604616
CDKN2A	6	5	6.87873	0.371625	0.50867	0.411058	0.604094	-0.381139	-0.222956	0.604094
NUDT4	5	2	-2.75813	0.245367	0.505987	0.286539	-0.603971	0.587284	0.0166873	0.603971
YWHAZ	32	14	4.14218	0.258614	0.235289	0.226475	0.603915	-0.332384	-0.271531	0.603915
GATAD2B	9	5	-1.58945	0.291524	0.414309	0.365602	0.602884	-0.32667	-0.276214	0.602884
TWISTNB	4	3	-100	1	0.540771	0.3702	0.334707	0.309156	-0.643864	0.643864
ERC1	9	4	-100	1	0.508689	0.495109	-0.315394	0.308931	0.0064631	0.315394
SH3D19	3	3	1.70472	0.163069	0.0382761	0.348556	-0.097031	0.602673	-0.505642	0.602673
CD276	5	5	-2.98436	0.195225	0.0727848	0.419872	-0.601785	0.232239	0.369545	0.601785
C14orf142	4	3	-0.910027	0.248704	0.148139	0.438526	-0.601693	0.582232	0.019461	0.601693
TXNL1	14	7	-7.41056	0.243666	0.526485	0.598859	0.601121	-0.263377	-0.337744	0.601121
SYNE3	2	2	1.36307	0.124172	0.394665	0.168855	0.225232	0.375861	-0.601092	0.601092
NIP7	6	4	-100	1	0.342892	0.505388	-0.439655	0.30822	0.131435	0.439655
FCHO2	4	2	-9.24877	0.209757	0.288223	0.253781	0.343455	0.257358	-0.600813	0.600813
STK10	8	4	-5.73437	0.226886	0.258846	0.274094	0.60024	-0.142059	-0.458181	0.60024
CERS2	4	3	-2.90012	0.387416	0.372081	0.223276	-0.600205	0.184956	0.415249	0.600205
HLA-C	23	11	1.80827	0.210797	0.18537	0.465003	0.599801	-0.473503	-0.126298	0.599801
MRPL4	5	3	-100	1	0.551025	0.504481	-0.350159	0.307198	0.0429607	0.350159
CCDC132	6	2	-100	1	0.562101	0.755362	-0.219697	0.306938	-0.0872404	0.306938
TP53I3	6	4	-11.0804	0.318389	0.531409	0.313676	0.599688	-0.148393	-0.451295	0.599688
STAT5B	3	3	-7.29254	0.471965	0.392795	0.22251	0.099583	0.499713	-0.599296	0.599296
TRAPPC4	3	2	-100	1	0.65949	0.467263	-0.362376	0.306646	0.0557293	0.362376
NDUFA11	6	5	-100	1	0.529071	0.658219	-0.265384	0.306499	-0.0411152	0.306499
MYO1F	5	4	-2.05156	0.152191	0.217272	0.374297	0.545852	0.0533781	-0.599231	0.599231
MID1IP1	2	2	-100	1	0.627233	0.536094	-0.247177	0.304977	-0.0577998	0.304977
PLS1	13	5	-5.51734	0.424822	0.609796	0.565489	-0.271729	0.598976	-0.327247	0.598976
CD151	3	2	-39.986	1	0.627233	0.499075	0.136801	0.304767	-0.441567	0.441567
CDC37	22	10	-14.8829	0.290074	0.216406	0.314287	0.598509	-0.407469	-0.19104	0.598509
IL16	3	3	-2.78261	0.438588	0.497085	0.44404	-0.402911	0.598244	-0.195334	0.598244
OSBP2	3	2	-100	1	0.47666	0.677686	-0.302602	0.304606	-0.00200459	0.304606
AHNAK	303	106	11.2834	0.0933112	1.8819e-27	0.283102	-0.320672	0.598179	-0.277508	0.598179
SLC30A7	3	2	-100	1	0.536745	0.428893	-0.633151	0.304481	0.32867	0.633151
EPM2AIP1	7	6	2.07161	0.114306	0.0547138	0.330802	-0.442255	0.597948	-0.155692	0.597948
CTSL1	3	2	-100	1	0.5314	0.429537	0.186243	0.303851	-0.490094	0.490094
DSG2	21	10	3.22766	0.132395	0.0333283	0.226808	0.597529	-0.139356	-0.458173	0.597529
NDUFAF6	2	2	-100	1	0.634525	0.72598	-0.0423685	0.303487	-0.261119	0.303487
SEPT11	16	8	-0.0420606	0.0189273	0.016104	0.181662	-0.0275032	0.597484	-0.569981	0.597484
ATXN10	11	5	-11.055	0.258118	0.497072	0.180742	0.597441	-0.16459	-0.43285	0.597441
SLC5A6	2	2	-8.26944	0.38034	0.499469	0.482454	0.138296	-0.597366	0.45907	0.597366
NUBP1	2	2	-100	1	0.334423	0.434176	-0.204234	0.30188	-0.0976458	0.30188
LRRC16A	12	8	-10.1614	0.083225	0.418258	0.244017	0.597075	-0.475222	-0.121854	0.597075
CADPS2	6	4	-6.60708	0.459545	0.476056	0.716773	-0.596718	0.475751	0.120967	0.596718
MLF2	2	2	-100	1	0.484555	0.362003	-0.607966	0.301122	0.306844	0.607966
SFN	23	16	-3.78698	0.0922168	0.00678633	0.353557	0.596109	-0.0780565	-0.518052	0.596109
ATG9A	5	5	-3.35157	0.133388	0.254655	0.329206	0.596029	-0.36951	-0.22652	0.596029
WWOX	4	2	-100	1	0.38683	0.706407	-0.221727	0.301075	-0.0793487	0.301075
GSTT1	4	4	3.69008	0.480463	0.50867	0.557879	0.595358	-0.247144	-0.348214	0.595358
M6PR	5	4	-48.4976	1	0.363173	0.330896	0.0151863	0.300906	-0.316092	0.316092
DGKA	8	8	-6.66134	0.190986	0.0364198	0.342419	0.26411	0.331069	-0.595179	0.595179
HP1BP3	17	7	1.56531	0.0860616	0.00362669	0.0911939	0.256297	0.338856	-0.595153	0.595153
GRWD1	9	4	-11.9164	0.132642	0.553842	0.213467	0.0601016	0.534278	-0.594379	0.594379
NFKBIA	2	2	-100	1	0.599213	0.753657	-0.195643	0.299788	-0.104145	0.299788
TUBGCP2	13	6	-20.6361	1	0.531837	0.694591	-0.421679	0.29976	0.121918	0.421679
NOL9	7	4	-11.6861	0.491113	0.463522	0.17629	0.428751	0.165565	-0.594316	0.594316
PRKCSH	24	10	-0.519328	0.124693	0.115997	0.181662	0.550869	-0.593874	0.0430048	0.593874
TPBG	6	5	-2.87499	0.164476	0.322118	0.544519	0.209406	0.384174	-0.59358	0.59358
STAG2	13	5	-3.06165	0.167194	0.187968	0.345164	0.593079	-0.156821	-0.436258	0.593079
BRE	5	4	-100	1	0.254655	0.405714	-0.249217	0.298642	-0.0494257	0.298642
NUDT19	8	7	-0.582984	0.10453	0.0550344	0.322618	-0.261338	-0.331477	0.592815	0.592815
FAIM	2	2	-100	1	0.586807	0.665471	0.200275	0.298561	-0.498837	0.498837
PPP2R4	10	8	-1.29606	0.0870732	0.123657	0.517103	-0.505783	0.592505	-0.086722	0.592505
TERF1	2	2	-100	1	0.73008	0.645032	-0.480567	0.297741	0.182826	0.480567
DCTD	3	2	-16.2952	0.518956	0.553842	0.706568	-0.361985	0.591583	-0.229599	0.591583
TK1	4	2	-2.73831	0.531241	0.575525	0.324407	0.534674	-0.591524	0.0568493	0.591524
MAPRE2	6	5	2.4876	0.141218	0.138804	0.316338	0.590528	-0.215428	-0.3751	0.590528
GCA	6	2	10.5278	0.146923	0.118573	0.512232	0.517221	0.0731889	-0.59041	0.59041
RAE1	9	5	-9.67399	0.239283	0.396486	0.632752	0.365373	0.224789	-0.590163	0.590163
ATP2A3	17	8	6.2286	0.357814	0.235673	0.51447	-0.430723	0.590039	-0.159316	0.590039
AURKB	2	2	-100	1	0.566488	0.535018	0.199691	0.294552	-0.494243	0.494243
SH3RF1	2	2	-100	1	0.586386	0.568685	0.0917129	0.29422	-0.385933	0.385933
SERPINB3	10	8	1.1794	0.400108	0.553842	0.612537	-0.23029	0.58978	-0.359491	0.58978
GPC1	3	3	-100	1	0.266102	0.388756	0.177686	0.29397	-0.471656	0.471656
PLXNA1	6	2	-100	1	0.592375	0.339332	-0.0823056	0.293714	-0.211408	0.293714
C3	58	25	-0.725775	0.114306	0.113042	0.226783	0.149581	0.440093	-0.589674	0.589674
HRAS	6	2	-100	1	0.556198	0.416523	-0.0260242	0.293254	-0.26723	0.293254
TFAP2A	4	4	-8.87714	0.210797	0.50303	0.346743	-0.589646	0.0700537	0.519593	0.589646
RBM12	16	6	-32.3254	1	0.528278	0.457346	0.427965	0.292549	-0.720513	0.720513
PPP2CA	15	11	-12.0413	0.00664116	0.00318124	0.0399268	-0.245066	0.589052	-0.343987	0.589052
SPECC1L	5	3	-13.1754	0.449683	0.47137	0.578362	0.40771	-0.588743	0.181033	0.588743
ALDH16A1	7	5	-149.546	1	0.204896	0.225818	-0.103338	0.291868	-0.18853	0.291868
SHMT2	24	8	0.586142	0.0189273	0.000361938	0.0752065	0.197741	-0.588675	0.390934	0.588675
WDR48	7	5	-12.3241	0.272172	0.256835	0.658252	0.00530578	0.582693	-0.587999	0.587999
LRBA	40	25	3.57166	0.1417	0.00754728	0.329178	-0.56851	0.58796	-0.0194502	0.58796
ARFRP1	3	3	-100	1	0.204766	0.517103	-0.138204	0.290408	-0.152203	0.290408
TXNDC9	6	2	-100	1	0.567181	0.645032	-0.0930112	0.290283	-0.197272	0.290283
EEF1D	24	7	-4.64107	0.0298852	0.000758104	0.145323	0.587864	-0.515654	-0.0722101	0.587864
ANKS1A	3	2	-100	1	0.455245	0.601373	-0.327993	0.289175	0.0388181	0.327993
POSTN	47	31	5.24355	0.132395	0.00718889	0.227666	-0.301656	0.587857	-0.286201	0.587857
DENND1A	2	2	-100	1	0.572488	0.582589	-0.149418	0.288587	-0.139169	0.288587
AP3M2	4	3	-146.536	1	0.570127	0.360354	-0.243508	0.288442	-0.0449346	0.288442
RNASEH2B	3	2	-100	1	0.526732	0.370061	-0.0114938	0.287912	-0.276418	0.287912
PLK1	5	2	-100	1	0.65328	0.445569	-0.310654	0.287601	0.0230535	0.310654
PNP	19	14	1.27562	0.0541798	0.0189043	0.112217	0.587838	-0.09215	-0.495688	0.587838	PNP
KRT9	37	21	4.08653	0.218273	0.329507	0.391452	0.0262977	0.561415	-0.587713	0.587713
VAPB	10	4	6.76914	0.0673169	0.00310026	0.111469	-0.49761	-0.0893552	0.586966	0.586966
ABHD5	3	2	-11.2036	0.363382	0.458483	0.651333	-0.479805	0.586955	-0.10715	0.586955
EMC7	4	3	-100	1	0.435674	0.30676	0.0491323	0.287279	-0.336411	0.336411
CD9	5	4	1.14276	0.235732	0.331368	0.280301	-0.247119	0.58682	-0.339702	0.58682
AKT2	7	5	-100	1	0.42177	0.290664	-0.473302	0.28674	0.186561	0.473302
POLD1	8	6	-2.76327	0.097617	0.0278626	0.341131	0.586688	-0.346121	-0.240567	0.586688
KRT72	9	4	-6.13946	0.390279	0.497277	0.645032	-0.246262	-0.340027	0.586289	0.586289
MGMT	5	3	-3.3372	0.482564	0.578856	0.635846	-0.284314	0.584969	-0.300655	0.584969
DTX3L	6	5	3.04161	0.299927	0.154022	0.429065	-0.399386	-0.184881	0.584267	0.584267
PFAS	14	6	2.75196	0.0809895	0.0615408	0.0298534	0.0524478	0.531325	-0.583773	0.583773
NMT1	8	7	-5.4183	0.134331	0.512499	0.291566	0.123827	0.459892	-0.583719	0.583719
PDK3	3	2	-2.60956	0.518956	0.550655	0.741128	0.583416	-0.390878	-0.192538	0.583416
GNPTG	2	2	-100	1	0.639943	0.629646	-0.103376	0.285252	-0.181876	0.285252
MRPS18B	4	2	-100	1	0.667023	0.344288	-0.874748	0.285214	0.589534	0.874748
ARHGEF37	2	2	-3.62756	0.365002	0.288254	0.5695	-0.0967584	0.583067	-0.486309	0.583067
AGXT2L2	3	2	-100	1	0.524421	0.431731	0.312391	0.284615	-0.597006	0.597006
WDR6	4	2	-10.8383	0.562904	0.567297	0.483525	-0.58291	0.0562385	0.526672	0.58291
PLIN1	17	16	12.7153	0.544981	0.672444	0.370061	0.204279	0.378529	-0.582808	0.582808
RAB3A	5	4	-6.07513	0.182846	0.344126	0.194922	-0.582505	0.372775	0.20973	0.582505
PKP2	10	7	0.442824	0.204046	0.113677	0.381394	0.582442	-0.0162465	-0.566195	0.582442
MTMR10	2	2	-100	1	0.518073	0.57682	-0.399982	0.283694	0.116288	0.399982
PURA	7	5	3.78024	0.12004	0.0201327	0.105518	0.0960838	0.486287	-0.582371	0.582371
ORC4	3	2	-100	1	0.432505	0.376155	0.311322	0.283571	-0.594893	0.594893
KRAS	4	2	-100	1	0.270195	0.588361	-0.19006	0.283497	-0.0934371	0.283497
DNAJA1	17	9	-6.9786	0.0656851	0.039159	0.096375	-0.135791	-0.4465	0.582291	0.582291	DNAJA1
CHCHD6	2	2	-100	1	0.225181	0.273114	-0.810681	0.283386	0.527295	0.810681
ADAM9	4	3	-1.85736	0.456863	0.432556	0.520403	0.224191	-0.582226	0.358035	0.582226
MXRA7	6	4	1.90592	0.276268	0.511313	0.267303	-0.227112	0.581891	-0.35478	0.581891
TMX1	10	4	-3.12879	0.364366	0.235673	0.418066	0.581377	-0.443688	-0.137689	0.581377
SH3GLB2	11	5	-2.80761	0.0900272	0.163668	0.326703	-0.496687	0.580858	-0.0841712	0.580858
APLP2	5	3	-6.76545	0.484778	0.343297	0.311212	0.23927	-0.580675	0.341405	0.580675
ICT1	3	3	-7.01863	0.470896	0.356282	0.498498	-0.0865015	-0.493365	0.579866	0.579866
ARFGEF2	14	6	-7.55122	0.133556	0.448861	0.596776	-0.547083	0.579761	-0.0326786	0.579761
ABHD10	7	4	-100	1	0.653453	0.466314	-0.132912	0.281557	-0.148644	0.281557
MPP1	2	2	-100	1	0.470802	0.449381	1.04556	0.281149	-1.32671	1.32671
BLVRA	11	6	1.52887	0.122514	0.0383842	0.370061	-0.579466	0.258509	0.320956	0.579466
SH3BGRL3	6	4	7.80866	0.2079	0.25802	0.294026	0.249811	0.32864	-0.57845	0.57845
TRIM29	16	9	-13.3603	0.392896	0.647061	0.349485	0.578142	-0.312771	-0.265371	0.578142
PMPCA	12	9	-1.38412	0.0733772	0.0333283	0.105518	-0.392861	-0.185262	0.578123	0.578123
UBA5	9	5	-139.546	1	0.210791	0.370061	-0.0460407	0.28011	-0.234069	0.28011
PEF1	2	2	-100	1	0.523886	0.685365	-0.00510601	0.279784	-0.274678	0.279784
MFN1	6	4	-16.2707	0.304362	0.21708	0.353557	0.577037	-0.485469	-0.0915679	0.577037
COASY	11	8	-0.34081	0.193925	0.113042	0.500787	-0.312509	0.576922	-0.264412	0.576922
ACAP2	8	4	-100	1	0.570984	0.530068	-0.0854037	0.279714	-0.19431	0.279714
RPS6	15	8	-100	1	0.634525	0.598843	0.0119962	0.279557	-0.291554	0.291554
ACYP2	2	2	-23.7195	1	0.511313	0.362003	0.135896	0.278676	-0.414572	0.414572
RTKN	7	4	-3.1362	0.285237	0.495692	0.226475	0.576908	-0.342172	-0.234735	0.576908
RAB22A	6	3	-100	1	0.44877	0.469393	0.082181	0.278225	-0.360406	0.360406
PHF2	4	2	-11.7402	0.541416	0.47137	0.681735	0.37295	-0.576137	0.203186	0.576137
ADAM17	4	2	-100	1	0.572665	0.382411	-0.30936	0.277798	0.0315625	0.30936
RDH10	2	2	-1.35088	0.526295	0.57501	0.65217	0.30381	-0.575861	0.272051	0.575861
EHD4	20	10	-2.37694	0.0396069	0.0118632	0.30962	0.0873806	0.488419	-0.575799	0.575799
ERGIC1	11	7	8.65705	0.222788	0.0330484	0.394989	-0.435827	-0.139933	0.57576	0.57576
PPP2R2A	14	9	0.33956	0.106573	0.0612104	0.148293	-0.280773	0.575717	-0.294944	0.575717
ERCC4	3	3	-3.08404	0.282542	0.398551	0.38488	-0.185466	-0.390206	0.575673	0.575673
PPP2R5D	11	4	-100	1	0.47875	0.599444	-0.230061	0.276422	-0.0463615	0.276422
P4HTM	2	2	-100	1	0.346061	0.677686	-0.161024	0.276169	-0.115146	0.276169
WIPF2	2	2	2.16607	0.404681	0.614605	0.390499	-0.527616	0.575383	-0.0477668	0.575383
ROCK1	11	5	-10.5541	0.0627627	0.113677	0.205457	0.394824	0.180381	-0.575205	0.575205
MICU2	5	3	-100	1	0.56747	0.657214	-0.048048	0.27577	-0.227722	0.27577
HN1L	7	6	0.175157	0.181603	0.344232	0.536134	-0.574876	0.418301	0.156575	0.574876
KCTD7;RABGEF1	7	3	-8.13051	0.420103	0.539835	0.273269	0.574758	-0.15544	-0.419317	0.574758
CLN5	3	2	-5.90821	0.418256	0.33369	0.252254	-0.574502	0.525814	0.0486879	0.574502
SMYD3	3	2	-100	1	0.508689	0.617945	-0.0659784	0.275296	-0.209318	0.275296
ADH1C	7	7	6.12778	0.404985	0.491192	0.502275	0.0565045	0.51751	-0.574015	0.574015
VAMP2	5	4	-1.7631	0.109155	0.150023	0.333058	-0.175757	0.573683	-0.397925	0.573683
CLDN3	4	3	-1.25498	0.235732	0.278401	0.323982	0.362718	-0.573301	0.210583	0.573301
PALLD	25	17	6.36543	0.305218	0.354937	0.308485	-0.573161	0.251571	0.321589	0.573161
ARHGEF18	3	3	-100	1	0.0227868	0.137013	0.367935	0.274512	-0.642447	0.642447
RRAS	5	4	9.10194	0.216336	0.142835	0.525575	-0.117885	0.572615	-0.45473	0.572615
BLVRB	10	8	9.2971	0.228284	0.0710049	0.274528	-0.108513	0.57224	-0.463727	0.57224
SAV1	4	2	-16.7959	0.378047	0.550946	0.215712	0.571661	-0.0489925	-0.522668	0.571661
GTF2I	26	10	-3.52175	0.0886413	0.105797	0.339332	0.571637	-0.153059	-0.418577	0.571637
BSG	8	5	-3.74129	0.201585	0.30902	0.255992	0.571203	-0.528975	-0.0422277	0.571203
GNA13	12	7	-5.92645	0.196702	0.0493258	0.222593	-0.235924	0.570612	-0.334688	0.570612
DCTN1	30	22	-25.3478	1	0.638786	0.376688	-0.143273	0.273279	-0.130006	0.273279
SCYL1	18	13	-0.817738	0.0418393	0.030182	0.089097	0.0207519	-0.570376	0.549624	0.570376	SCYL1
HSPA14	8	4	-4.41545	0.228284	0.29144	0.556289	0.210945	-0.570301	0.359356	0.570301
PSMA5	12	6	0.317316	0.124134	0.321274	0.596776	-0.206368	0.569904	-0.363536	0.569904
PEBP1	12	9	3.691	0.142971	0.0407398	0.152833	-0.449019	0.569804	-0.120785	0.569804
PRCP	6	5	3.39033	0.173904	0.200752	0.33301	-0.307868	0.569506	-0.261637	0.569506
RHBDF1	2	2	-100	1	0.519132	0.676861	0.0914514	0.272147	-0.363598	0.363598
HPCAL1	4	2	-100	1	0.450859	0.740327	0.0869657	0.272131	-0.359097	0.359097
GDAP1	4	3	-2.81423	0.38953	0.230693	0.605065	-0.457319	0.569337	-0.112018	0.569337
FOCAD	2	2	-11.992	0.161677	0.486357	0.229444	-0.239365	-0.329952	0.569317	0.569317
GGACT	4	3	-8.29464	0.248259	0.637836	0.230261	-0.0737253	0.569271	-0.495545	0.569271
C12orf10	9	5	0.953817	0.084459	0.0162084	0.185677	-0.532179	0.569238	-0.0370587	0.569238	C12orf10
YES1	7	3	-100	1	0.457493	0.514805	0.147539	0.270272	-0.417811	0.417811
HLA-B	25	12	2.42663	0.197269	0.320338	0.243931	0.569059	-0.540758	-0.0283008	0.569059
PTPMT1	2	2	-60.4928	1	0.495692	0.38492	0.0384418	0.269969	-0.308411	0.308411
ZFPL1	7	5	-97.5373	1	0.634651	0.717475	-0.317224	0.269906	0.0473182	0.317224
AGA	3	2	7.14013	0.486202	0.514375	0.577284	-0.433393	0.568988	-0.135595	0.568988
COMT	18	11	-0.887803	0.108421	9.46547e-06	0.197096	-0.504448	-0.063885	0.568333	0.568333
ITPR2	10	7	-4.9268	0.192586	0.25416	0.102895	0.26884	0.299292	-0.568132	0.568132
AP1S1	6	5	-8.98487	0.0665568	0.0301702	0.110483	-0.567909	0.166383	0.401526	0.567909
RAB12	7	7	-3.8577	0.248704	0.147569	0.380164	0.567852	-0.200517	-0.367335	0.567852
SLC25A1	8	5	1.45773	0.22609	0.179622	0.573082	-0.339779	-0.22798	0.567758	0.567758
RAB23	4	3	-10.5162	0.3916	0.565494	0.456153	0.567672	-0.367018	-0.200654	0.567672
MRPL52	2	2	-100	1	0.525418	0.600037	0.14612	0.268588	-0.414708	0.414708
GNB4	7	2	-100	1	0.206942	0.117333	-0.354519	0.268575	0.0859434	0.354519
HYOU1	42	24	11.5968	0.161517	0.00718889	0.194922	0.322835	-0.567664	0.244829	0.567664
EPS15L1	15	13	-4.7368	0.122514	0.0483469	0.118605	-0.183915	0.567512	-0.383597	0.567512
RETSAT	10	10	10.3091	0.424822	0.473729	0.463124	-0.155117	0.567471	-0.412354	0.567471
PBRM1	18	11	-100	1	0.479842	0.714631	-0.122304	0.267651	-0.145346	0.267651
NOB1	4	3	-22.6925	1	0.639888	0.539606	0.156179	0.267639	-0.423819	0.423819
PMS2	2	2	-100	1	0.546224	0.702487	-0.0628027	0.267443	-0.204641	0.267443
DNAJC7	19	12	-8.3329	0.411676	0.506976	0.625414	0.567411	-0.283243	-0.284168	0.567411
OXR1	6	5	-3.08663	0.2385	0.481457	0.234581	0.56728	-0.265241	-0.302039	0.56728
TGFB1I1	2	2	-2.91068	0.603379	0.497085	0.603757	-0.375556	-0.191635	0.56719	0.56719
MCM2	27	12	-3.44002	0.193925	0.00968393	0.213467	0.566651	-0.534507	-0.0321439	0.566651
C2orf43	2	2	-13.7972	0.517559	0.520469	0.640998	-0.334613	-0.231949	0.566562	0.566562
MED14	4	2	-100	1	0.502946	0.501992	-0.478141	0.266856	0.211284	0.478141
PTK2B	4	3	-1.90143	0.345143	0.28934	0.625414	0.566553	-0.0524637	-0.514089	0.566553
SERPINB9	7	5	-3.71188	0.345487	0.664132	0.206725	-0.111101	0.566109	-0.455008	0.566109
DAB2IP	4	3	-4.74004	0.390279	0.623775	0.457063	0.565792	-0.254328	-0.311463	0.565792
SDAD1	3	3	-5.79236	0.52054	0.432816	0.533808	-0.111236	0.565717	-0.454482	0.565717
USP24	12	6	-0.860585	0.0264892	0.0646012	0.188221	0.565625	-0.285782	-0.279843	0.565625
PHF3	7	3	-8.8377	0.345143	0.531415	0.630439	0.118963	0.445952	-0.564915	0.564915
STUB1	12	6	-7.71236	0.198397	0.269806	0.287499	-0.564871	0.429309	0.135561	0.564871
VPS36	6	3	-14.4333	0.264164	0.0515259	0.387524	0.400699	0.164108	-0.564806	0.564806
CTNNB1	28	12	5.36954	0.0831031	0.00827384	0.181662	0.564724	-0.421598	-0.143126	0.564724
ANXA7	16	8	-5.09569	0.0787239	0.0256835	0.0259342	0.132293	0.432424	-0.564716	0.564716
CHDH	6	5	3.01723	0.356468	0.380276	0.23892	-0.0178259	0.564586	-0.54676	0.564586
ZMYM2	4	2	7.38909	0.611376	0.597211	0.463336	-0.390759	-0.173812	0.564571	0.564571
MCCC1	23	12	4.01179	0.285493	0.346314	0.277878	0.564498	-0.388135	-0.176363	0.564498
EPB41L3	4	3	-110.01	1	0.480378	0.703848	-0.478167	0.264553	0.213614	0.478167
SMARCAD1	6	4	-7.96089	0.244717	0.53092	0.220267	-0.549185	0.564393	-0.0152082	0.564393
FUCA1	3	3	5.08277	0.41899	0.604598	0.323423	-0.176155	0.563884	-0.387729	0.563884
LTBP1	4	3	-0.460754	0.420103	0.464366	0.254665	-0.56388	0.18945	0.37443	0.56388
THBS1	39	33	15.5069	0.442491	0.27568	0.534274	0.226478	-0.563857	0.337378	0.563857
GALK1	12	10	-3.41779	0.0665568	0.016225	0.176845	0.202041	0.361788	-0.563829	0.563829
CC2D1B	5	2	-100	1	0.311035	0.489781	-0.609765	0.263107	0.346659	0.609765
MMP14	2	2	-100	1	0.597454	0.612025	0.0394229	0.262626	-0.302049	0.302049
CTCF	3	2	-100	1	0.358829	0.220602	1.04571	0.262426	-1.30814	1.30814
KCTD3	3	2	-100	1	0.383112	0.632897	-0.790642	0.262261	0.528381	0.790642
LCN2	5	4	-2.83447	0.550816	0.583931	0.672838	-0.514256	0.563484	-0.0492275	0.563484
TPM1	45	22	4.65498	0.277807	0.502913	0.477541	-0.563272	0.513668	0.0496038	0.563272
PGM3	14	7	-6.37584	0.12914	0.214402	0.445524	0.113793	-0.563001	0.449207	0.563001
SUN2	14	10	5.16716	0.100243	0.011086	0.318206	0.562753	-0.183664	-0.379089	0.562753
GCSH	2	2	-4.75679	0.270228	0.463479	0.329253	-0.177889	0.562582	-0.384694	0.562582
STK38L	4	2	-87.0942	1	0.3781	0.495109	0.163365	0.261063	-0.424427	0.424427
STX8	2	2	-100	1	0.197218	0.192008	0.195203	0.261046	-0.456249	0.456249
SMARCA2	22	12	-3.975	0.12004	0.0597763	0.31594	0.26729	0.294784	-0.562074	0.562074
NELFB	10	6	-8.08878	0.167406	0.202255	0.329178	-0.437401	0.561903	-0.124502	0.561903
CYB5B	8	6	-4.60273	0.244096	0.239768	0.279145	0.561718	-0.261623	-0.300094	0.561718
OTUD4	3	3	-100	1	0.630206	0.673431	-0.0288125	0.259858	-0.231045	0.259858
RHOT2	9	5	-7.38507	0.169347	0.124482	0.34379	-0.561699	0.181662	0.380038	0.561699
DMXL1	5	2	-13.3091	0.332586	0.396899	0.286898	0.194915	0.366526	-0.56144	0.56144
RINT1	2	2	-100	1	0.2545	0.226475	0.266825	0.259098	-0.525922	0.525922
ADH5	14	7	1.51331	0.190986	0.00473555	0.222593	-0.404959	0.561372	-0.156413	0.561372
TBXAS1	2	2	-100	1	0.611655	0.680329	-0.165375	0.258518	-0.0931436	0.258518
SURF4	6	4	-0.878943	0.0399628	0.0215375	0.0631541	-0.164781	-0.396276	0.561057	0.561057	SURF4
LSM6	4	3	-0.469453	0.226886	0.28521	0.577754	0.560377	-0.0841938	-0.476183	0.560377
RECQL5	2	2	-100	1	0.567297	0.54352	0.143563	0.258032	-0.401594	0.401594
EIF5A2	8	7	-58.7601	1	0.163514	0.477308	0.0710296	0.25742	-0.32845	0.32845
C9orf78	9	6	-19.305	0.207481	0.362236	0.195203	0.362515	-0.560165	0.19765	0.560165
PTGES3	7	3	-23.98	1	0.491114	0.405794	-0.320606	0.257034	0.0635721	0.320606
DTNB	4	2	-15.7967	0.407104	0.449371	0.477308	0.234771	0.325339	-0.56011	0.56011
DIAPH1	32	14	-14.4946	0.0870732	0.0406428	0.114023	0.56002	-0.197489	-0.362531	0.56002
CA1	10	7	6.27945	0.412906	0.414309	0.263973	0.351105	0.208871	-0.559975	0.559975
GNG12	5	4	3.51921	0.138786	0.0310211	0.297667	-0.197882	0.559749	-0.361867	0.559749
PEA15	10	7	-5.87777	0.159089	0.282032	0.286539	0.0132614	0.546054	-0.559316	0.559316
SCPEP1	8	6	8.58982	0.314666	0.348744	0.493663	0.55923	-0.00891695	-0.550313	0.55923
PPP1R21	2	2	-100	1	0.305375	0.248017	0.147988	0.255773	-0.403761	0.403761
SORT1	6	4	-3.81451	0.288213	0.0754467	0.118605	0.135149	0.42401	-0.559159	0.559159
NPC2	6	6	6.78971	0.365633	0.200957	0.578607	0.361682	0.197382	-0.559065	0.559065
CHUK	4	3	-100	1	0.582497	0.622263	-0.132228	0.25528	-0.123052	0.25528
DNAJC10	6	5	-0.464816	0.12004	0.00776795	0.278997	-0.283055	-0.275814	0.558869	0.558869
SLC25A15	3	3	-100	1	0.511628	0.643174	0.0800086	0.254568	-0.334576	0.334576
RRP8	2	2	-100	1	0.715354	0.686235	-0.162618	0.25456	-0.0919414	0.25456
GALNT1	2	2	-100	1	0.3781	0.226475	0.615155	0.254478	-0.869633	0.869633
HGS	10	5	-100	1	0.375307	0.747253	-0.191192	0.254469	-0.0632774	0.254469
C3orf37	6	3	-100	1	0.55091	0.741511	-0.165246	0.253632	-0.088386	0.253632
PARD3	4	2	-100	1	0.546572	0.719595	-0.0291649	0.253597	-0.224432	0.253597
NENF	6	5	0.0859634	0.273553	0.323938	0.481056	-0.558786	0.431643	0.127143	0.558786
FAM114A2	7	4	-100	1	0.595989	0.501992	-0.0739128	0.252966	-0.179053	0.252966
VHL	2	2	-100	1	0.669784	0.665665	-0.152259	0.252869	-0.10061	0.252869
POLE	4	3	-9.01754	0.582462	0.327166	0.51447	-0.146555	-0.412219	0.558774	0.558774
EXOC5	6	3	-68.5367	1	0.332902	0.590275	-0.312218	0.252567	0.0596516	0.312218
TGM3	3	3	-7.56145	0.641643	0.380276	0.7457	-0.024642	-0.533985	0.558627	0.558627
NF1	4	2	3.57824	0.361364	0.313369	0.370105	-0.338918	0.558595	-0.219677	0.558595
SFXN2	5	4	3.10571	0.451257	0.369545	0.353582	-0.558346	0.335694	0.222652	0.558346
LGALS8	6	6	4.22302	0.245786	0.556198	0.405714	-0.558259	0.0678519	0.490407	0.558259
FABP4	7	7	6.37373	0.426096	0.510248	0.555243	0.0866335	0.471606	-0.55824	0.55824
SCARB2	8	8	8.33806	0.2252	0.0458273	0.255992	-0.557705	0.337716	0.219989	0.557705
EHBP1	7	5	-8.8291	0.10453	0.0047518	0.342756	0.0589018	0.497069	-0.555971	0.555971
ABI1	11	8	-100	1	0.0961369	0.475039	0.0747306	0.249122	-0.323852	0.323852
BZW2	13	7	-7.09136	0.191315	0.0860573	0.272679	-0.5559	0.103044	0.452857	0.5559
IGHG2	12	8	-5.92622	0.349705	0.492848	0.511724	-0.244739	0.555632	-0.310893	0.555632
TAB1	4	2	-14.734	0.620821	0.656168	0.37475	0.5556	-0.247286	-0.308314	0.5556
GTPBP1	4	4	-6.69088	0.0608196	0.159621	0.0482081	0.0609648	-0.555513	0.494548	0.555513
FDXR	24	10	-2.51134	0.185021	0.278401	0.306319	-0.125043	0.555278	-0.430235	0.555278
BCL7C	3	3	-100	1	0.377402	0.443143	0.0827521	0.24752	-0.330272	0.330272
RPS5	16	4	-34.2625	1	0.556985	0.555806	-0.0763994	0.247504	-0.171105	0.247504
ABCD3	14	7	-4.84145	0.187034	0.163382	0.177409	-0.46083	-0.0941121	0.554942	0.554942
PARK7	16	7	7.73972	0.0729966	0.070666	0.121474	-0.100777	0.554594	-0.453817	0.554594
VPS16	8	3	-100	1	0.472503	0.494404	-0.1969	0.247295	-0.0503946	0.247295
COPS4	16	12	-100	1	0.0449881	0.426139	0.0297508	0.246922	-0.276673	0.276673
KIF5B	43	20	-25.6817	1	0.659166	0.491514	-0.211649	0.246914	-0.0352654	0.246914
PGK1	45	21	3.59022	0.109155	0.000424068	0.190031	0.328615	-0.554438	0.225822	0.554438
ACO1	20	12	4.43127	0.197269	0.0548925	0.139456	0.133796	0.420349	-0.554144	0.554144
LAMTOR2	2	2	-100	1	0.557986	0.653584	-0.376309	0.2463	0.130009	0.376309
RAB31	4	3	-0.178894	0.296579	0.294111	0.18787	-0.514774	0.553903	-0.0391293	0.553903
DDX52	5	3	-5.97476	0.300803	0.531201	0.349719	-0.316532	-0.237187	0.553719	0.553719
FLOT1	12	7	-7.87613	0.172346	0.30902	0.254665	-0.470978	-0.0826093	0.553587	0.553587
PRPS1	12	6	1.48733	0.131313	0.0147568	0.258416	0.356853	0.196654	-0.553506	0.553506
IGBP1	8	5	-156.536	1	0.0623469	0.267994	0.598759	0.24571	-0.844469	0.844469
ELMO2	4	3	-100	1	0.468069	0.709352	0.0307574	0.245689	-0.276447	0.276447
CRYZL1	2	2	-100	1	0.487536	0.354729	-0.255272	0.245611	0.00966055	0.255272
MORC2	5	5	-15.3525	0.308347	0.708809	0.577081	-0.118827	-0.434679	0.553506	0.553506
VPS28	5	2	0.95523	0.432205	0.498572	0.55441	-0.490016	-0.0628107	0.552827	0.552827
SRPR	15	11	-22.4631	1	0.522415	0.601582	-0.24726	0.245424	0.00183564	0.24726
PFKM	17	11	-2.21311	0.239387	0.38683	0.329253	-0.55279	0.401451	0.151339	0.55279
RALA	5	2	-8.38109	0.0665568	0.113876	0.295459	-0.552673	0.517477	0.0351964	0.552673
HEATR5A	3	2	-20.8294	1	0.578269	0.594118	-0.216335	0.245028	-0.0286932	0.245028
KIF16B	4	3	-3.51939	0.286764	0.253559	0.479928	-0.552561	0.518691	0.0338704	0.552561
MAGED2	6	4	4.26772	0.363661	0.259442	0.39392	-0.552099	0.381981	0.170117	0.552099
RHBDF2	2	2	-20.5872	1	0.578126	0.690883	0.1115	0.244193	-0.355693	0.355693
MRRF	3	2	-7.09168	0.516143	0.493015	0.643057	0.357911	-0.552089	0.194178	0.552089
H1FX	9	6	-0.954319	0.052579	0.00984699	0.170329	0.29913	0.252711	-0.551841	0.551841
RAB38	2	2	-100	1	0.613537	0.664745	-0.0212345	0.24301	-0.221776	0.24301
CTPS1	18	9	-9.31039	0.206019	0.140747	0.376142	0.426873	-0.551749	0.124876	0.551749
AARS2	8	3	-8.07482	0.0690936	0.00984699	0.206575	0.551455	-0.122311	-0.429144	0.551455
SLC9A3R2	7	7	4.94035	0.214528	0.148139	0.137013	-0.5514	0.456905	0.0944951	0.5514
C9orf142	9	5	3.05226	0.151851	0.0181467	0.14678	-0.550626	0.460903	0.0897231	0.550626
PRKD2	7	6	-6.49471	0.167406	0.498062	0.384241	0.285345	0.265044	-0.550389	0.550389
DNPEP	14	10	0.476814	0.097617	0.0110119	0.378627	-0.427664	0.550115	-0.122451	0.550115
ATG16L1	2	2	-100	1	0.553842	0.624075	-0.142269	0.242316	-0.100047	0.242316
HLA-DRA	6	5	-4.54717	0.258614	0.495243	0.212242	-0.0306241	0.549724	-0.5191	0.549724
ANKFY1	12	6	-4.68539	0.0809895	0.00352557	0.490358	-0.136805	0.549509	-0.412704	0.549509
YTHDC2	4	4	-100	1	0.512499	0.67536	0.664561	0.241423	-0.905985	0.905985
FBXO22	7	5	-6.45854	0.222788	0.498062	0.270978	0.0803219	0.468822	-0.549144	0.549144
ADCY6	3	3	-100	1	0.486357	0.651988	-0.184952	0.240952	-0.0559994	0.240952
NPEPPS	40	20	4.18485	0.141218	0.0483129	0.25154	-0.378379	0.549138	-0.170759	0.549138
LAMC2	28	23	-8.83713	0.243666	0.44402	0.537292	0.549058	-0.0927127	-0.456345	0.549058
SRRM1	7	5	-100	1	0.53092	0.524625	-0.120768	0.240172	-0.119404	0.240172
C19orf43	4	3	-100	1	0.51517	0.335324	0.554335	0.240059	-0.794394	0.794394
COQ5	7	5	-5.34424	0.254954	0.212324	0.607109	-0.548788	0.277329	0.271458	0.548788
ANP32A	14	10	-4.10756	0.138215	0.0828661	0.105518	-0.0778997	0.54838	-0.47048	0.54838
GLUD2	22	10	2.26034	0.105224	0.000113739	0.226475	-0.427962	0.548213	-0.12025	0.548213
ELMO1	4	3	-7.34967	0.196233	0.464863	0.078903	0.352499	0.195696	-0.548195	0.548195
MMTAG2	6	4	-10.1544	0.204226	0.538449	0.231153	0.0800059	-0.548148	0.468142	0.548148
CUTA	4	2	-100	1	0.575309	0.370061	0.161321	0.239108	-0.400429	0.400429
QIL1	5	2	-9.91455	0.26506	0.458901	0.291249	0.232217	0.315727	-0.547944	0.547944
TRIP10	11	6	-4.38845	0.142971	0.124067	0.0911939	0.167185	0.380514	-0.547699	0.547699
ADARB1	2	2	-2.53331	0.282542	0.322562	0.314287	0.546923	-0.219045	-0.327878	0.546923
SLC39A10	3	2	-100	1	0.432816	0.495885	0.502121	0.23844	-0.740561	0.740561
MICU1	2	2	-100	1	0.594001	0.680893	-0.250579	0.238149	0.0124293	0.250579
DCAF5	4	4	-2.34361	0.248259	0.498461	0.192084	-0.531314	-0.0155129	0.546827	0.546827
ATP12A	6	5	0.916414	0.124172	0.0982515	0.0564443	0.54658	-0.238432	-0.308148	0.54658
GLIPR2	5	4	-6.54954	0.0846161	0.0200706	0.162615	0.177861	0.368708	-0.546569	0.546569
SEPT2	18	10	-4.58263	0.00664116	1.18264e-05	0.0298534	-0.213157	0.546134	-0.332977	0.546134
TRMT5	8	4	-14.9768	0.195769	0.192406	0.541543	-0.513644	-0.0323965	0.54604	0.54604
COMMD5	3	2	-100	1	0.596594	0.375661	-0.288081	0.237527	0.0505538	0.288081
KIF22	3	2	-7.02306	0.543253	0.63714	0.531793	0.198708	-0.546035	0.347327	0.546035
PHF5A	6	3	-100	1	0.458232	0.736003	-0.47034	0.237369	0.232971	0.47034
HECTD4	4	2	-100	1	0.152597	0.494344	-0.921636	0.237098	0.684538	0.921636
WEE1	3	3	-2.25654	0.216336	0.201935	0.194922	0.476507	0.069225	-0.545732	0.545732
BASP1	7	6	-1.87296	0.184319	0.050511	0.347609	0.0322188	0.513341	-0.54556	0.54556
STRN4	2	2	-100	1	0.324948	0.361535	-0.430013	0.2365	0.193513	0.430013
SERPINA5	4	2	-7.42465	0.365633	0.553842	0.370581	0.545204	-0.180614	-0.364589	0.545204
FAM105B	6	5	-10.5401	0.152191	0.476248	0.262114	0.544722	-0.526383	-0.0183385	0.544722
CDKN2AIPNL	2	2	-100	1	0.604598	0.624021	0.0751686	0.235154	-0.310322	0.310322
CA8	7	5	-4.24696	0.313911	0.390003	0.374297	-0.298805	0.544634	-0.245829	0.544634
CYP20A1	6	4	-100	1	0.318128	0.54256	-0.292663	0.233922	0.0587413	0.292663
HIST1H2AD	10	3	8.80116	0.109174	0.0145422	0.29678	0.189639	0.354791	-0.54443	0.54443
ELMO3	3	3	-153.525	1	0.458232	0.506855	0.130434	0.233392	-0.363826	0.363826
HIST1H2AG;HIST1H2AH;HIST1H2AJ;HIST2H2AA3;HIST2H2AC	10	3	8.50607	0.114306	0.0145422	0.316787	0.190229	0.354142	-0.544371	0.544371
FAM162A	7	3	-5.0348	0.345143	0.495243	0.687234	0.373549	-0.543897	0.170348	0.543897
CYB5R4	2	2	0.525461	0.248259	0.287758	0.524074	0.525229	-0.543873	0.0186445	0.543873
SYAP1	13	8	-8.28509	0.2117	0.270591	0.212854	-0.3307	-0.212843	0.543543	0.543543
TPD52L1	7	4	-17.2037	0.331963	0.550946	0.29809	0.54328	-0.371485	-0.171795	0.54328
HIST1H2AC	10	3	8.26278	0.108421	0.0145422	0.137013	0.192158	0.35087	-0.543029	0.543029
ARF1	13	8	-2.60371	0.0303833	0.00127133	0.143266	-0.542928	0.0934875	0.44944	0.542928	ARF1
TSNAX	10	4	-24.739	1	0.460819	0.407586	-0.270855	0.232238	0.0386163	0.270855
HNMT	4	3	-4.06642	0.470896	0.383112	0.391561	-0.542718	0.283724	0.258994	0.542718
AGPAT5	4	3	-7.50383	0.169948	0.100768	0.206205	0.542342	-0.16068	-0.381663	0.542342
TDP2	4	4	-8.34089	0.131129	0.309353	0.342419	-0.148369	0.541863	-0.393493	0.541863
LARP4B	5	4	-8.75635	0.178673	0.477992	0.22352	0.541696	-0.458354	-0.0833421	0.541696
DYSF	3	2	-100	1	0.525358	0.543404	0.550726	0.231704	-0.782429	0.782429
HPDL	2	2	-100	1	0.48353	0.634535	-0.342164	0.231543	0.110621	0.342164
MORF4L2	5	2	-100	1	0.525358	0.688181	-0.20319	0.231504	-0.0283135	0.231504
NHP2	4	4	-100	1	0.574829	0.601373	-0.206193	0.2312	-0.0250067	0.2312
ACTR1B	11	5	-100	1	0.253559	0.68084	-0.111402	0.231163	-0.119761	0.231163
MTRF1L	2	2	-18.5189	0.323322	0.449371	0.349485	-0.237403	-0.30421	0.541612	0.541612
TOM1L2	9	7	-7.96183	0.391774	0.586807	0.467957	-0.465997	0.541215	-0.0752172	0.541215
RPE	4	4	-106.348	1	0.458232	0.582121	-0.0464289	0.229629	-0.1832	0.229629
SEPHS2	4	3	-9.81683	0.217865	0.251819	0.207071	-0.540975	0.285498	0.255476	0.540975
ATP2A1	16	13	9.1569	0.333432	0.144936	0.459117	-0.389402	0.540676	-0.151274	0.540676
DPM1	9	4	-100	1	0.223392	0.31596	-0.372546	0.228791	0.143755	0.372546
CHD1L	7	4	-10.6984	0.514304	0.4163	0.69017	0.358494	0.18207	-0.540563	0.540563
RXRB	4	4	-5.98674	0.407104	0.586807	0.689562	0.231157	0.309346	-0.540503	0.540503
GPT2	8	5	-9.55609	0.411676	0.241875	0.370061	0.472859	0.0676274	-0.540487	0.540487
DFFA	8	6	-3.88059	0.155153	0.314967	0.195203	0.345444	0.194913	-0.540357	0.540357
ITGB2	5	4	-1.79545	0.480716	0.368036	0.730779	-0.474508	0.540081	-0.0655734	0.540081
COBL	3	2	-100	1	0.570378	0.631767	-0.452027	0.227636	0.224391	0.452027
TMEM87B	2	2	-100	1	0.650213	0.703752	0.045517	0.227077	-0.272594	0.272594
CLK4	4	2	-100	1	0.481534	0.639812	-0.60452	0.226425	0.378096	0.60452
RPS29	4	4	-100	1	0.541575	0.348556	-0.146893	0.226404	-0.0795105	0.226404
TYSND1	3	3	-100	1	0.536505	0.3702	-0.356074	0.226385	0.129689	0.356074
SSFA2	6	4	3.51362	0.517939	0.432076	0.316455	0.383038	0.156667	-0.539705	0.539705
RAB5C	8	3	-3.14862	0.0665568	0.0468962	0.161602	-0.264992	0.539416	-0.274424	0.539416
RPS6KA1	10	4	-9.18222	0.2385	0.340447	0.605065	0.300106	0.23923	-0.539336	0.539336
HDHD1	2	2	-1.14389	0.333656	0.425581	0.33301	0.122373	0.416479	-0.538852	0.538852
DYNLL2	6	3	-100	1	0.318128	0.701156	0.220182	0.225886	-0.446068	0.446068
GANAB	50	24	11.2262	0.0462646	6.30369e-08	0.356006	0.319411	-0.538799	0.219389	0.538799
SIAE	5	4	2.89441	0.391774	0.547353	0.717475	-0.240588	0.538469	-0.297881	0.538469
BECN1	5	3	-12.0635	0.280285	0.278401	0.398542	-0.294319	0.538396	-0.244077	0.538396
TLN2	20	13	0.777033	0.210797	0.564143	0.14731	0.169542	0.368439	-0.53798	0.53798
GNA14	3	3	0.349849	0.194473	0.252545	0.280144	0.0934968	0.444138	-0.537635	0.537635
CSK	17	6	-5.37583	0.138455	0.00984699	0.424414	0.53752	-0.076285	-0.461235	0.53752
DIAPH2	8	6	-12.803	0.218775	0.210629	0.0911939	0.524027	0.0134676	-0.537495	0.537495
HLA-DRB3	4	3	-11.3989	0.494411	0.619084	0.445849	-0.0796908	0.537439	-0.457748	0.537439
ISOC2	6	4	-9.62479	0.122514	0.166687	0.282194	-0.53731	0.491979	0.0453307	0.53731
AHCTF1	13	5	-6.81099	0.313911	0.432816	0.502158	0.523288	-0.537234	0.0139458	0.537234
PRMT1	18	7	3.87133	0.275302	0.658365	0.214594	-0.28924	0.537075	-0.247835	0.537075
PGM2L1	4	4	-0.618822	0.460262	0.591338	0.478604	0.0561974	-0.537009	0.480811	0.537009
HMGA1	7	5	-0.245484	0.407104	0.540789	0.557661	0.536711	-0.295289	-0.241422	0.536711
UHRF1BP1	2	2	-100	1	0.546224	0.571411	0.120374	0.222956	-0.34333	0.34333
EED	4	4	-7.57195	0.279526	0.417297	0.361535	-0.536603	0.0254952	0.511108	0.536603
ING1	2	2	-100	1	0.600125	0.577081	0.0810249	0.222724	-0.303748	0.303748
TSSC4	2	2	1.06322	0.420306	0.356282	0.675734	-0.536409	0.328736	0.207673	0.536409
VSNL1	5	4	-7.00033	0.332586	0.551758	0.637264	0.466214	0.0699641	-0.536178	0.536178
FAM172A	2	2	-0.737926	0.307307	0.413269	0.388627	-0.443098	0.535926	-0.0928284	0.535926
SETD3	15	7	-24.5465	1	0.497862	0.519557	0.067467	0.221951	-0.289418	0.289418
PRPSAP1	10	7	-0.370021	0.044384	0.0599361	0.212242	0.492998	0.0425763	-0.535575	0.535575
MTPN	6	3	-5.26215	0.290345	0.404066	0.411724	-0.535472	0.431716	0.103757	0.535472
SRSF4	10	7	-100	1	0.0522492	0.490898	-0.457065	0.220966	0.236099	0.457065
MYO9A	2	2	-100	1	0.657505	0.596776	-0.463757	0.220763	0.242994	0.463757
PLXDC2	3	2	-1.43524	0.568834	0.599962	0.538695	0.535287	-0.00661803	-0.528669	0.535287
VIM	77	31	12.4579	0.285237	0.30014	0.30723	-0.469941	0.535118	-0.0651776	0.535118
STRN3	8	6	-100	1	0.166322	0.47326	-0.476763	0.220231	0.256532	0.476763
UNC93B1	3	3	-5.50529	0.326543	0.33809	0.337917	-0.535082	0.0673026	0.467779	0.535082
IAH1	5	3	-5.94339	0.150342	0.0890079	0.30723	-0.535055	0.471966	0.0630889	0.535055
PDK1	6	5	-1.41445	0.14672	0.5138	0.248971	0.446607	-0.535005	0.0883978	0.535005
RPLP1	3	2	-156.536	1	0.62203	0.734584	-0.0347367	0.219594	-0.184857	0.219594
SSRP1	17	12	-7.33061	0.0605006	0.262605	0.213467	0.534817	-0.479793	-0.0550238	0.534817
GIGYF2	19	10	-115.624	1	0.622969	0.584614	-0.176104	0.21889	-0.0427864	0.21889
PTPN23	21	11	-100	1	0.169177	0.33781	-0.41863	0.218723	0.199907	0.41863
GLUD1	30	13	4.2519	0.106573	3.96236e-05	0.181662	-0.387138	0.534805	-0.147667	0.534805
KIAA0391	5	2	-3.42952	0.590524	0.556198	0.672838	-0.490663	-0.0439994	0.534662	0.534662
CORO7;CORO7-PAM16	3	3	0.177318	0.229069	0.251234	0.390499	0.180299	0.354334	-0.534632	0.534632
TMF1	8	3	-1.98803	0.380712	0.563438	0.348556	-0.534272	0.095363	0.438909	0.534272
UBA52	10	5	13.9327	0.417326	0.504027	0.714631	-0.533771	0.309359	0.224412	0.533771
RAB32	4	4	-100	1	0.696384	0.61309	-0.221667	0.217317	0.00435047	0.221667
RPS27A	12	5	13.7589	0.42212	0.504027	0.617945	-0.533391	0.309369	0.224021	0.533391
SERPINC1	17	8	-0.660264	0.263807	0.425798	0.541797	-0.0389351	0.53317	-0.494234	0.53317
NUFIP2	13	5	-4.76993	0.138786	0.36907	0.145836	-0.398764	-0.133961	0.532725	0.532725
HSPA7	8	6	3.78455	0.12319	0.00434489	0.296945	-0.316327	0.532609	-0.216282	0.532609
FBXO3	3	2	-100	1	0.35847	0.410347	-0.255255	0.217216	0.0380389	0.255255
CSNK1D	5	5	-1.49786	0.214211	0.135846	0.339093	-0.532586	0.0759096	0.456676	0.532586
NIPSNAP3A	11	8	-6.42035	0.185528	0.429479	0.246016	-0.152012	0.532267	-0.380255	0.532267
ODR4	9	6	-5.03949	0.218775	0.596652	0.657111	-0.531897	0.39392	0.137977	0.531897
SUCLA2	14	8	0.603238	0.208938	0.539905	0.18787	-0.314021	0.531883	-0.217862	0.531883
CKMT1A	23	10	7.2654	0.479043	0.580196	0.608414	0.112368	-0.531879	0.419512	0.531879
ARL8B	9	3	-100	1	0.326297	0.668191	-0.326143	0.216261	0.109883	0.326143
ILKAP	7	3	-100	1	0.172315	0.489877	0.256792	0.216024	-0.472817	0.472817
FGFR4	2	2	-100	1	0.490792	0.740448	-0.442463	0.216002	0.226461	0.442463
DPP4	4	4	3.67218	0.522266	0.605081	0.68084	-0.450793	0.531385	-0.0805921	0.531385
IST1	8	4	-8.32849	0.2117	0.0476759	0.206725	-0.194325	0.531135	-0.33681	0.531135
DCPS	11	6	0.280987	0.141218	0.0729134	0.262114	0.456541	0.0743839	-0.530925	0.530925
ZHX3	2	2	-11.3508	0.317652	0.432556	0.388756	0.333502	0.196272	-0.529774	0.529774
C16orf62	6	3	-10.1241	0.196702	0.433376	0.205457	-0.124399	0.529545	-0.405146	0.529545
TMX3	5	5	-1.75586	0.244752	0.156724	0.256343	0.529086	-0.37684	-0.152247	0.529086
ACBD3	13	11	-0.0625265	0.0870732	0.00503777	0.226475	-0.14899	-0.380092	0.529082	0.529082
HSPA1L	22	9	8.614	0.132952	0.00827384	0.145323	-0.236121	0.528797	-0.292676	0.528797
CAMSAP3	7	5	-0.386071	0.151851	0.151296	0.226475	0.347595	-0.528638	0.181043	0.528638
SAMHD1	29	22	4.7853	0.178518	0.0901932	0.306319	0.528031	-0.0745713	-0.453459	0.528031
FAM50A	7	3	1.22391	0.494411	0.551758	0.578025	-0.423232	0.527843	-0.104611	0.527843
TRIM16	12	6	-5.53546	0.459711	0.452184	0.538556	0.204113	0.323671	-0.527784	0.527784
MTIF3	2	2	-100	1	0.550946	0.499075	-0.290779	0.213668	0.0771108	0.290779
LCMT1	4	3	-100	1	0.554723	0.380164	-0.150509	0.213289	-0.0627797	0.213289
CRELD2	2	2	-7.58686	0.248259	0.458232	0.246081	0.22294	-0.527649	0.304709	0.527649
PARG	4	3	-12.4135	0.409397	0.510771	0.418066	0.526863	-0.385269	-0.141594	0.526863
FAM107B	3	3	-1.55559	0.482564	0.498693	0.550942	-0.260471	-0.266339	0.52681	0.52681
RASA1	11	6	-13.9101	0.262958	0.494394	0.226475	-0.526715	0.317654	0.209061	0.526715
AHNAK2	25	16	7.51611	0.364366	0.613537	0.579504	0.400626	0.126031	-0.526657	0.526657
BAG2	3	3	1.30022	0.403993	0.504562	0.668971	0.526515	-0.394669	-0.131846	0.526515
C1QBP	10	7	-5.05108	0.35382	0.457493	0.714977	0.526499	-0.360356	-0.166142	0.526499
TMEM70	5	4	-10.0378	0.131451	0.249191	0.118605	-0.152279	-0.373699	0.525977	0.525977
FAM115A	3	2	-100	1	0.22574	0.405714	-0.529915	0.211558	0.318357	0.529915
FEN1	14	7	-4.93587	0.274333	0.0155318	0.213467	0.525807	-0.520018	-0.00578844	0.525807
PPP2R2D	7	6	-9.8295	0.0652334	0.0140845	0.163246	-0.460786	0.525716	-0.06493	0.525716
SYNE2	41	20	5.71114	0.218555	0.104246	0.321331	0.525319	-0.319846	-0.205473	0.525319
LIN7C	10	7	-100	1	0.664666	0.248017	-0.277267	0.21088	0.0663874	0.277267
EXOSC7	6	4	-21.5061	1	0.646694	0.598292	0.262199	0.210797	-0.472995	0.472995
RRBP1	50	18	7.53629	0.138215	0.00191478	0.0924754	0.350293	-0.525124	0.174831	0.525124
RSL24D1	2	2	-100	1	0.651103	0.744496	-0.225783	0.210627	0.0151554	0.225783
NID1	11	10	-1.53481	0.249169	0.601829	0.312054	-0.0347172	0.52495	-0.490233	0.52495
HS2ST1	2	2	-100	1	0.619663	0.666814	-0.00505611	0.209953	-0.204896	0.209953
MLL	4	3	-11.3141	0.242742	0.390003	0.310871	0.457538	0.0672006	-0.524739	0.524739
LYZ	5	4	-3.75071	0.505563	0.495682	0.457063	0.442967	0.0816156	-0.524583	0.524583
NID2	13	7	-4.91499	0.376703	0.625482	0.516899	0.114145	0.410214	-0.524359	0.524359
MAP2K1	11	7	-10.2539	0.0692852	0.284018	0.398315	0.523945	-0.224037	-0.299908	0.523945
TIPRL	9	6	-2.18298	0.238499	0.278401	0.274528	-0.366725	-0.15665	0.523375	0.523375
TMED5	4	3	0.48173	0.347148	0.312594	0.64503	-0.130942	-0.392379	0.523321	0.523321
IFT27	5	4	-1.6479	0.411676	0.367858	0.377279	-0.248981	-0.274322	0.523303	0.523303
WIPF1	3	3	-10.4372	0.400108	0.652107	0.516145	0.150213	0.3728	-0.523013	0.523013
RIPK1	5	3	-100	1	0.498062	0.67536	-0.406785	0.208489	0.198296	0.406785
NFU1	3	2	-100	1	0.548494	0.574006	0.359672	0.208136	-0.567808	0.567808
CTBS	5	3	-4.25745	0.263807	0.121284	0.607542	-0.475475	0.522951	-0.0474765	0.522951
APOBR	6	5	-7.32455	0.348595	0.454553	0.476178	-0.194349	0.522886	-0.328537	0.522886
HSD17B11	2	2	-5.49289	0.480716	0.540771	0.555243	0.169676	0.352796	-0.522472	0.522472
SHMT1	12	7	-3.44025	0.228951	0.275459	0.241922	0.148455	0.37386	-0.522315	0.522315
USP11	4	3	-10.7867	0.151829	0.399007	0.274528	0.52223	-0.151464	-0.370766	0.52223
SMEK2	8	4	-26.9302	1	0.565494	0.656262	-0.310898	0.207089	0.103809	0.310898
NRAS	6	4	-100	1	0.481472	0.21952	0.152643	0.207023	-0.359666	0.359666
FAHD1	5	3	-5.77334	0.0716915	0.114927	0.204504	-0.522115	0.499898	0.0222176	0.522115
SLC27A1	5	4	-3.03739	0.182846	0.149357	0.403769	0.219442	0.30224	-0.521682	0.521682
APCS	7	6	-3.24129	0.301483	0.530059	0.468763	-0.053147	0.521515	-0.468368	0.521515
INADL	13	7	-5.37035	0.558229	0.624903	0.697978	0.52143	-0.363453	-0.157977	0.52143
GCLC	16	6	-4.14071	0.216336	0.113042	0.330742	-0.134151	0.521191	-0.38704	0.521191
LBP	2	2	-3.68319	0.579153	0.578856	0.69733	0.516044	-0.521036	0.00499184	0.521036
COPS8	4	3	-13.8602	0.165893	0.365059	0.143266	0.213319	0.307616	-0.520935	0.520935
DHCR24	10	6	-2.44081	0.505563	0.712722	0.300521	-0.520867	0.477202	0.0436648	0.520867
VIPAS39	8	5	-100	1	0.531409	0.733797	-0.44295	0.205561	0.237389	0.44295
GNPDA2	7	5	-15.1207	0.222788	0.215146	0.355194	-0.520686	0.387848	0.132838	0.520686
RWDD1	3	2	-2.32798	0.208938	0.430381	0.410347	-0.520631	0.0132377	0.507393	0.520631
MBLAC2	3	2	-6.88222	0.490134	0.533187	0.561919	0.454031	0.066076	-0.520107	0.520107
SMARCB1	11	6	-100	1	0.594485	0.688408	-0.11404	0.204871	-0.0908302	0.204871
ZFAND1	2	2	-4.73675	0.460105	0.586568	0.538695	0.519957	-0.213346	-0.306611	0.519957
MAPK8	3	3	-100	1	0.248517	0.577081	-0.258888	0.204154	0.0547342	0.258888
MED20	2	2	-100	1	0.433323	0.669638	-0.31146	0.204133	0.107326	0.31146
SETMAR	4	2	5.60073	0.534972	0.512499	0.38492	0.247458	0.272415	-0.519874	0.519874
DNAJA2	12	7	-2.35358	0.0738519	0.00700836	0.21952	-0.300787	-0.21871	0.519497	0.519497	DNAJA2
OGT	13	6	-9.19314	0.0860616	0.314967	0.0911939	0.451251	-0.518767	0.0675157	0.518767
TAX1BP1	5	4	-100	1	0.375661	0.729797	0.283305	0.203588	-0.486893	0.486893
ECH1	13	12	9.00984	0.277807	0.100632	0.335324	-0.394429	-0.124324	0.518753	0.518753
BCAS1	3	2	-100	1	0.620293	0.672111	-0.192915	0.202953	-0.0100379	0.202953
BRIX1	12	5	-100	1	0.0612153	0.412583	0.943255	0.202023	-1.14528	1.14528
ALPP	3	3	-100	1	0.600125	0.459084	-0.0119702	0.201981	-0.190011	0.201981
BLOC1S1	3	2	-100	1	0.648037	0.545281	-0.0463365	0.201973	-0.155636	0.201973
LRIF1	3	2	-100	1	0.356703	0.70598	-0.0342986	0.201913	-0.167614	0.201913
ARPP19	4	3	-100	1	0.710327	0.590384	0.154676	0.201834	-0.35651	0.35651
MNF1	7	5	-2.12077	0.177145	0.0518961	0.222593	-0.5187	0.214807	0.303892	0.5187
FANCD2	3	2	-4.2429	0.370445	0.509392	0.607109	-0.490771	-0.0279197	0.518691	0.518691
SPAG7	4	3	-100	1	0.664448	0.422648	0.159357	0.200974	-0.360331	0.360331
HSP90AB4P	8	4	-3.82465	0.365002	0.262203	0.754982	0.240317	-0.518554	0.278237	0.518554
ACAA1	11	9	5.27231	0.151829	0.0162084	0.226475	-0.518091	0.47557	0.0425208	0.518091
LPCAT1	5	4	1.39863	0.328845	0.556198	0.362003	-0.081903	-0.436176	0.518079	0.518079
PGP	7	5	-3.70941	0.109155	0.254655	0.381857	-0.434465	0.517681	-0.083216	0.517681
ARFGAP1	10	7	-11.6803	0.131451	0.047778	0.555806	-0.433389	-0.0834086	0.516797	0.516797
NADSYN1	2	2	-83.7043	1	0.659937	0.494344	-0.566264	0.200548	0.365716	0.566264
COA6	3	2	-15.2993	0.35152	0.4933	0.661391	0.203264	-0.516783	0.313519	0.516783
BCAP31	19	7	-2.88827	0.238498	0.164176	0.459084	0.122672	0.393867	-0.516539	0.516539
SLAIN2	2	2	-100	1	0.57998	0.515185	0.15577	0.199441	-0.355211	0.355211
NT5DC1	8	5	-9.57494	0.345487	0.530824	0.572524	0.00921897	0.50727	-0.516489	0.516489
CCDC117	3	2	-100	1	0.580895	0.690181	-0.201907	0.199143	0.00276478	0.201907
PRKACA	10	3	3.17866	0.167406	0.135134	0.578362	0.158853	0.357599	-0.516451	0.516451
CDC42EP1	7	6	-2.03714	0.302546	0.390003	0.370061	0.51612	-0.0920487	-0.424072	0.51612
C5orf51	3	2	-3.76491	0.357532	0.405671	0.381687	-0.131313	-0.384768	0.516081	0.516081
CAPN7	6	3	-100	1	0.370047	0.319458	-0.485634	0.198339	0.287295	0.485634	CAPN7
AK4	8	8	8.45354	0.476497	0.33809	0.459084	0.411111	-0.515943	0.104832	0.515943
RPS24	9	3	-100	1	0.543757	0.439302	-0.120796	0.197953	-0.0771569	0.197953
RAP1B	12	7	-1.77955	0.0673169	0.00147124	0.17629	-0.285423	0.515774	-0.230352	0.515774
DNAJC9	13	6	-2.25605	0.295494	0.279076	0.581836	0.515508	-0.288216	-0.227291	0.515508
TMEM62	2	2	-9.59475	0.573884	0.480875	0.672838	0.176581	-0.51546	0.338878	0.51546
LTN1	7	4	-8.56327	0.442491	0.293237	0.517825	-0.201409	0.515375	-0.313966	0.515375
BPTF	3	2	-100	1	0.52269	0.432051	-0.511431	0.196894	0.314537	0.511431
NDUFB7	3	2	-11.0736	0.336056	0.351326	0.477324	-0.515373	0.189579	0.325795	0.515373
CFB	15	10	-9.21846	0.161238	0.225181	0.490358	-0.389624	0.515349	-0.125725	0.515349
SLK	21	12	-38.0652	1	0.510771	0.434971	-0.243653	0.196744	0.046909	0.243653
NSUN2	25	11	-14.5488	0.132642	0.328079	0.192008	0.217568	-0.515308	0.29774	0.515308
TBL2	12	8	1.57753	0.0818588	0.253559	0.213467	-0.132201	-0.383	0.515201	0.515201
HPRT1	11	9	-3.30524	0.148256	0.154065	0.218842	0.515187	-0.0534177	-0.46177	0.515187
STK19	2	2	-16.1716	0.25998	0.344126	0.511724	0.333032	0.182128	-0.51516	0.51516
PDIA3	41	23	5.41098	0.217103	0.111372	0.248017	0.359424	-0.515033	0.155608	0.515033
FAM203A;FAM203B	7	6	0.532748	0.303606	0.35638	0.477324	-0.514889	0.0574712	0.457417	0.514889
FIBP	4	3	-100	1	0.0877302	0.470775	0.0399173	0.195779	-0.235696	0.235696
PXDN	9	6	8.23657	0.326543	0.432076	0.46241	0.292728	-0.514836	0.222108	0.514836
PPP2R5A	5	4	-6.87007	0.210369	0.269254	0.374297	-0.514342	0.346261	0.168082	0.514342
WDR36	14	12	-6.56952	0.248259	0.106511	0.268109	0.514261	-0.229872	-0.28439	0.514261
CAPNS1	11	7	-2.79555	0.198397	0.0832327	0.118605	0.0350073	0.479112	-0.514119	0.514119
TRPS1	8	6	-5.53906	0.409397	0.600125	0.454985	-0.302216	0.513583	-0.211367	0.513583
SPTAN1	130	62	7.23321	0.208731	0.000290817	0.252254	-0.142677	0.512707	-0.37003	0.512707
GBA	10	8	2.56102	0.400108	0.221228	0.601373	0.264642	-0.512542	0.2479	0.512542
MAP1S	12	5	3.84203	0.0880304	0.130139	0.335998	0.287756	0.224608	-0.512365	0.512365
PPP2CB	15	11	-15.2679	0.0215838	0.00548383	0.0564443	-0.2388	0.512092	-0.273292	0.512092
DDX51	3	2	-100	1	0.50867	0.547076	0.547154	0.194729	-0.741882	0.741882
CHMP5	5	3	-8.55439	0.210797	0.216429	0.184011	-0.274776	-0.237073	0.511849	0.511849
GFM1	19	9	-1.04438	0.143232	0.164176	0.230261	-0.511351	0.256513	0.254838	0.511351
HIGD1A	3	3	4.20183	0.345487	0.466796	0.481947	0.1169	0.394035	-0.510934	0.510934
CRYZ	14	8	1.16464	0.211468	0.0883427	0.438526	0.150029	0.360656	-0.510685	0.510685
COG2	9	7	-2.85762	0.153799	0.214259	0.533153	-0.23122	-0.27926	0.51048	0.51048
SLC1A4	3	2	-1.4112	0.363382	0.203439	0.572524	-0.419808	0.510478	-0.0906705	0.510478
FRMD4A	3	2	-9.88591	0.469822	0.547555	0.752727	-0.51024	0.0198843	0.490355	0.51024
NPLOC4	13	7	-8.09307	0.0880304	0.214402	0.162615	0.23637	-0.510069	0.2737	0.510069
OSBPL8	13	7	-5.59823	0.317652	0.238009	0.432051	0.0900766	0.419947	-0.510024	0.510024
TMEM109	2	2	-100	1	0.572245	0.536606	0.0646667	0.19371	-0.258377	0.258377
SLC1A5	10	5	-8.33561	0.190986	0.124063	0.369932	0.510004	-0.115996	-0.394008	0.510004
RPL11	15	9	-14.4344	0.343889	0.508665	0.672199	0.509838	-0.178511	-0.331326	0.509838
METTL13	10	6	-5.06288	0.148986	0.0663731	0.274528	-0.123643	-0.386193	0.509836	0.509836
RRS1	10	6	-19.5046	0.245786	0.317965	0.341131	0.509783	-0.267708	-0.242075	0.509783
PNPO	14	13	3.7394	0.387587	0.278919	0.622097	-0.509267	0.383171	0.126095	0.509267
ATP13A3	2	2	-100	1	0.710057	0.685365	-0.303117	0.19272	0.110397	0.303117
TBC1D5	8	7	-14.4148	0.133556	0.0558728	0.238063	0.508984	-0.17476	-0.334224	0.508984
C1S	5	4	-8.60444	0.263807	0.306602	0.212779	0.0631751	0.445254	-0.508429	0.508429
ANXA4	26	15	-0.529134	0.0817409	0.000347633	0.182588	-0.12302	0.508339	-0.38532	0.508339
PSMG1	9	6	-9.14761	0.185021	0.182373	0.433576	0.124102	-0.508178	0.384076	0.508178
ARHGDIB	12	9	4.55981	0.248259	0.0203283	0.393396	0.300131	0.207503	-0.507634	0.507634
PSMB5	16	8	3.25027	0.185021	0.0835266	0.404398	-0.507632	0.397657	0.109975	0.507632
TUFT1	3	2	-7.13786	0.636024	0.642975	0.711884	-0.507617	0.135228	0.37239	0.507617
SEC63	18	12	-3.06089	0.242742	0.354937	0.608521	-0.327928	-0.179138	0.507067	0.507067
CHCHD4	5	4	-100	1	0.570983	0.577081	-0.38908	0.190814	0.198265	0.38908
VWA1	2	2	-4.16742	0.590524	0.453781	0.681735	0.507025	-0.188712	-0.318313	0.507025
BTF3	7	3	-11.169	0.513214	0.570488	0.710746	-0.192915	0.506492	-0.313577	0.506492
CASP3	3	3	-7.81075	0.262676	0.413269	0.282426	0.316466	-0.506106	0.18964	0.506106
ALDH1A1	16	10	2.51416	0.371625	0.404589	0.362003	-0.223409	0.506105	-0.282696	0.506105
ACSL3	25	18	9.2675	0.560576	0.634525	0.389207	0.506035	-0.397896	-0.108138	0.506035
C1R	6	5	-4.05807	0.391774	0.278401	0.575755	0.505962	-0.044783	-0.461179	0.505962
MTDH	19	10	0.174789	0.0673169	0.00421981	0.222593	0.449032	-0.505791	0.0567584	0.505791
FAM49B	16	12	0.0193418	0.171901	0.106759	0.140896	0.287367	0.218392	-0.505758	0.505758
SAP30BP	4	4	-100	1	0.497862	0.632897	-0.175417	0.188607	-0.0131899	0.188607
SFSWAP	4	3	-100	1	0.662808	0.38946	-0.0901694	0.188534	-0.0983643	0.188534
THOC6	4	2	-12.3191	0.249169	0.295791	0.680893	0.505579	-0.195024	-0.310555	0.505579
BGN	15	12	-4.74388	0.132952	0.497014	0.178524	-0.499781	0.50514	-0.00535883	0.50514
ASH2L	6	4	-14.9881	0.220852	0.53559	0.389207	-0.50512	0.29162	0.213501	0.50512
MRPL20	2	2	-6.78208	0.265755	0.486357	0.389207	-0.0207676	-0.483572	0.504339	0.504339
CHMP1B	3	3	-100	1	0.260418	0.237918	0.27442	0.187468	-0.461888	0.461888
HTATSF1	19	12	-100	1	0.510248	0.287981	-0.36527	0.187293	0.177977	0.36527
DNAJC8	8	4	-6.38099	0.207481	0.269254	0.57192	0.504198	-0.25429	-0.249907	0.504198
SMCHD1	21	12	-6.79651	0.193925	0.17538	0.434176	0.492029	-0.50418	0.0121507	0.50418
POLR3A	9	4	-100	1	0.351124	0.210033	-0.264343	0.186876	0.0774665	0.264343
AGL	30	24	10.6026	0.450084	0.460819	0.61309	-0.503175	0.180663	0.322512	0.503175
S100A4	5	3	5.56342	0.424822	0.523886	0.549726	0.502902	-0.15379	-0.349112	0.502902
REXO2	4	3	-14.6874	0.25138	0.399774	0.492202	0.450353	0.0525163	-0.502869	0.502869
DNM2	37	17	1.66717	0.118919	0.00225476	0.184596	0.502699	-0.16878	-0.333919	0.502699
ORC5	3	3	-3.99603	0.390097	0.540423	0.318206	0.0546585	0.447926	-0.502584	0.502584
ERLEC1	10	5	-9.25317	0.305218	0.131376	0.333038	-0.502221	0.317412	0.184809	0.502221
[truncated: 3,779 more rows]
