# Supplementary material for: Covariation of Peptide Abundances Accurately Reflects Protein Concentration Differences
Source: Mol Cell Proteomics. 2017 Mar 16;16(5):936–48. doi: 10.1074/mcp.O117.067728 (PMC5417831; doi:10.1074/mcp.O117.067728)
Supplement: Supplemental Data [file 10.1074_O117.067728_mcp.O117.067728-5.xlsx]

## Sheet: Peptide LFQ
Peptide	Protein	20160112_P1_SEG_MID	20160112_P1_SEG_LOW	20160112_P1_SEG_HIGH	20160112_P2_SEG_LOW	20160112_P2_SEG_MID	20160112_P2_SEG_HIGH	20160112_P3_SEG_HIGH	20160112_P3_SEG_LOW	20160112_P3_SEG_MID	20160112_P4_SEG_HIGH	20160112_P4_SEG_LOW	20160112_P4_SEG_MID	20160112_P5_SEG_HIGH	20160112_P5_SEG_LOW_160121063813	20160112_P5_SEG_MID	20160112_P6_SEG_HIGH	20160112_P6_SEG_LOW	20160112_P6_SEG_MID	20160112_P7_SEG_HIGH	20160112_P7_SEG_LOW	20160112_P7_SEG_MID	20160112_P8_SEG_HIGH	20160112_P8_SEG_LOW	20160112_P8_SEG_MID_160121160232	20160112_P9_SEG_MID	20160112_P9_SEG_HIGH	20160112_P9_SEG_LOW_160121012404	20160112_P10_SEG_HIGH	20160112_P10_SEG_LOW_160120200540	20160112_P10_SEG_MID	20160112_P11_SEG_LOW_160203031257	20160112_P11_SEG_MID_160203050927	20160112_P11_SEG_HIGH_160203070611	20160112_P11_SEG_HIGH	20160112_P11_SEG_LOW	20160112_P11_SEG_MID	20160112_P12_SEG_LOW	20160112_P12_SEG_MID	20160112_P12_SEG_HIGH	20160112_P13_SEG_HIGH	20160112_P13_SEG_LOW	20160112_P13_SEG_MID	20160112_P14_SEG_HIGH	20160112_P14_SEG_MID	20160112_P14_SEG_LOW_160120174525	20160112_P15_SEG_LOW	20160112_P15_SEG_MID	20160112_P15_SEG_HIGH_160120220930
AAAAAAAAAKNGSSGK	sp|Q99453|PHX2B_HUMAN																									1.03798e+07		1.29474e+07	1.09985e+07	1.32611e+07	1.01434e+07				1.37416e+07	1.50882e+07	1.4564e+07	1.40298e+07	2.05968e+07	1.36693e+07	1.65083e+07	1.61589e+07	1.65881e+07	1.42536e+07		1.40602e+07	1.34643e+07	1.84998e+07	1.16335e+07
AAAAAAALQAK	sp|P36578|RL4_HUMAN	2.08238e+08	2.06339e+08	1.9888e+08	2.66437e+08	1.97294e+08	2.2336e+08	1.75655e+08	1.68299e+08	2.46191e+08	2.03815e+08	1.70824e+08	1.85243e+08	1.65028e+08	1.58877e+08	1.4657e+08	1.44253e+08	2.1654e+08	1.56961e+08	1.56506e+08	1.288e+08	1.84658e+08	1.10234e+08	1.13487e+08	1.43307e+08	1.33028e+08	1.43937e+08	1.46058e+08	1.09816e+08	1.23439e+08	1.13369e+08	1.04994e+08	1.08053e+08	9.54387e+07	7.69477e+07	8.27359e+07	8.46357e+07	8.0971e+07	8.45727e+07	8.1559e+07	7.17261e+07	7.74467e+07	7.51528e+07	5.52156e+07	7.07915e+07	6.40827e+07	5.55647e+07	5.24424e+07	5.98665e+07
AAAAAWEEPSSGNGTAR	sp|Q9P258|RCC2_HUMAN	9.40217e+07	8.33878e+07	1.11796e+08	9.48269e+07	9.47055e+07	1.38141e+08	9.27896e+07	1.09341e+08	5.92094e+07	6.30555e+07	9.29143e+07	8.39048e+07	9.8231e+07	6.02896e+07	1.03866e+08	8.94485e+07	6.06339e+07	6.52034e+07	9.06909e+07	7.3623e+07	5.02331e+07	7.77166e+07		5.11683e+07	5.04251e+07	6.24597e+07	4.21021e+07	5.43313e+07	4.86046e+07	4.11032e+07	4.44449e+07	4.04532e+07	4.12186e+07	3.11355e+07	3.35039e+07	3.62788e+07	4.67012e+07	4.96189e+07	4.19786e+07	3.64642e+07	4.01716e+07	4.28828e+07	3.96152e+07	2.70229e+07	2.3428e+07	2.44811e+07	2.3058e+07	2.10797e+07
AAADALSDLELK	sp|P09938|RIR2_YEAST	2.01796e+07	8.22461e+06	1.56198e+06	3.15351e+07	3.29975e+07	2.82668e+07	4.83853e+07	4.05705e+07	4.792e+07	6.49375e+07	6.43193e+07	6.22342e+07	7.85832e+07	9.58476e+07	6.97907e+07	8.94264e+07	1.25366e+08	1.00146e+08	9.2392e+07	1.20272e+08	1.21609e+08	1.07234e+08	1.18988e+08	1.53517e+08	1.56702e+08	1.58609e+08	1.47731e+08	1.76725e+08	2.09172e+08	1.89804e+08	2.20521e+08	2.12934e+08	2.32695e+08	2.44718e+08	2.47381e+08	2.39557e+08	1.78098e+08	1.65543e+08	1.78599e+08	2.12596e+08	2.03583e+08	1.81876e+08	2.09228e+08	2.69713e+08	2.58114e+08	3.05765e+08	2.68259e+08	2.65168e+08
AAADTLQGPMQAAYR	sp|Q6P2E9|EDC4_HUMAN	3.15691e+07	2.96021e+07	2.89041e+07	2.73761e+07	2.53822e+07	2.66557e+07	2.77174e+07	2.62439e+07	2.36993e+07	2.89127e+07	2.23222e+07	2.35699e+07	2.32857e+07	2.21008e+07	1.81126e+07	2.23229e+07	1.55273e+07	2.23065e+07	1.61504e+07	1.98171e+07	1.55413e+07	1.56285e+07	1.5276e+07	1.85606e+07	1.4194e+07	1.84973e+07	1.65941e+07	1.46135e+07	1.70328e+07	1.52574e+07	6.27793e+06	1.3759e+07	1.31165e+07	1.07865e+07	7.02271e+06	8.05918e+06	1.10661e+07	1.04282e+07	1.04597e+07	1.12393e+07	7.35836e+06	8.95115e+06	6.06474e+06	7.73635e+06	7.61446e+06	7.25304e+06		6.82695e+06
AAAEDVNVTFEDQQK	sp|Q9NQP4|PFD4_HUMAN	5.03735e+07	5.66365e+07	3.81084e+07	4.1734e+07	2.49266e+06	3.64595e+07	3.6341e+07	4.41703e+07	899096	4.37074e+07	3.80223e+07	3.47227e+07	4.3342e+07	3.65102e+07	3.34281e+07	4.87037e+07	1.53003e+07	3.0329e+07	2.8809e+07	2.83388e+07	2.93191e+07	3.42358e+07	3.0163e+07	1.11804e+06	1.93585e+07	2.86059e+07	3.47486e+07	1.8683e+07	2.77844e+07	2.06531e+07	2.11903e+07	2.27991e+07	2.83659e+07	1.84329e+07	1.60474e+07	1.59364e+07	1.97692e+07	2.22142e+07	2.13308e+07	1.55633e+07	1.33518e+07	1.04122e+07	1.65845e+07	7.98176e+06	1.70067e+07	1.53681e+07	1.48745e+07	1.42264e+07
AAAEGLMSLLR	sp|P30260|CDC27_HUMAN	7.33767e+06	6.57943e+06	7.53871e+06	6.73869e+06	7.29367e+06	4.93772e+06	5.91271e+06	4.97017e+06	7.91884e+06	3.21277e+06	6.39206e+06	5.59218e+06	5.16696e+06	4.81055e+06	4.61767e+06	3.72784e+06	5.57967e+06	4.60192e+06	2.47555e+06	3.8651e+06	4.19457e+06		2.75072e+06	3.91338e+06	3.80306e+06	2.88371e+06	2.21178e+06	2.46991e+06	4.46853e+06	2.03314e+06	3.51039e+06	2.38984e+06	3.32679e+06	3.11689e+06	2.08962e+06	1.66648e+06	1.02311e+06	2.592e+06	2.03807e+06	1.63483e+06	3.31393e+06	3.00326e+07	1.80659e+06	1.53331e+06	1.51762e+06			1.91772e+06
AAAEGVANLHLDEATGEMVSK	sp|P15180|SYKC_YEAST				2.05178e+07	1.89355e+07	2.05576e+07	2.96379e+07	2.66425e+07	3.15773e+07	4.20587e+07	3.90644e+07	3.70331e+07	4.73395e+07	5.35831e+07	5.1149e+07	6.70847e+07	6.34684e+07	6.12826e+07	6.94977e+07	7.69325e+07	7.79779e+07	8.30488e+07	7.95145e+07	1.06762e+08	9.0474e+07	9.99065e+07	1.08787e+08	1.16191e+08		1.30636e+08	1.02474e+08	1.14263e+08	1.18842e+08	1.51385e+08		1.3049e+08	1.13475e+08	1.19514e+08	1.18156e+08	1.40251e+08	1.4212e+08	1.31634e+08	1.44738e+08	1.49921e+08	1.60506e+08	2.07844e+08	1.86319e+08	1.82945e+08
AAAEVAGQFVLK	sp|P02786|TFR1_HUMAN	1.02078e+08	9.58673e+07	8.03862e+07	9.08918e+07	1.07707e+08	7.65817e+07	8.26849e+07	1.1156e+08	1.00854e+08	9.2612e+07	1.5338e+07	7.79981e+07	7.18258e+07	2.98304e+07	1.80835e+07	6.8469e+07	9.03457e+07	5.9597e+07	5.32948e+07	5.39219e+07	6.51159e+07	2.54849e+07	4.63089e+07	6.50687e+07	4.252e+07	4.9968e+07	5.11655e+07	4.80286e+07	5.65569e+07	4.52404e+07	2.08101e+07	4.30684e+07	3.12592e+07	9.69652e+06	2.71125e+07	2.72709e+07	1.19318e+07	5.61367e+06	2.29608e+07	2.45259e+07	2.90607e+07	3.64597e+07	1.22129e+07	2.38219e+07	7.59274e+06		1.42849e+06	3.74682e+07
AAAEVNQDYGLDPK	sp|P07954|FUMH_HUMAN	3.76932e+08	3.37989e+08	3.31923e+08	2.77444e+08	2.69719e+08	3.84118e+08	2.90775e+08	2.83788e+08	2.84781e+08	2.55563e+08	2.46372e+08	2.25398e+08	2.45413e+08	2.24391e+08	2.92311e+08	2.38521e+08	2.14953e+08	2.05596e+08	2.71119e+08	2.01696e+08	1.80462e+08	2.29065e+08	1.89937e+08	1.82221e+08	1.51673e+08	1.73708e+08	1.53862e+08	1.604e+08	1.63203e+08	1.58826e+08	1.42893e+08	1.46489e+08	1.47154e+08	1.04492e+08	9.70919e+07	9.51423e+07	1.25064e+08	1.27081e+08	1.27521e+08	1.23782e+08	1.13001e+08	1.12602e+08	1.19036e+08	6.76886e+07	7.27023e+07	6.59764e+07	6.15275e+07	6.38514e+07
AAAFEEQENETVVVK	sp|Q9Y490|TLN1_HUMAN	1.53682e+07	1.84259e+07	1.49627e+07	1.91999e+07	1.60793e+07	1.52822e+07	2.99447e+07	1.63651e+07	1.5172e+07	1.85788e+07	1.55173e+07	1.12382e+07	2.25574e+07	9.54071e+06	1.28205e+07	1.51107e+07	1.34018e+07	1.18186e+07	1.79533e+07	1.24411e+07	1.26318e+07	1.41059e+07	8.31118e+06	1.11498e+07	5.5112e+06	9.69221e+06	1.10988e+07	6.84439e+06	6.2327e+06	1.74685e+07	1.4632e+07	1.39069e+07	1.33557e+07	3.78053e+06	4.61977e+06	3.05965e+06	5.8909e+06	6.53069e+06	7.40901e+06	5.27597e+06	3.73459e+06	3.85153e+06	1.24914e+06		3.57205e+06	2.33868e+06	3.06647e+06	3.17138e+06
AAAFEQLQK	sp|O94826|TOM70_HUMAN	6.15562e+07	6.19551e+07	5.86489e+07	6.09543e+07	5.51066e+07	7.30471e+07	5.78326e+07	5.14178e+07	5.25694e+07	5.51966e+07	5.01782e+07	5.1396e+07	5.14127e+07	3.83856e+07	5.27052e+07	4.66585e+07	5.1638e+07	4.29518e+07	4.82186e+07	3.88093e+07	3.95369e+07	4.08407e+07	1.10782e+07	3.49828e+07	3.21044e+07	4.06522e+07	3.56907e+07	3.43775e+07	3.70479e+07	3.1499e+07	2.83155e+07	2.71392e+07	2.64883e+07	2.35798e+07	2.44037e+07	2.23261e+07	2.43576e+07	2.45295e+07	2.46079e+07	2.15051e+07	2.37536e+07	2.16439e+07	2.12835e+07	1.87439e+07	1.85742e+07	1.62094e+07	1.65512e+07	1.60102e+07
AAAGELQEDSGLCVLAR	sp|Q96C19|EFHD2_HUMAN	2.3129e+07	2.98239e+07	2.74553e+07	2.12494e+07	2.11928e+07	2.38584e+07	2.53111e+07	2.12776e+07	2.11685e+07	2.13753e+07	1.94618e+07	1.96896e+07	1.78347e+07	2.32069e+07	1.22715e+07	2.16968e+07	1.38943e+07	2.14727e+07	1.10984e+07	1.59621e+07	1.68552e+07	2.00573e+07	1.44112e+07	2.09967e+07	1.4386e+07	1.46201e+07	1.45318e+07	1.61842e+07	1.57208e+07	1.67029e+07	1.59945e+07	1.6648e+07	1.6834e+07	8.67275e+06	3.71111e+06	8.67609e+06	9.76232e+06	1.01121e+07	9.3331e+06	4.15344e+06	1.19623e+07	7.34366e+06	5.85982e+06	6.98372e+06	4.1438e+06	3.49137e+06		3.08242e+06
AAAGSVLLEDCK	sp|Q99186|AP2M_YEAST	1.10847e+08	9.98671e+07	1.13113e+08	9.31794e+07	8.95945e+07	9.34279e+07	1.98334e+07	1.04023e+08	9.57151e+07	7.59764e+07	8.82917e+07	9.00259e+07	8.67729e+07	1.68432e+07	7.803e+07	8.75468e+07	2.43492e+06	8.58087e+07	7.74099e+07	7.44643e+07	5.35488e+07	7.29947e+06	7.79189e+07	7.07403e+07	6e+07	7.61439e+06	4.20733e+07	3.82925e+07	4.85147e+07	6.31491e+07	5.38746e+07	5.65389e+07	6.00385e+07	4.21891e+07	3.9573e+07	3.96986e+07	4.90458e+07	4.96383e+07	4.9305e+07	3.82617e+07	4.18689e+07	4.35927e+07	3.06243e+07	3.39235e+07	2.04317e+06	1.36709e+07	2.07153e+06	2.92334e+07
AAAHSADVFTTVSQLTAFEAEHLLK	sp|P27472|GYS2_YEAST					3.59559e+06	1.48192e+06	5.66315e+06	5.15629e+06	3.6603e+06	4.24455e+06	4.54362e+06	9.46281e+06	7.87827e+06	5.78526e+06	4.35301e+06	5.80444e+06	8.24911e+06	5.16162e+06	6.31359e+06	1.07053e+07	7.44202e+06	9.8586e+06	9.28193e+06	7.61017e+06	1.05492e+07	9.35148e+06	1.29e+07	9.65444e+06	1.4187e+07	8.74989e+06	9.97288e+06	1.30552e+07	9.60668e+06	1.46186e+07	1.94584e+07	2.18993e+07	1.5559e+07	1.57758e+07	1.4384e+07	1.53063e+07	2.09729e+07	1.7005e+07	1.57868e+07	1.78585e+07	1.94242e+07	1.79883e+07	1.98669e+07	1.98721e+07
AAALGLDLGTTYSCVGVFQHGK	sp|P08107|HSP71_HUMAN	1.63065e+08	1.6229e+08	1.35614e+08	1.41274e+08	1.35392e+08	1.22694e+08	1.10467e+08	1.08139e+08	1.23367e+08	1.27861e+08	1.18285e+08	1.22458e+08	1.02196e+08	9.35949e+07	1.24918e+08	8.296e+07	9.66658e+07	9.56657e+07	7.74005e+07	9.72278e+07	9.77546e+07	7.52693e+07	7.62728e+07	7.39449e+07	7.11168e+07	6.32539e+07	6.71566e+07	5.87523e+07	5.73294e+07	5.35801e+07	5.50339e+07	5.82157e+07	4.95711e+07	4.84252e+07	5.41137e+07	5.69371e+07	4.88958e+07	5.19906e+07	6.56561e+07	3.72761e+07	3.74434e+07	3.608e+07	3.11079e+07	3.36727e+07	3.35762e+07	3.62572e+07	3.47822e+07	2.83874e+07
AAALCNACELSGK	sp|Q7Z392|TPC11_HUMAN	8.09677e+06	8.99506e+06	8.25004e+06	9.30597e+06	7.62897e+06	9.42217e+06	7.63701e+06	6.90982e+06	6.3875e+06	6.55682e+06	5.97968e+06	6.28527e+06	7.43613e+06	5.70168e+06	7.37063e+06	5.67583e+06	5.63903e+06	4.07975e+06	6.11271e+06	5.41867e+06	4.9169e+06	3.98513e+06	5.76118e+06	5.12972e+06	3.54617e+06	4.18663e+06	4.73795e+06	4.17149e+06	4.56729e+06	3.74015e+06	2.80147e+06	3.7491e+06	3.40582e+06	1.48373e+06	1.7314e+06	2.41691e+06	2.63379e+06	2.88277e+06		2.54038e+06	3.79379e+06	1.55777e+06	7.44394e+06	5.83164e+06	4.5382e+06	7.42773e+06	6.26617e+06	5.32156e+06
AAALEFLNR	sp|P31948|STIP1_HUMAN	3.23082e+08	5.37591e+08	3.84245e+08	4.12567e+08	3.63902e+08	3.27495e+08	4.51811e+08	3.16653e+08	3.76881e+08	3.87218e+08	3.16772e+08	3.12735e+08	2.61658e+08	3.32923e+08	2.37937e+08	2.34072e+08	3.52823e+08	2.44348e+08	2.28285e+08	2.60119e+08	2.93656e+08	2.14077e+08	2.38002e+08	2.25612e+08	2.15069e+08	2.63247e+08	2.10411e+08	2.07017e+08	2.39501e+08	2.00944e+08	1.85964e+08	2.02456e+08	2.12848e+08	1.32604e+08	1.3925e+08	1.2803e+08	1.28555e+08	1.20997e+08	1.49967e+08	1.16589e+08	1.13518e+08	1.10097e+08	8.20618e+07	1.04122e+08	1.16391e+08	9.67937e+07	8.98688e+07	1.08478e+08
AAALVLQTLWGYK	sp|O60716|CTND1_HUMAN	1.6527e+06	281983	1.4901e+06	5.65014e+06	944566	2.69133e+06	951407	2.89723e+06	1.89745e+06	2.0131e+06	1.64937e+06	1.75901e+06	3.14177e+06	747927	3.43651e+06	2.82452e+06	430458	2.4628e+06		755712	1.37239e+06		2.21055e+06	2.31829e+06		846547	812598		1.43412e+06	1.12811e+06					1.27167e+06		1.10141e+06				1.16024e+06				858310	732860		682981
AAAMANNLQK	sp|Q14498|RBM39_HUMAN	6.66228e+07	7.71311e+07	7.17223e+07	8.28818e+07		7.05343e+07	3.46032e+07	5.37135e+07	6.24856e+07		2.92811e+06	5.54303e+07	5.46028e+07	3.87845e+07	5.14239e+07	4.7934e+07	6.25777e+07	7.02714e+06	2.89568e+07	4.46195e+07		4.24876e+06	4.28027e+07	4.33781e+07	4.44319e+07	3.92343e+07		5.43108e+07	4.00049e+07	4.46497e+07	1.35632e+07		3.476e+07	2.95605e+07	3.23707e+07	3.14234e+07	5.95351e+06	3.12051e+07	5.64404e+06	2.76505e+07	1.52032e+07	2.99083e+07	2.36835e+07	3.57753e+07	2.41095e+07	2.50934e+07	2.33597e+07	1.84475e+07
AAAMTPPEEELKR	sp|Q15042|RB3GP_HUMAN	6.18246e+06	8.03963e+06	6.87935e+06	6.20538e+06	1.33064e+07	9.96903e+06	4.94506e+06	6.60695e+06	9.62167e+06	6.9565e+06	2.66998e+06	6.31213e+06	1.01139e+07	4.93081e+06	1.08075e+07	8.89786e+06	1.05764e+07	8.28514e+06	5.56175e+06	4.05965e+06	8.51213e+06	3.39569e+06	4.37738e+06	3.47089e+06	5.8703e+06	4.65889e+06	5.53035e+06	3.35815e+06	760575	5.64396e+06		2.94494e+06		3.9498e+06	4.13216e+06	2.47067e+06	1.90593e+06	1.65476e+06	2.00596e+06	4.58812e+06		2.44381e+06	2.33375e+06	1.86224e+06	1.62819e+06	814606	1.91354e+06	1.54118e+06
AAANEQLTR	sp|Q9NX63|CHCH3_HUMAN	1.19705e+08	1.10889e+08	1.29169e+08	1.46116e+08	1.13967e+08	1.05119e+08	7.40788e+07	9.34663e+07	5.86497e+06	7.96999e+07	8.26178e+07	8.9732e+07	4.71918e+06	6.71592e+07	7.55633e+07	6.63434e+07	9.70013e+07	6.7319e+07	7.89939e+07	7.9869e+07	7.80485e+07	5.38215e+07	6.05679e+07	5.99181e+07	6.77988e+07	5.58477e+07	6.30226e+07	4.34599e+07	5.51398e+07	4.90596e+07	6.09002e+06	5.02766e+06	4.89693e+06	3.36932e+07	3.7962e+07	3.95333e+07	4.32863e+07	4.09934e+07	4.09556e+07	2.63057e+07	4.17973e+07	3.74182e+07	2.5039e+07	3.26784e+07	2.46651e+07	2.296e+07	2.22003e+07	1.76335e+07
AAANHTPPDMTNMDTR	sp|P18759|SEC18_YEAST	1.34543e+06		2.21958e+06	2.68586e+06	1.33092e+06	1.99128e+06	2.55256e+06	1.89652e+06		3.81532e+06	2.64922e+06	1.75541e+06	4.64511e+06	730510	700417	1.05501e+07	9.90487e+06	3.79211e+06		5.29993e+06	5.01307e+06	1.40354e+07	2.69285e+06	1.29412e+07	1.57273e+07	5.19411e+06	1.07379e+07	1.53752e+07	2.13924e+07	1.66954e+07		9.83957e+06	1.21004e+07	2.16004e+07	2.46003e+07	2.07484e+07	2.26912e+07	1.94146e+07	1.99078e+07	2.12669e+07	1.85331e+07	2.39981e+07	4.72854e+07	2.64345e+07	2.81448e+07	3.08355e+07	2.86994e+07	2.97682e+07
AAAPAPEEEMDECEQALAAEPK	sp|P26641|EF1G_HUMAN	1.03264e+09	9.60938e+08	1.01419e+09	7.27971e+08	9.26033e+08	9.46917e+08	8.82373e+08	9.926e+08	7.91817e+08	6.84858e+08	8.01482e+08	7.86375e+08	8.11524e+08	7.80948e+08	7.68878e+08	7.82193e+08	5.6233e+08	6.9097e+08	6.30899e+08	6.82157e+08	6.12782e+08	6.49543e+08	6.23094e+08	5.57142e+08	5.53484e+08	4.77604e+08	5.41475e+08	5.14923e+08	3.88241e+08	5.20629e+08	3.65364e+08	4.41387e+08	4.7429e+08	3.51288e+08	3.73764e+08	3.44752e+08	4.60951e+08	4.45922e+08	4.1624e+08	3.43272e+08	3.80082e+08	4.10568e+08	3.02758e+08	2.94895e+08	2.93515e+08	2.44089e+08	2.43831e+08	2.46872e+08
AAAPGLQLVAGEGFQSPLEDR	sp|Q04697|GSF2_YEAST			3.64814e+06				8.7167e+06		5.89465e+06	6.0431e+06	1.0285e+07	9.70362e+06	8.31498e+06	3.098e+07	1.32444e+07	1.45474e+07	1.15278e+07	2.78261e+07		1.65683e+07		2.29031e+07	2.23236e+07	4.32374e+07		1.91245e+07	3.69486e+07	3.20715e+07	3.30974e+07	1.93807e+07			3.51585e+07	4.08987e+07	5.30584e+07	3.67249e+07	3.70509e+07	3.52366e+07	3.40417e+07	3.53415e+07	3.40361e+07	4.09461e+07	4.3234e+07	3.89276e+07	4.04356e+07	2.27913e+07	5.6457e+07	4.89275e+07
AAAPGVEDEPLLR	sp|P31350|RIR2_HUMAN	4.98102e+07	5.55771e+07	3.16183e+07	2.8562e+07	4.53959e+07	4.85445e+07	3.94421e+07	4.59546e+07	4.06043e+07	4.22985e+07	3.60817e+07	3.90994e+07	3.73108e+07	4.04496e+07	1.90574e+07	3.36503e+07	3.49621e+07	3.52936e+07	2.99508e+07	3.86475e+07	3.15094e+07	2.49239e+07	2.69548e+07	2.65422e+07	1.81872e+07	2.83862e+07	2.5023e+07	2.53099e+07	2.59279e+07	2.45582e+07	2.09375e+07	2.27667e+07		1.45186e+07	1.24924e+07	1.72599e+07	1.54926e+07	2.69363e+07	1.77608e+07	1.46357e+07	1.47825e+07	2.92563e+07	1.25027e+07	1.30577e+07	1.32815e+07	1.01232e+07	9.73777e+06	1.0988e+07
AAAPTVVFLDELDSLAK	sp|P25694|CDC48_YEAST		1.33056e+06		1.92982e+07	2.5806e+07	2.26234e+07	4.6574e+07	5.95957e+07	3.45217e+07	1.15662e+08	3.85141e+07	5.24171e+07	8.59568e+07	8.01494e+07	5.6543e+07	5.06425e+07	1.14124e+08	8.46844e+07	1.01732e+08	1.02567e+08	1.50838e+08	1.24313e+08	1.49437e+08	1.21131e+08	1.67133e+08	1.38986e+08	1.86614e+08	1.58302e+08	1.76316e+08	1.33562e+08	1.74977e+08	2.13605e+08	2.03424e+08	1.8359e+08	2.00801e+08	2.07146e+08	1.87284e+08	2.00424e+08	1.81033e+08	1.92675e+08	1.71761e+08	1.9315e+08	1.92804e+08	2.1664e+08	2.48038e+08	2.66072e+08	2.50404e+08	2.42749e+08
AAAQDGYVPQR	sp|P27692|SPT5_YEAST	1.30394e+07	2.80208e+06	3.39451e+07	2.16562e+06	2.62759e+06	3.13706e+07	3.84605e+06	3.38301e+06	2.68996e+06	2.82618e+06	4.3799e+06	5.28702e+06	6.17145e+06	6.81632e+06	7.17921e+06	7.59215e+06	8.46938e+06	7.7117e+06	9.62902e+06	2.24142e+07	8.42883e+06	1.01731e+07	1.03863e+07	1.21499e+07	1.13265e+07	1.48848e+07	1.51481e+07	1.65424e+07	1.36926e+07	1.71625e+07	3.16077e+07	1.82584e+07	1.60434e+07	2.19443e+07	1.93634e+07	1.95581e+07	1.63809e+07	1.75826e+07	1.60346e+07	1.85386e+07	1.89177e+07	1.94039e+07	2.31057e+07	2.22898e+07	2.02823e+07	2.53169e+07	2.22315e+07	2.25452e+07
AAASGQPRPEMQCPAEHEEDMYR	sp|Q96BN8|OTUL_HUMAN	2.26777e+07	1.78646e+07	1.90772e+07	1.99367e+07	1.75607e+07	2.69202e+07	1.7769e+07	1.83126e+07	1.49001e+07	1.41551e+07	1.52033e+07	1.46662e+07	1.56406e+07	1.21612e+07	1.90589e+07	1.48836e+07	1.36646e+07	1.46369e+07	1.71514e+07	1.31742e+07	1.06871e+07	1.09099e+07	1.29161e+07	1.05738e+07	1.05652e+07	9.47834e+06	9.53913e+06	1.04216e+07	9.0194e+06	7.33935e+06	1.14024e+07	1.245e+07	6.6903e+06	6.88242e+06	5.24616e+06	6.5376e+06	8.37627e+06	7.72883e+06	7.45109e+06	6.66948e+06	7.32918e+06	6.84982e+06	7.714e+06	5.24718e+06	5.21897e+06	4.56702e+06	7.84705e+06	4.23064e+06
AAASLANLVK	sp|P17987|TCPA_HUMAN	1.23653e+07	1.17807e+07	1.52344e+07	1.29727e+07	1.13513e+07	1.11397e+07	1.05435e+07	1.04315e+07	1.46441e+07	1.36649e+07	1.09322e+07	9.83701e+06	1.04958e+07	8.86917e+06	8.00951e+06	1.0974e+07	1.15287e+07	7.7046e+06	8.40985e+06	7.89312e+06	9.18404e+06	8.64696e+06	7.35062e+06	7.21204e+06	8.36947e+06	8.01128e+06	7.81008e+06	6.50411e+06	6.48435e+06	2.83204e+06	5.39999e+06	5.7029e+06	5.40379e+06	4.58619e+06	4.33164e+06	5.17742e+06	5.32253e+06	4.48053e+06	4.34338e+06		4.86048e+06	5.49474e+06	3.54835e+06	3.64363e+06	4.32406e+06	2.19932e+06	6.35638e+06	6.39148e+06
AAASTDYYK	sp|P08559|ODPA_HUMAN	3.46318e+07	3.73338e+07		3.01422e+07	3.13473e+07	3.57129e+07	3.14915e+07	2.07567e+07	2.37376e+07	1.8103e+07		2.78386e+07	2.25952e+07	2.19404e+07	2.87092e+07	2.72728e+07	2.51195e+07	2.54151e+07	3.49962e+07	1.84848e+07	1.47176e+07	3.17105e+07	2.28686e+07	2.25098e+07	2.11929e+07	2.68043e+07	1.96582e+07	2.00124e+07	1.41024e+07	1.73175e+07	1.71175e+07	1.89708e+07	1.81906e+07	1.32195e+07	1.17358e+07	1.1187e+07	1.57058e+07	1.7417e+07	1.811e+07	1.15652e+07	1.7745e+07	1.48848e+07	1.32138e+07	9.33396e+06	8.82177e+06	7.31511e+06	7.46211e+06	5.45452e+06
AAASTPEPNLK	sp|P32790|SLA1_YEAST	1.72501e+07							2.37288e+07										2.63623e+07	8.84721e+06			3.5365e+06	1.10353e+07	1.13495e+07	1.04102e+07			1.64609e+07	1.869e+07	1.86431e+07		1.48959e+07		2.60938e+07	1.84311e+07	3.93172e+06	1.45577e+07	1.83369e+07	1.77864e+07	2.06339e+07	1.91745e+07	2.0706e+07	2.5976e+07	1.9016e+07	1.87095e+07	2.56237e+07	2.2218e+07	2.49853e+07
AAATAEEPDPK	sp|Q99733|NP1L4_HUMAN	1.59074e+08	1.34316e+08	1.51811e+08	1.47477e+08	1.23495e+08	1.43489e+08	8.51663e+07	1.17817e+08	1.18558e+08	7.67503e+07	9.04532e+07	1.57311e+07		9.70577e+07	1.01768e+08	1.01567e+08	1.00372e+08	7.51426e+07	1.0275e+08	9.38201e+07	7.42748e+07		8.50145e+07	8.00967e+07	7.34962e+07	7.77655e+07	7.64415e+07	6.69736e+07	5.78065e+07	6.06044e+07	6.89496e+07	6.52039e+07	6.32794e+07	4.46038e+07	4.3209e+07	4.68634e+07	5.48534e+07	5.75317e+07	5.8376e+07	4.04298e+07	5.5966e+07	5.38646e+07	3.82736e+07	4.03644e+07	3.11114e+07	2.71532e+07	2.71749e+07	2.58823e+07
AAATPESQEPQAK	sp|P49006|MRP_HUMAN	3.70939e+08	3.04008e+08	3.24352e+08	3.26149e+08	2.89449e+08	3.43906e+08	1.83547e+08	2.82168e+08	2.50067e+08	1.61949e+08	2.26588e+08	2.28989e+08	2.42804e+08	2.02161e+08	2.54285e+08	2.39901e+08	2.07097e+08	1.90794e+08	2.42199e+08	2.12764e+08	1.5527e+08	2.28779e+08	1.98712e+08	1.6903e+08	1.62152e+08	1.64425e+08	1.45906e+08	1.52338e+08	1.27267e+08	1.41859e+08	1.57218e+08	1.31508e+08	1.36888e+08	1.13611e+08	8.84159e+07	1.0608e+08	1.3621e+08	1.39557e+08	1.38101e+08	8.87496e+07	1.31503e+08	1.29509e+08	9.4913e+07	8.861e+07	6.99501e+07	6.23165e+07	6.35239e+07	5.03729e+07
AAAVLPVLDLAQR	sp|P19404|NDUV2_HUMAN	2.59466e+07	7.87231e+06	1.89448e+07	2.31909e+07	2.32573e+07	1.96691e+07	1.05925e+07	2.00366e+07	2.1104e+07	1.92365e+07	1.60021e+07	1.83054e+07	1.84741e+07	2.16915e+07	2.49456e+07	2.05237e+07	1.33818e+07	9.59734e+06	1.73164e+07	1.99853e+07	1.36043e+07	1.06385e+07	1.65864e+07	1.36064e+07	1.08484e+07	1.18189e+07	9.78936e+06	1.14508e+07	9.61654e+06	1.03835e+07	1.33421e+07	1.3695e+07		7.87658e+06	5.34411e+06	6.75088e+06	6.68727e+06	9.32226e+06	8.56614e+06	8.77897e+06	5.89322e+06	8.90409e+06	6.06979e+06	6.41206e+06	7.2799e+06	5.65847e+06	5.25787e+06	6.15013e+06
AAAVPVEFQEHHLSEVQNMASEEK	sp|O43837|IDH3B_HUMAN	6.9769e+07	7.62076e+07	6.65874e+07	6.35699e+07	6.78638e+07	6.14218e+07	6.61424e+07	6.46302e+07	6.17035e+07	6.6142e+07	6.44388e+07	5.81237e+07	6.27336e+07	6.49762e+07	5.7056e+07	6.23466e+07	4.56962e+07	5.46978e+07	4.69484e+07	5.38634e+07	5.88457e+07	4.66261e+07	5.18998e+07	4.77504e+07	4.38607e+07	4.33391e+07	4.38996e+07	4.18498e+07	3.98984e+07	4.66333e+07	4.11496e+07	4.06574e+07	4.71217e+07	2.64778e+07	2.75382e+07	2.69508e+07	3.39699e+07	3.23339e+07	3.16348e+07	3.24774e+07	2.89785e+07	2.95521e+07	2.2282e+07	2.17002e+07	2.37604e+07	2.27205e+07	2.34077e+07	2.05385e+07
AAAYLSALLEPHFK	sp|Q05788|PNPH_YEAST										2.23835e+06	1.30797e+06	1.15808e+06			2.40932e+06	1.91775e+06	2.28701e+06	899416	1.738e+06	2.21643e+06	2.06553e+06	1.90155e+06	2.17925e+06	639126	1.3441e+06	1.06124e+06	2.28773e+06	1.90354e+06		2.00862e+06	1.65672e+06	1.79738e+06		3.26369e+06		4.32353e+06	2.84463e+06	3.68497e+06	2.90016e+06	3.6244e+06	2.48235e+06	2.9702e+06	3.26915e+06	2.86195e+06	2.90697e+06	4.29884e+06	3.6568e+06	1.89837e+06
AAAYNLVQHGLTNLCVLGGDGSLTGANLFR	sp|P17858|PFKAL_HUMAN	9.23795e+07	3.82391e+07	4.34014e+07	3.06592e+07	5.83782e+07	3.87304e+07	5.49846e+07	5.7995e+07	4.78675e+07	4.8323e+07	3.11727e+07	1.6596e+07	5.27831e+07	4.16351e+07	4.66385e+07	5.94921e+07	5.9007e+07	3.74021e+07	3.96489e+07	8.90724e+07	3.09823e+07	4.77595e+07	3.95283e+07	3.01581e+07	7.53878e+07	3.23556e+07	3.66743e+07	5.26076e+07	2.37828e+07	6.00858e+07		2.0761e+07	1.28174e+07	5.21421e+07	3.6873e+07	4.30497e+07	4.59358e+07	4.44834e+07	4.37462e+07	4.28718e+07	3.74444e+07	4.03902e+07	5.16886e+07	3.0735e+07	6.84339e+07	3.88277e+07	8.34611e+06	5.60377e+07
AACLESAQEPAGAWGNK		4.87436e+06	1.23946e+07	8.87882e+06	7.49439e+06	6.04847e+06	6.96069e+06	9.329e+06	8.1748e+06	1.21126e+07	1.39581e+07	9.12866e+06	1.06779e+07	4.3557e+06	1.06869e+07	5.09868e+06	6.18316e+06		9.66007e+06	7.09807e+06	5.90134e+06	7.9478e+06	5.21836e+06	4.54516e+06	8.23676e+06	2.42172e+06	6.63733e+06	6.85758e+06	4.53176e+06	6.48089e+06	6.52526e+06			2.72383e+06		3.21235e+06	1.93145e+06	2.02421e+06	1.83711e+06	4.02954e+06		4.61056e+06	5.62279e+06	3.77205e+06		3.23107e+06		2.14486e+06
AACLPLPGYR	sp|P13796|PLSL_HUMAN	2.66047e+08	3.27065e+08	3.02952e+08	3.0688e+08	2.57796e+08	2.34171e+08	2.81298e+08	2.56958e+08	3.04161e+08	2.99105e+08	2.5339e+08	2.32941e+08	2.13893e+08	2.51487e+08	2.06663e+08	2.19974e+08	2.32008e+08	9.70068e+07	1.66121e+08	1.93859e+08	2.21538e+08	1.5822e+08	1.79978e+08	1.87037e+08	1.53118e+08	1.89247e+08	8.62509e+07	1.58448e+08	1.94136e+08	1.67594e+08	1.3634e+08	1.51999e+08	1.54348e+08	1.08339e+08	1.09558e+08	9.51372e+07	1.16421e+08	1.14111e+08	1.19833e+08	1.08566e+08	1.00909e+08	9.76873e+07	7.55859e+07	9.82194e+07	1.06815e+08	8.44558e+07	8.16918e+07	9.41998e+07
AACQCVEPLK	sp|Q99575|POP1_HUMAN	8.73615e+06	7.09091e+06	9.59932e+06	2.2783e+07	8.22502e+06	1.14698e+07	8.79731e+06	8.54599e+06	9.90097e+06	7.85532e+06	8.0206e+06	9.67937e+06	9.54434e+06	8.29631e+06	1.09873e+07	1.27985e+07	7.41238e+06	8.63198e+06		6.26548e+06	6.61154e+06	6.55793e+06	1.0963e+07		3.42912e+06	7.86887e+06	4.8476e+06	6.0149e+06	4.99517e+06			6.61854e+06		4.86601e+06					4.34646e+06	5.39154e+06	6.61805e+06				5.50581e+06	4.50644e+06	4.87007e+06
AADALEEQQR	sp|Q14980|NUMA1_HUMAN	2.26362e+07	2.89812e+07	2.90472e+07	2.75934e+07	2.65585e+07	2.82076e+07	2.33437e+07	2.20352e+07	2.48286e+07	1.80577e+07	1.10953e+07	2.00347e+07	2.24289e+07	1.9178e+07	2.16919e+07	1.78177e+07	2.17667e+07	2.05101e+07	2.11437e+07	1.55441e+07	1.63668e+07	1.76778e+07	1.61528e+07	1.68394e+07	1.46517e+07	1.75885e+07	1.56387e+07	1.40707e+07	1.35872e+07	1.36941e+07	1.35443e+07	1.6542e+07	1.3086e+07	9.39352e+06	1.00595e+07	8.96154e+06	9.28442e+06	1.19068e+07	9.98693e+06	1.01622e+07	1.13598e+07	1.09246e+07	8.57425e+06	7.45463e+06	7.41619e+06	5.63167e+06	6.9387e+06	6.41013e+06
AADALLLK	sp|P00924|ENO1_YEAST;sp|P00925|ENO2_YEAST							750203		293772		644567	499005	1.49611e+06			1.34945e+06	1.34704e+06	1.18355e+06		932884	1.30901e+06	2.13123e+06	1.12138e+06	1.52084e+06	232484	787414	1.14579e+06	1.10601e+06	1.54126e+06	1.32368e+06	969028	1.77693e+06	1.37265e+06	1.24213e+06	2.05919e+06	1.44693e+06	1.02302e+06	1.87462e+06	1.37772e+06	1.30921e+06	1.6998e+06	1.49272e+06	1.65652e+06	1.9791e+06	1.9689e+06	2.05765e+06	1.48427e+06	2.28781e+06
AADAVEDLR	sp|Q9UNF0|PACN2_HUMAN	4.83035e+08	5.57499e+07	5.21092e+08	5.07913e+08	4.45694e+08	5.21224e+07	4.27815e+08	4.06708e+08	4.21475e+08	3.9142e+08	3.68133e+08	3.71489e+08	3.75111e+08	3.07165e+08	4.07488e+08	3.68795e+08	4.27531e+08	4.23594e+07	4.02312e+08	2.80308e+08	3.33269e+08	3.3907e+08	3.02782e+08	2.83706e+08	2.79162e+08	3.48202e+08	2.74665e+08	3.04562e+08	2.84592e+08	2.76062e+08	1.86196e+08	1.97232e+08	1.91908e+08	2.08988e+08	2.10505e+08	1.11215e+07	2.11047e+08	2.16771e+08	2.37272e+08	1.88218e+08	1.97213e+08	1.83317e+07	2.20665e+08	1.57936e+08	1.50369e+08	1.2867e+08	1.31953e+08	1.44637e+08
AADEAFAK	sp|P11484|HSP75_YEAST;sp|P40150|HSP76_YEAST	4.48611e+06		6.13594e+06	1.355e+08	1.19816e+08	1.31736e+08	1.59201e+08	1.9434e+08	1.89733e+08	1.0239e+07	2.34698e+08	2.26012e+08	3.32354e+08	2.51254e+08	2.7056e+08	3.67218e+08	4.19712e+08	3.70842e+08	2.62892e+06	3.75475e+08	4.08367e+08	5.91536e+08	5.00745e+08	4.69948e+08	5.95104e+08	6.49585e+08	5.64721e+08	7.36148e+08	5.52051e+08	6.59127e+08	7.74782e+08	8.06346e+08	7.24771e+08	8.35072e+08	8.10687e+08	8.12361e+08	7.44947e+08	7.99523e+08	8.35308e+08	9.26215e+08	9.34379e+08	9.47756e+08	8.95156e+08	9.04834e+08	8.4118e+08	8.74469e+08	9.90846e+08	9.47738e+08
AADEEAFEDNSEEYLR	sp|P55060|XPO2_HUMAN	5.33147e+07	5.30846e+07	4.729e+07	4.07486e+07	4.32016e+07	4.6173e+07	4.58344e+07	4.92107e+07	2.96679e+07	4.12011e+07	4.15555e+07	3.65999e+07	4.10797e+07	3.31001e+07	3.78435e+07	4.26916e+07	1.85853e+07	2.5158e+07	3.30287e+07	3.35556e+07	2.80436e+07	3.46477e+07	3.08126e+07	2.88253e+07	2.39294e+07		2.10091e+07	2.85782e+07	2.10841e+07		2.49789e+07	2.86456e+07	2.88499e+07	1.82253e+07	1.57057e+07	1.61846e+07	2.25422e+07	2.17123e+07	1.1011e+07	1.88226e+07	1.76931e+07	2.15553e+07	1.52989e+07	1.45581e+07	1.31587e+07	1.36992e+07	1.04041e+07	1.08679e+07
AADETAAAFYPSK	sp|P32263|P5CR_YEAST	9.6977e+07	1.27099e+08	1.10142e+08	1.00522e+08	9.25507e+07	8.44358e+07	9.9559e+07	4.1504e+07	9.2244e+07	1.27399e+08	8.38972e+07	8.44826e+07	7.9768e+07	7.47785e+07	8.31036e+07	9.57778e+07	8.55099e+07	9.05101e+07	8.36504e+07	5.11299e+07	6.58748e+07	8.04947e+07	6.41094e+07	5.3571e+07	6.37501e+07	6.49029e+07	7.9816e+07		7.39763e+07	5.19802e+07					4.87278e+07		8.11277e+07	6.14681e+07	3.98728e+07	7.5976e+07	7.70859e+07		5.96096e+07	1.04559e+08	1.08037e+08	4.5682e+07	9.83296e+07	9.23251e+07
AADFEDLLSGQGFNAHK	sp|O75061|AUXI_HUMAN	1.46675e+07	1.47274e+07	1.34831e+07	1.26256e+07	1.37684e+07	1.14538e+07	1.29474e+07	1.16696e+07	1.07028e+07	1.02287e+07	1.33023e+07	1.14683e+07	9.68641e+06	1.3024e+07	1.13048e+07	8.6818e+06	1.01471e+07	9.51592e+06	8.02759e+06	1.03893e+07	8.54333e+06	7.47848e+06	9.72939e+06	8.56441e+06	9.03799e+06	7.32772e+06	7.06815e+06	8.21199e+06	6.44996e+06	8.0181e+06	6.14675e+06	7.11491e+06		5.8557e+06	4.64097e+06	4.36526e+06	4.54931e+06	5.47648e+06	4.19662e+06	5.86943e+06	4.47273e+06	4.47422e+06	3.8448e+06	4.18611e+06	4.21021e+06	1.36056e+06	3.60605e+06	3.25186e+06
AADFQLHTHVNDGTEFGGSLYQK	sp|Q9Y277|VDAC3_HUMAN	9.40902e+07	9.74242e+07	8.3536e+07	7.92634e+07	7.83699e+07	7.31076e+07	7.38552e+07	7.46732e+07	6.83185e+07	6.77256e+07	6.96276e+07	5.94224e+07	6.47738e+07	5.89851e+07	5.82082e+07	5.69767e+07	4.84218e+07	5.29033e+07	4.15455e+07	5.19032e+07	4.23844e+07	4.4597e+07	4.58039e+07	4.30048e+07	3.58734e+07	4.54941e+07	4.05233e+07	3.56936e+07	2.50155e+07	3.29776e+07	2.55709e+07	3.08255e+07	2.98721e+07	2.62888e+07	2.15104e+07	1.74859e+07	2.80227e+07	2.63273e+07	3.58391e+07	2.32357e+07	2.84664e+07	2.58317e+07	1.75737e+07	1.69589e+07	1.43777e+07	1.04147e+07	1.89012e+06	1.44087e+07
AADHLKPFLDDSTLR	sp|O43395|PRPF3_HUMAN	4.34611e+06	1.00992e+07	8.06898e+06	1.00493e+07	7.24637e+06	7.52244e+06	6.55411e+06	8.49132e+06	6.55517e+06	6.65714e+06	8.02357e+06	7.39897e+06	6.82311e+06	7.44904e+06	5.6881e+06	6.26746e+06	5.57138e+06	4.80872e+06	5.61767e+06	7.56491e+06	5.49564e+06	6.92493e+06	6.02662e+06	6.68248e+06	4.95988e+06	4.12975e+06	4.88464e+06	3.89806e+06	3.59029e+06	4.63863e+06	3.8333e+06	4.27083e+06	5.46961e+06	3.82505e+06	2.62992e+06		4.35735e+06	3.08745e+06	4.1138e+06	2.58995e+06	3.68103e+06	2.27948e+06	5.04131e+06	3.8708e+06	3.97473e+06		2.3683e+06
AADLDQEVK	sp|Q86VP6|CAND1_HUMAN	8.55769e+07	7.06544e+07	9.93917e+07	8.11937e+07	8.54083e+07	1.01974e+08	1.08655e+08	8.13729e+07	5.70018e+07	2.33115e+07	7.0786e+07	8.44096e+07	5.63959e+07	5.2462e+07	6.88317e+07	6.6153e+07	8.33611e+07	2.61974e+07	6.95889e+07	5.5276e+07	6.59467e+07	6.01398e+07	5.67525e+07	7.31075e+07	5.62658e+07	6.76431e+07	1.94673e+07	2.42233e+07	5.46006e+07	2.92993e+07	2.95355e+07	3.43447e+07	6.24853e+07	3.34802e+07	3.82903e+07	1.11184e+07	3.72896e+07	1.42594e+07	3.93339e+07	3.28491e+07	3.54642e+07	3.40035e+07	2.77499e+07	3.08582e+07	2.86249e+07	2.57251e+07	2.51501e+07	2.73181e+07
AADLAFLEK	sp|Q5SVQ8|ZBT41_HUMAN	3.27101e+06	3.9519e+06	3.04008e+06	3.57298e+06	4.93539e+06	4.42437e+06	3.76984e+06	3.56981e+06	3.67955e+06	3.04659e+06	3.38512e+06	3.7799e+06	2.21931e+06	3.17863e+06	4.17502e+06	1.87367e+06	2.42392e+06	3.16667e+06	2.91754e+06	2.83644e+06	2.58671e+06	2.21996e+06	2.74505e+06	2.25951e+06	2.78118e+06	2.25602e+06	1.48295e+06	1.84944e+06	2.07198e+06	1.74119e+06	2.71832e+06		2.1767e+06	1.41186e+06	1.69424e+06	768201	1.19108e+06	1.34163e+06	1.80036e+06	1.70741e+06	882849	773398		1.11747e+06	783433	713898
AADLLNLAK	sp|P07342|ILVB_YEAST	1.04721e+07	1.71707e+07	1.28439e+07	8.37053e+06	5.68724e+06	5.94573e+06	1.17301e+07	8.99599e+06	1.13151e+07	1.74743e+07	1.51961e+07	1.31586e+07	1.32572e+07	2.33248e+07	1.27881e+07	1.69097e+07	2.88575e+07	2.66611e+07	2.07938e+07	2.24472e+07	3.14774e+07	2.94567e+07	1.17529e+07	3.4659e+07	3.22846e+07	4.16953e+07	3.76271e+07	4.05378e+07	5.0874e+07	4.94665e+07	4.73384e+07	5.41748e+07	5.44884e+07	5.60404e+07	5.381e+07	5.05768e+07	3.75777e+07	3.19777e+07	3.77258e+07	4.07695e+07	4.77293e+07	4.34887e+07	4.4471e+07	5.24641e+07	6.21145e+07	6.72156e+07	5.53584e+07	7.02104e+07
AADLLYAMCDR	sp|O95782|AP2A1_HUMAN	4.95739e+07	5.63868e+07	4.96577e+07	5.69945e+07	4.33536e+07	3.84339e+07	5.08315e+07	4.90416e+07	5.02106e+07	4.44075e+07	5.27954e+07	4.7535e+07	4.21872e+07	4.89415e+07	2.67844e+07	4.12177e+07	4.04447e+07	3.9009e+07	2.58997e+07	3.21676e+07	4.01332e+07	2.18841e+07	3.87773e+07	3.14584e+07	1.94651e+07	2.8368e+07	3.06853e+07	3.23724e+07		3.13279e+07	4.12392e+07	4.13627e+07	3.66888e+07	5.23659e+06		2.30781e+07	9.71431e+06	9.8319e+06	5.05288e+06	8.92071e+06	1.03228e+07	1.78469e+07		1.78428e+07	1.56656e+07	1.05518e+07	1.34748e+07
AADLQLEMTQKPHK	sp|O15382|BCAT2_HUMAN	2.01745e+07	2.25293e+07	2.49765e+07	2.40055e+07	1.67926e+07	2.27123e+07	1.96927e+07	1.65473e+07	1.8603e+07	1.58625e+07	1.67786e+07	1.56271e+07	1.52829e+07	1.36635e+07	1.64166e+07	1.50129e+07	1.67735e+07	1.6527e+07	1.55029e+07	1.27376e+07	1.51649e+07	1.38547e+07	1.31982e+07	1.07391e+07	1.23629e+07	1.47772e+07	1.19905e+07	1.16117e+07	1.01577e+07	9.92074e+06	6.83111e+06	9.34948e+06	6.7246e+06	6.32649e+06	7.46376e+06	6.27347e+06	8.78798e+06	7.18544e+06	9.27903e+06	6.09252e+06	7.06713e+06	6.61023e+06	6.88547e+06	6.87297e+06	6.18805e+06	5.05658e+06	6.14966e+06	5.2516e+06
AADMLSGPR	sp|P30038|AL4A1_HUMAN	4.27899e+06	2.64665e+07	2.51418e+07	2.8442e+07	2.27566e+07	3.79264e+07	1.92586e+07	2.66312e+07	2.0724e+07	2.55607e+07	9.75194e+06		2.12077e+07	1.52346e+07	1.98655e+07	1.75777e+07	1.66541e+07	1.73198e+07	1.94596e+07	1.48755e+07	1.46678e+07	2.15421e+07	1.29179e+07	1.28807e+07	1.2683e+07	1.16774e+07	1.24317e+07		1.40496e+07	1.209e+07				9.98096e+06	9.1422e+06		8.26355e+06	8.88127e+06	8.72846e+06	6.69199e+06	1.15362e+07	8.02804e+06	8.50718e+06	7.84836e+06	6.73709e+06	6.29817e+06	7.3077e+06	5.99165e+06
AADNNLPTK	sp|P04161|PUR3_YEAST		2.9433e+07		3.49761e+06	3.36771e+06	3.59343e+06	4.76142e+06	3.72555e+06	4.98016e+06		5.68463e+06	7.9941e+06	7.7642e+06	7.76382e+06		7.84134e+06	1.25956e+07	1.61941e+07	3.41776e+07	1.24164e+07	1.28869e+07		1.38477e+07	1.26555e+07	1.75098e+07	1.77422e+07	1.78218e+07	2.05131e+07	1.85414e+07	1.86029e+07	2.33221e+07	2.37353e+07	2.2067e+07	2.64351e+07	2.77891e+07	2.79405e+07	2.16185e+07	2.01843e+07	3.27036e+07	2.10354e+07	2.46333e+07	2.54614e+07	2.50194e+07	2.99394e+07	2.37115e+07	2.83042e+07	2.61175e+07	2.26997e+07
AADPLSTFLFSLCALGSTAPTLR	sp|Q99726|ZNT3_HUMAN	1.0637e+08	9.16395e+07	1.04233e+08	1.04044e+08	9.01678e+07	1.35583e+08	9.15503e+07	9.60903e+07	1.00847e+08	1.10806e+08	8.26584e+07	8.33395e+07	7.9925e+07	7.85018e+07	9.41118e+07	8.87502e+07	8.5803e+07	8.57806e+07	9.37888e+07	7.2924e+07	7.50633e+07	6.30442e+07	6.50566e+07	6.20138e+07	5.30625e+07	6.04832e+07	6.06317e+07	5.36116e+07	7.08289e+07	5.23334e+07	5.99957e+07	4.70702e+07	4.68959e+07	3.70672e+07	3.71397e+07	3.3653e+07	4.28178e+07	4.52387e+07	3.94418e+07	4.39463e+07	3.44472e+07	3.67569e+07	4.15884e+07	3.03343e+07	2.90571e+07	2.27062e+07	2.10759e+07	2.57159e+07
AADSLQQNLQR	sp|Q1ED39|KNOP1_HUMAN	4.94818e+06	6.35123e+06	5.81736e+06	9.30889e+06	4.83407e+06	6.28379e+06	8.13584e+06	4.12932e+06			3.8612e+06	9.51198e+06	5.17174e+06	6.44525e+06	7.22826e+06	6.06111e+06	6.11458e+06	6.772e+06	3.80599e+06	2.56161e+06	3.3934e+06	6.17284e+06	3.98708e+06	4.33152e+06	3.08446e+06	4.47455e+06	4.12297e+06	4.18347e+06	5.28949e+06	3.13554e+06	4.15286e+06		1.72491e+06				1.9069e+06	1.35815e+06	3.07692e+06		1.63119e+06						2.64204e+06
AADSQNSGEGNTGAAESSFSQEVSR	sp|P12270|TPR_HUMAN	2.37796e+07	2.98742e+07	2.77748e+07	2.50121e+07	2.27489e+07	2.90442e+07	2.35153e+07	2.53635e+07	1.88943e+07	1.65453e+07	2.09182e+07	1.82823e+07	2.01855e+07	1.53086e+07	1.95243e+07	2.01173e+07	1.48871e+07	1.40259e+07	1.93343e+07	1.72519e+07	1.16354e+07	1.70353e+07	1.57712e+07	1.2733e+07	1.09985e+07	1.55046e+07	9.1937e+06	1.31264e+07	9.70352e+06	1.13989e+07	1.1945e+07	9.66121e+06	1.03302e+07	8.05533e+06	8.60528e+06	7.57163e+06	9.53078e+06	1.00159e+07	1.18057e+07	8.84509e+06	1.00637e+07	8.29941e+06	7.61185e+06	8.55467e+06	4.91549e+06	4.85806e+06	5.37291e+06	4.23188e+06
AADVENVPPVLSTPHHYLLSLYR	sp|Q9Y2T2|AP3M1_HUMAN	1.16893e+07	1.35203e+07	1.28205e+07	1.35617e+07	1.25322e+07	1.01907e+07	1.05196e+07	1.08542e+07	1.07111e+07	1.09811e+07	1.13118e+07	1.11708e+07	1.04201e+07	1.14794e+07	8.5275e+06	6.64978e+06	9.39405e+06	6.47324e+06	2.74306e+06	9.48453e+06	9.52206e+06	7.91878e+06	8.13826e+06	5.89923e+06	8.17419e+06	6.91725e+06	3.2897e+06	4.6945e+06	6.33786e+06	5.58194e+06		6.06226e+06	9.33415e+06	3.38871e+06		4.79746e+06	5.65052e+06	4.90481e+06	4.65979e+06	4.77546e+06	3.81855e+06	4.1731e+06	3.78353e+06		3.71728e+06		3.99903e+06	2.6712e+06
AADVEQLKPEELK	sp|Q9NU22|MDN1_HUMAN	2.27464e+07	2.20167e+07	2.12472e+07	2.0731e+07	1.98415e+07	2.39543e+07	1.77276e+07	1.72404e+07	2.4637e+07	2.11946e+07	1.71829e+07	1.54915e+07	1.46692e+07	1.56224e+07	1.76321e+07	1.41867e+07	4.92582e+06	1.66362e+07	1.18317e+07	1.4205e+07	1.62839e+07	1.35535e+07	1.34988e+07	1.29915e+06	1.12053e+07	1.62844e+07	8.73993e+06	8.31809e+06	1.15592e+07	5.03329e+06	1.2127e+07	8.58325e+06	7.20957e+06	6.61821e+06	6.23764e+06	9.26639e+06	5.76937e+06	7.97251e+06	5.54226e+06	7.4578e+06	7.83339e+06	6.33559e+06	5.0281e+06	6.9875e+06	4.12984e+06	4.1758e+06	3.91568e+06	5.52111e+06
AAEAAPPTQEAQGETEPTEQAPDALEQAADTSR	sp|Q8N163|CCAR2_HUMAN	1.447e+07	9.82315e+06	1.41453e+07	8.0469e+06	1.03509e+07	1.31113e+07	1.1611e+07	1.05311e+07		9.52591e+06	3.90905e+06	9.11492e+06	1.08855e+07		8.16124e+06	1.13403e+07	3.70578e+06	7.71106e+06	8.29534e+06	8.07374e+06	7.2443e+06	1.03361e+07	6.99653e+06		5.3665e+06		6.09123e+06	9.68831e+06		5.00813e+06					5.93185e+06	7.16768e+06	5.30002e+06	6.4493e+06	5.48489e+06	5.87048e+06	4.51859e+06	4.81626e+06	4.05188e+06			1.12961e+07
AAEAATTDLTYR	sp|Q12363|WTM1_YEAST		2.65972e+07		3.66402e+07	3.42218e+07	4.31837e+07	5.1728e+07	5.40113e+07	5.58701e+07	6.7895e+07	7.30431e+07	6.98009e+07	2.39584e+07	8.80355e+07	1.03052e+08	1.09943e+08	1.17857e+08	1.14386e+08	1.49712e+08	1.23607e+08	1.05781e+08	1.70145e+08	1.53466e+08	1.66435e+08	1.71803e+08	1.99263e+08	1.92561e+08	2.1194e+08	2.32626e+08	1.8381e+08	1.96392e+08	2.18723e+08	2.31507e+08	2.62892e+08	2.51947e+08	2.51225e+08	2.30358e+08	2.43859e+08	2.41025e+08	2.67343e+08	2.70133e+08	2.80164e+08	3.78017e+08	2.73174e+08	2.72879e+08	3.03925e+08	2.80671e+08	2.93886e+08
AAEAFLR	sp|Q14692|BMS1_HUMAN	5.5849e+07	1.59123e+07	2.16342e+07	1.63874e+07	1.18257e+07	1.69422e+07	1.80292e+07	1.17945e+07	2.42506e+07	2.22356e+07	1.23276e+07	1.32346e+07	4.15807e+07	1.02176e+07	1.16318e+07	1.18973e+07	2.46858e+07	1.27652e+07	1.2204e+07	1.06947e+07	1.93418e+07	9.39288e+06	1.0381e+07	1.29003e+07	9.54193e+06	1.3628e+07	1.26527e+07	1.10573e+07	1.22507e+07	1.13309e+07	8.57414e+06	2.70955e+07	2.75077e+07	8.85259e+06	8.5961e+06	1.90284e+07	7.09163e+06	6.6739e+06	4.5663e+06	1.24518e+07	5.849e+06	7.72544e+06	8.54282e+06	9.81256e+06	8.43742e+06	9.07615e+06	9.99361e+06	8.05819e+06
AAEAGETGAATSATEGDNNNNTAAGDK	sp|Q07478|SUB2_YEAST				1.42581e+07	1.33015e+07	1.58491e+07	1.88615e+07	1.64232e+07	1.53933e+07	1.33934e+07	2.33631e+07	2.14612e+07	3.48607e+07	2.52541e+07	3.33268e+07	3.4954e+07	2.76234e+07	2.41384e+07	4.65709e+07	3.64851e+07	1.91787e+07	5.98717e+07	5.4572e+07	4.41901e+07	4.11873e+07	5.08967e+07	3.71216e+07	5.21756e+07	3.82391e+07	4.80152e+07		7.34849e+07	6.62477e+07	8.9416e+07	6.45356e+07	6.5657e+07	7.38503e+07	8.75519e+07	8.00234e+07	8.32892e+07	1.12579e+08	7.52365e+07	8.65342e+07	8.29754e+07	6.20104e+07	8.02854e+07	7.90719e+07	6.46353e+07
AAEAGETGAATSATEGDNNNNTAAGDKK	sp|Q07478|SUB2_YEAST						1.30328e+07			5.07761e+06		3.83739e+06	6.91602e+06	5.47903e+06	9.98526e+06	5.65155e+06	6.49353e+06	6.27454e+06		2.06081e+07	7.19277e+06	5.24311e+06	1.01951e+07	1.00922e+07	9.72309e+06	8.96647e+06	1.07219e+07			1.00792e+07	9.8488e+06	1.47789e+07	1.52335e+07	1.40078e+07	1.48608e+07	1.47571e+07	1.32077e+07	1.68135e+07	1.77252e+07	1.62067e+07	1.67227e+07	1.66934e+07	1.98595e+07	1.73963e+07	1.70726e+07	1.23279e+07	1.72599e+07	1.50985e+07	1.33285e+07
AAEAHVDAHYYEQNEQPTGTCAACLTGDNR	sp|P55263|ADK_HUMAN	3.47431e+07	4.0867e+07	4.03253e+07	2.43044e+07	3.007e+07	3.41659e+07	2.97575e+07	3.24056e+07	3.98498e+07	1.85016e+07	2.78993e+07	2.09375e+07	2.46201e+07	2.20905e+07	1.37289e+07	2.74391e+07	2.61302e+07	2.33703e+07	2.43271e+07	2.25649e+07	1.81178e+07	2.26544e+07	1.55093e+07	2.54207e+07	1.55065e+07	2.00759e+07	1.16117e+07	1.85087e+07	1.25604e+07	1.27517e+07	1.77634e+07	2.47071e+07	2.21502e+07	9.82961e+06	9.8515e+06	4.83954e+06	1.19713e+07	1.43339e+07	1.78225e+07	1.69076e+07	1.42038e+07		1.1755e+07	5.76361e+06	9.44194e+06	4.66035e+06	6.64357e+06	7.63436e+06
AAECNLVVTQPR	sp|Q08211|DHX9_HUMAN	4.19048e+08	4.19444e+08	4.07789e+08	3.92375e+08	3.1447e+08	4.75131e+08	3.57724e+08	3.69564e+08	3.2272e+08	2.82965e+08	3.20258e+08	2.79762e+08	3.50197e+08	2.83698e+08	3.62433e+08	3.32515e+08	2.91847e+08	2.9948e+08	3.41838e+08	2.79596e+08	2.3623e+08	2.69863e+08	2.57895e+08	2.22181e+08	2.3626e+08	2.7287e+08	2.24763e+08	2.19838e+08	2.26158e+08	1.91446e+08	1.49031e+08	1.49599e+08	1.66852e+08	1.45746e+08	1.37057e+08	1.33781e+08	1.70523e+08	1.63962e+08	9.40769e+07	1.4372e+08	1.51075e+08	1.55911e+08	1.4997e+08	1.21545e+08	1.12112e+08	8.1293e+07	9.15376e+07	8.44179e+07
AAEDDEDDDVDTK	sp|P06454|PTMA_HUMAN	7.89791e+06	1.15218e+09	1.06358e+07	1.07526e+09	1.0019e+09	6.34616e+06	6.4526e+06	1.24369e+09	8.07634e+08	2.97185e+06	8.6535e+08	8.28955e+08	8.94753e+08	7.43185e+08	9.64233e+08	9.76658e+08	7.85305e+08	7.4074e+08	3.39965e+06	5.45941e+06	4.50403e+06	5.8576e+06	7.46128e+08	7.00569e+08	6.06738e+08	5.87685e+08	5.41704e+08	5.144e+06	4.56916e+06	3.07377e+06	3.79704e+06	5.88847e+08	1.50397e+06	3.55506e+08	3.54234e+08	3.18512e+08	5.31e+08	5.43697e+08	6.70361e+08	4.64411e+08	6.65211e+08	2.01966e+06	3.95774e+08	2.97293e+08	1.98852e+08	2.27651e+08	1.29483e+06	2.09815e+08
AAEDDEDDDVDTKK	sp|P06454|PTMA_HUMAN	4.18475e+08	3.59604e+07	2.36875e+07	3.94446e+08	2.9072e+08	2.74329e+08	2.47559e+08	2.75063e+08	2.61892e+08	2.47777e+08	2.47461e+08	2.43551e+08	2.44013e+08	2.14833e+08	2.55976e+08	2.71144e+07	2.34206e+08	1.82995e+08	2.54148e+08	2.57101e+08	2.14565e+08		1.97911e+08	2.29975e+08	1.90007e+08	1.92606e+08	1.95286e+08	1.67062e+08	1.7742e+08	1.72417e+08	1.64845e+08	9.68281e+06	9.99534e+06	1.28073e+08	1.21852e+08	1.28677e+08	1.55453e+08	1.49959e+08	1.68263e+08	1.04163e+08	1.02864e+08	1.24021e+08	1.22246e+08	1.02353e+08	7.62924e+07	8.33827e+07	8.54609e+07	7.29702e+07
AAEDSARPELPDSAVGPGSR	sp|Q96J92|WNK4_HUMAN	7.35285e+06	8.63331e+06	7.32031e+06	5.23612e+06	4.79796e+06	5.95261e+06	6.00811e+06	5.3224e+06	6.23518e+06	6.54094e+06	1.08338e+07	6.95882e+06	5.53408e+06	2.87e+06		4.63052e+06	6.37732e+06	4.56151e+06	8.76778e+06	4.06411e+06	4.96935e+06		4.47866e+06	3.27403e+06	3.24651e+06	3.68869e+06			4.4875e+06	3.47572e+06						3.0666e+06	3.60033e+06	1.72207e+06	3.84383e+06	2.05781e+06	1.97584e+06		2.32394e+06	1.09702e+06	1.97308e+06		2.72105e+06
AAEEAASTLASSLHPEQCLK	sp|Q7Z460|CLAP1_HUMAN	1.18944e+07	9.70069e+06	1.1927e+07	1.23072e+07	1.37404e+07	9.02379e+06	1.31726e+07	1.14938e+07	1.15706e+07	8.01784e+06	1.81278e+07	1.32343e+07	1.12216e+07	1.12136e+07	1.10717e+07	6.26746e+06	8.3997e+06	6.18739e+06	5.50757e+06	1.11146e+07	1.18207e+07	4.80046e+06	8.87451e+06	7.83396e+06	5.02112e+06	5.96061e+06	6.10958e+06		7.97249e+06	8.38851e+06	8.35794e+06	6.84462e+06					6.08982e+06			3.84512e+06			2.28964e+06	5.17812e+06		6.51161e+06	5.83703e+06
AAEEADADAELADEEDALHDEL	sp|P17967|PDI_YEAST				5.9093e+06	3.72522e+06	7.83969e+06	2.82764e+07	2.85595e+07	1.84245e+07	3.09025e+07	4.07711e+07	6.52689e+06	6.51539e+07	5.31631e+07	4.43039e+07	7.31557e+07	4.41554e+07	5.54533e+07	5.27225e+07	8.68291e+07	5.89471e+07	9.61707e+07	1.05902e+08	5.30295e+07	1.104e+08	5.12566e+07	6.94101e+07	8.16154e+07	6.69283e+07	8.22094e+07	1.42596e+08	1.41178e+08	1.05633e+08	1.15273e+08	1.64983e+08	1.56722e+08	1.42661e+08	1.40195e+08	1.68065e+08	1.19387e+08	1.50481e+08	1.55019e+08	1.6203e+08	1.42603e+08	1.38079e+08	1.93188e+08	1.5505e+08	1.19476e+08
AAEEAFVNDLDESSPGTEWER	sp|P09496|CLCA_HUMAN	2.51202e+08	2.38358e+08	2.14732e+08	1.44537e+08	2.41029e+08	2.0887e+08	1.97706e+08	2.37295e+08	1.58317e+08	1.45032e+08	2.14111e+08	2.04439e+08	1.85974e+08	1.78174e+08	2.09511e+08	2.00157e+08	1.35934e+08	1.40714e+08	1.66667e+08	1.63047e+08	1.15126e+08	1.56239e+08	1.73937e+08	1.34689e+08	1.1669e+08	9.01811e+07	1.13973e+08	1.21478e+08	9.1707e+07	1.11727e+08	1.22302e+08	1.32696e+08	1.36075e+08	7.79474e+07	9.95811e+07	7.09191e+07	1.09812e+08	1.13613e+08	1.089e+08	9.88766e+07	9.12603e+07	1.0224e+08	7.83721e+07	7.25072e+07	6.41247e+07	5.8927e+07	6.09284e+07	4.40541e+07
AAEEAGLVANFLHLDESATEFEVLR	sp|P07245|C1TC_YEAST				2.04183e+06			2.66911e+06				5.13303e+06	5.7539e+06	1.65491e+06	4.23082e+06	1.99073e+06	5.92149e+06	2.97617e+06		7.18294e+06	1.84906e+06		6.88388e+06	2.64532e+06	3.63362e+06	2.43686e+06	4.82083e+06	4.34823e+06	2.84125e+06	1.10048e+06	3.46029e+06				3.26413e+06	5.124e+06	6.18784e+06	4.51534e+06	3.98935e+06	3.41382e+06	3.05578e+06	2.45511e+06	2.79524e+06	2.90056e+06	3.71806e+06	2.9287e+06	4.24137e+06	6.55308e+06	4.00364e+06
AAEEAGVTDVK	sp|P19097|FAS2_YEAST	3.04255e+07	7.42218e+06	8.50548e+06	2.3418e+07	2.00466e+07	8.27784e+06	2.05271e+07	3.19145e+07	3.42078e+07	4.98613e+06	4.13246e+07	4.52218e+07	3.17108e+06	5.5144e+07	2.16347e+07	6.51355e+07	2.21113e+07	6.9344e+06	9.89323e+07	8.25073e+07	6.23245e+07	2.10969e+07	9.03173e+07	9.49855e+07	1.25208e+07	1.26631e+08	1.02968e+08	1.2016e+08	1.20502e+08	1.49713e+07	1.55978e+07	1.67688e+07	1.28862e+07	1.71429e+07	1.51139e+08	1.48745e+07	1.31367e+08	1.43522e+08	1.48235e+07	1.99073e+07	1.97944e+07	2.02326e+08	2.10773e+07	1.73781e+08	2.08166e+07	1.6356e+08	1.81246e+08	1.86784e+08
AAEEEDEADPK	sp|P20962|PTMS_HUMAN		2.89052e+07		4.69803e+07	4.00618e+07		4.59482e+07		6.17192e+07	3.37538e+07				2.45706e+07	1.9514e+07		6.05597e+07	4.86843e+07	2.13413e+07		4.72685e+07				1.0016e+07	2.61522e+07	1.92378e+07	7.56184e+06	4.64713e+07	2.96231e+07				2.17403e+07	8.00682e+06	9.26899e+06			2.56564e+07			9.60696e+06	5.39994e+06	1.35662e+07	1.23359e+07	7.49577e+06	3.31408e+06	2.97587e+06
AAEEEPSTSATVPMSK	sp|Q13356|PPIL2_HUMAN	2.56117e+07	2.20179e+07	2.12478e+07	2.06182e+07	1.76012e+07	2.53722e+07	1.7745e+07	1.89331e+07	1.68559e+07	1.72226e+07	1.81421e+07	1.60122e+07	1.81861e+07	1.40677e+07	1.82992e+07	1.51908e+07	1.41012e+07	1.4396e+07	1.77731e+07	1.28521e+07	1.22613e+07	1.26074e+07	1.2817e+07	1.18471e+07	1.04236e+07	1.31966e+07	6.80402e+06	1.09117e+07	9.56508e+06	8.79067e+06	8.12451e+06	9.7188e+06	8.56248e+06	5.72217e+06	5.24067e+06	5.92364e+06	7.87649e+06	8.21518e+06	7.60797e+06	7.33895e+06	7.2271e+06	7.57831e+06	7.41417e+06	4.30816e+06	5.36348e+06	4.47418e+06	4.02155e+06	4.25574e+06
AAEENFNADDK	sp|P16862|PFKA2_YEAST				1.49475e+07	2.88212e+07	6.58718e+07	4.12365e+07	5.32398e+07	3.7612e+07	4.85707e+07	5.88758e+07	5.83309e+07	7.57332e+07	6.83533e+07	8.23294e+07	9.49121e+07	8.95243e+07	9.76238e+07	6.41977e+07	1.05629e+08	8.69808e+07	1.53457e+08	1.34252e+08	1.25235e+08	1.32117e+08	1.60925e+08	1.31977e+08	1.83932e+08	1.37636e+08	1.43713e+08	1.7332e+08	1.79637e+08	1.67528e+08	2.30531e+08	2.11987e+08	1.88867e+08	1.87459e+08	2.07324e+08	2.33288e+08	2.22174e+08	2.69081e+08	2.19678e+08	2.47872e+08	2.43971e+08	1.92617e+08	2.32767e+08	2.31472e+08	2.1542e+08
AAEGWSAPLLTLAR	sp|Q96T51|RUFY1_HUMAN	3.89473e+06	7.10836e+06		6.85452e+06	7.08557e+06	9.58883e+06	5.62626e+06	8.71122e+06	5.28228e+06	5.39891e+06	5.32452e+06	5.30028e+06	7.20036e+06	5.19458e+06	7.48154e+06	6.47704e+06	4.67727e+06	8.28182e+06	7.86813e+06	6.19681e+06	5.81298e+06	1.69351e+07	5.25642e+06	4.29785e+06	5.37592e+06	4.91211e+06	4.43476e+06	4.9175e+06	5.34172e+06	4.12104e+06	6.52373e+06		5.00274e+06	2.8365e+06	2.72733e+06	1.58934e+06	3.66211e+06	2.82366e+06	1.84462e+06	2.85272e+06	3.38238e+06	3.05031e+06	6.65037e+06	1.39274e+06	3.14701e+06	1.1865e+06	1.81668e+06	1.72368e+06
AAELEQQFQK	sp|P39551|PRM9_YEAST;sp|P53174|PRM8_YEAST	7.45436e+08		5.77748e+08					2.18568e+07			1.9603e+07				2.39922e+07	1.36213e+07	1.5982e+07		1.08664e+07		1.31206e+07	5.10866e+08	1.41491e+07		4.52157e+06		1.2408e+07	1.50998e+07		9.86215e+06		3.80237e+06		7.85763e+06	1.6451e+07	1.89558e+08	1.07623e+07	4.00686e+06	1.609e+07	7.727e+06	1.83474e+07	1.75135e+07	1.81302e+08	1.17766e+07	6.03401e+06	1.1494e+08	1.34792e+08	9.27636e+06
AAELLANSLATAGDGLLELR	sp|P35232|PHB_HUMAN	2.21213e+08	1.62554e+08	1.83652e+08	1.23875e+08	1.87035e+08	1.37701e+08	1.31113e+08	1.69648e+08	1.28231e+08	1.09437e+08	1.52736e+08	1.40206e+08	1.19165e+08	1.17786e+08	1.19104e+08	1.11941e+08	1.12409e+08	1.11924e+08	9.84631e+07	1.49269e+08	1.02385e+08	1.04025e+08	9.80895e+07	7.48371e+07	1.03794e+08	5.57667e+07	8.43702e+07	6.32675e+07	6.17058e+07	6.05982e+07	7.62778e+07	1.00426e+08	7.25544e+07	9.3869e+06	7.51569e+07	6.21585e+07	7.85469e+07	8.02221e+07	4.59488e+07	5.31594e+07	5.21598e+07	6.79547e+07	3.31439e+07	4.35494e+07	4.44002e+07	4.14576e+07	4.03419e+07	2.78383e+07
AAELLQDEYSGR	sp|Q9BUK6|MSTO1_HUMAN	2.9023e+07		2.72406e+07	1.0998e+07	5.78735e+06	2.55383e+07	7.43205e+07	8.10383e+07	1.30372e+07	2.17914e+07	1.01448e+08	1.95219e+07	1.20489e+08	1.6385e+07	1.23921e+07	1.59614e+08	1.33554e+08	1.29652e+08	7.93866e+07	1.85945e+08	1.50797e+08	2.07766e+08	3.93536e+07	2.12944e+08	2.10351e+08	2.45468e+08	2.23762e+08	2.73867e+08	2.05262e+08	2.51385e+08	2.98561e+08	2.87113e+08	3.05937e+08	3.49197e+08	3.28526e+08	3.13409e+08	3.27567e+08	3.32943e+08	2.94657e+08	3.57716e+08	3.50098e+08	3.62081e+08	3.42697e+08	3.71678e+08	3.50126e+08	4.07517e+06	3.50051e+08	4.20212e+08
AAEMLSQLDLFSR	sp|P78318|IGBP1_HUMAN	2.06609e+06	1.88373e+06	4.28695e+06	1.62131e+06	2.28769e+06	2.50113e+06	2.14548e+06	1.55793e+06	2.1843e+06	1.84261e+06	1.29996e+06	1.85595e+06	5.07563e+06	1.8074e+06	1.78193e+06	1.42175e+06	1.56021e+06	1.3591e+06	1.93093e+06	1.56884e+06	861943	2.19363e+06	1.31089e+06	882920	763117	1.09484e+06	1.28486e+06	1.45765e+06	1.11042e+06	1.26408e+06	1.51522e+06	1.1149e+06	2.01909e+06	1.53303e+06	1.07005e+06	1.43146e+06	893268	1.0113e+06	416154			389863	1.67719e+06		1.32397e+06	836378
AAEPHAVSLAWSADGQTLFAGYTDNVLR	sp|P38011|GBLP_YEAST				9.63802e+06		9.09537e+06	1.37515e+07	5.54196e+06	1.93405e+07	3.54643e+07	2.51529e+07	2.66529e+07	3.34289e+07	3.46051e+07	2.51143e+07	3.23629e+07	2.91363e+07	4.30556e+07	5.43587e+07	4.64552e+07	4.99937e+07	6.54737e+07	4.84817e+07	7.6315e+07	5.9899e+07	5.2828e+07	2.21747e+07	3.18847e+07	4.87161e+07	7.25288e+07	4.25517e+06			3.06561e+07	1.18909e+08	1.157e+08	1.20098e+08	4.17734e+07	3.83818e+07	1.21892e+08	9.68651e+07	3.54872e+07	1.33722e+08	2.67922e+07	7.92013e+07	1.81129e+08	2.42727e+07	1.2338e+08
AAEPLLTLER	sp|O60524|NEMF_HUMAN	1.2057e+07	1.49449e+07	1.69047e+07	1.51815e+07	1.38373e+07	1.03781e+07	1.26853e+07	1.07378e+07	1.61323e+07	1.20544e+07	1.17543e+07	1.06777e+07	1.03513e+07	1.10328e+07	1.05653e+07	8.27357e+06	1.04155e+07	9.10992e+06	8.44102e+06	9.28608e+06	9.14853e+06	9.00815e+06	7.98965e+06	8.30814e+06	7.45301e+06	1.06316e+07	6.77069e+06	7.30616e+06	6.09043e+06	7.2548e+06				4.87385e+06	3.87445e+06	4.39625e+06	3.327e+06	4.25285e+06	3.84916e+06	4.58175e+06	2.02106e+06	523165		3.85847e+06
AAESLADPTEYENLFPGLK	sp|P35606|COPB2_HUMAN	6.73565e+07	6.19601e+07	6.77449e+07	3.19992e+07	6.63647e+07	5.49591e+07	5.33974e+07	5.47052e+07	4.44668e+07	3.82402e+07	4.35442e+07	4.12673e+07	4.1305e+07	3.41076e+07	4.67639e+07	4.18403e+07	3.24084e+07	4.44743e+07	4.53159e+07	3.52031e+07	3.5436e+07	1.7507e+07	3.92419e+07	3.1648e+07	2.86204e+07	1.98539e+07	2.1088e+07	2.6386e+07	1.51829e+07	2.09285e+07	2.11232e+07	2.6667e+07	1.76471e+07	1.47926e+07	1.92957e+07	1.64536e+07	3.04464e+07	1.38074e+07	1.25737e+07	1.16506e+07	1.91532e+07	1.38701e+07	9.63365e+06	1.26048e+07	1.21491e+07	1.49018e+07	1.50723e+07	1.19363e+07
AAESLTALPEPASPQLLETPLHASQLQK	sp|Q14676|MDC1_HUMAN	9.38965e+06	8.87392e+06	1.08843e+07	8.41587e+06	9.76985e+06	9.13105e+06	7.9643e+06	5.96621e+06	6.96664e+06	9.91858e+06	8.59324e+06	7.88687e+06	7.95058e+06	6.85506e+06	6.70579e+06	6.65314e+06	5.14265e+06	8.08711e+06	7.50777e+06	5.2885e+06	6.63702e+06	5.66892e+06	4.26705e+06	5.64676e+06	5.33801e+06	4.05327e+06	3.92328e+06	4.28311e+06	4.44139e+06	4.22678e+06	1.25813e+07	1.79334e+07	8.5618e+06		7.5818e+06	3.0192e+06	5.4012e+06	3.30575e+06	9.72982e+06	8.35523e+06	2.33804e+06	3.65709e+06	7.50347e+06	2.00608e+06	4.05069e+06	2.3875e+06	7.24323e+06	6.28994e+06
AAEVGRPQSQQTLNLTTLVVGER	sp|Q04599|RM01_YEAST				4.55388e+06	4.46502e+06	3.96669e+06			3.80584e+06	4.80228e+06	6.40589e+06	9.95859e+06	7.00152e+06	6.47781e+06	4.13823e+06	3.90916e+06		3.20932e+06	3.14069e+06	6.80904e+06		4.57206e+06		2.86599e+06	3.33495e+06	4.38849e+06	3.52986e+06	5.29213e+06		3.88466e+06			1.00784e+07	7.39105e+06	6.82183e+06	6.90116e+06	4.12094e+06	4.93968e+06	5.33232e+06	5.94155e+06	4.73688e+06	4.96995e+06	6.19734e+06	6.8184e+06	7.24155e+06	8.69171e+06	6.8726e+06	8.21237e+06
AAEWQLDQPSWSGR	sp|Q9NVZ3|NECP2_HUMAN	3.09321e+07	2.6799e+07	3.03791e+07	2.14436e+07	2.48392e+07	2.59844e+07	2.4041e+07	3.03863e+07	1.86534e+07	2.08047e+07	2.48977e+07	2.41783e+07	2.38494e+07	2.03196e+07	2.14864e+07	2.3567e+07	1.31345e+07	1.88957e+07	1.61375e+07	2.15291e+07	1.48857e+07	1.64548e+07	1.88261e+07	1.55021e+07	1.42869e+07	1.51621e+07	1.145e+07	1.43627e+07	9.17252e+06	1.38637e+07	1.05296e+07	1.16342e+07	1.26123e+07	8.63527e+06	1.03201e+07	7.16745e+06	1.36281e+07	1.18933e+07	1.10865e+07	1.63784e+07	8.45506e+06	8.81824e+06	9.52447e+06	8.0191e+06	6.70784e+06	6.40426e+06	5.63825e+06	4.72753e+06
AAFDDALAELDTLSEESYK	sp|P62258|1433E_HUMAN	1.29192e+08	1.26204e+08	1.1853e+08	1.19344e+08	8.5605e+07	1.08839e+08	9.55108e+07	1.80147e+08	1.07869e+08		1.14604e+08	9.10687e+07	8.39575e+07	9.11338e+07	6.61233e+07	7.06289e+07	8.3318e+07	9.14294e+07	9.55562e+07	6.29669e+07	8.31685e+07		5.97949e+07	4.44927e+07	6.38323e+07	3.50013e+07	8.16368e+07	6.18623e+07	5.70791e+07	6.12129e+07	6.88091e+07	3.27519e+07	4.04842e+07	4.78401e+07	4.7145e+07		7.92572e+07	4.94059e+07	4.80642e+07		5.1907e+07	4.16269e+07	2.38594e+07	2.91796e+07	4.61575e+07	4.1942e+07	2.0239e+07	3.15511e+07
AAFEDLK	sp|P07149|FAS1_YEAST				1.23181e+07	1.05245e+07	1.49522e+07	1.9145e+07	1.65234e+07	2.06232e+07	3.1028e+07	2.41212e+07	2.66086e+07	3.40065e+07	2.95456e+07	3.2969e+07	4.03257e+07	5.39245e+07	3.52833e+07	5.24084e+07	4.34706e+07	5.35435e+07	6.05015e+07	5.5584e+07	5.63418e+07	5.73232e+07	7.44904e+07	6.67184e+07	7.60606e+07	7.56254e+07	6.00955e+07	7.60178e+07	8.22977e+07	8.03434e+07	9.18425e+07	8.80417e+07	7.8925e+07	7.37685e+07	7.43428e+07	8.53866e+07	1.00639e+08	1.02028e+08	8.23205e+07	1.09406e+08	1.00539e+08	8.88249e+07	1.03123e+08	1.0318e+08	1.0586e+08
AAFGCFGNWLATVEQR	sp|Q8IWA0|WDR75_HUMAN	6.43952e+06	7.99369e+06	6.58903e+06	4.17214e+06	5.62713e+06	3.79396e+06	4.11531e+06	6.15768e+06	6.54725e+06	5.1354e+06	5.84959e+06	4.64541e+06	3.11793e+06	7.62945e+06	3.84216e+06	3.92906e+06	1.69312e+06	6.57895e+06		4.30859e+06	2.38003e+06	2.85462e+06	3.3642e+06	2.8829e+06	4.80387e+06	1.63845e+06	4.37961e+06	1.87752e+06	3.92854e+06		2.142e+06	2.07235e+06		1.04689e+06	2.5114e+06	1.76738e+06	2.44079e+06	4.53213e+06	1.98967e+06		2.57982e+06	2.5195e+06		1.689e+06	1.26007e+06	2.28906e+06	1.60806e+06	2.57412e+06
AAFGLSDSYVDGSSFDPQR	sp|Q9UQ35|SRRM2_HUMAN	2.25996e+07	1.88403e+07	1.93067e+07	1.33353e+07	1.80259e+07	1.77157e+07	1.82438e+07	2.04154e+07	1.3131e+07	1.29281e+07	1.40543e+07	1.39185e+07	1.79688e+07	1.22362e+07	1.75767e+07	1.81236e+07	9.67633e+06	1.31835e+07	1.36455e+07	1.68828e+07	9.23608e+06	1.41079e+07	1.56116e+07	8.07518e+06	1.18841e+07	8.31332e+06	7.97221e+06	8.86656e+06	6.45166e+06	7.96428e+06	7.05329e+06	8.44757e+06	4.86506e+06	5.7565e+06	8.07463e+06	7.58914e+06	1.02647e+07	1.0633e+07	1.00597e+07	8.00419e+06	1.12926e+07	8.87805e+06	6.99787e+06	5.76724e+06	4.72936e+06	2.57332e+06	4.90172e+06
AAFGLAEAGYK	sp|Q00711|SDHA_YEAST		1.83941e+06		3.82769e+06	2.88881e+06		5.44071e+06	6.74976e+06	5.38392e+06	7.17864e+06	8.74572e+06	5.34376e+06	1.00698e+07	1.1712e+07	7.66941e+06	1.25127e+07	9.52314e+06	1.23363e+07		1.39594e+07	9.5056e+06	1.79006e+07	1.74171e+07		1.83386e+07	1.90815e+07	1.98871e+07	2.14241e+07	2.43156e+07	2.02285e+07	2.4873e+07	2.23197e+07			2.9079e+07	2.77872e+07	2.8576e+07	2.69017e+07	2.46566e+07	2.90305e+07	3.21779e+07	3.13792e+07	3.07251e+07	3.30394e+07	3.52647e+07	3.39208e+07	3.51539e+07	4.09926e+07
AAFGLSEAGFNTACVTK	sp|P31040|SDHA_HUMAN	3.24586e+07	4.88528e+07	4.01282e+07	3.0188e+07	3.12066e+07	2.99703e+07	3.41491e+07	3.14061e+07	3.16375e+07	3.67505e+07	2.98618e+07	2.97385e+07	2.83244e+07	2.81008e+07	2.20136e+07	2.40825e+07	2.08745e+07	2.61272e+07	1.96571e+07	2.53579e+07	2.41392e+07	2.06747e+07	2.05638e+07	1.31665e+07	1.90847e+07	1.967e+07	1.68653e+07	2.04239e+07	2.10837e+07	1.78633e+07	1.76263e+07	1.98189e+07	1.97925e+07	1.26548e+07	1.256e+07	1.13506e+07	1.23733e+07	1.44657e+07	1.31484e+07	9.94828e+06	1.09862e+07	1.29153e+07	9.02523e+06	9.16571e+06	1.04921e+07	8.47286e+06	6.46585e+06	7.51171e+06
AAFLSALVGK	sp|P42847|RT18_YEAST	1.55839e+06			587324	1.18453e+06		2.19254e+06	295660	2.08111e+06	1.49951e+06	873616	438643	475148	1.45785e+06	1.48154e+06	1.66372e+06	3.24571e+06	1.61271e+06	1.34669e+06	2.15585e+06	2.83344e+06	2.50057e+06	2.15723e+06	3.57217e+06	2.98406e+06	3.64262e+06	3.14353e+06	3.58342e+06	5.07653e+06	3.99992e+06	5.77262e+06	4.60345e+06	4.46772e+06	5.89251e+06	5.72026e+06	5.48988e+06	3.88791e+06	3.54798e+06	4.6462e+06	3.69414e+06	3.63373e+06	4.05775e+06	5.31212e+06	5.8457e+06	6.8306e+06	7.06093e+06	6.66914e+06	5.08767e+06
AAFLGSEVR	sp|P07256|QCR1_YEAST						1.53211e+07					2.56806e+07	2.87663e+07		4.26539e+07	5.52227e+07			7.45808e+07	1.06076e+08				8.67943e+07	8.34367e+07	8.92437e+07	9.86985e+07	4.57241e+07	7.69504e+07	9.56945e+07	1.08697e+08	9.26412e+07	4.56921e+07	8.63537e+07	9.06155e+07	8.66355e+07	1.4287e+08	9.61656e+07	9.69627e+07	1.07906e+08	1.22253e+08	1.08527e+08	1.2949e+08	7.33484e+07	6.61645e+07	9.25952e+07	4.56193e+07	2.57434e+07	8.20557e+07
AAFLNFFR	sp|Q5JTZ9|SYAM_HUMAN	7.9138e+06	9.28342e+06	6.70574e+06	8.44914e+06	9.44041e+06	6.62861e+06	6.44448e+06	5.97862e+06	7.92231e+06	6.67381e+06	6.95084e+06	7.38229e+06	6.33352e+06	8.06864e+06	6.6584e+06	5.89525e+06	6.13472e+06	7.10823e+06	4.88928e+06	5.29646e+06	5.86311e+06	4.38169e+06	4.5586e+06	4.47516e+06	4.95319e+06	5.17248e+06	2.16596e+06	3.23575e+06	5.96126e+06	2.75112e+06	5.44864e+06	4.52764e+06	4.66394e+06	5.22419e+06	4.14532e+06	5.29125e+06	2.68178e+06	3.26822e+06	2.93236e+06	3.14665e+06	2.07743e+06	2.71301e+06		2.61521e+06	3.73913e+06	904815	3.95412e+06
AAFNGVTFK	sp|P19097|FAS2_YEAST				1.0488e+07	8.77273e+06	8.78652e+06	1.60268e+07	1.28505e+07	1.66149e+07	2.42932e+07	2.21779e+07	1.88613e+07	2.59926e+07	2.66056e+07	2.03719e+07	2.82467e+07	3.31214e+07	2.79257e+07	3.38546e+07	3.15686e+07	3.79291e+07	5.23629e+07	3.93319e+07	4.77932e+07	4.43754e+07	5.15692e+07	5.50257e+07	5.86494e+07	8.31813e+06	5.86141e+07	6.91207e+07	6.55965e+07	6.99168e+07	8.29776e+07	6.85216e+07	7.17984e+07	6.2451e+07	5.7283e+07	6.0411e+07	7.01272e+07	7.0336e+07	7.26329e+07	7.13416e+07	8.48201e+07	1.00306e+07	7.24808e+07	7.71251e+07	9.92611e+07
AAFNYQFDSLLEHSEK	sp|P53252|PIL1_YEAST			5.64431e+06										6.15371e+06	5.23284e+06	3.11556e+06					7.95384e+06		5.48816e+06	4.70865e+06	4.74037e+06	5.60585e+06		5.34242e+06		7.58319e+06					6.65694e+06	7.29378e+06	9.33936e+06	1.00794e+07	6.52313e+06	7.40844e+06	8.63683e+06	4.86667e+06	1.21953e+07	5.97784e+06	9.10743e+06
AAFQSQYK	sp|Q86XP3|DDX42_HUMAN	2.83065e+07	3.71389e+07	3.49335e+07	3.48408e+07	3.17483e+07	3.79057e+07	2.75113e+07	2.67812e+07	2.71513e+07	2.40828e+07	2.46589e+07	2.62536e+07	2.52391e+07	2.15454e+07	2.51203e+07	2.21537e+07	2.52463e+07	2.60894e+07	2.68445e+07	2.07607e+07	1.9306e+07	2.11498e+07	2.07427e+07	1.97027e+07	1.87149e+07	2.16524e+07	1.82597e+07	1.88203e+07	1.59252e+07	1.58068e+07	1.62616e+07	1.64075e+07	1.52233e+07	1.30568e+07	1.0778e+07	1.20323e+07	1.21102e+07	1.51515e+07	1.48226e+07	1.16105e+07	1.24791e+07	1.14438e+07	1.12864e+07	1.11953e+07	9.52554e+06	6.79957e+06	7.90644e+06	8.24553e+06
AAFTAFEEAQLPR	sp|Q96CT7|CC124_HUMAN	2.65411e+07	3.46034e+07	2.39607e+07	2.69411e+07	2.7626e+07	2.41893e+07	3.25676e+07	2.78112e+07	3.09816e+07	3.87067e+07	2.86794e+07	2.94426e+07	2.76373e+07	2.86694e+07	1.7502e+07	3.26055e+07	2.41387e+07	2.34769e+07	1.36107e+07	2.12623e+07	2.59587e+07	2.02366e+07	3.328e+07	2.19096e+07	1.71433e+07	1.39217e+07	1.38869e+07	1.66876e+07	2.03133e+07	1.74721e+07	2.46936e+07	2.12903e+07	1.96337e+07	8.04364e+06	1.05164e+07	1.29226e+07	1.28935e+07	1.35944e+07	1.65603e+07	1.36444e+07	1.34996e+07	1.60802e+07	4.24693e+06	6.72888e+06	1.18095e+07	7.0693e+06	8.59233e+06	8.95838e+06
AAFTVSLDPGPLEQFPHSMEPQLR	sp|Q9UKD2|MRT4_HUMAN	8.39733e+07	6.22148e+07	7.14612e+07	4.97531e+07	5.97058e+07	4.96026e+07	4.76063e+07	5.77581e+07	4.48005e+07	4.83808e+07	5.52684e+07	5.73199e+07	5.07771e+07	4.50928e+07	5.68713e+07	4.55845e+07	2.89602e+07	4.00721e+07	3.81213e+07	3.69505e+07	3.70636e+07	3.45999e+07	4.29244e+07	3.38092e+07	3.11188e+07	2.35231e+07	2.72843e+07	2.64044e+07	1.84477e+07	2.78083e+07	2.22617e+07	2.12417e+07	1.99268e+07	1.97489e+07	2.12988e+07	2.14473e+07	3.05049e+07	2.93628e+07	1.74197e+07	2.37367e+07		2.19431e+07	1.61283e+07	1.09718e+07	1.44712e+07	1.50929e+07	1.39971e+07	1.03271e+07
AAFVLPEFAR	sp|P19623|SPEE_HUMAN	1.43426e+08	1.67082e+08	1.41734e+08	1.54099e+08	1.49691e+08	1.33734e+08	1.36756e+08	1.20612e+08	1.49195e+08	1.49212e+08	1.30727e+08	1.38774e+08	6.46697e+07	1.42931e+08	1.11332e+08	4.79467e+07	1.08778e+08	1.28443e+08	6.9697e+07	5.0997e+07	1.14395e+08	6.20851e+07	7.20205e+07	9.48259e+07	1.0291e+08	8.68922e+07	7.86543e+07	7.51044e+07	9.1759e+07	7.94822e+07	1.01095e+08	9.52752e+07	8.34005e+07	5.93669e+07	5.68121e+07		4.16923e+07	5.16182e+07	6.03473e+07	2.70613e+07	4.27949e+07	4.21366e+07	4.1071e+07	2.88876e+07	4.87917e+07	4.58637e+07		4.41585e+07
AAGANVDNVWADVYAK	sp|P10622|RLA3_YEAST				1.3067e+08	1.51614e+08	1.44174e+08	2.65116e+08	2.70141e+08	2.26492e+08	3.48261e+08	3.2219e+08	3.59225e+08	4.76945e+08	4.52923e+08	4.22076e+08	5.20385e+08	3.95835e+08	5.32677e+08	6.5222e+08	6.54893e+08	5.99779e+08	7.01815e+08	7.19521e+08	6.66691e+08	8.18235e+08	7.28515e+08	8.17076e+08	9.65084e+08	9.352e+08	9.30911e+08	8.58376e+08	8.29022e+08	8.28277e+08	1.23713e+09	1.13233e+09	1.25893e+09	1.14693e+09	1.11978e+09	1.20039e+09	1.21001e+09	1.16322e+09	1.30575e+09	1.35187e+09	1.37603e+09	1.33877e+09	1.57618e+09	1.55078e+09	1.29331e+09
AAGASDVVLYK	sp|Q9NSD9|SYFB_HUMAN	1.32261e+08	1.47894e+08	1.6509e+07	9.03606e+07	6.85084e+07	3.15942e+06	1.3902e+08	1.07291e+08	1.53753e+08	1.31323e+08	1.18957e+08	1.21434e+08	7.2845e+07	1.09517e+08	8.33388e+07	7.30088e+07	1.19332e+08	1.26255e+08	1.12016e+08	9.71557e+07	1.07303e+08	9.44754e+07	5.67113e+07	9.26859e+07	5.07571e+07	5.92429e+07	8.88646e+07	5.87492e+07	4.36181e+07	5.18714e+07	6.57574e+07	2.93271e+07	3.1769e+07				3.62984e+07	5.48037e+07	3.50313e+07	3.76036e+07	4.66684e+07	6.03799e+07	7.57051e+07	4.60164e+07		2.64448e+07	2.3044e+06	2.15539e+07
AAGDTNNSWDR	sp|Q05584|GLO2_YEAST	4.99711e+06	3.17379e+06		4.24427e+06		4.18091e+06	5.53573e+06	4.32492e+06	1.60064e+06	2.77689e+06	5.07336e+06	5.06443e+06	6.38732e+06	5.63627e+06	6.99777e+06	9.17713e+06	6.89067e+06	8.18608e+06	2.87161e+06	9.48922e+06	6.71988e+06	1.41456e+07	1.18801e+07	1.18119e+07	2.24117e+07	1.50862e+07	2.47956e+07	1.70925e+07	2.49181e+07	1.22973e+07	1.39389e+07	1.46527e+07	2.5451e+06	2.30379e+07	1.68582e+07	1.73012e+07	1.87217e+07	2.15937e+07	1.8971e+07	2.24973e+07	2.53616e+07	2.23076e+07	2.2322e+07	2.29108e+07	1.76297e+07	2.08976e+07	2.168e+07	1.77926e+07
AAGFKDPLLASGTDGVGTK	sp|P22102|PUR2_HUMAN	7.14405e+06	8.61295e+06	8.96508e+06	6.85517e+06	6.21865e+06	6.90656e+06	8.89167e+06	8.70586e+06	8.95567e+06	1.3558e+07	6.62397e+06	6.63827e+06	5.74046e+06	8.81884e+06	5.44735e+06	7.09224e+06	5.26737e+06	8.64174e+06	2.98291e+06	5.88029e+06	9.00873e+06	4.1219e+06	3.80241e+06	6.52531e+06	3.76888e+06	3.22948e+06	4.82981e+06	2.64796e+06	6.2123e+06	3.70297e+06	3.40423e+06		2.32604e+06	1.47835e+06	3.80574e+06	2.44231e+06	2.80142e+06	3.31091e+06		2.78195e+06		2.22388e+06	1.62667e+06	1.25586e+06	3.35364e+06	2.82631e+06	1.83823e+06	3.08634e+06
AAGFLLEK	sp|P00560|PGK_YEAST	2.05959e+08	2.37395e+08	2.16348e+08	2.35948e+08	1.90072e+08	1.73539e+08	2.20589e+08	1.83399e+08	2.28147e+08	1.91825e+08	2.0076e+08	1.6941e+08	1.55365e+08	1.80954e+08	1.35618e+08	1.5757e+08	1.94318e+08	1.44714e+08	1.38785e+08	1.3565e+08	1.5844e+08	1.63962e+08	1.27286e+08	1.36144e+08	1.18128e+08	1.39427e+08	1.32927e+08	1.09603e+08	1.39518e+08	1.18576e+08	5.28361e+06	9.36793e+07	1.2822e+08	9.94314e+07	7.45905e+07	7.26575e+07	8.46926e+07	8.20855e+07	9.35855e+07	7.808e+07	4.03819e+09	6.85663e+07	5.83783e+07	6.44201e+07	6.5025e+07	3.98345e+07	5.03333e+07	6.57932e+07
AAGGFTHDELLK	sp|P56182|RRP1_HUMAN	2.55939e+07	2.84419e+07	2.88499e+07	3.04781e+07	2.66589e+07	3.58095e+07	2.69632e+07	2.74343e+07	2.91526e+07	9.23263e+06	8.41442e+06	1.00678e+07	3.80699e+07	1.37098e+07	3.49709e+07	3.20444e+07	4.44862e+07	1.59544e+07	4.32629e+07	3.51303e+07	3.43373e+07	3.95484e+07	3.7261e+07	3.65317e+07	4.10492e+07	4.45826e+07	4.26632e+07	4.55359e+07	4.51125e+07	3.53443e+07	2.03348e+07	1.91101e+07	2.1099e+07	4.02677e+07	4.21363e+07	3.71801e+07	3.70155e+07	3.40419e+07	3.78176e+07	4.1575e+07	4.36151e+07	3.868e+07	5.2147e+07	4.07005e+07	3.43579e+07	3.27109e+07	3.80296e+07	3.59225e+07
AAGGGAGSPPAPLAPSASGPPVCK	sp|Q96HB5|CC120_HUMAN						5.46578e+06				6.06219e+06	6.29555e+06		6.4101e+06	7.54484e+06	6.2771e+06	8.94304e+06	6.56802e+06	7.67305e+06	7.14337e+06	9.38456e+06	7.91715e+06	9.18601e+06	1.04196e+07	1.0671e+07	1.25289e+07	1.0745e+07	9.32061e+06	1.29991e+07	1.66772e+07	1.24577e+07	1.92097e+07	1.99202e+07	1.90632e+07	1.85208e+07	1.92692e+07	1.77783e+07	1.36495e+07	1.40672e+07	6.24544e+06	1.66192e+07	1.28323e+07		1.66791e+07	1.93369e+07	2.07496e+07	2.62938e+07	2.25689e+07	1.70765e+07
AAGGGSSFMNTLMADSK	sp|P25367|RNQ1_YEAST				1.43682e+06	2.33991e+06		1.82518e+06	4.20562e+06	2.53129e+06	2.96403e+06	1.30702e+06	6.20204e+06	5.40866e+06	7.88227e+06	7.423e+06	8.34256e+06	6.67286e+06	7.4426e+06	9.16223e+06	1.13117e+07	1.00565e+07		1.15498e+07	1.05482e+07	1.29019e+07	1.33695e+07	9.21523e+06	1.80683e+07		1.6486e+07	1.41866e+07	1.2985e+07	9.74915e+06	2.04725e+07	1.25036e+07	2.1321e+07	1.64558e+07	1.8246e+07	1.31974e+07	1.68573e+07	1.47939e+07	1.77358e+07	1.5941e+07	1.72045e+07		2.23019e+07	2.03615e+07	2.14972e+07
AAGGQDKAGKEK	sp|Q5JSZ5|PRC2B_HUMAN	1.01492e+07	1.60918e+07	8.66778e+06	7.05198e+06	1.06138e+07	8.78793e+06	6.85338e+06	1.02778e+07	1.09986e+07	5.30446e+06	8.08647e+06	9.07738e+06	6.96257e+06	9.13895e+06	7.87181e+06	6.78916e+06	7.81397e+06	5.31377e+06	7.33656e+06	7.02987e+06	6.71689e+06	5.30356e+06		7.1608e+06	5.42159e+06	4.76089e+06	5.84293e+06	5.34666e+06	4.42339e+06	6.23707e+06	9.87504e+06	8.64891e+06	7.47401e+06	4.60243e+06	4.36804e+06			4.28192e+06	2.8661e+06		4.43887e+06	4.15912e+06	5.25357e+06	5.01738e+06	4.34947e+06			2.7582e+06
AAGGVVELLA	sp|P02406|RL28_YEAST				5.83337e+07	6.16337e+07	5.39566e+07	8.18998e+07	8.52391e+07	8.00192e+07	9.39809e+07	1.31465e+08	1.22942e+08	1.42203e+08	1.67995e+08	1.50844e+08	1.66432e+08	1.6913e+08	1.73143e+08	1.95598e+08	2.19715e+08	1.66741e+08	2.54627e+08	2.42752e+08	2.3271e+08	3.26267e+08	2.80631e+08	2.7142e+08	2.90891e+08	2.68218e+08	2.82625e+08	3.86787e+08	3.79877e+08	4.08113e+08	3.75486e+08	4.66472e+08	4.33549e+08	3.70627e+08	3.65694e+08	3.86614e+08	4.05166e+08	4.52072e+08	3.53346e+08	4.62762e+08	4.49354e+08	5.00931e+08	5.46431e+08	5.46142e+08	4.1729e+08
AAGHLVETSCTLMDLK	sp|P24280|SEC14_YEAST				5.97457e+06	6.97571e+06	4.69232e+06	5.90268e+06	8.89452e+06	1.08318e+07	1.41651e+07	1.22247e+07	1.17622e+07	1.5574e+07	2.01521e+07	8.0528e+06	1.87054e+07	2.53487e+07	2.00977e+07	2.22854e+07	2.38171e+07	2.80195e+07	3.24787e+07	2.94181e+07	4.04355e+07	3.10953e+07	3.65054e+07	3.4281e+07	4.18331e+07	3.08856e+07	4.48723e+07	3.97794e+07	4.92701e+07	4.58595e+07	5.32903e+07	5.20884e+07	4.58038e+07	3.96072e+07	3.83625e+07	4.84267e+07	4.68034e+07	5.50102e+07	4.34555e+07	5.2949e+07	5.3403e+07	5.29225e+07	5.49792e+07	5.37476e+07	8.93866e+07
AAGLDEQENWHEGK	sp|P28838|AMPL_HUMAN	9.53873e+07	9.40648e+07	1.02954e+08	1.04354e+08	8.84134e+07	1.14032e+08	8.32705e+07	8.84502e+07	7.98149e+07	6.53317e+07	8.34419e+07	8.06032e+07	7.96983e+07	6.89525e+07	9.15552e+07	7.61513e+07	7.26756e+07	7.76316e+07	8.09077e+07	5.86713e+07	5.9734e+07	6.8434e+07	6.68595e+07	5.93407e+07	5.46549e+07	7.28011e+07	5.82589e+07	5.14866e+07	4.83477e+07	5.36306e+07	4.24372e+07	4.3098e+07	3.91644e+07	3.57316e+07	3.47655e+07	3.48362e+07	4.17825e+07	4.60028e+07	4.35696e+07	3.66209e+07	3.85398e+07	3.85061e+07	3.63704e+07	3.05427e+07	2.8273e+07	2.20878e+07	2.31897e+07	2.38978e+07
AAGLATMLSTMRPDLDNMDEYVR	sp|O75533|SF3B1_HUMAN	1.57663e+08	1.63578e+08	1.45404e+08	9.64153e+07	1.3927e+08	1.23361e+08	9.96e+07	1.09067e+08	9.77887e+07	1.04493e+08	1.0268e+08	1.14538e+08	1.06956e+08	1.06933e+08	1.00888e+08	8.5675e+07	7.17524e+07	9.40365e+07	8.58257e+07	8.05078e+07	8.6835e+07	7.03914e+07	7.19417e+07	7.70285e+07	6.71938e+07	5.33401e+07	6.74206e+07	5.55581e+07	4.78172e+07	5.38077e+07	4.51473e+07	4.58611e+07	5.69923e+07	3.48002e+07	3.98203e+07	3.97188e+07	4.44515e+07	5.36618e+07	4.02515e+07	4.6721e+07	3.78764e+07	3.55966e+07	3.39235e+07	3.10266e+07	2.90619e+07	3.24684e+07	2.98494e+07	2.61551e+07
AAGLTAAYAR	sp|P40212|RL13B_YEAST;sp|Q12690|RL13A_YEAST	1.89454e+07	1.86998e+07	1.93176e+07	1.44793e+08	1.24206e+08	1.09686e+08	1.81697e+08	1.60557e+08	1.785e+08	2.44041e+08	2.43713e+08	2.25892e+08	2.95107e+08	2.68717e+08	3.52548e+08	3.61917e+08	4.09406e+08	3.88833e+08	5.37551e+08	3.39722e+08	4.29309e+08	5.02216e+08	4.46658e+08	4.68951e+08	5.99836e+08	6.53523e+08	5.96466e+08	6.3471e+08	7.16827e+08	6.07747e+08	5.38552e+08	6.82081e+08	6.5001e+08	7.92099e+08	7.84163e+08	7.71331e+08	5.89107e+08	6.35978e+08	6.40176e+08	7.67211e+08	7.39142e+08	7.34535e+08	1.03577e+09	9.29905e+08	9.08497e+08	9.1559e+08	9.59111e+08	9.51297e+08
AAGPGLGNVAMGPR	sp|O14497|ARI1A_HUMAN	7.72858e+06	1.04902e+07	1.01938e+07	1.07614e+07	8.45455e+06	8.40103e+06		7.93596e+06		1.81646e+07		1.02126e+07		6.00148e+06	8.04682e+06		4.24373e+06	1.26281e+07		1.18487e+07		2.01874e+07	1.17296e+07	1.07707e+07	1.21002e+07	3.95067e+07	2.16901e+07	4.73602e+06		6.96722e+06	1.461e+07		1.37146e+07	2.82757e+07	1.84852e+07	4.69345e+07	5.05377e+07	4.94026e+07	4.70888e+07	1.38609e+07	1.80054e+07	6.80387e+07	1.85566e+07	4.23375e+06	5.13093e+07	6.12385e+07	2.09064e+07	2.58822e+07
AAGPLLTDECR	sp|Q9BQ69|MACD1_HUMAN	4.73461e+07	5.7095e+07	5.15949e+07	5.03841e+07	4.72788e+07	5.82524e+07	4.58227e+07	4.2471e+07	5.26848e+07	4.2644e+07	4.22483e+07	3.87405e+07	4.16124e+07	3.59967e+07	3.94104e+07	3.97609e+07	5.18089e+06	4.07498e+07	3.70565e+07	3.34629e+07	3.43209e+07	3.20864e+07	3.16966e+07	2.70841e+07	2.64318e+07	3.30618e+07	2.78618e+07	2.66006e+07	3.14758e+07	2.14472e+07	1.84379e+07	1.93138e+07	1.90307e+07	1.95316e+07	1.83299e+07	2.9907e+06	2.08426e+07	2.07503e+07	2.02005e+07	1.90569e+07	1.76717e+07	1.97829e+07	1.88969e+07	1.63551e+07	1.40131e+07	1.20665e+07	1.23102e+07	1.22604e+07
AAGPSLSHTSGGTQSK	sp|P27694|RFA1_HUMAN	8.22301e+07	7.94108e+07	7.98685e+07	9.15929e+07	7.3442e+07	5.23095e+07	5.90315e+07	5.35959e+07	7.84128e+07	7.19384e+07	5.65959e+07	5.8304e+07	7.17449e+07	4.91116e+07	4.38583e+07	3.67586e+07	4.49305e+07	4.35299e+07	4.25475e+07	5.85754e+07	6.2383e+07		3.95397e+07	4.84624e+07	4.35007e+07	4.20179e+07	4.56556e+07	3.33488e+07	4.3342e+07	4.03566e+07	3.15102e+07	2.56274e+07	2.37719e+07	2.90457e+07	3.04445e+07	2.75332e+07	2.4722e+07	2.42784e+07	3.38209e+07	1.64615e+07	2.15837e+07	1.18695e+07	1.747e+07	2.17932e+07	1.82216e+07	1.8188e+07	1.81902e+07	1.4831e+07
AAGSASWGELFTGK	sp|P32466|HXT3_YEAST				4.08642e+06		4.84181e+06	8.21335e+06	8.07783e+06			1.10655e+07	1.08689e+07	1.22182e+07	1.3131e+07	6.02848e+06	1.61272e+07	1.92017e+07	8.31876e+06	1.71292e+07	1.88187e+07	1.88012e+07	2.34339e+07	2.3957e+07	1.44504e+07	2.29691e+07	2.24242e+07	2.03257e+07	3.16561e+07		3.12455e+07			2.53894e+07	4.20543e+07	3.73697e+07	4.69101e+07	4.35414e+07	3.48419e+07	4.31503e+07	4.14745e+07	5.15799e+07	3.11061e+07	4.55052e+07	4.03086e+07	5.17078e+07	3.25303e+07	3.74018e+07	3.61185e+07
AAGSYYVEAQHK	sp|Q12213|RL7B_YEAST				7.58162e+07	6.68286e+07	5.92692e+07	9.43601e+07	1.02086e+08	9.56179e+07	1.0406e+08	1.46511e+08	1.21209e+08	1.85952e+08	1.45825e+08	1.71558e+08	1.90496e+08	2.03921e+08	2.19717e+08	2.78816e+08	2.50323e+08	2.1473e+08	3.34465e+08	2.85887e+08	2.59719e+08	3.15293e+08	3.64993e+08	3.12262e+08	4.07663e+08	3.2481e+08	4.03966e+08	4.47386e+08	5.27435e+08	3.8011e+08	5.46802e+08	4.50522e+08	4.41925e+08	4.44414e+08	4.41668e+08	4.85582e+08	4.67938e+08	2.49503e+08	5.01694e+08	4.94303e+08	5.44351e+08	4.6535e+08	1.09521e+08	5.44733e+08	5.11399e+08
AAGTCGVLLR	sp|Q5T653|RM02_HUMAN	2.50475e+07	2.63004e+07	2.7052e+07	2.60057e+07	2.29752e+07	3.01053e+07	2.39842e+07	2.26068e+07	2.74346e+07	1.91257e+07	2.07791e+07	2.15303e+07	1.94247e+06	1.39418e+07	2.33613e+07	2.04225e+07	2.38916e+07	2.19345e+07	2.24412e+07	1.55859e+07	1.83165e+07	1.6357e+07	1.80926e+07	1.50288e+07	1.71746e+07	1.60926e+07	1.63925e+07	1.56318e+07	7.48736e+06	1.02595e+07	9.20376e+06	1.11266e+07	1.35991e+07	8.95934e+06	1.01466e+07	9.07349e+06	1.04034e+07	1.10066e+07	1.04516e+07	1.63278e+07	1.36548e+07	1.11206e+07	7.37707e+06	9.82853e+06	6.98119e+06	6.40938e+06	5.31749e+06	6.34977e+06
AAGTDGSDFQHR	sp|Q8N5M9|JAGN1_HUMAN	3.24696e+07	2.45008e+07	2.93254e+07	3.15282e+07	2.32076e+07	2.31474e+07	1.87021e+07	2.38748e+07	2.14861e+07	1.69648e+07	1.91491e+07	1.99948e+07	2.15647e+07	1.45873e+07	1.7541e+07	1.7094e+07	1.82533e+07	1.45232e+07	1.91362e+07	1.6213e+07	1.3264e+07		1.51782e+07	1.4236e+07	1.43337e+07	1.5035e+07	1.21664e+07	1.35341e+07	1.12085e+07	1.09882e+07	1.40713e+07	1.26828e+07	1.18628e+07	1.04306e+07	7.83084e+06	8.88205e+06	1.14862e+07	9.90726e+06	1.2469e+07	1.02155e+07	1.17365e+07	9.61515e+06	7.39527e+06	7.31313e+06	5.64317e+06	4.51007e+06	5.71438e+06	3.69357e+06
AAGTDSFNGHPPQGCASTPVAR	sp|Q9NVU0|RPC5_HUMAN	1.1569e+07	8.139e+06	8.26533e+06	9.5066e+06	7.18404e+06	9.88592e+06	7.2841e+06	8.37967e+06	7.58746e+06	6.16981e+06	6.34839e+06	6.5905e+06	6.86845e+06	5.60231e+06	7.66858e+06	5.0104e+06	4.45851e+06	5.52983e+06	5.91147e+06	5.60365e+06	4.68747e+06	4.94874e+06	5.12994e+06	4.44239e+06	4.52944e+06	7.66291e+06	5.47929e+06	4.39616e+06	4.38109e+06	2.45867e+06	2.81735e+06		7.01509e+06	3.14705e+06	5.26368e+06	6.30702e+06		3.32149e+06		5.52357e+06	3.75816e+06						4.51911e+06
AAGVNVEPFWPGLFAK	sp|P05386|RLA1_HUMAN	2.15655e+09	1.69676e+09	1.90559e+09	1.47683e+09	1.97134e+09	1.77311e+09	1.45155e+09	1.94714e+09	1.49169e+09	1.29391e+09	1.62899e+09	1.67883e+09	1.62937e+09	1.52254e+09	1.65166e+09	1.39003e+09	1.34656e+09	1.30644e+09	1.14482e+09	1.2075e+09	1.20514e+09	1.11783e+09	1.30611e+09	9.63068e+08	1.09983e+09	7.50419e+08	1.03337e+09	8.40384e+08	8.35278e+08	8.52058e+08	1.14686e+09	1.22648e+09	1.07934e+09	5.4176e+08	6.43554e+08	6.73783e+08	8.86905e+08	9.27224e+08	7.5546e+08	7.01044e+08	7.03149e+08	7.75857e+08	5.22631e+08	4.9598e+08	5.46156e+08	5.32784e+08	4.90888e+08	3.56789e+08
AAGVVLEMLR	sp|Q9Y230|RUVB2_HUMAN	1.37489e+08	1.20005e+08	5.84094e+07	1.75497e+08	6.17574e+07	1.03981e+08	1.37545e+08	1.12544e+08	8.20888e+07	1.30518e+08	5.63951e+07	1.48729e+08	1.15781e+08	8.2855e+07	9.32874e+07	8.8703e+07	1.55654e+08	9.51744e+07	7.26798e+07	3.15912e+07	1.17631e+08	7.89378e+07	8.69303e+07	7.02111e+07	9.73542e+07	1.09554e+08	9.12337e+07	5.48531e+07	1.01241e+08	8.09217e+07	6.14397e+07	3.87278e+07	8.25536e+07	6.06724e+07	3.54242e+07	5.91634e+07	5.57166e+07	5.1504e+07	5.35218e+07	2.02654e+07	4.62147e+07	4.51512e+07	3.74809e+07	4.17094e+07	5.66329e+07	3.77649e+07	3.88748e+07	4.78723e+07
AAGYNFYGTER	sp|Q9H9Y6|RPA2_HUMAN	3.2067e+07	5.45089e+07	4.03814e+07	7.83235e+07	3.82503e+07	6.11869e+07	3.56742e+07	4.88959e+07	4.50697e+07	8.3678e+07	4.57748e+07	3.34608e+07	1.00408e+08	8.0431e+07	1.1407e+08	9.51923e+07	1.06305e+08	8.10747e+07	1.02717e+08	3.96053e+07	7.40876e+07	4.59216e+07	3.94772e+07	3.69836e+07	3.78647e+07	7.75191e+07	2.92624e+07	6.49589e+07	5.85022e+07	5.88506e+07	2.65691e+07	4.36412e+07	3.23316e+07	2.48977e+07	2.65123e+07	1.31438e+07	5.25883e+07	5.17273e+07	4.95199e+07	4.59871e+07	4.61552e+07	4.86717e+07	4.62829e+07	2.03516e+07	1.06337e+07	2.66809e+07	1.25191e+07	7.65754e+06
AAHEALGQFCCALHK	sp|Q8TEX9|IPO4_HUMAN	9.77301e+06	1.06546e+07	1.02027e+07	1.08114e+07	8.52244e+06	1.06047e+07	9.77582e+06	7.79237e+06	8.82588e+06	7.87253e+06	7.70253e+06	8.20412e+06	7.28419e+06	6.41653e+06	7.39547e+06	8.03138e+06	8.40536e+06	7.96755e+06	6.64115e+06	7.08789e+06	6.80213e+06	6.32965e+06	6.33771e+06	4.46904e+06	5.36737e+06	4.33014e+06	6.28425e+06	5.268e+06	4.69709e+06	4.2585e+06	3.12262e+06	3.6209e+06	3.71002e+06	4.09593e+06	3.88893e+06	3.80331e+06	3.37557e+06	3.5759e+06	4.11828e+06	3.79682e+06	6.80805e+06	2.9228e+06	3.20031e+06		3.38345e+06	2.89045e+06	5.78157e+06	2.39613e+06
AAHLCAEAALR	sp|Q9UQ80|PA2G4_HUMAN	3.28845e+08	3.30203e+08	2.96997e+07	4.0261e+08	2.69905e+08	3.4421e+08	3.03889e+08	2.43212e+08	3.20531e+08	3.15156e+08	2.46299e+08	2.58512e+08	2.64786e+08	2.17786e+08	2.18158e+08	2.25563e+08	2.92644e+08	2.388e+08	2.25564e+08	2.20472e+08	2.5306e+08	1.95182e+08	1.3637e+08	2.22176e+08	1.6147e+08	1.8981e+08	1.81154e+08	1.61052e+08	1.53668e+08	1.72484e+08	1.58384e+08	1.38832e+08	1.43684e+08	8.50515e+07	8.02019e+07	9.46804e+07	1.08855e+08	1.0466e+08	1.15229e+08	1.06565e+08	8.53681e+07	8.34414e+07	8.63179e+07	1.53198e+07	1.36287e+07	7.41328e+07	7.35145e+07	8.16268e+07
AAHSEGNTTAGLDMR	sp|P78371|TCPB_HUMAN	4.50766e+08	4.8472e+08	4.77888e+08	4.90598e+08	4.12472e+08	4.73453e+08	4.05543e+08	3.62305e+08	4.28038e+08	3.48297e+08	3.6944e+08	3.79359e+08	3.55136e+08	5.00845e+07	3.40161e+08	5.59283e+08	3.88158e+08	3.12398e+08	3.46361e+08	5.31059e+07	2.76036e+08	3.07207e+08	2.82093e+08	3.00015e+08	2.42093e+08	3.16056e+08	2.57913e+08	2.47338e+08	2.51573e+08	2.58382e+08	2.14508e+08	2.5386e+08	2.04633e+08	1.73989e+08	1.52413e+08	1.66678e+08	1.75532e+08	1.94328e+08	1.86889e+08	1.60923e+08	1.76873e+08	1.70523e+08	1.48375e+08	1.48661e+08	1.34714e+08	1.07172e+08	1.19156e+08	1.48625e+08
AALAEEQLLNK	sp|P33421|SDH3_YEAST				3.96964e+06	4.47941e+06	3.64861e+06	8.06568e+06	5.17623e+06	9.05162e+06	1.09803e+07	7.32679e+06	9.00106e+06	1.04058e+07	1.36356e+07	1.10083e+07	1.3127e+07	1.67821e+07	1.22479e+07	1.49298e+07	1.69843e+07	1.89852e+07	1.88437e+07	1.99748e+07	2.05519e+07	2.34793e+07	1.26909e+07	2.82093e+07	2.72987e+07	2.06366e+07	3.02304e+07	2.97272e+07	3.22775e+07	2.90973e+07	3.36242e+07	3.47939e+07	3.51686e+07	2.87076e+07	2.80136e+07	2.80906e+07	3.40903e+07	3.68569e+07	3.58309e+07	3.2206e+07	3.6987e+07	3.71576e+07	3.73295e+07	3.85616e+07	4.6668e+07
AALAFLHALWQDR	sp|Q5SRE5|NU188_HUMAN	2.89996e+06	3.6097e+06	5.18163e+06	3.5946e+06	5.72601e+06	1.9572e+06	3.55215e+06	2.99154e+06	3.40239e+06	1.71428e+06	2.92248e+06	3.89642e+06	1.74096e+06	3.74643e+06	813910	2.70761e+06	2.05906e+06	3.32759e+06	2.20664e+06	2.30815e+06	1.8857e+06		1.34168e+06	1.53503e+06	621190	953084	805103	1.49418e+06	966495	3.11733e+06				1.39523e+06	911336	762100	456893	2.53019e+06	933678	1.40353e+06	574584	1.66481e+06	2.10878e+06	833640	1.24786e+06	892758	2.77771e+06	1.35963e+06
AALAQALAGEVSVVPPSR	sp|Q2TAY7|SMU1_HUMAN	6.14295e+06	3.04926e+06	3.11505e+06	2.42887e+06	1.35891e+06	2.89051e+06	6.13847e+06	7.12458e+06	1.36633e+07	1.88288e+07	5.48815e+06	3.33089e+06	3.20521e+06	3.72677e+06	2.74646e+06	2.01425e+06	8.46227e+06	2.29566e+06			1.28916e+07	5.35216e+06	1.81899e+06	9.90321e+06	2.78687e+06	2.68188e+06	2.48583e+06	2.33073e+06	3.67754e+06	8.42244e+06	2.98304e+06	4.12681e+06	4.66554e+06	2.36296e+06			2.1765e+06	1.69677e+06		2.61436e+06			1.38546e+06	1.7429e+06	987100
AALAQLNGK	sp|Q96PK6|RBM14_HUMAN	6.48188e+07	7.77243e+07	8.6579e+07	8.69774e+07	6.03648e+07	7.77575e+07	6.12087e+07	5.46451e+07	6.65964e+07	6.50465e+07	5.51921e+07	5.35858e+07	5.07288e+07	5.1677e+07	5.96943e+07	4.90308e+07	6.11988e+07	5.72997e+07	5.74267e+07	3.82702e+07	5.87179e+07	3.6353e+07	3.96726e+07	4.65041e+07	3.70847e+07	4.54404e+07	4.05242e+07	3.40368e+07	3.89411e+07	3.57862e+07	3.90058e+07	3.33172e+07	3.56595e+07	2.04467e+07	2.29236e+07	2.50404e+07	2.33553e+07	2.72243e+07	2.54657e+07	2.12032e+07	7.11982e+06	5.45601e+06	6.89989e+06	1.88589e+07	1.99688e+07	1.7263e+07	1.73633e+07	1.82034e+07
AALDFYTK	sp|P16862|PFKA2_YEAST			3.18815e+06	3.05295e+07	2.48678e+07	2.4067e+07	3.90966e+07	4.13703e+07	4.9686e+07	5.43148e+07	5.89805e+07	5.40871e+07	6.58459e+07	7.77078e+07	5.71294e+07	8.92075e+07	1.00314e+08	7.93066e+07	9.02688e+07	1.02242e+08	9.51445e+07	1.2145e+08	2.70234e+07	1.27616e+08	1.23117e+08	1.2972e+08	1.49042e+08	1.51371e+08	1.7805e+08	1.46606e+08	1.62529e+08	1.4796e+08	1.87073e+08	1.99277e+08	3.96311e+07	1.71492e+08	1.71102e+08	1.58416e+08	1.90045e+08	2.05783e+08	2.1044e+08	1.7366e+08	1.81393e+08	2.11191e+08	2.19442e+08	1.63674e+08	1.95263e+08	2.77611e+08
AALDWFDGK	sp|Q92804|RBP56_HUMAN;sp|P35637|FUS_HUMAN	8.33377e+08	8.89054e+08	9.19304e+08	9.41482e+08	8.57165e+08	6.94497e+08	8.13985e+08	7.61046e+08	7.77208e+08	6.83793e+08	7.38162e+08	8.53254e+08	6.74609e+08	7.67052e+08	5.73478e+08	6.27732e+08	6.84354e+08	5.94088e+08	4.72142e+08	5.83628e+08	5.64104e+08	5.36611e+08	5.64546e+08	5.82888e+08	4.83886e+08	5.27463e+08	5.11573e+08	4.53252e+08	5.42686e+08	4.14559e+08	5.17739e+08	4.94456e+08	5.16189e+08	3.27001e+08	3.46096e+08	2.89099e+08	3.58123e+08	3.33291e+08	4.00447e+08	3.19434e+08	3.23475e+08	2.85568e+08	2.70912e+08	3.03306e+08	3.14588e+08	2.26146e+08	2.08672e+08	2.23642e+08
AALEDGWVPGK	sp|P06168|ILV5_YEAST	4.55851e+06	3.14476e+06	967843	4.04968e+06	2.02292e+06	2.09465e+06	1.59492e+06	4.5334e+06	2.80008e+06		2.01721e+06	1.84542e+06	7.44078e+06	2.05585e+06	6.12503e+06	8.86095e+06	4.63025e+06	3.68257e+06	7.82158e+06	9.9004e+06	4.40509e+06	1.19326e+07	9.90292e+06	3.93083e+06	8.12226e+06	8.41221e+06	6.89185e+06	6.369e+06		8.22254e+06	2.75044e+06	1.88282e+06		8.5508e+06	1.47066e+07	1.24322e+07	1.59089e+07	1.20376e+07	1.52277e+07	1.97418e+07	1.94543e+07	1.46817e+07	1.76099e+07	1.36213e+07	1.16838e+07	950174	1.22222e+07	1.06817e+07
AALEEGTWVCLQNCHLAVSWMPMLEK	sp|Q6ZR08|DYH12_HUMAN	1.18927e+08	1.05864e+08	1.08184e+08	9.04682e+07	8.24323e+07	1.08056e+08	8.34568e+07	8.98179e+07	6.74194e+07	7.96049e+07	9.03455e+07	8.49138e+07	8.59727e+07	6.92938e+07	9.95526e+07	7.83012e+07	5.67871e+07	7.2799e+07	8.02003e+07	6.39473e+07	6.20439e+07	4.0315e+07	5.06974e+07	4.84989e+07	4.05965e+07	3.91155e+07	6.88499e+07	4.26486e+07	3.79552e+07	3.95e+07	2.16941e+07	3.05962e+07	2.70788e+07	2.75666e+07	3.13731e+07	3.0213e+07	3.93798e+07	4.0921e+07	3.71775e+07	2.46822e+07	2.34635e+07	2.70299e+07	2.81334e+07	1.9773e+07	1.10759e+07	1.57785e+07	1.51433e+07	1.90445e+07
AALGLLAR	sp|P07741|APT_HUMAN	1.15674e+08	1.00798e+08	1.29778e+08	1.40301e+08	1.12645e+08	9.34611e+07	1.06475e+08	1.02974e+08	1.36174e+08	1.35845e+08	1.19157e+08	9.90392e+07	9.40591e+07	1.06318e+08	7.98065e+07	8.23592e+07	1.13241e+08	8.84627e+07	6.41413e+07	8.08911e+07	1.01903e+08	8.25853e+07	7.23541e+07	8.25464e+07	6.56165e+07	6.81256e+07	8.51181e+07	5.82099e+07		7.17819e+07	7.7169e+06	7.72539e+06	7.04621e+07	4.87475e+07	4.26066e+07	4.67593e+07	5.00618e+07	3.96789e+07	4.47672e+07	4.06865e+07	4.54045e+07	3.87808e+07	2.87957e+07	3.60649e+07	4.08432e+07	2.95069e+07	2.72421e+07	3.62345e+07
AALLSAEGDSK	sp|P35232|PHB_HUMAN	3.66242e+08	4.16621e+08	4.44185e+08	4.48479e+08	3.77609e+08	4.46548e+08	3.82091e+08	3.56977e+08	3.72458e+08	3.36679e+08	3.15841e+08	3.53146e+08	3.21335e+08	2.86574e+08	3.72326e+08	2.91406e+08	3.40214e+08	3.09111e+08	3.2622e+08	2.59284e+08	2.6565e+08	2.68565e+08	2.73159e+08	2.67676e+08	2.19352e+08	2.71952e+08	2.5514e+08	2.18276e+08	2.15277e+08	2.24111e+08	1.94598e+08	1.84666e+08	1.75121e+08	1.40755e+08	1.49171e+08	1.52282e+08	1.63136e+08	1.56985e+08	1.71521e+08	1.56197e+08	1.47641e+08	1.45895e+08	1.42946e+08	1.35962e+08	1.67696e+07	1.06735e+08	9.79144e+07	1.03355e+08
AALLETAPK	sp|Q9P2E9|RRBP1_HUMAN	7.80477e+06	8.82127e+06	7.20023e+06	8.87426e+06	8.70299e+06	8.55495e+06	6.45502e+06	6.18983e+06	7.54947e+06	7.30965e+06	5.62452e+06	5.78384e+06	6.48895e+06	4.82068e+06	6.51313e+06	4.76864e+06	6.86945e+06	5.41391e+06	8.19824e+06	4.10241e+06	6.52792e+06	3.80346e+06	5.03216e+06	4.11364e+06	3.67793e+06	5.80241e+06	4.46291e+06	3.51339e+06	4.10926e+06	3.65666e+06	2.60793e+06		3.65254e+06	2.31665e+06	3.12738e+06	2.70629e+06	2.76186e+06	2.686e+06	2.36639e+06	1.85631e+06		2.61023e+06	2.11483e+06	1.97983e+06	8.19417e+06	1.47698e+06	1.37881e+06	2.28437e+06
AALLPTSLFLTNK	sp|O14744|ANM5_HUMAN	1.157e+08	7.66943e+07	1.05165e+08	9.13298e+07	1.03663e+08	1.02416e+08	8.65475e+07	1.00446e+08	1.04108e+08	7.9904e+07	8.35017e+07	1.12043e+08	8.27006e+07	9.5205e+07	8.62693e+07	1.07538e+08	7.01925e+07	8.31685e+07	7.7437e+07	6.00301e+07	6.86333e+07	6.3055e+07	8.51058e+07	6.22751e+07	5.97114e+07	5.56027e+07	5.66349e+07	5.77665e+07	6.64421e+07	4.79674e+07	6.69461e+07	6.31395e+07	6.24684e+07	4.07502e+07	4.60148e+07	7.5266e+07	4.60421e+07	4.57029e+07	7.31369e+07	7.63355e+07	3.38028e+07	3.95684e+07	2.99251e+07	2.89489e+07	3.80151e+07	2.89306e+07	2.66693e+07	2.77159e+07
AALQSQLDGVR	sp|O60645|EXOC3_HUMAN	1.50522e+07	1.50706e+07	7.55599e+07	1.02978e+08	8.00314e+07	2.03126e+07	1.41516e+07	1.30731e+07	1.19409e+08	9.83907e+07	3.11686e+07	7.74644e+07	6.34044e+07	6.51778e+07	1.37706e+07	2.8619e+07	1.21609e+07	6.92591e+07	7.05369e+06	5.34414e+07	8.41834e+07	2.68195e+07	4.03945e+07	4.93106e+07	5.20865e+07	7.73453e+06	5.7581e+07	3.97811e+07	6.82429e+07	4.13494e+07	3.60336e+07	6.82318e+06	3.66e+07	7.53359e+06	3.81061e+07	2.54702e+07	3.54333e+07	2.3929e+07	3.44916e+07	4.74366e+06	3.05035e+07	2.32693e+07	2.93446e+07	2.42636e+07	2.42504e+07	2.11834e+07	1.88213e+07	2.35031e+07
AALSFLK	sp|P22336|RFA1_YEAST				4.9696e+06		3.56863e+06	7.51474e+06	2.15533e+06		7.44111e+06	5.91662e+06	1.89044e+06	2.68922e+06	3.66854e+06	4.41594e+06	2.95387e+06	4.04227e+06	4.08968e+06	9.44014e+06	3.50362e+06	1.24222e+07	4.83764e+06	4.35277e+06	6.0434e+06	5.13553e+06	7.44851e+06	7.15673e+06	6.31681e+06	1.95358e+07	8.18512e+06	9.14884e+06	8.27363e+06	1.06447e+07	8.1144e+06	8.51742e+06		7.77835e+06	5.99222e+06	8.45511e+06	9.1095e+06	8.256e+06	7.6558e+06	1.07953e+07	9.45925e+06	1.17824e+07	9.54237e+06	9.11624e+06	1.16595e+07
AALVQLDATPFR	sp|P0CX39|RS8A_YEAST;sp|P0CX40|RS8B_YEAST	3.36232e+07	3.19695e+07	3.4569e+07	1.31933e+08	1.50634e+08	1.1646e+08	3.4179e+08	2.19907e+08	2.35989e+08	3.49772e+08	3.44305e+08	3.56579e+08	3.32342e+08	4.57978e+08	3.70369e+08	4.24932e+08	4.61048e+08	4.39272e+08	4.48395e+08	6.05163e+08	6.31383e+08	5.44735e+08	6.56498e+08	7.28529e+08	7.3862e+08	6.63693e+08	8.35314e+08	7.97924e+08	8.92393e+08	8.69392e+08	1.05357e+09	9.40501e+08	9.62146e+08	1.00238e+09	1.58832e+07	1.22657e+09	9.85953e+08	1.00895e+09	9.41955e+08	9.63363e+08	8.6051e+08	1.03272e+09	1.05399e+09	1.23001e+09	1.19637e+09	1.3408e+09	1.22011e+09	1.20548e+09
AALAFGFLDLLK	sp|Q96SY0|VWA9_HUMAN	9.06593e+06	5.52203e+06		2.64944e+06	8.9091e+06		3.87494e+06	3.12862e+06	6.74762e+06	4.78985e+06	7.59708e+06	3.54769e+06		4.45654e+06	7.94857e+06		4.59012e+06		2.08707e+06	717710	4.22323e+06		2.0555e+06	5.55512e+06	2.62536e+06	1.7662e+06	6.98074e+06	1.94046e+06	1.88348e+06	4.52272e+06		3.04225e+06	5.837e+06	1.66342e+06	1.21213e+06	760869	2.4779e+06	1.80778e+06	3.09482e+06			648645		1.31808e+06	1.44924e+06	86009.4	1.84588e+06	1.24497e+06
AALANLCLGDVLTALDGENTSNMTHLEAQNR	sp|O00151|PDLI1_HUMAN	3.50267e+07	3.22202e+07	3.50006e+07	1.83412e+07	2.6527e+07	3.34005e+07	2.25859e+07	2.94538e+07	2.16066e+07	2.44686e+07	3.30687e+07	2.91675e+07	2.81447e+07	2.25172e+07	1.95712e+07	2.0561e+07	2.04102e+07	1.88887e+07	1.87937e+07	2.55355e+07	1.98002e+07	1.61848e+07	1.81997e+07	1.29166e+07	1.71018e+07	1.23465e+07	1.93114e+07	1.72708e+07	1.09589e+07	9.99887e+06	1.30226e+07	1.7301e+07	1.03139e+07	8.75702e+06	1.09926e+07	1.12293e+07	1.39127e+07	1.3717e+07	1.08935e+07	9.4512e+06	9.26655e+06	1.05621e+07			7.71972e+06	7.1719e+06
AALCHFCLDMLNAK	sp|P54920|SNAA_HUMAN	1.74596e+07	1.86226e+07	1.9294e+07	1.75796e+07	1.65066e+07	1.32541e+07	1.57749e+07	1.27485e+07	1.47593e+07	1.50822e+07	1.66326e+07	1.42476e+07	1.24644e+07	1.53489e+07	1.13908e+07	9.78637e+06	1.49115e+07	1.20512e+07	9.50086e+06	1.24903e+07	1.16225e+07	1.1741e+07	1.02365e+07	1.11158e+07	1.08775e+07	1.00496e+07	9.85386e+06	7.21692e+06	1.0335e+07	9.08167e+06	8.53611e+06	8.13161e+06	9.4868e+06	6.60523e+06	6.40207e+06	6.12669e+06	6.09831e+06	5.68801e+06	5.8007e+06	5.46242e+06	5.5009e+06	4.67985e+06	4.35002e+06	5.07265e+06	5.40795e+06	4.25029e+06	3.9136e+06	4.52137e+06
AALDEAQGVGLDSTGYYDQELYGGSDSR	sp|O75533|SF3B1_HUMAN	4.2172e+07	3.76932e+07	4.65198e+07	2.33306e+07	3.6527e+07	4.15822e+07	3.63377e+07	3.83648e+07	3.25907e+07	2.78492e+07	3.80507e+07	2.72133e+07	3.17547e+07	2.84558e+07	3.41438e+07	3.59128e+07	2.31934e+07	2.94343e+07	3.56861e+07	2.62787e+07	2.1551e+07	3.37496e+07	2.68663e+07	2.0249e+07	2.01906e+07	1.24148e+07	1.75284e+07	2.07067e+07	1.11768e+07	1.69098e+07	2.85442e+07	3.27676e+07	3.86381e+07	1.49558e+07	1.34326e+07	1.11947e+07	1.79104e+07	1.86854e+07	2.06136e+07	1.74389e+07	1.84267e+07	1.45418e+07	1.29406e+07	1.03797e+07	7.13007e+06	8.10169e+06	1.41459e+07	8.9339e+06
AALDGTPGMLGYGMAK	sp|P09417|DHPR_HUMAN	3.83578e+07	3.7537e+07	3.7999e+07	4.09016e+07	3.78451e+07	4.12625e+07	3.66571e+07	4.34975e+07	3.61932e+07	4.41558e+07	3.80419e+07	4.10458e+07	4.56675e+07	3.93618e+07	3.29834e+07	5.16387e+07	3.71148e+07	3.45941e+07	2.73787e+07	2.53109e+07	2.07236e+07	5.05108e+07	3.49627e+07	2.57435e+06	4.05238e+07	3.38646e+07	4.01842e+07	4.65854e+07	1.45017e+06		3.5595e+07	3.13106e+07	1.05136e+08	3.18922e+07	3.61835e+07	4.08121e+07		3.75454e+07	3.73125e+07	3.71832e+07	3.60186e+07	5.0194e+07	4.72918e+07	4.99816e+07				2.10121e+07
AALDSGAFQSVWVSTDHDELENVAK	sp|Q8NFW8|NEUA_HUMAN	2.13569e+07	2.45046e+07	1.8959e+07	1.98789e+07	1.70704e+07	1.96763e+07	1.24151e+07	2.14434e+07	2.25605e+07	2.06538e+07	1.76753e+07	1.63323e+07	1.70018e+07	1.9068e+07	1.46887e+07	1.51859e+07	1.16776e+07	1.76741e+07	8.76494e+06	1.60057e+07	1.6552e+07	1.08022e+07	1.33076e+07	1.28547e+07	7.86018e+06	1.02637e+07	9.68449e+06	8.77569e+06	1.06596e+07	8.5975e+06	1.15089e+07	1.49941e+07	1.37958e+07	5.33974e+06	5.24537e+06	4.93253e+06		8.93795e+06	8.43692e+06	7.18525e+06	5.77642e+06	6.68112e+06	6.07355e+06	4.21672e+06	5.72693e+06	5.44221e+06	4.58456e+06	3.82531e+06
AALEAAAAAAPER	sp|Q86UK7|ZN598_HUMAN	8.6681e+06	9.48905e+06	8.8583e+06	8.40664e+06	6.72748e+06	1.31012e+07	5.67437e+06	5.24416e+06	9.99512e+06	1.28369e+07	7.26708e+06	7.31839e+06	4.44047e+06	7.74695e+06	8.7259e+06	3.38313e+06	3.8403e+06	3.30562e+06	1.49575e+07	4.50416e+06	8.16075e+06	3.88068e+06	7.88826e+06	7.38011e+06	3.50405e+06	4.62168e+06	6.70635e+06	6.91778e+06	5.79336e+06	6.02005e+06	1.22863e+07	1.12011e+07	1.1108e+07	8.57248e+06	9.83119e+06	7.33205e+06	8.41549e+06	7.1353e+06	6.66235e+06	9.70925e+06	8.53745e+06	1.01438e+07	1.387e+07	1.06683e+07	9.38815e+06	1.06942e+07	1.04616e+07	1.0795e+07
AALEAGAFEAVTSNHWAEGGK	sp|P07245|C1TC_YEAST				1.09319e+07	1.20649e+07	1.00226e+07	2.17851e+07	1.82069e+07	1.97064e+07	2.87917e+07	2.45449e+07	2.62267e+07	3.4993e+07	3.51065e+07	2.79915e+07	3.74088e+07	4.5375e+07	3.95605e+07	4.0682e+07	4.9681e+07	5.48315e+07	5.84174e+07	5.40119e+07	6.82015e+07	6.25106e+07	6.43831e+07	6.38978e+07	7.97216e+07	8.40423e+07	7.60745e+07	9.16305e+07	8.77496e+07	8.90899e+07	9.87032e+07	9.38132e+07	9.84748e+07	8.52805e+07	8.56014e+07	8.88287e+07	9.63337e+07	1.00426e+08	1.00651e+08	1.03436e+08	1.13569e+08	1.16583e+08	1.41684e+08	1.25308e+08	1.3457e+08
AALEALGSCLNNK	sp|P34897|GLYM_HUMAN	3.01484e+08	3.82694e+08	3.14586e+08	3.62278e+08	2.8949e+08	2.1606e+08	3.02382e+08	2.89631e+08	3.14905e+08	3.0139e+08	2.83513e+08	1.77777e+08	2.52733e+08	2.92569e+08	2.34709e+08	1.1779e+08	2.9414e+08	2.10152e+08	1.12786e+08	2.5108e+08	2.50927e+08	1.87793e+08	2.17715e+08	2.22259e+08	1.6851e+08	2.22508e+08	2.13003e+08	1.71063e+08	1.87324e+07	2.03636e+08	7.3911e+07	1.6352e+08	1.55272e+08	1.18614e+08	1.09095e+08	1.1434e+08	1.33933e+08	1.25349e+08	1.22122e+08	1.13967e+08	1.19857e+08	1.16645e+08	8.0951e+07	1.00278e+08	9.74629e+07	8.86185e+07	8.22113e+07	8.58346e+07
AALEALLPYTER	sp|Q12788|TBL3_HUMAN	9.98586e+06	8.88626e+06	6.39121e+06	7.27152e+06	6.82864e+06	7.43918e+06	6.60846e+06	6.79852e+06	4.52999e+06	2.57656e+06	4.99763e+06	5.28626e+06	5.61965e+06	4.94883e+06	1.04385e+06	4.30129e+06	4.94176e+06	4.84236e+06	3.59004e+06	5.82782e+06	3.17715e+06	4.65435e+06	5.10692e+06	3.20321e+06	3.59662e+06	3.25091e+06	2.95507e+06	2.92099e+06	763892	3.58513e+06			1.81782e+06	2.83825e+06	3.18903e+06	1.5349e+06	3.06727e+06	2.12161e+06	2.52799e+06	2.04323e+06	3.32563e+06	2.10008e+06	1.84222e+06	2.06076e+06	2.24222e+06	1.73258e+06		1.14644e+06
AALEAQNALHNLK	sp|O95319|CELF2_HUMAN	5.59885e+07	6.33525e+07	4.96306e+07	6.37726e+07	5.59172e+07	6.61754e+07	5.35066e+07	4.82446e+07	6.48728e+07	6.80982e+07	4.49662e+07	4.25861e+07	4.32707e+07	4.74523e+07	4.90999e+07	3.73463e+07	5.8616e+07	4.88564e+07	4.71527e+07	3.59858e+07	5.35248e+07	4.08561e+07	4.14862e+07	3.50367e+07	3.92715e+07	3.49531e+07	3.98199e+07	2.86125e+07	4.43911e+07	2.95669e+07	2.15757e+07	2.31581e+07	2.14043e+07	3.15913e+07	2.7864e+07	2.2072e+07	2.39178e+07	2.12768e+07	2.49896e+07	2.44048e+07	2.09037e+07	2.13513e+07	2.86912e+07	1.98296e+07	2.09187e+07	1.7345e+07	1.82747e+07	1.71881e+07
AALEAQNALHNMK	sp|Q92879|CELF1_HUMAN	9.66255e+06	1.36522e+07	8.82108e+06	1.97818e+07	1.02709e+07	1.08571e+07	1.09163e+07	8.29113e+06	1.39452e+07	2.03885e+07	8.84351e+06	6.35877e+06	1.23293e+07	9.92399e+06	8.21257e+06	5.16837e+06	1.34226e+07	1.16238e+07	6.37199e+06	9.7508e+06	1.45857e+07	9.69195e+06	5.7417e+06	8.71841e+06	8.71582e+06	7.21444e+06	8.11614e+06	4.34189e+06	1.38281e+07	7.89568e+06	3.52448e+06			3.60445e+06	5.42574e+06	3.72505e+06	2.8034e+06	3.7855e+06	2.51249e+06	4.27657e+06	2.64488e+06	2.86444e+06	3.69679e+06	1.71179e+06	4.63231e+06	5.60135e+06	2.45297e+06	4.75697e+06
AALEAVGGTVVLE	sp|P52815|RM12_HUMAN	3.38098e+07	2.84136e+07	2.57418e+07	2.74941e+07	2.3509e+07	2.30595e+07	1.40288e+07	2.16115e+07	2.86388e+07	1.37988e+07	1.86747e+07	2.26486e+07	1.59725e+07	3.04259e+07	1.54315e+07	1.75834e+07	2.21652e+07	7.56479e+06	1.32374e+07	1.68943e+07	2.09077e+07	2.10199e+07	1.46461e+07	1.96029e+07	1.36582e+07	1.03807e+07	8.31408e+06	1.10143e+07	8.92525e+06	8.80073e+06	2.2072e+07	2.21879e+07	2.5675e+07	1.24993e+07			1.09641e+07	1.09452e+07	1.73639e+07	9.53063e+06	1.14315e+07			7.03208e+06	6.23939e+06	7.10966e+06	5.4852e+06	5.37873e+06
AALEDTLAETEAR	sp|P08727|K1C19_HUMAN	2.33716e+07	2.78259e+07	3.71277e+06	3.1291e+07	2.31615e+07	2.01397e+07	1.43625e+07	1.48318e+07		2.69331e+07	1.38215e+07	1.3264e+07	1.65751e+07	1.83345e+07	6.16235e+06	2.16046e+07	2.31126e+07	1.77226e+07	1.42823e+07	1.17069e+07	1.97081e+07		7.64712e+06		1.47872e+06	1.64214e+07	1.43802e+07			1.2539e+07	1.44039e+07	1.32734e+07	1.4821e+07		9.44788e+07	7.19463e+06	9.34068e+06	8.74088e+06		7.1049e+06	5.55048e+06			7.85045e+06	6.23825e+06	7.88062e+06
AALEEFSR	sp|Q92922|SMRC1_HUMAN	5.86571e+07	6.28093e+07	6.21554e+07	6.21974e+07	5.50326e+07	7.31435e+07	5.65332e+07	5.0505e+07	6.15585e+07	5.16623e+07	5.1956e+07	4.85931e+07	5.20809e+07	4.29171e+07	5.20317e+07	4.24829e+07	5.15352e+07	4.17311e+07	5.52543e+07	3.69437e+07	4.3782e+07	4.48994e+07	4.19401e+07	3.19975e+07	3.21812e+07	1.01463e+07	3.5549e+07	3.30312e+07	3.1095e+07	2.50749e+07	7.92252e+06	7.82317e+06	6.88558e+06	1.21564e+07	1.83853e+07	1.85019e+07	1.99947e+07	2.00549e+07	2.21269e+07	1.14254e+07	2.00223e+07	1.93373e+07	2.1826e+07	1.44925e+07	1.52671e+07	1.18315e+07	1.03929e+07	1.17604e+07
AALEELVK	sp|P12081|SYHC_HUMAN	4.77345e+06	6.93516e+06	5.90758e+06	4.28892e+06	4.48954e+06	6.6061e+06	5.7177e+06	6.38225e+06	6.17917e+06	2.68021e+06	5.9311e+06	7.51342e+06	1.44898e+07	5.1621e+06	3.62019e+06	1.40676e+07	4.76912e+06	5.39723e+06	5.56848e+06	3.20266e+06	1.47781e+07	2.76717e+07	3.03319e+06	3.21846e+07	3.14513e+06	3.98578e+06	3.94894e+06	2.15844e+07	4.31362e+06	3.62812e+06	6.57302e+07	3.03519e+06	3.73007e+07	1.42682e+07	5.52571e+06	1.54299e+06	2.45144e+07	4.04185e+06	5.64154e+07	1.88026e+07	3.88096e+06	2.49867e+06	3.59073e+06	3.1037e+07	5.50631e+06	2.8931e+07	7.04459e+06	3.85e+07
AALETDENLLLCAPTGAGK	sp|O75643|U520_HUMAN	1.46356e+07	1.92019e+07	1.87726e+07	1.46823e+07	1.64151e+07	1.63308e+07	1.84716e+07	1.41113e+07	1.72872e+07	2.46593e+07	1.54136e+07	1.78066e+07	1.37599e+07	1.58322e+07	1.27749e+07	1.40703e+07	1.25022e+07	1.5387e+07	1.05651e+07	1.3898e+07	1.64595e+07	8.86238e+06	9.97665e+06	1.26681e+07	1.14863e+07	9.20068e+06	1.06268e+07	9.90266e+06	8.86863e+06	1.10416e+07	1.30265e+07	1.23954e+07	1.18145e+07	7.67822e+06	8.65795e+06	7.96102e+06	9.59755e+06	8.28296e+06				6.2155e+06	3.88422e+06	5.75762e+06	6.19913e+06	7.12773e+06	4.5959e+06	6.77581e+06
AALFLQTLK	sp|Q12872|SFSWA_HUMAN		7.20562e+06	7.52722e+06	8.22094e+06	7.63509e+06	5.74067e+06	7.87808e+06	5.97186e+06	7.72514e+06	7.40321e+06	7.04641e+06	7.19892e+06	4.66656e+06	8.21546e+06	2.91787e+06	4.69545e+06	9.29308e+06	5.54856e+06	3.5678e+06	4.97535e+06	5.53056e+06	4.48495e+06	4.59555e+06	5.17411e+06	4.25062e+06	4.20558e+06	4.39926e+06	3.81514e+06	4.99844e+06	3.94739e+06	2.17251e+06	5.54309e+06	4.64144e+06	2.17249e+06	2.58093e+06	3.98197e+06	2.64566e+06	2.14115e+06	2.3989e+06	2.21172e+06	2.36041e+06	2.03767e+06	2.52862e+06	1.32511e+06			2.52819e+06	1.89976e+06
AALGPLVTGLYDVQAFK	sp|P11172|UMPS_HUMAN	1.01896e+07	8.96681e+06	1.80146e+07	1.79058e+07	2.57616e+07	3.10077e+07	3.2663e+07	3.73182e+07	2.84127e+07	3.79914e+07	4.69035e+07	4.48001e+07	5.24868e+07	8.72161e+06	5.25774e+07	7.03581e+07	4.4697e+07	8.20723e+07	7.26866e+07	5.84138e+07	7.13583e+07	9.67206e+07	9.14129e+07	8.4562e+07	9.23674e+07	7.19958e+07	9.81196e+07	1.04748e+08	8.1992e+07	1.06519e+08	1.51395e+08	1.65878e+08	1.32443e+08	1.42142e+08	1.63724e+08	1.08811e+08	1.44261e+08	3.67444e+07	5.75366e+07	1.11582e+08	9.40392e+07	1.66385e+08	1.29939e+08	1.44798e+08	1.55105e+08	1.90812e+08	1.73011e+08	1.37492e+08
AALHDPGFPSYCQSLK	sp|Q9UIF9|BAZ2A_HUMAN	7.06563e+06	7.23449e+06	7.42161e+06	7.16458e+06	6.60228e+06	5.48979e+06	6.68599e+06	6.71343e+06	6.72886e+06	8.04397e+06	6.1639e+06	6.32469e+06	4.58251e+06	6.26829e+06	4.8283e+06	4.80557e+06	5.02196e+06	6.0848e+06	4.04165e+06	4.65939e+06	4.98925e+06	3.89253e+06	3.06347e+06	4.34026e+06	4.0617e+06	2.84262e+06	4.11533e+06		3.80016e+06	4.06661e+06	3.06173e+06	3.39224e+06		2.59636e+06	1.91008e+06			2.6189e+06			2.20816e+06	2.36878e+06	2.48583e+06	1.83015e+06	2.02215e+06	2.02171e+06
AALLGSLGSLFK	sp|Q08601|MCA1_YEAST					9.55343e+06	6.13351e+06	4.69633e+06		5.88446e+06		7.1746e+06	8.74354e+06	926387	3.69879e+06	1.04855e+07	1.90346e+06	1.68447e+06	2.02951e+06	4.5102e+06	5.65291e+06	2.7595e+06	1.46932e+07	1.67811e+07	4.14184e+06	4.61512e+06	3.08852e+06	3.60867e+06	4.96814e+06	4.41632e+06	3.83087e+06	6.84698e+06	8.0685e+06	8.03009e+06	5.46232e+06	6.87009e+06	7.46858e+06	6.83907e+06	7.07304e+06	433588	6.775e+06	6.58994e+06	2.56396e+07	5.20324e+06	5.30708e+06	6.16211e+06	5.94039e+06	6.60464e+06	6.7339e+06
AALLEAGMPECTEDK	sp|Q9C0C9|UBE2O_HUMAN	1.00887e+07	1.21917e+07	1.27428e+07	1.21213e+07	1.13851e+07	1.16779e+07	1.275e+07	1.06071e+07	1.06215e+07	1.08636e+07	1.2438e+07	9.79231e+06	9.45776e+06	1.07368e+07	9.60163e+06	1.17888e+07	8.64739e+06	9.18423e+06	8.26468e+06	9.51273e+06	8.33154e+06	7.85626e+06	8.34928e+06	7.49498e+06	6.52939e+06	7.85071e+06	7.2541e+06	6.96633e+06	1.34573e+07	7.38392e+06	7.37792e+06	6.01797e+06		6.33548e+06	4.30081e+06	4.15263e+06	5.19797e+06	5.7481e+06	4.69363e+06		3.66142e+06	5.50312e+06	5.05544e+06	2.99873e+06	4.52419e+06	4.33139e+06	5.38581e+06	5.11523e+06
AALLNFDEFAVSK	sp|Q9Y613|FHOD1_HUMAN	1.60725e+07	1.42851e+07		1.39704e+07	1.55834e+07	1.5531e+07	1.6412e+07	1.56367e+07	1.7704e+07	1.36632e+07	1.80587e+07	2.45995e+07	2.09927e+07	1.3156e+07	1.24729e+07	1.31327e+07	1.07823e+07	1.34389e+07	1.35897e+07	1.11505e+07	1.33345e+07		1.24991e+07	1.49962e+07	1.08749e+07	7.13587e+06	8.92085e+06	8.93879e+06	9.80744e+06	8.26113e+06	8.51723e+06	1.0135e+07	1.47494e+07	6.39741e+06	6.15818e+06	5.68926e+06	8.52582e+06	7.07291e+06	7.46992e+06	6.44683e+06	3.66823e+06	5.65773e+06	4.5402e+06	4.53681e+06	5.59469e+06	5.25606e+06	3.63586e+06	5.53473e+06
AALLNQHYQVNFK	sp|P07814|SYEP_HUMAN	1.6386e+08	1.81542e+08	1.61175e+08	1.83368e+08	1.50391e+08	1.30703e+08	1.5143e+08	1.45193e+08	1.57745e+08	1.62116e+08	1.56302e+08	1.38616e+08	1.22717e+08	1.60196e+08	1.24106e+08	1.28354e+08	1.44732e+08	1.38205e+08	1.22708e+08	1.35929e+08	1.3882e+08	1.11952e+08	1.35188e+08	1.13818e+08	1.06342e+08	6.20795e+07	1.02713e+08	8.28996e+07		9.78853e+07	8.41814e+07	9.06185e+07	9.10498e+07	1.16242e+08	1.17965e+08	1.09877e+08	1.18871e+08	8.32135e+07	9.19934e+07	1.09004e+08	1.18058e+08	1.28844e+08	1.07109e+08	8.97098e+07	4.72542e+07	3.85523e+07	1.08497e+08	4.4171e+07
AALLNQYFAQAYK	sp|P46655|SYEC_YEAST	5.70863e+07	3.67904e+06	6.82818e+07	2.11069e+07	2.18216e+07	2.26638e+07	3.0807e+07	3.28675e+07	4.48873e+07	4.39062e+07	4.6849e+07	4.40307e+07	5.16251e+07	6.21627e+07	5.36772e+07	6.24539e+07	5.83688e+07	6.65807e+07	6.46346e+07	8.81338e+07	8.13314e+07	8.94559e+07	9.73695e+07	1.00832e+08	1.14871e+08	1.12818e+08	1.08876e+08	1.27473e+08	3.51747e+07	1.34215e+08	1.73873e+08	1.54686e+08	1.54883e+08	1.55217e+08	1.8021e+08	1.68821e+08	1.47044e+08	1.49968e+08	1.40807e+08	1.72262e+08	1.40227e+08	1.6402e+08	1.57911e+08	1.8754e+08	4.39842e+07	1.75796e+07	2.12642e+08	1.82961e+08
AALLSSGNVK	sp|P39730|IF2P_YEAST	4.6713e+06	8.19289e+06	7.92372e+06	1.04064e+07	8.35926e+06	1.03378e+07	1.29675e+07	9.2568e+06	1.36774e+07	1.92093e+07	1.53486e+07	1.46601e+07	4.16603e+06	1.974e+07	1.89017e+07	2.18754e+07	3.01524e+07	2.81957e+07	3.32579e+07	2.31766e+07	3.57158e+07	3.8962e+06	2.48256e+07	3.1819e+07	4.46076e+07	4.54597e+07	4.23361e+07	3.74953e+07	5.08867e+07	4.62093e+07	4.50107e+07	4.50209e+07	4.5003e+07	5.33853e+07	4.97143e+07	5.14919e+07	3.71035e+07	3.62192e+07	4.06818e+07	4.99542e+07	4.24208e+07	4.49895e+07	6.31785e+07	5.88675e+07	6.29451e+07	6.52671e+07	5.98135e+07	6.25103e+07
AALMESQGQQQEER	sp|Q14980|NUMA1_HUMAN	2.54673e+07	2.94404e+07	2.4362e+07	1.97346e+07	2.06666e+07	3.65177e+07	2.2636e+07	2.44273e+07	1.30007e+07	1.66856e+07	1.76507e+07	1.80242e+07	2.10317e+07	1.44774e+07	3.22031e+07	1.06828e+07	5.53843e+06	1.35731e+07	1.44754e+07	1.78733e+07	1.33332e+07	1.73668e+07	1.50773e+07	1.11104e+07	2.6852e+06	1.20881e+07	9.12892e+06	3.00838e+06	1.17919e+07	1.36093e+07	2.94879e+06	1.19209e+07	2.95449e+06	2.90226e+06	9.5155e+06	2.75185e+06	1.21679e+07	1.25291e+07	1.27391e+07	8.48294e+06	1.0333e+07	8.23437e+06	7.92538e+06	8.85481e+06	6.35497e+06	4.20592e+06	6.14111e+06	3.77188e+06
AALNAGASHAVTSNHWMEGGK	sp|P09440|C1TM_YEAST				3.96826e+06	2.07193e+06		6.22394e+06	4.76141e+06	5.0745e+06		6.89642e+06	7.97354e+06	1.01173e+07	7.68711e+06	9.9334e+06	9.96092e+06	1.01954e+07	6.09754e+06	1.51046e+07	1.2566e+07	1.25242e+07	1.41551e+07	1.49285e+07	1.40152e+07	1.55568e+07	1.71784e+07	1.6806e+07	2.01303e+07	1.76181e+07	1.60393e+07	1.24518e+07			2.22197e+07	2.2481e+07	2.36603e+07	2.38278e+07	2.35141e+07	1.94486e+07	2.64606e+07	2.28123e+07	2.62278e+07	3.05978e+07	2.17277e+07	2.11733e+07	2.81334e+07	2.85734e+07	2.60445e+07
AALNGADLYAGCCTLK	sp|Q8WVV9|HNRLL_HUMAN	2.62093e+07	3.00179e+07	2.40203e+07	2.9004e+07	2.41837e+07	3.74206e+07	2.63958e+07	2.66405e+07	2.1687e+07	2.45441e+07	3.21436e+07	2.51812e+07	1.43785e+07	2.27589e+07	1.75937e+07	1.92104e+07	1.58948e+07	1.87653e+07	1.90539e+07	1.6883e+07	1.97715e+07	1.64198e+07	1.48406e+07	1.65543e+07	1.2227e+07	1.78093e+07	1.18364e+07	1.29721e+07	1.51168e+07	1.2283e+07	1.59727e+07	1.72909e+07	1.97206e+07	8.29246e+06	5.80341e+06	6.99898e+06	9.65863e+06	9.68505e+06	1.07277e+07	1.44038e+07	1.08615e+07	7.16485e+06	6.22757e+06	7.39601e+06		3.77955e+06	5.49531e+06	5.71702e+06
AALNHFAMDLASEEPSDK	sp|P40580|BZRD_YEAST							2.14285e+06	2.47646e+06	2.47493e+06	4.47851e+06	6.07261e+06	2.43792e+06	6.49654e+06	5.56955e+06	4.76542e+06	4.64839e+06	4.4314e+06	5.35991e+06	6.75728e+06	7.2442e+06	7.15536e+06	7.64642e+06	8.05122e+06	1.08414e+07	8.64454e+06	8.2467e+06	1.20553e+07	1.12617e+07	1.17111e+07	1.26639e+07	1.05188e+07	1.21376e+07	1.29281e+07	1.58456e+07	1.41485e+07	1.49161e+07	1.57732e+07	1.37899e+07	1.28511e+07	1.5974e+07	1.55033e+07	1.60546e+07	1.50048e+07	1.72981e+07	1.5568e+07	2.01137e+07	2.08649e+07	2.23163e+07
AALPLTTSDTK	sp|Q7Z6Z7|HUWE1_HUMAN	2.20498e+07	2.84835e+07	1.51905e+07	2.46592e+07	1.83216e+07		2.50588e+07		2.4745e+07	1.46878e+07	1.43773e+07	1.76651e+07		2.04294e+07			2.09948e+07	2.06464e+07			1.65135e+07	1.27278e+07		2.64985e+07	1.32513e+07	1.58853e+07	1.1008e+07	1.23115e+07	1.82145e+07	1.38004e+07	1.39343e+07	9.54858e+06	9.17145e+06	7.09695e+06	9.47795e+06					8.0468e+06	9.75324e+06		7.54888e+06			7.42026e+06	5.94821e+06	6.76266e+06
AALPSHVVTMLDNFPTNLHPMSQLSAAVTALNSESNFAR	sp|O75390|CISY_HUMAN	1.46947e+08	9.00617e+07	1.23166e+08	5.31798e+07	8.7267e+07	9.61632e+07	7.0756e+07	1.01334e+08	7.92198e+07	1.14161e+08	8.8391e+07	8.44701e+07	1.00473e+08	8.16603e+07	7.83643e+07	9.08286e+07	7.20316e+07	6.95307e+07	6.59986e+07	9.75906e+07	6.86712e+07	5.16813e+07	6.55626e+07	4.0771e+07	5.08207e+07	4.66149e+07	6.3921e+07	4.45138e+07	4.65652e+07	3.48864e+07	3.03436e+07	4.89784e+07	2.53513e+07	4.34917e+07	5.00907e+07	3.59611e+07	5.33762e+07	6.45688e+07	5.23395e+07	4.50477e+07	2.72599e+07	5.2419e+07	3.86948e+07	2.88344e+07	2.05162e+07	2.35126e+07	2.7743e+07	3.50372e+07
AALPTPALSPEDK	sp|Q9H3S7|PTN23_HUMAN	1.76165e+07	1.33463e+07	1.16489e+07		9.81657e+06	1.1157e+07	1.32686e+07		1.7046e+07	2.20113e+07	1.08635e+07	1.27538e+07	1.47525e+07	1.55753e+07		1.58888e+07	3.97704e+06	1.41142e+07	9.6374e+06	1.17476e+07	8.70893e+06	1.30863e+07	9.22172e+06	1.019e+07	4.95426e+06	6.44597e+06	9.34402e+06		6.40903e+06	9.43333e+06	8.89551e+06	9.34656e+06	8.77953e+06		1.95228e+06	3.7447e+06	6.19342e+06		7.47117e+06		3.37231e+06		3.53821e+06		4.83201e+06	3.55213e+06	1.42995e+06	2.84425e+06
AALQEELQLCK	sp|P49327|FAS_HUMAN	6.88496e+07	2.23251e+08	1.04214e+08	1.18084e+08	1.25367e+08	9.57968e+07	2.27828e+08	1.26373e+08	1.18156e+08	1.01581e+08	4.38464e+07	1.06107e+08	1.11814e+08	1.15837e+08	4.24872e+07	1.09636e+08	5.34811e+07	1.32328e+08	1.08346e+08	1.36102e+08	1.37274e+08	1.49287e+08	1.11509e+08	4.33847e+07	8.03225e+07	9.39293e+07	7.19499e+07	6.33329e+07	8.31881e+07	1.03815e+08	6.44937e+07	7.53326e+07	8.08757e+07	6.55966e+07	6.15422e+07	5.45167e+07	4.69056e+07	4.4566e+07	4.79545e+07	5.81634e+07	3.81472e+07	3.51769e+07	4.50425e+07	4.45433e+07	4.47933e+07	4.56537e+07	4.59198e+07	4.05212e+07
AALQELLSK	sp|P62851|RS25_HUMAN	5.50511e+08	7.75339e+08	5.6837e+08	7.04914e+08	6.03158e+08	4.7989e+08	7.64614e+08	5.06341e+08	5.97303e+08	6.86102e+08	6.14752e+08	4.98723e+08	4.11526e+08	6.92297e+08	4.02177e+08	4.26388e+08	6.54091e+08	5.45612e+08	3.46404e+08	4.51726e+08	4.59411e+08	3.49077e+08	3.74531e+08	4.22393e+08	3.63663e+08	4.38642e+08	4.00363e+08	3.13461e+08	4.13807e+08	4.12695e+08	3.10739e+08	3.24566e+08	3.53807e+08	2.79924e+08	2.5355e+08	2.29253e+08	2.35346e+08	2.0779e+08	2.45502e+08	2.05058e+08	2.26656e+08	1.94485e+08	1.68531e+08	2.10914e+08	2.58719e+08	2.0067e+08	2.19534e+08	2.10805e+08
AALRPLVKPK	sp|P62910|RL32_HUMAN	7.64199e+06	1.27725e+07	1.21843e+07	3.65224e+07	2.45e+07	3.99171e+06		2.1578e+06	3.1471e+07	4.09875e+07	2.55567e+07	1.95431e+07	5.18064e+06	2.4011e+07	5.78319e+06	1.14448e+07	2.78399e+07	1.42703e+07	9.69768e+06	8.76629e+06		6.4133e+06	6.35715e+06	1.21684e+07	2.25864e+07	8.21134e+06	1.95828e+07	8.94813e+06	2.13087e+07	6.49949e+06		1.70762e+07	1.17245e+07		1.62867e+07	1.43987e+07	8.59521e+06	9.51337e+06			2.36394e+06		2.09033e+06	4.95764e+06	5.89108e+06	1.36629e+07	3.47168e+06	1.12201e+07
AALRPTDVVLEVGPGTGNMTVK	sp|Q9UNQ2|DIM1_HUMAN	2.73442e+07	3.00196e+07	3.0102e+07	2.41334e+07	2.66362e+07	2.55341e+07	2.23778e+07	2.26203e+07	2.63755e+07	2.49374e+07	2.42888e+07	2.75966e+07	2.12401e+07	2.12021e+07	1.88954e+07	1.98293e+07	1.9178e+07	1.88752e+07	1.43928e+07	1.8776e+07	2.07798e+07	1.28466e+07	1.50742e+07	1.5219e+07	1.39002e+07	1.2863e+07	1.56218e+07	1.2517e+07	1.44506e+07	1.35596e+07	9.41257e+06	7.8215e+06	8.78437e+06	7.69468e+06	1.0173e+07	6.38804e+06	1.03303e+07	1.0347e+07	1.19391e+07	7.2045e+06	6.82607e+06	7.9145e+06	5.87054e+06	7.00628e+06	5.90009e+06	6.29495e+06	3.74921e+06
AALSALESFLK	sp|P78527|PRKDC_HUMAN	1.08338e+08	2.02877e+08	6.32779e+07	9.74349e+07	1.03853e+08	8.36762e+07	7.89138e+07	7.00948e+07	9.2274e+07	5.24963e+07	7.63833e+07	8.55437e+07	5.991e+07	5.95015e+07	7.50223e+07	5.76225e+07	6.06964e+07	1.20421e+08	5.21004e+07	6.79787e+07	4.53422e+07	7.85898e+07	6.18238e+07	4.63224e+07	3.87666e+07	3.75542e+07	5.52229e+07	3.82492e+07	5.60913e+07	3.12918e+07	6.943e+07	4.33574e+07	6.11645e+07	2.91316e+07	3.18617e+07	2.88503e+07	3.55623e+07	3.94414e+07	2.92597e+07	3.20685e+07	3.18747e+07	2.97122e+07	2.05671e+07	2.26507e+07	2.99434e+07	2.03914e+07	2.28681e+07	2.14479e+07
AALSASEGEEVPQDK	sp|O95831|AIFM1_HUMAN	9.49372e+07	9.19036e+07	9.07049e+07	8.586e+07	8.12527e+07	1.06064e+08	7.39343e+07	8.36159e+07	7.78516e+07	6.65099e+07	5.13094e+07	6.53618e+07	7.02612e+07	4.65132e+07	8.41837e+07	6.28168e+07	5.25337e+07	6.0438e+07	6.86451e+07	5.44581e+07	5.01871e+07	5.48357e+07	6.09842e+07	4.62233e+07	3.90731e+07	5.47466e+07	4.18649e+07	4.00303e+07	4.33144e+07	2.34843e+07	3.89434e+07	4.30917e+07	4.00022e+07	2.77462e+07	2.65542e+07	2.65965e+07	3.35231e+07	3.56624e+07	3.29371e+07	3.19431e+07	3.17462e+07	3.30092e+07	3.14602e+07	2.40012e+07	2.28404e+07	1.97486e+07	1.985e+07	1.84123e+07
AALSEMVEYLTHNR	sp|Q13362|2A5G_HUMAN	1.46111e+07	1.57627e+07	1.19869e+07	9.15755e+06	1.39462e+07	1.17983e+07	1.26217e+07	9.97566e+06	1.06956e+07	9.23325e+06	1.16813e+07	1.22658e+07	8.08647e+06	1.30823e+07	1.11471e+07	8.60088e+06	1.06596e+07	1.08723e+07	7.20183e+06	1.05164e+07	9.13619e+06	6.52306e+06	9.23777e+06	8.01062e+06	9.9411e+06	5.18501e+06	6.8231e+06	5.50532e+06	7.00407e+06	6.21742e+06	6.48649e+06	8.64947e+06	9.04903e+06	3.81032e+06	5.45702e+06	5.16311e+06	4.59481e+06	4.79979e+06	5.9202e+06	3.04104e+06	5.63112e+06	3.65239e+06	2.87208e+06	3.59691e+06	3.68532e+06	2.70064e+06	3.60186e+06	3.56241e+06
AALSSQQQQQLALLLQQFQTLK	sp|Q6Y7W6|PERQ2_HUMAN	2.8593e+07	2.08384e+07	1.88378e+07	1.50255e+07	2.212e+07	2.85784e+07	1.56927e+07	1.98536e+07	1.3549e+07	1.30483e+07	1.93229e+07	1.9687e+07	1.82868e+07	1.51257e+07	1.77948e+07	1.44128e+07	1.08632e+07	1.41816e+07	1.44835e+07	1.46687e+07	1.13473e+07	1.21641e+07	1.59286e+07	8.45338e+06	1.33312e+07	8.79099e+06	1.33831e+07	9.79925e+06	7.92665e+06	6.75631e+06	3.48261e+06	4.87305e+06	4.0232e+06	5.50082e+06	7.83766e+06	7.00473e+06	1.04125e+07	9.09427e+06	6.83495e+06	6.97113e+06	5.75756e+06	8.20447e+06	4.38711e+06	8.30103e+06	4.31065e+06	5.35875e+06	5.10229e+06
AALTDFER	sp|P38754|RL14B_YEAST;sp|P36105|RL14A_YEAST				1.44439e+08	1.26956e+08	1.3204e+08	2.26799e+08	2.07634e+08	2.24779e+08	3.06213e+08	2.87676e+08	2.67845e+08	3.86017e+08	3.58238e+08	2.78557e+08	4.74581e+08	5.03558e+08	4.04077e+08	4.88558e+08	4.79075e+08	5.39913e+08	6.66219e+08	5.54413e+08	5.81073e+08	6.44406e+08	7.03804e+08	7.24837e+08	7.41207e+08	9.36653e+08	8.32737e+08	8.4821e+08	7.8925e+08	8.69348e+08	1.08761e+09	9.82793e+08	9.30754e+08	9.04985e+08	8.28127e+08	9.24459e+08	1.02218e+09	1.10882e+09	9.95766e+08	1.09975e+09	1.21834e+09	1.14518e+09	1.01237e+09	1.09885e+09	1.26914e+09
AALTPTTVK	sp|P38998|LYS1_YEAST				3.98731e+06	3.08335e+06	2.93435e+06	2.72697e+06	2.03426e+06	6.81134e+06		4.28248e+06	4.07945e+06	4.63129e+06	4.7665e+06	6.82629e+06	6.10479e+06	4.91459e+06	2.96984e+06	1.01354e+07	3.89885e+06	6.6834e+06	9.57673e+06	1.04839e+07		1.15369e+07	1.61103e+07	1.16581e+07	1.48299e+07		1.25321e+07	1.5124e+07	1.56645e+07	1.55228e+07	1.82247e+07	2.1045e+07	2.23613e+07	1.38001e+07	1.53685e+07	1.77504e+07	1.59574e+07	1.70146e+07	1.89022e+07	2.23258e+07	2.36504e+07	1.86841e+07	2.21601e+07	2.18834e+07	2.04952e+07
AALVDLEPGTMDSVR	sp|Q9BUF5|TBB6_HUMAN	6.91425e+07	7.43997e+07	7.48801e+07	6.8378e+07	7.10658e+07	6.2035e+07	6.60936e+07	5.66349e+07	6.22868e+07	6.74669e+07	6.20401e+07	6.00755e+07	3.07112e+07	6.43435e+07	4.51095e+07	4.77282e+07	4.88052e+07	5.06074e+07	4.01067e+07	4.4586e+07	5.16992e+07	7.31784e+06	3.52303e+07	4.78883e+07	4.04986e+07	3.83326e+07	4.27558e+07	3.70691e+07	4.81684e+07	4.27299e+07	5.38793e+07	2.34e+07	2.96375e+07	2.45892e+07	2.59317e+07	2.57819e+07	2.08255e+07	2.75108e+07	2.29123e+07	1.67048e+07	1.89247e+07	1.73571e+07	1.92625e+07	2.17487e+07	2.22836e+07	2.01097e+07	1.95974e+07	1.7659e+07
AAMDNSELAGEK	sp|Q16891|IMMT_HUMAN	1.25872e+08	1.34275e+08	1.35837e+08	1.27461e+08	1.08902e+08	1.39681e+08	1.06736e+08	1.08657e+08	8.86815e+07	7.96809e+07	1.00489e+08	8.92688e+07	9.77743e+07	8.32731e+07	9.62506e+07	9.62014e+07	1.3619e+08	9.38948e+07	1.00079e+08	8.14421e+07	6.85012e+07	8.15625e+07	7.2187e+07	6.05313e+07	5.83457e+07	7.64238e+07	6.24953e+07	6.39769e+07	6.57407e+07	6.19263e+07	4.95183e+07	5.25981e+07	4.45343e+07	7.09789e+07	4.28249e+07	3.64606e+07	4.19665e+07	3.10472e+06	4.80612e+07	3.79883e+07	1.04563e+07	3.79099e+07	3.50615e+07	3.114e+07	3.18252e+07	2.6213e+07	2.57445e+07	2.58143e+07
AAMEALVVEVTK	sp|Q08211|DHX9_HUMAN	1.64507e+08	1.6555e+08	1.96444e+08	1.46139e+08	1.44568e+08	1.25108e+08	1.30875e+08	1.18695e+08	1.47489e+08	1.51453e+08	1.319e+08	1.45133e+08	1.20047e+08	1.2426e+08	9.33049e+07	9.20074e+07	1.18753e+08	1.0428e+08	7.74974e+07	1.08976e+08	1.19689e+08	8.20266e+07	8.78927e+07	8.98436e+07	8.09852e+07	7.77529e+07	8.18327e+07	7.6404e+07	7.95029e+07	7.41087e+07	6.95831e+07	6.16867e+07	7.13614e+07	5.31208e+07	5.76913e+07	5.5188e+07	5.80815e+07	5.25885e+07	6.1022e+07	4.46787e+07	4.73173e+07	4.3948e+07	3.80965e+07	3.76255e+07	4.11523e+07	3.84992e+07	3.74401e+07	3.45247e+07
AAMLPTNLLLLQNLVK	sp|P53313|SDA1_YEAST								763386			834220	947486	1.12875e+06	937688	1.20821e+06	1.25112e+06	761602	1.68204e+06	1.04947e+06	2.6584e+06		1.09032e+06	857918	484640	780894	3.1112e+06	984786	1.90233e+06	393887	572001				2.06858e+06	1.24754e+06	2.40058e+06	133323	1.70391e+06	1.83407e+06	978372	1.9353e+06	1.09492e+06	1.99295e+06	1.47652e+06	815484	1.22213e+06	1.26063e+06	1.58765e+06
AANAAENDFSVSQAEMSSR	sp|Q8NE71|ABCF1_HUMAN	5.55389e+07	5.06686e+07	4.92054e+07	4.76038e+07	4.64546e+07	4.7967e+07	4.54208e+07	5.39986e+07	3.61185e+07	2.92208e+07	3.81646e+07	3.61136e+07	4.24567e+07	3.21247e+07	3.91372e+07	3.97301e+07	2.79727e+07	2.6703e+07	3.31644e+07	3.47745e+07	2.29377e+07	3.85469e+07	3.59217e+07	2.50839e+07	2.46729e+07	2.95599e+07	2.15088e+07	2.70941e+07	1.93337e+07	2.43666e+07	2.05075e+07	2.17227e+07	2.30131e+07	1.7702e+07	1.56572e+07	1.63738e+07	2.28683e+07	2.34766e+07	2.39734e+07	1.81208e+07	2.26498e+07	2.08503e+07	1.33731e+07	1.59212e+07	1.28069e+07	8.65449e+06	1.19164e+07	9.24787e+06
AANDAGYFNDEMAPLEVK	sp|P42765|THIM_HUMAN	1.69787e+07	1.60166e+07	1.522e+07	1.23015e+07	1.41109e+07	1.47281e+07	1.61857e+07	1.48303e+07	9.69741e+06	1.58331e+07	1.24103e+07	1.17356e+07	1.46039e+07	9.15643e+06		1.33639e+07	6.67192e+06	1.23598e+07	1.15467e+07	1.10157e+07	1.16782e+07	9.59087e+06	1.21154e+07	8.31595e+06	1.03781e+07	8.78985e+06	8.02856e+06	9.55324e+06	9.84139e+06	9.24955e+06	1.1207e+07	1.5249e+07	1.23606e+07	7.70019e+06	7.28833e+06	4.63724e+06	6.67069e+06	9.02153e+06	8.07122e+06	7.95843e+06	2.89771e+06	5.74408e+06	6.31109e+06	5.67965e+06	5.00243e+06	5.64325e+06	5.92534e+06	5.15093e+06
AANGVVLATEK	sp|P25787|PSA2_HUMAN	1.41113e+08	1.53905e+08	2.47065e+07	1.71059e+08	1.45088e+08	1.77975e+08	3.86878e+07	1.21199e+08	1.34448e+08	1.31213e+07	5.16202e+07	4.10003e+07	2.80926e+07	1.09478e+08	1.25907e+08	9.94155e+07	1.29377e+08	1.24266e+08	1.22148e+08	7.86255e+07	1.07058e+07	9.66087e+07	8.20065e+07	7.81804e+07	9.66498e+07	1.05584e+08	8.69814e+07	7.60663e+07	8.70047e+07	8.13315e+07	6.43999e+07	7.37936e+07	9.40193e+06	5.23406e+07	4.92059e+07	4.64489e+07	1.04198e+07	2.43425e+06	2.15517e+07	4.27263e+07	4.70982e+07	1.60083e+07	1.44055e+07	4.63551e+07	4.61475e+07	3.40676e+07	3.34037e+07	3.57479e+07
AANLAHDNQTTVEAYK	sp|Q05050|EIS1_YEAST				3.32837e+06	2.11874e+06	3.58547e+06	3.34813e+06	3.91087e+06	3.57502e+06	5.07094e+06	4.99115e+06	5.67766e+06	6.39534e+06	6.08574e+06	7.40763e+06	1.10039e+07	8.61315e+06	7.95763e+06	1.25152e+07	9.80149e+06	1.01763e+07	1.66578e+07	9.5976e+06	1.20454e+07	1.39385e+07	1.57383e+07	1.5908e+07	1.70098e+07	1.93481e+07	1.51017e+07	1.31763e+07	1.3544e+07	1.11667e+07	2.16298e+07	1.96914e+07	2.14947e+07	1.73648e+07	1.88284e+07	1.86311e+07	2.34945e+07	1.99724e+07	2.25373e+07	2.28255e+07	2.48546e+07	2.16305e+07	2.60468e+07	3.0412e+07	2.77813e+07
AANLGGVAVSGLEMAQNSQR	sp|P07262|DHE4_YEAST				3.31435e+07	3.07806e+07	3.00533e+07	5.67904e+07	5.4017e+07	4.88027e+07	6.94554e+07	7.43674e+07	7.81985e+07	9.1157e+07	9.27091e+07	8.42568e+07	9.84688e+07	9.92426e+07	1.12524e+08	1.3247e+08	1.35411e+08	1.2766e+08	1.24423e+08	1.49626e+08	1.51729e+08	1.7277e+08	1.6344e+08	1.74641e+08	1.99283e+08	2.10041e+08	1.97346e+08	1.87194e+08	1.8559e+08	1.90164e+08	2.54327e+08	2.54178e+08	2.66187e+08	2.16839e+08	2.21342e+08	2.28671e+08	2.38367e+08	2.2387e+08	2.4834e+08	2.63062e+08	2.90675e+08	3.03603e+08	3.16308e+08	3.33774e+08	2.64281e+08
AANQGALPPDLSLLVK	sp|P07143|CY1_YEAST				2.52003e+06	2.01258e+06		3.19633e+06		857424	1.50843e+06	1.2107e+06	1.63897e+06	731797	1.2663e+06	3.34206e+06	3.7053e+06		1.6651e+06	4.11095e+06	1.32172e+06	3.74442e+06	4.75215e+06	8.21654e+06	4.26284e+06	2.4505e+06	3.87307e+06	1.45807e+06	4.2555e+06	5.00105e+06	1.34648e+06	5.92146e+06			6.04137e+06	2.73358e+06	1.08899e+07	3.61687e+06	4.74786e+06	5.85778e+06	9.22157e+06	2.1159e+06	1.77113e+06	9.67185e+06	6.55423e+06	8.64123e+06	6.43484e+06	1.60094e+06	5.28665e+06
AANQTASSLVDFYNALGDDEEEK	sp|Q03973|HMO1_YEAST				3.60157e+06	4.77015e+06		9.13357e+06	1.04274e+07	5.91703e+06	5.37259e+06	1.19822e+07	9.89308e+06	1.25971e+07	1.14918e+07	1.71699e+07	2.51341e+07	1.18255e+07	1.62986e+07	2.64788e+07	2.32055e+07	1.23657e+07	2.77874e+07	2.91214e+07	2.12354e+07	2.84108e+07	2.06096e+07	2.77069e+07	3.23986e+07	1.90206e+07	3.02526e+07	4.00153e+07	4.19013e+07	4.60144e+07	4.38691e+07	4.54656e+07	4.42185e+07	4.69364e+07	4.92239e+07	4.35943e+07	5.34361e+07	4.87702e+07	5.4862e+07	5.47975e+07	4.92345e+07	4.1754e+07	5.4207e+07	5.58773e+07	3.8168e+07
AAPAPGAGAASGGAGCSGGGAGAGAGSGSGAAGAGGR	sp|P0C2W1|FBSP1_HUMAN	1.6723e+07	1.85033e+07	1.8149e+07	1.82803e+07	1.86585e+07	1.59706e+07	1.52374e+07	1.66539e+07	3.03385e+07	2.88593e+07	1.64844e+07	1.83089e+07	1.2714e+07	2.47963e+07	1.37308e+07	1.52951e+07	2.16784e+07	2.14751e+07	1.36873e+07	1.31947e+07	3.01297e+07	2.54551e+06	1.09466e+07	1.91283e+07	1.61466e+07	1.27236e+07	1.89878e+07	1.65348e+07	1.99835e+07	1.52577e+07	2.46636e+07	2.12153e+07	2.0967e+07	2.15874e+07	6.45478e+06	1.12771e+07	1.04192e+07	1.17862e+07	1.65522e+07	1.4268e+07	1.48259e+07	6.48573e+06	8.83387e+06	1.0942e+07	1.50849e+07	9.52042e+06	1.37412e+07	2.0783e+07
AAPCLYWLPLTDSQLVQK	sp|Q9UKV3|ACINU_HUMAN	4.25188e+07	4.16969e+07	4.02489e+07	3.19233e+07	4.13341e+07	3.07435e+07	3.56552e+07	3.88186e+07	3.19868e+07	2.01529e+07	3.3416e+07	3.38115e+07	6.67186e+06	3.25625e+07	2.90916e+07	2.82843e+07	2.8101e+07	2.61961e+07	2.63508e+07	2.56696e+07	2.26618e+07	2.23545e+07	2.27333e+07	2.25004e+07	2.19894e+07	1.85447e+07	1.80443e+07	1.71999e+07	1.56884e+07	1.62967e+07	1.9973e+07	2.59182e+07	2.31998e+07	1.01338e+07	1.51817e+07	1.26136e+07	1.63371e+07	1.56569e+07	1.41661e+07	1.19892e+07	1.37095e+07	1.40546e+07	8.86292e+06	1.00001e+07	1.00855e+07	8.68003e+06	1.51725e+07	1.30492e+07
AAPDEDREPESAR	sp|Q99856|ARI3A_HUMAN	6.75883e+07	3.86761e+06	5.3573e+07	5.90773e+07	5.09596e+07	5.82549e+07	3.657e+07	4.74936e+07	3.96623e+07	3.78666e+07	3.83208e+07	3.51707e+07	4.45325e+07	3.00338e+07	3.811e+07	3.81631e+07	3.75053e+07	2.95915e+07	3.8742e+07	3.2968e+07	3.50392e+07		3.47412e+07	2.86717e+07	2.90669e+07	2.80103e+07	3.21728e+07	2.51161e+07	2.82383e+07	2.48002e+07	2.44372e+07	2.21001e+07	2.01999e+07	2.12662e+07	1.79917e+07	1.96906e+07	2.47505e+07	1.97761e+07	2.42611e+07	1.56969e+07	2.38709e+07	2.12306e+07	1.89713e+07	1.62651e+07	1.14878e+07	1.17862e+07	1.12381e+07	9.8247e+06
AAPEASGTPSSDAVSR	sp|P31146|COR1A_HUMAN	1.42127e+07	1.40186e+07	1.27944e+07	1.67573e+07	1.36228e+07	1.58419e+07	1.29425e+07	1.30276e+07	1.03394e+07	1.00724e+07	1.05794e+07	1.18026e+07	1.20214e+07	1.00833e+07	1.14369e+07	1.06979e+07	9.70418e+06	1.10838e+07	1.07989e+07	1.03655e+07	7.31764e+06	9.03181e+06	8.72335e+06	8.69673e+06	8.16694e+06	7.82126e+06	7.70205e+06	7.5753e+06	6.68953e+06	6.92265e+06	5.32357e+06	6.399e+06	5.78531e+06	5.21803e+06	4.87914e+06	4.97584e+06	6.05903e+06	5.41463e+06	3.74252e+06	5.14084e+06	6.10606e+06	5.56626e+06	4.04249e+06	4.44258e+06	3.67802e+06	3.09727e+06	3.51354e+06	3.86034e+06
AAPFSLEYR	sp|Q15181|IPYR_HUMAN	6.68556e+06	4.1593e+08	1.03616e+08	3.55491e+08	3.49654e+08	2.47657e+08	3.82719e+08	3.51842e+08	3.72569e+08	3.73452e+08	3.07422e+08	1.65688e+08	2.96028e+08	3.56956e+08	2.33846e+08	8.95143e+07	2.98669e+08		6.99211e+07	7.11338e+07	2.26372e+08	990384	6.52714e+07			7.01015e+07		1.53008e+08	2.27388e+08				5.12279e+07	1.38147e+08	1.13794e+08	6.41993e+07	7.02881e+07		1.37306e+08	1.21779e+08	1.24651e+08	3.54618e+07	8.00374e+07	9.20536e+07	4.60475e+07		9.33529e+06	7.9014e+07
AAPGAEFAPNK	sp|Q15233|NONO_HUMAN	5.50529e+08	5.55637e+08	6.49298e+08	6.54379e+08	5.14977e+08	6.82203e+08	4.71819e+08	5.25931e+08	5.47965e+08	4.79852e+08	4.412e+08	4.52664e+08	4.87331e+08	4.12685e+08	5.38365e+08	4.41887e+08	5.00656e+08	4.5609e+08	4.73356e+08	3.72839e+08	3.90593e+08	3.91631e+08	3.38145e+08	3.40071e+08	3.85873e+08	3.37843e+08	3.50846e+08	2.78807e+08	3.17529e+08	2.80531e+08	1.56739e+08	2.7864e+08	2.66482e+08	1.84531e+08	1.63984e+08	1.87883e+08	2.2367e+08	2.2981e+08	2.27264e+08	1.67676e+08	2.21275e+08	1.77945e+08	2.22876e+08	1.63601e+08		1.48495e+08	1.3458e+08	1.53377e+08
AAPLVDDEETEFDLYNSK	sp|P21524|RIR1_YEAST							3.11115e+06	4.08614e+06						2.36686e+06	2.4614e+06	4.24194e+06		2.10577e+06	4.26142e+06	2.66959e+06		4.05069e+06	3.83536e+06		2.8939e+06	2.89107e+06	2.92562e+06		3.54648e+06	3.07616e+06				5.08217e+06	8.22905e+06	7.47613e+06	5.95049e+06	3.1388e+06	4.16976e+06	6.67743e+06	4.47416e+06		4.53415e+06	4.99309e+06	3.84342e+06	9.86052e+06	5.5681e+06	1.5747e+07
AAPLDSLHSLAAYYLDCLR	sp|P49327|FAS_HUMAN	4.54003e+06	7.41249e+06	7.76576e+06	4.4106e+06	7.40949e+06	2.06297e+06	4.81766e+06	8.09707e+06	2.50731e+06	4.3069e+06	4.08278e+06	4.07156e+06	7.36087e+06	3.79582e+06	7.8122e+06		6.16036e+06	4.71185e+06	5.29013e+06	7.63987e+06		8.77253e+06	4.93603e+06	4.23387e+06		3.79708e+06		7.29921e+06		395639				7.82254e+06		2.24236e+06	8.27527e+06	1.76249e+06		2.80697e+06	5.20562e+06	1.88645e+06	2.98977e+06				6.31569e+06	4.33105e+06
AAPLLVEVFNK	sp|Q92610|ZN592_HUMAN	6.16418e+06	1.45721e+06	6.48692e+06	5.28302e+06	4.72271e+06	4.82371e+06	5.27256e+06	3.84292e+06		4.50684e+06	5.42727e+06		1.33326e+06	4.54237e+06	4.27057e+06	1.9315e+06	3.65499e+06	4.28497e+06	3.09654e+06	4.27904e+06	3.47321e+06		3.45825e+06	3.3046e+06		3.03751e+06	1.84766e+06	1.83527e+06	2.48604e+06	1.43944e+06	2.4832e+06	2.69744e+06			2.3321e+06		2.43993e+06	2.01033e+06	2.09204e+06	2.30638e+06	1.97253e+06	2.20941e+06	2.31465e+06		685715
AAPPDVGEER	sp|Q7L2J0|MEPCE_HUMAN		3.13581e+06	2.4501e+06	3.68396e+07	2.107e+07	3.66388e+07	3.25454e+07	2.9638e+07	2.7694e+07	4.89321e+06	2.73603e+06	2.39092e+07	2.26101e+07	1.97959e+07	2.27299e+07	2.18743e+07	2.41475e+07	2.72941e+07	2.25807e+07	1.39697e+07	3.05403e+07	1.75934e+07	1.82962e+07	1.90859e+07	2.01289e+07	1.87204e+07	1.55514e+07	1.6595e+07	1.48924e+07	1.68827e+07	1.0209e+07	1.31154e+07	8.98847e+06	1.14764e+07		1.12685e+07	8.80962e+06	1.33721e+07	6.67799e+06	9.63116e+06	9.32334e+06	1.15021e+07	5.76857e+06	1.01191e+07		4.80034e+06	7.83006e+06
AAPPPPPPPPPLESSPR	sp|Q5T4S7|UBR4_HUMAN	2.20201e+07	1.77646e+07	1.04839e+07	1.45944e+07	1.64991e+07		1.65318e+07	1.99156e+07	1.88156e+07	6.566e+06	1.63342e+07	1.44482e+07	1.73147e+07	1.56383e+07	4.44816e+06	1.0056e+07		1.48338e+07	9.80295e+06	1.88893e+07	1.51601e+07	1.36544e+07	1.48037e+07	1.57701e+07	1.46159e+07	1.81322e+07	1.41933e+07	1.67648e+07	1.06522e+07	1.05956e+07	5.37154e+06	1.37787e+07	7.214e+06	1.854e+07	1.72649e+07	1.26807e+07	1.95027e+07	2.0599e+07	2.20295e+07	1.90861e+07	2.51493e+07	2.27923e+07	3.17067e+07	2.01729e+07	1.53676e+07	1.47903e+07	1.81472e+07	1.83097e+07
AAPPQLPDTR	sp|Q9HAF1|EAF6_HUMAN	1.53588e+07	6.97207e+06	6.49592e+06	6.48514e+06	5.91812e+06	2.72911e+08	5.33319e+06	4.34836e+06	5.27884e+06	4.36071e+06	1.39245e+07	4.45425e+06	3.38021e+06	1.49464e+07	6.55744e+06	4.07225e+06	4.90058e+06	4.84411e+06	4.57187e+06	3.74332e+06	2.15577e+08		2.47655e+06	1.64711e+08	3.41791e+06	1.10821e+07	1.04613e+07	3.16651e+06	1.2186e+07	7.98445e+06		1.42877e+08	3.61335e+06	9.75555e+07	1.69381e+06	6.22462e+06	2.5752e+06	5.91858e+06	1.00471e+08	4.97424e+06	7.69704e+07	3.71479e+06	7.80113e+07	5.40268e+06	5.39051e+06	5.58597e+06	8.31087e+06	7.63179e+06
AAPQSPSVPK	sp|O75694|NU155_HUMAN	2.49324e+07	2.96015e+07	2.97411e+07	3.55343e+07	2.64913e+07	2.72401e+07	2.47033e+07	2.10036e+07	3.18412e+07	2.32552e+07	1.97491e+07	2.50157e+07	1.78571e+07	2.07169e+07	1.86527e+07	1.58263e+07	2.75544e+07	2.25093e+07	2.02458e+07	1.91168e+07	2.05409e+07	1.66906e+07	1.53283e+07	2.08176e+07	1.52705e+07	1.79461e+07	1.94003e+07	1.34106e+07	1.76505e+07	1.56655e+07	5.21184e+07	6.57766e+07	4.61597e+07	8.78126e+06	8.98095e+06	1.08827e+07	1.00673e+07	1.13962e+07	9.5816e+06	1.06444e+07	1.05552e+07	9.86584e+06	6.02431e+06	9.61747e+06	9.08521e+06	6.80755e+06	7.43945e+06	6.84895e+06
AAPRPAPVAQPPAAAPPSAVGSSAAAPR	sp|Q9Y6H1|CHCH2_HUMAN	7.79918e+07	8.49709e+07	9.20902e+07	7.84165e+07	7.64473e+07	7.20427e+07	8.24082e+07	9.37906e+07	8.9245e+07	7.25586e+07	7.59759e+07	6.14469e+07	7.96734e+07	6.08717e+07	6.12492e+07	7.16649e+07	6.52261e+07	6.68671e+07	5.61785e+07	4.27011e+07	6.70083e+07	4.73721e+07	5.35627e+07	5.92665e+07	4.5861e+07	5.16213e+07	4.3211e+07	4.25625e+07	5.03477e+07	4.44196e+07	3.54442e+07	3.29343e+07	4.98662e+07	3.14738e+07	3.00909e+07	2.88661e+07	3.55077e+07	3.47156e+07	3.04339e+07	3.70517e+07	2.0959e+07	2.36181e+07	2.60993e+07	2.95974e+07	2.11416e+07	1.7347e+07	1.60713e+07	2.77024e+07
AAPTAASDQPDSAATTEK	sp|Q9BRP8|WIBG_HUMAN	1.23325e+07	1.21057e+07	1.10853e+07	1.18657e+07	1.04989e+07	1.43232e+07	1.03673e+07	1.00326e+07	1.06811e+07	8.40963e+06	8.83087e+06	1.02755e+07	7.53732e+06	8.03769e+06	9.01949e+06	7.21866e+06	9.1606e+06	8.06403e+06	9.41384e+06	8.23608e+06	6.54875e+06	6.56822e+06	7.3192e+06	7.64715e+06	6.44713e+06	5.78444e+06	6.48233e+06	5.8324e+06	6.3169e+06	6.32107e+06	6.20502e+06	8.41181e+06	5.5881e+06	3.81523e+06	3.8076e+06	4.73823e+06	4.88242e+06	4.85009e+06	5.2315e+06	3.13477e+06			2.36445e+06	3.28354e+06	5.96263e+06	3.22648e+06		3.89379e+06
AAPTPTPAPVPVPVPLPAPAPAPHGEAR	sp|Q96T58|MINT_HUMAN	6.8323e+06	5.36359e+06	6.48299e+06	3.93781e+06	3.52315e+06	6.01888e+06	4.75555e+06	5.96206e+06	3.86053e+06	4.94854e+06	6.43195e+06	6.04703e+06	6.14175e+06	5.38608e+06	5.40046e+06	4.93475e+06	3.40502e+06	4.27279e+06	8.58089e+06	9.14214e+06	6.47353e+06	3.79718e+06	6.76202e+06	3.88398e+06	6.72555e+06	4.6013e+06	4.7395e+06	5.24871e+06	3.03818e+06	5.46119e+06	1.06543e+07	8.89017e+06		2.71989e+06	4.91867e+06		5.59478e+06		5.04852e+06	3.64432e+06	4.08034e+06	3.82753e+06		4.42941e+06		6.30774e+06
AAPVTGGMGAVLMR	sp|P18583|SON_HUMAN	3.90286e+07	4.3052e+07	3.57162e+07	3.84301e+07	3.34423e+07	3.34414e+07	3.29949e+07	3.67752e+07	3.25599e+07	2.68203e+07	2.97308e+07	3.10573e+07	2.80329e+07	2.84991e+07	2.604e+07	1.40769e+07	2.48796e+07	2.89075e+07	2.418e+07	2.74817e+07	2.35486e+07	3.76669e+07	2.28636e+07	2.55324e+07	1.71483e+07	2.22986e+07	2.06214e+07	1.6366e+07	1.91233e+07	1.92103e+07	1.74997e+07	8.79931e+06		1.16119e+07		1.20335e+07	1.18499e+07	1.1302e+07	1.5032e+07	5.93954e+06	1.50723e+07	1.03863e+07	8.53188e+06	4.19691e+06	1.19159e+07	9.66537e+06	8.12415e+06	7.16228e+06
AAQAPDGASEPR	sp|P11274|BCR_HUMAN	2.74379e+06	1.53646e+07	1.34556e+07	1.53869e+07	1.31333e+07	2.74862e+06	9.44126e+06	1.30963e+07	1.274e+07	8.32116e+06	1.043e+07	1.12551e+07	1.1795e+07	9.60914e+06	1.15455e+07	1.7736e+07	1.08973e+07		1.49487e+06	1.08394e+07	9.08244e+06		9.12257e+06	7.30169e+06	8.28611e+06	1.04846e+07	6.8467e+06	6.58638e+06	5.78908e+06	5.87342e+06	6.01708e+06	5.50879e+06	4.09963e+06	4.83337e+06	4.89874e+06	5.13605e+06	5.7104e+06	5.78122e+06		4.74732e+06	5.90571e+06	4.97381e+06	3.77098e+06	4.33929e+06	5.32108e+06			2.55237e+06
AAQASDLEK	sp|P37837|TALDO_HUMAN	6.00406e+07	1.93963e+08		2.32666e+08	1.8429e+08	7.9159e+07	1.83385e+08	1.0139e+08	1.87361e+08	1.35392e+08	1.13257e+08	1.12929e+08		1.1634e+08	1.09823e+08	7.4396e+07	4.56315e+08	3.00258e+08	1.09499e+08		3.7724e+08				8.69528e+07	1.01751e+08		8.31648e+07	1.94773e+08	1.56151e+08				1.23361e+08	1.2448e+08	1.24671e+08		5.36661e+07	8.17267e+07		2.09538e+08	9.04913e+07	6.89422e+07	4.95558e+07	1.50188e+08	4.31768e+07	3.32945e+07	3.40366e+07
AAQDFFSTCR	sp|P06132|DCUP_HUMAN	1.64844e+08	1.79001e+08	1.83324e+08	1.80964e+08	1.58703e+08	1.55499e+08	1.62678e+08	1.50112e+08	1.42809e+08	1.1738e+08	1.52017e+08	1.37273e+08	1.42729e+08	1.33731e+08	1.17931e+08	1.32406e+08	1.18896e+08	1.10803e+08	1.18034e+08	1.17911e+08	1.04157e+08	1.23018e+08	1.15491e+08	9.78238e+07	9.25335e+07	1.14044e+08	9.43489e+07	9.66907e+07	1.04268e+07	8.92639e+07	9.1141e+07	8.3619e+07	9.55091e+07	7.52726e+07	6.46229e+07	6.63329e+07	7.6506e+07	7.98648e+07	7.91831e+07	7.2565e+07	6.45105e+07	6.79721e+07	5.51979e+07	1.19645e+07	2.0698e+07	4.25755e+07	4.22485e+07	4.65858e+07
AAQDSFAAGWGVMVSHR	sp|P00924|ENO1_YEAST	3.98683e+06			9.54544e+07	9.18156e+07	8.12898e+07	1.44287e+08	1.55407e+08	1.31304e+08	1.75803e+08	1.92585e+08	1.76623e+08	2.38153e+08	2.38233e+08	2.03369e+08	3.05979e+08	2.86853e+08	2.66232e+08	2.93875e+08	3.70322e+08	3.3075e+08	4.41146e+08	4.29731e+08	4.22607e+08	4.55795e+08	4.41486e+08	4.63801e+08	5.52673e+08	6.70425e+08	5.46746e+08	4.43683e+08	4.51378e+08	4.11146e+08	7.2404e+08	6.84148e+08	6.07878e+08	6.76024e+08	6.64196e+08	7.54318e+08	6.98054e+08	8.9712e+08	7.62002e+07	7.631e+08	7.52881e+08	7.70803e+08	8.58263e+08	8.25396e+08	7.89742e+08
AAQDVWNR	sp|P07149|FAS1_YEAST		1.22795e+07		1.29811e+07	1.60521e+07	1.63446e+07	2.32217e+07	2.09832e+07	2.20212e+07	2.73012e+07	2.79783e+07	2.67932e+07	3.45549e+07	3.43387e+07	3.91838e+07	4.43853e+07	4.92436e+07	5.18967e+07	6.37482e+07	4.32355e+07	5.27733e+07	7.17002e+07	5.24618e+07	5.42877e+07	7.35889e+07	8.04655e+07	7.43733e+07	7.27515e+07	8.62791e+07	8.16329e+07	6.11048e+07	7.40583e+07	6.98175e+07	1.09902e+08	8.60106e+07	8.00842e+07	6.99119e+07	7.02489e+07	9.23163e+07	8.9306e+07	8.64043e+07	8.61318e+07	1.25753e+08	1.14399e+08	1.216e+08	1.07437e+08	9.94071e+07	1.16713e+08
AAQEFPNKPPLVK	sp|P23615|SPT6_YEAST	8.51425e+06	6.48295e+06				7.85623e+06	6.536e+06			6.39131e+06					9.54023e+06			1.33473e+07			1.46837e+07	1.47399e+07	1.311e+07	1.40074e+07	1.40014e+07	1.64197e+07	1.70498e+07	1.39902e+07	2.21992e+07	1.46836e+07	1.25668e+07	1.14809e+07	8.03559e+06	1.86556e+07	8.94413e+06	1.75926e+07	1.63226e+07	1.60436e+07	1.46564e+07	2.17197e+07	1.89136e+07	1.88802e+07	2.52061e+07	2.01817e+07	2.0264e+07	2.25206e+07	1.95995e+07	2.53861e+07
AAQELQEGQR	sp|P35520|CBS_HUMAN	1.64745e+08	1.32683e+08	1.51147e+08	1.66927e+08	1.19745e+08	1.24561e+08	8.88973e+07	1.52746e+08	1.16525e+08	9.51295e+07	9.84459e+07	1.06045e+08	1.22817e+08	8.40509e+07	9.00625e+07	8.85109e+07	9.99661e+07	8.17548e+07	9.42511e+07	9.10582e+07	8.35904e+07		7.38467e+07	7.59251e+07	7.81052e+07	7.2629e+07	7.10327e+07	5.85731e+07	6.1399e+07	6.01729e+07	6.55931e+07	5.8069e+07	5.12863e+07	4.92742e+07	4.50777e+07	4.50152e+07	5.53707e+07	5.14331e+07	6.25645e+07	3.17458e+07	5.86859e+07	4.68748e+07	3.71969e+07	3.67644e+07	2.90793e+07	2.66147e+07	2.62826e+07	2.43737e+07
AAQEQVLNASR	sp|Q99543|DNJC2_HUMAN	4.88196e+07	5.26438e+07	5.47223e+07	5.06174e+07	4.35988e+07	5.01316e+07	4.481e+07	2.01695e+06	4.50873e+07	7.65629e+06	3.75101e+07	3.79154e+06	3.70943e+07	2.52773e+07	1.7936e+06	3.55084e+07	3.73881e+07	3.81057e+07	3.84167e+07	3.4758e+07	3.51059e+07	4.43347e+07	2.79425e+07	3.015e+07	2.69904e+07	3.59615e+07	2.86201e+07	2.79066e+07	2.3981e+07	2.46832e+07	2.30241e+07	2.23422e+07	2.0847e+07	1.87659e+07	1.70617e+07	1.85817e+07	2.00699e+07	2.02831e+07	1.95087e+07	1.74523e+07	1.80844e+07	1.85427e+07	1.70011e+07	1.58377e+07	1.25033e+07	1.42202e+07	1.34714e+07	1.16482e+07
AAQGPPAPAVPPNTDVMACTQTALLQK	sp|O60232|SSA27_HUMAN	3.68904e+07	3.11445e+07	8.35054e+06	7.58672e+06	3.70351e+07	3.42795e+07	6.84466e+06	4.41668e+07	2.76216e+07	3.11093e+07	3.58382e+07	1.12325e+07	2.39525e+07	7.82006e+06	3.47307e+07	3.3681e+07	4.95655e+06		2.75872e+07	7.89075e+06	6.86004e+06		8.26318e+06		7.20379e+06	8.29254e+06	1.02308e+07	7.87083e+06	5.65096e+06	4.33613e+06	9.47893e+06	8.0717e+06	9.32497e+06	6.66296e+06	5.53388e+06	5.6652e+06		7.98184e+06	6.30055e+06	1.11562e+07			6.31235e+06	6.02759e+06			5.70012e+06
AAQHGVCSVLK	sp|Q5JTH9|RRP12_HUMAN	1.70212e+07	2.12657e+07	1.86932e+07	2.30667e+07	1.86527e+07	8.34395e+06	1.4256e+07	1.43184e+07	1.76339e+07	1.42925e+07	1.40153e+07	1.43829e+07	1.54684e+07	1.16426e+07	1.21135e+07	1.29478e+07	1.4484e+07	1.40368e+07	1.58162e+07	1.03799e+07	1.32154e+07	1.22793e+07	1.02322e+07	1.00771e+07	1.22404e+07	1.12695e+07	1.12025e+07	9.17511e+06	8.50515e+06	1.05213e+07	8.573e+06	1.2673e+07	7.98502e+06	6.80449e+06	6.36186e+06	7.86869e+06	6.87612e+06	7.20167e+06	8.72403e+06	6.46994e+06	7.2198e+06	6.93564e+06	4.64835e+06	5.59919e+06	4.90201e+06	4.64868e+06	2.18022e+06	4.27084e+06
AAQLCGAGMAAVVDK	sp|P19367|HXK1_HUMAN	1.35602e+07	2.02403e+07	1.82838e+07	1.40908e+07		1.81545e+07	1.76508e+07	1.55398e+07	2.05833e+07	1.85372e+07	1.57319e+07	1.63527e+07	1.22888e+07	1.49688e+07	1.03734e+07	1.26493e+07	1.49007e+07	1.10906e+07	1.2117e+07	8.37458e+06	1.4808e+07	1.14707e+07	1.26213e+07	1.28712e+07	8.52617e+06	1.18954e+07	1.02236e+07	1.07894e+07	1.10905e+07	1.02031e+07	1.04724e+07	9.4275e+06	1.00823e+07	7.21381e+06	8.56044e+06		6.35254e+06	7.98979e+06	6.98762e+06		6.10992e+06	6.4509e+06	4.81724e+06	6.40941e+06	5.45355e+06	6.40896e+06	4.72394e+06	7.15249e+06
AAQLCGAGMAAVVDR	sp|P52789|HXK2_HUMAN	9.86921e+06	7.48562e+06	1.00131e+07	1.17367e+07	1.13046e+07	1.3653e+07		1.17551e+07	1.13589e+07		1.1471e+07		1.36923e+07	1.04574e+07	1.03421e+07	9.6937e+06	8.39266e+06	9.73678e+06	7.65136e+06	9.68866e+06	1.03462e+07	8.04731e+06	8.97367e+06	5.78847e+06		5.91663e+06	6.74858e+06	5.6597e+06	7.03231e+06	6.79952e+06	5.04753e+06	5.28826e+06	7.27456e+06	4.62615e+06	3.76774e+06	2.60297e+06	5.33693e+06	5.63906e+06	6.51355e+06	6.03075e+06	5.64637e+06	4.5451e+06		3.63956e+06	3.90401e+06	3.77152e+06	3.11792e+06
AAQLGFNTACVEK	sp|P09624|DLDH_YEAST				6.42756e+06		4.63894e+06	9.62003e+06		7.81906e+06	1.29317e+07	1.09085e+07	1.365e+07	1.85595e+07	1.61206e+07	1.57595e+07	2.15128e+07	1.84112e+07		2.37957e+07	2.7775e+07	2.49324e+07	3.34624e+07	2.69065e+07	3.11489e+07	2.92879e+07	2.24688e+07	3.13863e+07	4.59228e+07		3.96904e+07				5.49179e+07	5.13352e+07	5.46951e+07	5.17511e+07	4.89951e+07	4.68244e+07	5.51224e+07	5.63374e+07	5.68894e+07	5.67128e+07	6.07762e+07	5.06278e+07	5.84629e+07	4.83254e+07	6.45649e+07
AAQLGSSFLAQLK	sp|P07991|OAT_YEAST	5.3928e+07		5.60553e+07	4.90785e+06	5.23375e+06	5.34037e+06	7.3446e+06	8.75557e+06	9.82754e+06	1.24114e+07		1.50734e+07	1.44164e+07	1.98067e+07	1.57246e+07	1.70316e+07	2.11452e+07		2.01754e+07	2.31955e+07	2.42671e+07		2.90788e+07		3.35644e+07	2.93818e+07	3.0276e+07	3.85456e+07		4.23383e+07	4.01467e+07	4.08448e+07	4.42609e+07	4.82327e+07	4.5793e+07	1.75814e+07	4.03089e+07	3.70333e+07	3.45516e+07	3.83543e+07	4.36023e+07	2.62465e+07	4.21256e+07	5.56781e+07	5.62014e+07	4.27765e+07	4.70585e+07	5.90975e+07
AAQLLGTCSQNVAALQEQVLGLGALR	sp|Q9NZL4|HPBP1_HUMAN	4.66075e+07	3.4596e+07	2.97964e+07	2.57988e+07	3.43963e+07	3.50536e+07	2.73219e+07	3.5119e+07	2.51427e+07	2.18263e+07	3.11402e+07	3.09267e+07	6.50005e+06	2.73857e+07	3.18621e+07	3.51756e+07	2.41836e+07	2.30707e+07	2.38453e+07	2.35531e+07	2.09265e+07	8.0151e+06	2.38371e+07	1.87343e+07	2.09215e+07	1.49973e+07	1.00263e+07	1.56412e+07	1.43184e+07	1.32343e+07	1.08082e+07	1.29005e+07	7.71386e+06	1.1192e+07	1.23125e+07	1.11826e+07	1.73675e+07	1.80263e+07	1.56503e+07	1.416e+07	1.29571e+07	1.55945e+07	1.03174e+07	9.93474e+06		1.06217e+07	9.51191e+06	8.75561e+06
AAQLVDKDSTFLSTLEHHLSR	sp|Q969V3|NCLN_HUMAN	4.81993e+06	2.53328e+06	8.80154e+06					4.09196e+06		4.62651e+06	2.60318e+06	2.5886e+06		3.61322e+06		3.4302e+06		5.08462e+06	1.47377e+06	6.13015e+06	3.75495e+06		2.33369e+06	383080	5.9461e+06		3.86836e+06			2.84303e+06							679445	2.94605e+06	4.19665e+06	4.3416e+06			2.48062e+06	3.39466e+06			3.58197e+06	2.4955e+06
AAQPPAQPCQLCGR	sp|Q96B54|ZN428_HUMAN	1.67165e+07	1.79597e+07	1.61086e+07	1.71396e+07	1.50044e+07	1.8249e+07	1.66899e+07	1.65917e+07	1.31101e+07	1.57427e+07	1.43264e+07	1.41723e+07	1.39011e+07	1.14816e+07	1.38818e+07	1.33587e+07	1.10523e+07	1.38933e+07	1.12625e+07	1.0977e+07	1.24666e+07	9.11853e+06	7.30098e+06	1.04722e+07	9.41189e+06	1.03467e+07	8.92909e+06	9.65991e+06	1.21783e+07	8.73646e+06	6.08268e+06	8.8277e+06	7.90092e+06	3.83317e+06	6.23453e+06	5.48925e+06	6.93797e+06	6.66838e+06	3.74275e+06	6.10849e+06	4.73567e+06	5.57386e+06		4.54869e+06	4.72643e+06	3.85831e+06	4.12314e+06	4.44899e+06
AAQQQEEQEEKEEEDDEQTLHR	sp|P78318|IGBP1_HUMAN	4.03744e+07	3.65195e+07	3.59051e+07	4.18238e+07	3.3215e+07	4.69157e+07	2.80158e+07	3.45064e+07	2.82292e+07	2.31361e+07	3.11118e+07	3.06779e+07	3.29588e+07	2.4548e+07	3.06876e+07	3.0132e+07	2.84097e+07	2.49753e+07	2.87767e+07	2.61358e+07	1.8708e+07	2.61453e+07	2.23147e+07	2.29231e+07	1.96395e+07	2.30171e+07	1.831e+07	1.97088e+07	1.72281e+07	1.92496e+07	1.76643e+07	1.68352e+07	1.29479e+07	1.34601e+07	1.25435e+07	1.14894e+07	1.57187e+07	1.77798e+07	1.65317e+07	1.47935e+07	1.30751e+07	1.46639e+07	1.10852e+07	1.05369e+07	9.62459e+06	8.17746e+06	6.6933e+06	7.14606e+06
AAQQQWGNDFYK	sp|P19097|FAS2_YEAST				1.49152e+07	1.06805e+07	1.23163e+07	2.07304e+07	1.31502e+07	1.46892e+07	1.42065e+07	3.09021e+07	1.41897e+07	3.89437e+07	3.24458e+07	3.23637e+07	3.77202e+07	2.50414e+07	3.43541e+07	4.32971e+07	5.09493e+07	3.52414e+07	9.64135e+07	6.08674e+07	5.98013e+07	6.53472e+07	8.29651e+07	5.87313e+07	9.41945e+07		7.81722e+07	3.43055e+07	6.87188e+07	7.58115e+07	1.31667e+08	1.08962e+08	1.02594e+08	1.05709e+08	1.04691e+08	1.43195e+08	1.22274e+08	1.74661e+08	1.19399e+08	1.48684e+08	1.3025e+08	1.00198e+08	1.17766e+08	1.22058e+08	9.00477e+07
AAQSLLNK	sp|Q9NUU7|DD19A_HUMAN	9.38263e+06	5.21523e+07	5.34127e+07	5.49701e+07	4.59697e+07	4.66983e+07	4.46016e+07	3.38038e+07	5.06742e+07	3.83304e+07	3.71822e+07	4.13865e+07	3.91935e+07	3.73823e+07	3.17732e+07	3.40577e+07	4.87172e+07	3.68912e+07	3.28219e+07	2.64681e+07	3.51413e+07	3.23213e+07	2.54546e+07	3.18555e+07	2.93354e+07	3.37365e+07	2.90727e+07	2.79279e+07	2.31845e+07	2.65833e+07	8.76186e+06	1.1659e+07	8.5804e+06	1.6402e+07	1.84313e+07	1.65521e+07	1.6578e+07	1.70451e+07	1.8469e+07	1.55521e+07	1.71283e+07	1.55734e+07	1.1737e+07	1.48076e+07	1.33517e+07	1.19425e+07	1.27036e+07	1.16686e+07
AAQSPEMLR	sp|P17649|GABAT_YEAST									6.71377e+06	8.45358e+06			4.68505e+06				3.00986e+06		1.53773e+07		1.53644e+07	6.20983e+06		2.06126e+07	1.86211e+07	2.6852e+07	2.80763e+07	3.41912e+07	2.62478e+07	3.51772e+07	2.56319e+07	2.38635e+07	2.21282e+07	3.70054e+07	2.61971e+07	2.78327e+07	2.27844e+07	2.78966e+07	2.15811e+07	2.59237e+07	4.19478e+07	2.61702e+07	3.28411e+07	3.10936e+07	3.33823e+07	3.78113e+07	2.71524e+07	3.8395e+07
AAQVMGPPDR	sp|Q96I24|FUBP3_HUMAN	4.59106e+07	2.47551e+07	4.47677e+07	5.22098e+07	4.40329e+07	4.93628e+07	3.42341e+07		4.2448e+07	4.0295e+07	3.35983e+07	1.98078e+07	2.06114e+07		2.77467e+07	2.20335e+07	2.5946e+07	2.99993e+07		1.88502e+07	2.18659e+07	2.55536e+06	2.22782e+07	1.62744e+07	1.34417e+07	2.69612e+07	2.29146e+07		2.85836e+07	2.38127e+07	3.41529e+07	1.95425e+06		1.41467e+07	1.08567e+07		1.21826e+07	1.06841e+07	1.48705e+07	9.06631e+06		1.50889e+07	3.63056e+07				1.05233e+07	1.0025e+07
AAQYQVNQAAAAQAAATAAAMGLPQAVLPPLPK		6.54035e+06	6.35267e+06	1.03375e+07	5.34631e+06	6.36664e+06		5.77172e+06	6.32714e+06	5.60601e+06	5.81015e+06	5.30543e+06	5.49021e+06	5.5269e+06	6.91601e+06	5.29344e+06	9.69343e+06	4.68287e+06	6.0522e+06	4.8603e+06	6.61991e+06	4.29803e+06	7.15291e+06	4.2826e+06	3.26006e+06	3.52716e+06	2.85402e+06	5.81477e+06		5.22486e+06	2.30227e+06			1.43005e+07				5.54627e+06	2.84356e+06	8.97481e+06	4.19647e+06	2.77705e+06	2.64118e+06					5.97154e+06	6.73229e+06
AASAAFQENVGR	sp|Q9BTW9|TBCD_HUMAN	5.22041e+07	5.72667e+07	4.65819e+07	6.40694e+07	4.44035e+07	4.88487e+07	4.41125e+07	5.25166e+06	4.14183e+07	4.87179e+07	4.58484e+07	4.24166e+07	3.76875e+07	3.37305e+07	4.22934e+07	3.44611e+07	4.33348e+07	4.35848e+07	2.98584e+07	2.88385e+07	3.57327e+07	2.88661e+07	2.62814e+07	3.23852e+07	2.93594e+07	3.37694e+07	2.88606e+07	2.84408e+07	3.224e+07	2.97007e+07	2.23858e+07	2.32539e+07	2.10151e+07	1.85035e+07	1.7768e+07	1.79609e+07	1.86667e+07	2.08284e+07	1.71075e+07	1.39301e+07	1.62025e+07	1.7679e+07	1.47264e+07	1.56303e+07	1.52008e+07	1.47437e+07	1.16842e+07	1.27475e+07
AASAATAAPTATPAAQESGTLPK	sp|O00116|ADAS_HUMAN	1.24155e+07	1.22602e+07	1.33457e+07	1.25571e+07	1.10115e+07	1.66627e+07	1.27038e+07	1.11273e+07	1.07765e+07	8.62491e+06	9.51115e+06	1.0238e+07	1.07432e+07	8.36232e+06	1.20256e+07	1.12239e+07	9.7394e+06	8.70952e+06	1.19027e+07	8.00306e+06	7.73423e+06	8.20283e+06	8.20824e+06	4.85215e+06	6.12378e+06	7.50835e+06	6.17336e+06	6.58163e+06	2.67957e+06	6.07891e+06	4.73038e+06	5.51364e+06	4.05882e+06	4.40873e+06	3.75658e+06	4.4335e+06		4.98291e+06		5.60799e+06	4.29792e+06	5.16365e+06	2.98153e+06			3.52207e+06		2.1642e+06
AASADSTTEGTPADGFTVLSTK	sp|O75367|H2AY_HUMAN	1.31369e+08	1.27595e+08	1.07904e+08	1.05471e+08	1.03183e+08	1.04604e+08	1.04911e+08	1.00319e+08	8.97776e+07	7.35154e+07	9.56033e+07	9.02374e+07	8.83082e+07	8.60387e+07	8.63333e+07	9.08843e+07	6.64549e+07	5.9725e+07	7.01871e+07	7.86027e+07	5.68979e+07	7.31341e+07	6.47982e+07	6.30029e+07	5.6187e+07	6.19727e+07	6.35658e+07	5.73098e+07	5.30992e+07	5.87327e+07	4.34487e+07		4.88786e+07	3.32026e+07	3.96358e+07	3.4742e+07	4.04429e+07	4.51535e+07	4.44326e+07	3.89297e+07	3.73565e+07	4.09975e+07	2.74951e+07	3.13387e+07	2.84954e+07	2.7252e+07	1.82468e+07	2.61305e+07
AASAFFTYVSLSQEGR	sp|O00154|BACH_HUMAN	1.2153e+07	1.05113e+07	1.42655e+06	6.94568e+06	7.3716e+06	7.37637e+06	1.01279e+07	7.63068e+06	8.87117e+06	4.76604e+06	1.02624e+07	5.04772e+06	7.61829e+06	8.41597e+06	7.19999e+06	8.60087e+06	4.44072e+06	6.65448e+06	5.30816e+06	880573	3.71033e+06	6.3888e+06	4.55247e+06	3.08622e+06	5.03884e+06	3.53953e+06	3.39438e+06		3.34782e+06	2.76872e+06		2.24223e+06	2.25933e+06			1.93192e+06	2.85193e+06	3.8034e+06	4.64817e+06	2.74874e+06	4.21983e+06	2.59243e+06		723906	1.17746e+06		1.39063e+06
AASDALPPASPK	sp|P00817|IPYR_YEAST	3.87599e+07	2.01328e+07	1.43225e+07	3.5943e+07	3.6659e+07	1.36208e+06		5.02481e+07	4.95431e+07		3.9353e+08	5.31826e+07		5.40423e+07			8.85383e+07	4.1912e+08	4.66737e+08	5.32659e+08		8.06562e+07	4.59748e+08	4.4241e+08	1.01909e+08	1.34681e+08	6.60049e+08	8.15033e+08	1.47066e+08		1.09136e+09	1.73791e+07	1.03037e+09			1.42948e+09		1.25905e+09	1.11397e+09	1.27572e+09	6.35422e+08	1.06746e+09	2.24483e+09	2.61542e+08	1.22157e+09	2.59083e+08	1.61122e+09	2.63363e+08
AASDLAMTELPPTHPLR	sp|P62258|1433E_HUMAN	7.99029e+08	8.57582e+08	8.61125e+08	8.13045e+08	7.50518e+08	6.57351e+08	8.13723e+08	7.45698e+08	8.16645e+08	8.03199e+08	7.24698e+08	6.62426e+08	6.28328e+08	7.88928e+08	5.59011e+08	5.93435e+08	5.92012e+08	6.08851e+08	4.72256e+08	6.16338e+08	5.72356e+08	5.0194e+08	5.27427e+08	5.32031e+08	4.45976e+08	4.96494e+08	5.20318e+08	4.38574e+08	5.00157e+08	4.70596e+08	4.55474e+08	4.61029e+08	4.35435e+08	3.18319e+08	3.125e+08	2.96992e+08	3.34413e+08	3.44562e+08	3.43154e+08	2.88755e+08	3.11049e+08	3.05195e+08	2.29461e+08	2.7052e+08	2.89371e+08	2.2677e+08	2.7045e+08	2.74862e+08
AASGYPVK	sp|P26640|SYVC_HUMAN	2.47082e+07	1.34798e+07	1.02943e+08	2.51911e+07	1.72899e+07	1.78157e+07	5.48156e+07	1.61291e+07	8.31795e+07	6.01598e+07	1.45756e+07	1.50804e+07	8.01502e+07	9.19409e+06	1.19889e+07	1.22001e+07	6.90722e+07	9.03289e+06	1.35403e+07	5.78673e+07	5.9315e+07	4.20886e+07	9.909e+06	5.10573e+07	1.04334e+07	8.81188e+06	8.60889e+06	8.48877e+06	7.22139e+06	3.13564e+07	1.09454e+07	8.82758e+06	8.92572e+06	7.19832e+06	6.19297e+06	6.75036e+06	7.27845e+06	6.51865e+06	9.96227e+06	2.0944e+07	8.98222e+06	5.75791e+06	5.56966e+06	4.79769e+06	3.933e+06	1.56121e+07	1.68069e+07	1.43265e+07
AASLFGGAKPVDTAAR	sp|P23588|IF4B_HUMAN	1.74166e+08	1.7184e+08	1.64306e+08	1.58179e+08	1.23517e+08	1.93529e+08	1.32731e+08	1.44402e+08	1.54188e+08	1.48934e+08	1.23016e+08	1.14729e+08	1.32051e+08	1.06824e+08	1.39691e+08	1.22949e+08	1.14704e+08	1.17272e+08	1.32963e+08	1.06373e+08	1.17724e+07	1.28605e+08	1.02027e+08	8.93125e+07	8.4873e+07	1.20307e+08	9.2264e+07	7.71297e+07	1.03202e+08	7.81447e+07	7.35982e+07	6.89213e+07	7.37861e+07	5.98405e+07	5.68928e+07	5.87351e+07	6.54362e+07	6.02778e+07	6.73249e+07	6.13058e+07	6.58268e+07	6.00365e+07	6.73484e+07	4.83584e+07	4.62495e+07	3.83431e+07	3.57052e+07	3.85556e+07
AASNCGLVESLLNWVK	sp|Q02880|TOP2B_HUMAN	1.94961e+07	1.08419e+07	1.40969e+07	7.27662e+06	1.10366e+07	7.72569e+06	5.66014e+06	8.614e+06	5.55112e+06	2.93342e+06	9.02177e+06	8.72846e+06	1.27789e+07	7.48705e+06	2.58708e+06	6.93058e+06	4.92045e+06	6.46779e+06	2.70533e+06	8.87174e+06	4.48001e+06		4.84067e+06	5.82206e+06	5.01461e+06	4.39927e+06	5.38061e+06	4.12053e+06	1.04639e+06	5.59331e+06	1.21526e+06	2.31988e+06	1.9644e+06	3.64158e+06	4.35964e+06	3.09708e+06	6.39735e+06	5.37507e+06	5.21995e+06	1.22243e+06	2.22779e+06	5.11501e+06	2.41413e+06		732968	1.07029e+06	4.523e+06	635773
AASNLLFSNGNLDPWAGGGLR	sp|Q9UHL4|DPP2_HUMAN	1.1246e+07	9.23331e+06	1.68366e+07	7.09487e+06	1.00637e+07	7.89557e+06	8.1656e+06	8.44478e+06	6.84603e+06	4.66319e+06	7.10419e+06	7.55996e+06	7.83592e+06	8.1662e+06	8.01099e+06	6.98825e+06	5.36514e+06	6.90037e+06	6.27923e+06	5.57921e+06	4.56833e+06	2.04663e+07	8.73677e+06	9.72075e+06	4.16633e+06	3.92587e+06	3.91507e+06	4.81175e+06	2.95708e+06	3.93506e+06	3.90899e+06	6.28205e+06	3.43774e+06	3.10883e+06	5.53057e+06	2.76572e+06	3.05845e+06	2.98052e+06	3.48842e+06	2.69347e+06	3.07159e+06	2.77722e+06	2.58449e+06	1.96115e+06	2.10409e+06	2.17591e+06
AASQLLLLK	sp|O15439|MRP4_HUMAN	1.72713e+06	2.58879e+06	2.63433e+06	2.53122e+06	640027	2.14873e+06	3.6274e+06		2.51669e+06	1.80333e+06	2.85388e+06	2.61972e+06		1.80541e+06	1.18631e+06		1.93533e+06	977091		1.79765e+06	1.45791e+06		1.40632e+06	1.6672e+06	1.03628e+06	770183	1.48652e+06	1.37515e+06	1.19792e+06	1.55418e+06	1.58238e+06	984054	3.10512e+06	1.27313e+06	988009	997515						1.19706e+06		848477	1.05831e+06	1.42401e+06	459764	1.40375e+06
AASSLDPLVTDYAVGYFNHLSGLTFDAVQSK	sp|P43535|GCN20_YEAST	1.84298e+07	1.12483e+07	1.62036e+07	7.88715e+06	1.32092e+07	1.18927e+07	1.10562e+07	1.3276e+07	9.24087e+06	1.41154e+07	1.10544e+07	1.42809e+07	1.30194e+07	8.2756e+06	1.09631e+07	1.3458e+07	8.20924e+06	1.06234e+07	1.17298e+07	1.15601e+07	9.92815e+06	1.01e+07	7.45073e+06	7.27431e+06	7.37256e+06	6.33314e+06	8.38527e+06	6.98199e+06	5.05779e+06	6.07949e+06	3.9408e+06	7.86076e+06		4.41378e+06	5.55499e+06	5.7997e+06	6.89878e+06	6.07876e+06	6.39835e+06	5.31769e+06	1.07959e+07	5.10428e+06	2.97312e+06	2.74229e+06	3.09417e+06	4.07933e+06	3.40926e+06	3.53599e+06
AASVLGMLVALGR	sp|P32349|RPC3_YEAST	2.31605e+07	5.79172e+07	5.86365e+07	5.80043e+07	5.33937e+07	3.85109e+07	5.73245e+07	4.01029e+07	6.19098e+07	6.49106e+07	5.00282e+07	4.36768e+07	3.2246e+07	5.34792e+07	3.44497e+07	3.11777e+07	5.40391e+07	4.44176e+07	5.12108e+06	3.6316e+07	4.49417e+07	2.83299e+07	2.82815e+07	4.12516e+07	3.15642e+07	3.19861e+07	3.58595e+07	2.93847e+07	3.64971e+07	2.70899e+07	3.38731e+07	3.37828e+07	3.65328e+07	1.98714e+07	2.23566e+07	2.12763e+07	1.49252e+07	1.881e+07	1.72386e+07	1.49084e+07	1.49818e+07	1.57683e+07	1.17142e+07	1.72355e+07	1.92907e+07	1.61051e+07	1.58257e+07	1.5651e+07
AASVSPSTKPLNTEPESSSVQPTVSSESSTTK	sp|P14922|CYC8_YEAST					6.57333e+06			7.77691e+06	6.34256e+06	7.39488e+06	8.11153e+06	7.94772e+06	1.36112e+07	6.82064e+06	7.84994e+06	8.3891e+06	3.8947e+06		8.91351e+06	8.67214e+06	7.33224e+06	9.0857e+06	1.39293e+07	5.76515e+06	3.58555e+06	4.15393e+06	4.04156e+06	5.07047e+06	5.51183e+06	5.2767e+06	1.2547e+07	5.62971e+06	4.23066e+06	6.38518e+06	4.67894e+06	5.27599e+06	6.38133e+06	6.39353e+06	5.59586e+06	7.56707e+06	6.82413e+06	6.5188e+06	7.69935e+06	6.36925e+06	6.23234e+06	7.46902e+06	6.57769e+06	6.21454e+06
AASVVQPQPLVVVK	sp|O60885|BRD4_HUMAN	1.92153e+07	2.12735e+07	1.93816e+07	1.73416e+07	1.60089e+07	1.58496e+07	1.54754e+07	1.6563e+07	2.09353e+07	2.14796e+07	1.36011e+07	1.81663e+07	1.5502e+07	1.52341e+07	1.29579e+07	1.33179e+07	1.59416e+07	1.55364e+07	1.17769e+07	1.25125e+07	1.55022e+07	9.50449e+06	1.08558e+07	1.1485e+07	1.18727e+07	1.70599e+07	1.05478e+07	8.73471e+06	2.17969e+06	1.11839e+07	8.16784e+06	8.88186e+06	8.50831e+06	5.2384e+06	7.82944e+06	6.29437e+06	8.97305e+06	6.678e+06	7.04223e+06	3.18786e+06	6.29559e+06	4.78346e+06	5.27768e+06	5.19514e+06	7.5954e+06	3.70335e+06	5.49169e+06	6.2362e+06
AATAAADFTAK	sp|Q9Y3F4|STRAP_HUMAN	8.66984e+07	2.29208e+07	1.18354e+08	1.22221e+08	8.72654e+07	1.05183e+08	9.9856e+07	9.21087e+07	1.03481e+07	9.32557e+07	7.45261e+07	8.59024e+07	9.33731e+07	7.56928e+07	8.57854e+07	7.90719e+07	9.2336e+07	9.12143e+07	5.25845e+07	6.61847e+07	8.2069e+07		5.99505e+07	6.81607e+07	5.63647e+07	2.80581e+06	6.72332e+07	5.72037e+07	6.39875e+07	6.06482e+07	4.61203e+07	3.543e+07	4.23989e+07		3.63306e+07	3.53046e+07	3.69379e+07	4.03802e+07	2.53644e+07	4.00185e+07	3.56067e+07	3.40425e+07	3.36695e+07	1.14772e+08	3.17235e+07			2.79085e+07
AATASAGAGGLDGK	sp|Q02978|M2OM_HUMAN	1.04456e+07			3.88224e+06	4.52079e+06		3.4562e+06	5.82813e+06	6.82318e+06	8.33783e+06		9.10963e+06	9.37965e+06	1.26566e+07	1.15856e+07	1.41141e+07	1.23293e+07	1.4225e+07	1.69211e+07	1.60299e+07	1.51054e+07	1.94862e+07	2.2915e+07	1.71964e+07	2.30119e+07	8.57716e+06	2.27294e+07	2.7687e+07	2.21753e+07	2.06252e+07	4.90078e+07	4.75511e+07	4.88695e+07	4.54083e+07	4.39619e+07	3.74541e+07	3.38567e+07	5.88945e+06	2.97861e+07	3.5879e+07	4.03427e+07	3.97889e+07	4.43798e+07	4.32326e+07	3.87473e+07	4.22328e+07	4.53108e+07	2.92539e+06
AATASRGASQAGAPQGRVPEAR	sp|P06396|GELS_HUMAN	1.65205e+07	7.12445e+06		7.4595e+06		1.28287e+07	1.47596e+07		1.11366e+07	3.91611e+06			9.5448e+06	4.25436e+06			7.36702e+06	4.70538e+06	1.22609e+07		8.70708e+06	5.25013e+06	1.2482e+07	3.49126e+06		8.50499e+06	4.31206e+06	6.14122e+06	2.77448e+06	3.18701e+06	5.5024e+06		4.547e+06		1.10713e+07	1.10804e+07	8.2742e+06	7.21144e+06	9.70188e+06						7.66763e+06	2.09126e+06	1.05703e+07	1.69679e+07
AATDAQDANQCCTSCEDNAPATSYCVECSEPLCETCVEAHQR	sp|Q13263|TIF1B_HUMAN	1.25442e+08	1.05887e+08	1.16128e+08	9.02767e+07	9.61894e+07	1.14966e+08	1.03005e+08	1.09416e+08	7.38893e+07	6.7843e+07	8.96088e+07	8.14219e+07	9.68691e+07	7.29843e+07	8.6947e+07	1.0192e+08	5.36048e+07	6.21434e+07	9.19333e+07	6.95467e+07	5.23677e+07	9.73e+07	7.41381e+07	5.62889e+07	5.59729e+07	6.07587e+07	4.87422e+07	6.21646e+07	3.95431e+07	5.53895e+07	5.66337e+07	6.5517e+07	6.93721e+07	4.77837e+07	3.89049e+07	4.16062e+07	5.5766e+07	5.42157e+07	6.57384e+07	4.83972e+07	5.38682e+07	5.26816e+07	4.18144e+07	3.59122e+07	2.86398e+07	2.87485e+07	3.01223e+07	2.7175e+07
AATDFVQEMRAVGER	sp|Q71RC9|SMIM5_HUMAN	2.19453e+08	1.79879e+08	1.52861e+08	1.48562e+08	2.17183e+08	1.9634e+08	2.12634e+08	1.43183e+08	1.7464e+08	1.92609e+08	1.92599e+08	1.06697e+08	1.88256e+08	7.95407e+07	2.2497e+08	1.78317e+08	1.16433e+08	1.50786e+08	1.8263e+08	1.88004e+08	1.55899e+08	7.86929e+07	1.73958e+08	1.12534e+08	1.14851e+08	8.29591e+07	7.97039e+07	8.00631e+07	5.94473e+07	8.04656e+07	1.07474e+08	6.98628e+07	1.0624e+08	9.15496e+07	5.09512e+07	5.82413e+07	3.35115e+07	1.36758e+08	7.9224e+07	2.86043e+07	2.18379e+07	6.96806e+07	1.21389e+07	4.58201e+07	2.26341e+07	4.3535e+07	2.21935e+07	4.87226e+07
AATFGLLLDDVSLTHLTFGK	sp|P35232|PHB_HUMAN	7.84611e+07	4.67649e+07	8.07227e+07	2.78277e+07	4.3428e+06	6.42184e+07	2.81695e+07	3.96599e+07	1.87049e+07	2.16041e+07	4.25691e+07	4.76216e+07	4.89674e+06	3.81658e+07	3.2821e+07	3.72825e+07	2.79912e+07	2.99421e+07	2.0391e+07	3.21402e+06	1.78496e+07	3.03368e+07	2.27784e+07	3.42487e+07	2.47922e+07	1.45708e+07	2.7532e+07	1.66911e+07	1.42787e+07	1.33577e+07	2.04832e+07	3.40086e+07	1.76134e+07	1.46682e+07	3.01438e+07	3.02832e+07	2.76593e+07	2.49289e+07	1.85258e+07	1.20923e+07	1.34849e+07	1.01931e+07	1.036e+07	8.43404e+06	5.40433e+06	1.62921e+06		7.69537e+06
AATGEEVSAEDLGGADLHCR	sp|Q9HCC0|MCCB_HUMAN	4.70028e+07	4.20766e+07	4.92767e+07	5.04835e+07	4.5931e+07	4.44336e+07	4.57112e+07	4.70574e+07	4.60954e+07	3.6592e+07	3.94368e+07	3.87014e+07	3.87741e+07	3.74702e+07	3.80098e+07	3.80615e+07	3.4567e+07	3.62695e+07	3.11736e+07	3.23972e+07	3.22955e+07	3.35078e+07	3.12752e+07	3.0202e+07	2.74361e+07	2.89853e+07		2.53013e+07	2.7808e+07	2.64068e+07	1.9248e+07		2.06199e+07	1.81683e+07	1.64996e+07	1.648e+07	1.99703e+07	2.13598e+07	1.94127e+07	1.82771e+07	1.70412e+07	1.97917e+07	1.41325e+07	1.47582e+07	1.31897e+07	1.02107e+07	1.10539e+07	1.26092e+07
AATLLPQFVGLK	sp|P53733|RT19_YEAST				1.38802e+06	1.61089e+06		1.03365e+06	2.03676e+06	1.79825e+06	4.74935e+06	2.56211e+06	3.73941e+06	1.34371e+06	5.03435e+06	3.27344e+06	6.08412e+06	4.61788e+06	4.87026e+06	2.30028e+06	4.24611e+06	4.70847e+06	5.34638e+06	6.41059e+06	6.96851e+06	8.62042e+06	7.09679e+06	6.90324e+06	8.24682e+06	1.06321e+07	1.23735e+07	1.16465e+07	8.73321e+06	8.78982e+06	9.88414e+06	1.18324e+07	1.29557e+07	1.13249e+07	9.59448e+06	8.009e+06	1.00016e+07	7.71374e+06	1.07221e+07	8.27709e+06	1.47021e+07	1.37778e+07	1.47136e+07	1.29787e+07	1.20948e+07
AATLPVSQLSTLAGSK	sp|Q53GS7|GLE1_HUMAN	4.84489e+06	5.29405e+06	5.51944e+06	5.48593e+06	5.78721e+06	5.4906e+06	4.17363e+06	5.02484e+06	5.50321e+06	5.34222e+06	4.31956e+06	4.98505e+06	3.18586e+06	3.59737e+06	2.70041e+06	3.60478e+06	6.13073e+06	2.41484e+06	3.45355e+06	3.29132e+06	5.41911e+06	3.53876e+06	2.25446e+06	5.44378e+06	1.46916e+06	1.8585e+06	3.25548e+06	3.27168e+06	2.60585e+06	2.36403e+06	2.43128e+06	3.06789e+06	3.72016e+06	1.99083e+06	1.12749e+06	3.82923e+06	1.12629e+06	1.47117e+06	1.98007e+06	1.25217e+06	1.08337e+06	657204	1.13414e+06	2.77601e+06	2.84212e+06	2.28876e+06	2.33664e+06	2.96727e+06
AATLTATSPGALWGLDR	sp|P31323|KAP3_HUMAN	5.51546e+07	5.06403e+07	4.98856e+07	3.98522e+07	5.05935e+07	4.3583e+07	4.54181e+07	4.57935e+07	3.9955e+07	4.41841e+07	5.03387e+07	4.26255e+07	3.82968e+07	3.98629e+07	3.63939e+07	3.32677e+07	2.77312e+07	3.66743e+07	2.99247e+07	3.14757e+07	3.40269e+07	2.81923e+07	3.14471e+07	2.72488e+07	2.5917e+07	2.20554e+07	2.17109e+07	2.22071e+07	2.08318e+07	1.98335e+07	2.20567e+07	2.21402e+07	3.09008e+07	1.46833e+07	1.58029e+07	1.60486e+07	1.79816e+07	1.9946e+07	1.85762e+07	1.60069e+07	1.4644e+07	1.67764e+07	1.20686e+07	1.43822e+07	9.14659e+06	1.2151e+07	1.15442e+07	8.44917e+06
AATLTGTLSR	sp|O60242|BAI3_HUMAN	1.52576e+07	1.86938e+07	1.23703e+07	1.70338e+07	9.91953e+06	1.4905e+07		1.13834e+07	1.35959e+07	1.23216e+07	1.34116e+07		1.13752e+07	1.14909e+07	1.00337e+07	9.9734e+06	1.3539e+07	1.2458e+07	1.1319e+07			1.14773e+07	7.24889e+06	1.32627e+07	2.29148e+06	3.61223e+06	1.40978e+07		1.8338e+07	8.49904e+06	6.31028e+06			1.2148e+07	5.73558e+06									1.40795e+07	1.31849e+07	1.00292e+07		1.33729e+07
AATLANGGFCPLTGER	sp|O94925|GLSK_HUMAN	1.558e+07	1.76991e+07	1.47542e+07	1.49506e+07	1.36272e+07	1.60728e+07	1.69605e+07	1.31399e+07	1.4549e+07	1.68015e+07	1.11534e+07	1.27623e+07	1.21178e+07	1.38076e+07	1.24301e+07	1.14268e+07	1.20093e+07	1.14957e+07	9.93087e+06	1.13786e+07	1.16702e+07	1.34913e+07	9.00192e+06	1.00807e+07	9.32917e+06	1.04797e+07	2.61633e+06	9.22734e+06	1.06767e+07	9.49687e+06	2.38828e+06	8.61394e+06	9.45634e+06	2.2176e+06		5.29387e+06	5.604e+06	7.09318e+06	5.48064e+06	1.01232e+07	4.47185e+06	5.73245e+06	4.30119e+06	4.63588e+06			5.38581e+06	5.25262e+06
AATPTLTTFPTLR	sp|Q8N9Z2|CC71L_HUMAN	2.11325e+07	2.41096e+07	2.38291e+07	2.30702e+07	2.16994e+07	1.89174e+07	2.26853e+07	1.95547e+07	1.2988e+07	2.13205e+07	2.12214e+07	2.1597e+07	2.10484e+07	1.74454e+07	1.43671e+07	1.65272e+07	1.50551e+07	1.54345e+07	1.4215e+07	1.49397e+07	1.94179e+07	9.32879e+06	1.15729e+07	1.43632e+07	9.3366e+06	6.41175e+06	9.08137e+06	1.06418e+07	9.31972e+06	1.17585e+07		6.76068e+06			5.52597e+06	8.56626e+06	8.63885e+06	6.31374e+06	6.98623e+06	1.08002e+07	6.56775e+06	7.13022e+06	3.85485e+06	5.11595e+06	7.05085e+06	991375	8.81847e+06	6.3924e+06
AATSPALFNR	sp|Q14204|DYHC1_HUMAN	1.24782e+07	2.19098e+07	8.39962e+06	8.52767e+06	8.26197e+06	3.63023e+07	3.02648e+07	6.88455e+06	3.64742e+07	3.2961e+07	2.96318e+07	2.77325e+07	2.43859e+07	2.43382e+07	2.75439e+07	5.78808e+06	1.89719e+07	2.69676e+07	7.98437e+06	2.31949e+07	2.53965e+07	1.66865e+07	1.85841e+07	2.19996e+07	4.38302e+06	2.54561e+07	2.39656e+07	1.54031e+07	2.12296e+07	1.80267e+07	1.48316e+07	1.36028e+07	1.47068e+07	9.06461e+06	1.1936e+07	8.84476e+06	1.19015e+07	2.2139e+06	1.50017e+07	1.25043e+07	1.28894e+07	1.20154e+07	1.69704e+07	7.09694e+06	1.05071e+07	9.3643e+06	8.61871e+06	8.50906e+06
AATSVTWAPNGYK	sp|P38328|ARPC1_YEAST		3.00176e+06	2.10299e+06						2.44144e+07	3.18783e+06	5.43973e+06		2.83741e+06		6.76422e+06	7.49216e+06	6.82295e+06	1.8241e+07	6.47685e+06	8.95138e+06	5.97615e+06	9.64738e+06	7.86155e+06	9.59916e+06	8.34028e+06	1.26709e+07	1.18531e+07	1.38876e+07	1.56954e+07	1.28544e+07	1.13674e+07	1.08601e+07	1.16535e+07	1.6041e+07	1.5163e+07	1.03898e+07	1.20061e+07	1.70253e+07	1.54254e+07	1.78283e+07	1.52235e+07	1.75542e+07	1.76009e+07		1.79706e+07	1.74811e+07	1.97597e+07	2.47918e+07
AATTEPETTQPEGVVVNGR	sp|P35612|ADDB_HUMAN	4.20058e+06	2.82893e+06	2.67936e+06	2.61108e+06	2.53219e+06	3.86362e+06	2.95694e+06	2.03087e+06	2.82334e+06	3.03068e+06	3.40741e+06	2.57049e+06	2.90537e+06	2.0686e+06			1.36586e+06	2.56665e+06	3.09169e+06	2.05466e+06	2.60132e+06	4.40028e+06	2.74942e+06	1.90139e+06	2.01705e+06	980227	2.22079e+06	2.20275e+06		1.57643e+06		7.7588e+06	2.40588e+06	3.31443e+06	2.7067e+06		2.81593e+06	885507	3.26827e+06	3.02023e+06			3.42578e+06	1.32835e+06	2.16749e+06	1.63089e+06	1.63077e+06	1.78936e+06
AAVAASVGLSEGPAGSR	sp|Q86U90|YRDC_HUMAN	1.12165e+07	4.27893e+06	9.50102e+06	3.65835e+06	1.90907e+06	4.72778e+06	2.81316e+06	8.88281e+06	5.53267e+06	4.94431e+06		806890	6.63021e+06	4.21911e+06	2.43358e+06	6.4804e+06	4.50478e+06	3.43184e+06	2.53742e+06	2.27967e+06	2.90364e+06	5.52208e+06	3.16379e+06		2.55223e+06	2.20821e+06		2.3446e+06	4.28634e+06		3.15432e+06						3.09554e+06	2.10477e+06	1.8144e+06		2.09728e+06	2.52579e+06	1.77173e+06
AAVAVVPLVSEDK	sp|O75152|ZC11A_HUMAN	1.96348e+07	1.75946e+07	2.34878e+07	1.49877e+07	1.52443e+07	1.79123e+07	2.02064e+07	1.69388e+07	1.85842e+07	2.22505e+07	1.76338e+07	1.6868e+07	1.63325e+07	1.76749e+07	1.39646e+07	1.54789e+07	1.63773e+07	1.87417e+07	1.199e+07	1.29793e+07	1.30314e+07	9.46673e+06	9.54302e+06	1.33836e+07	7.76486e+06	1.09972e+07	1.03315e+07	5.08386e+06	1.2365e+07	6.6799e+06	1.4383e+07	1.25448e+07		7.72223e+06		6.47996e+06	8.58792e+06	5.17084e+06	1.36404e+07	7.75993e+06	7.1242e+06	5.30881e+06		8.24428e+06	3.13668e+06		3.79325e+06	5.03571e+06
AAVAWEAGKPLSLEELEVAPPK	sp|P11766|ADHX_HUMAN	2.76056e+08	2.79249e+08	2.35821e+08	2.44292e+08	2.66587e+08	2.03563e+08	2.54838e+08	2.20913e+08	2.22707e+08	2.14393e+08	2.40906e+08	2.50064e+08	1.94853e+08	2.51185e+08	2.45243e+08	1.84814e+08	1.84728e+08	2.10046e+08	1.57589e+08	1.94907e+08	1.88374e+08	1.42015e+08	1.58898e+08	1.78872e+08	1.58936e+08	1.30538e+08	1.37105e+08	1.10606e+08	1.37172e+08	1.31579e+08	1.49401e+08	1.65533e+08	1.35138e+08	8.96339e+07	5.90475e+07	1.03559e+08	9.66892e+07	1.25015e+08	1.15832e+08	1.03501e+08	6.87363e+07	9.50507e+07	6.53424e+07	8.40787e+07	7.91937e+07	7.44972e+07	6.73208e+07	6.43902e+07
AAVDAGFVPNDMQVGQTGK	sp|P13804|ETFA_HUMAN	1.13808e+08	1.19715e+08	1.02756e+08	1.03285e+08	9.88374e+07	9.22096e+07	9.88233e+07	1.04626e+08	9.37599e+07	6.11747e+07	8.9832e+07	1.01154e+08	8.38296e+07	8.79566e+07	8.83499e+07	8.30639e+07	7.92668e+07	6.92028e+07	6.27624e+07	7.67299e+07	6.17479e+07	7.10753e+07	7.17398e+07	6.43877e+07	6.39809e+07	6.85569e+07	6.21715e+07	5.54763e+07	5.57048e+07	5.46634e+07	4.95234e+07	5.10649e+07	5.38872e+07	4.0254e+07	4.32272e+07	3.84376e+07	5.16375e+07	4.72216e+07	5.24162e+07	4.20707e+07	4.60704e+07	4.55496e+07	3.52003e+07	3.81209e+07	3.62583e+07	2.36151e+07	2.90509e+07	2.77634e+07
AAVDCECEFQNLEHNEK	sp|Q06523|YP148_YEAST				3.22172e+06	3.90715e+06	3.87709e+06	5.76592e+06	7.22439e+06	5.60441e+06	7.52069e+06	8.09519e+06	7.84587e+06	1.18173e+07	1.02334e+07	1.00631e+07	1.58262e+07	1.31862e+07	1.27067e+07	1.72216e+07	1.70639e+07	1.61797e+07	1.97553e+07	1.78973e+07	1.82657e+07	2.08765e+07	2.27118e+07	2.08905e+07	2.53679e+07	2.87866e+07	2.73271e+07	2.27845e+07	2.40985e+07	2.51078e+07	3.28954e+07	3.22633e+07	3.19433e+07	3.12114e+07	3.26626e+07	2.94932e+07	3.60166e+07	3.38024e+07	3.52808e+07	3.77496e+07	3.70333e+07	3.42294e+07	3.80351e+07	3.72347e+07	3.80251e+07
AAVEALQSQALHATSQQPLRK	sp|Q92599|SEPT8_HUMAN	1.31224e+07	1.45696e+07	1.28848e+07	1.37732e+07	1.15965e+07	1.30509e+07	1.35745e+07	1.23233e+07	1.70984e+07	1.59847e+07	1.15337e+07	1.24676e+07	1.109e+07	1.24098e+07	1.0393e+07	1.19948e+07	1.12072e+07	1.11207e+07	9.56306e+06	9.93449e+06	1.10996e+07	8.81472e+06	9.09629e+06	9.72549e+06	8.786e+06		9.77235e+06	6.61483e+06	9.99423e+06	8.57257e+06	5.95022e+06	6.52778e+06	5.53206e+06		6.30701e+06	5.74212e+06	5.8142e+06	4.9868e+06		5.56408e+06	4.21727e+06	3.43938e+06	3.42601e+06	3.65619e+06	4.39605e+06	3.24839e+06	3.83212e+06	2.95541e+06
AAVEDSGTTVETLK	sp|Q5VTR2|BRE1A_HUMAN	1.33496e+07	1.56379e+07	1.13274e+07	2.29588e+07	2.34227e+07	1.72976e+07	1.26059e+07	1.39636e+07	1.96461e+07	1.54768e+07		1.43068e+07		8.5439e+06		1.73339e+07	8.8967e+06	8.91593e+06	1.11281e+07		8.62416e+06	8.10874e+06	1.44315e+07	7.62214e+06		1.03167e+07	7.72604e+06	6.11527e+06	6.9458e+06	4.84127e+06	4.36675e+06	6.99887e+06	5.62371e+06	4.72439e+06	4.08922e+06	5.73256e+06	7.25869e+06	6.30725e+06				5.30677e+06	6.1871e+06	3.06668e+06	1.98437e+06
AAVEEGLLPGGGTALVK	sp|P19882|HSP60_YEAST				7.215e+07	7.22485e+07	5.77407e+07	1.09397e+08	9.77615e+07	1.12461e+08	1.53233e+08	1.46645e+08	1.44737e+08	1.72672e+08	2.11198e+08	1.55756e+08	2.05354e+08	2.47849e+08	2.15435e+08	2.18208e+08	2.92069e+08	2.73971e+08	2.75048e+08	3.26891e+08	3.08101e+08	3.31896e+08	3.72594e+08	3.10477e+08	3.96918e+08	4.6149e+08	4.34062e+08	4.55292e+08	4.65885e+08	5.13531e+08	4.83396e+08	5.03939e+08	4.97458e+08	4.24002e+08	4.13523e+08	3.87973e+08	4.64258e+08	4.27528e+08	4.92419e+08	4.99893e+08	5.29549e+08	5.46793e+08	5.88371e+08	6.09027e+08	5.67281e+08
AAVEEGLVLGGGCALLR	sp|P10809|CH60_HUMAN	8.32273e+08	7.3708e+08	8.05371e+08	5.51033e+08	6.62113e+08	5.75595e+08	5.65287e+08	5.36742e+08	4.48598e+08	5.40828e+08	4.91806e+08	6.11334e+08	5.23518e+08	3.93954e+08	5.93525e+08	4.40219e+08	3.8467e+08	3.46188e+08	4.11692e+08	4.97422e+08	4.19197e+08	2.94187e+08	3.94806e+08	2.95495e+08	4.07566e+08	3.17501e+08	1.21103e+08	3.09747e+08	2.32114e+08	2.50699e+08	2.84895e+08	3.50675e+08	3.54386e+08	2.45387e+08	2.63983e+08	2.46913e+08	2.64155e+08	2.5214e+08	2.80246e+08	1.95271e+08	2.02639e+08	1.54828e+08	1.55591e+08	1.70921e+08	8.64444e+07	3.48309e+07	1.52146e+08	6.81918e+07
AAVELEEPEDAR	sp|O94906|PRP6_HUMAN	5.15032e+07	5.51602e+07	4.27694e+07	4.92986e+07	4.67756e+07	6.19236e+07	5.06587e+07	4.44459e+07	4.88423e+07	4.66962e+07	4.16581e+07	4.0863e+07	3.81671e+07	3.80787e+07	4.77239e+07	3.90422e+07	4.22856e+07	4.18495e+07	4.08455e+07	3.1835e+07	3.3193e+07	3.40379e+07	2.94892e+07	3.23779e+07	2.52647e+07	3.63909e+07	2.62807e+07	2.53629e+07		3.04415e+07	2.52106e+07	2.04161e+07	2.12257e+07	1.79615e+07	1.75082e+07	1.68176e+07	1.87509e+07	1.48387e+07	1.89508e+07	1.62246e+07	7.62083e+06	1.79289e+07	1.29659e+07	1.35009e+07	1.37596e+07	1.12183e+07	1.18169e+07	1.24487e+07
AAVENLPTFLVELSR	sp|Q14974|IMB1_HUMAN	3.08082e+08	2.47384e+08	2.46907e+08	1.73406e+08	2.53844e+08	2.09457e+08	1.70091e+08	2.32497e+08	2.09313e+08	1.78138e+08	2.39297e+08	2.59995e+08	3.60769e+08	1.68258e+08	1.88289e+08	1.60923e+08	1.9378e+08	2.00207e+08	1.07029e+08	2.19681e+08	1.76253e+08	1.28007e+08	1.43284e+08	1.36179e+08	1.46155e+08	1.4845e+08	1.2636e+08	1.02438e+08	1.07593e+08	1.20035e+08	1.16135e+08	1.47935e+08	1.01484e+08	9.37623e+07	1.14552e+08	8.26601e+07	1.1743e+08	1.08595e+08	1.16998e+08	8.22141e+07	6.9134e+07	1.02189e+08	4.90584e+07	7.35471e+07	7.0025e+07	5.85729e+07	5.84094e+07	4.15645e+07
AAVESLGFLLFR	sp|Q99460|PSMD1_HUMAN	8.95693e+07	6.52007e+07	7.56638e+07	8.3622e+07	7.92621e+07	7.07061e+07	4.9983e+07	7.57625e+07	6.27641e+07	4.64139e+07	7.37223e+07	1.00821e+08	5.53098e+07	6.51495e+07	1.10804e+08	4.82248e+07	7.77356e+07	4.71371e+07	5.87947e+07	4.79709e+07	5.44463e+07	5.43463e+07	6.81096e+07	4.05733e+07	3.96867e+07	2.74565e+07	5.35853e+07	3.25245e+07	3.43845e+07	3.42413e+07	4.28212e+07	5.56591e+07	5.10431e+07	2.59669e+07	2.3699e+07	3.84389e+07	3.54957e+07	3.3303e+07	2.76163e+07	2.23075e+07	1.96712e+07	2.73232e+07	2.65459e+07	2.76829e+07	3.30654e+07	2.12026e+07	2.36931e+07	1.2966e+07
AAVEVFGK	sp|Q99871|HAUS7_HUMAN	1.36928e+07	2.97094e+06	2.24405e+06	1.37776e+06	2.02915e+06	1.37994e+07	2.44153e+06	2.86943e+06	2.25388e+06	3.29777e+06	1.17813e+08	3.42274e+06	4.25623e+06	3.87312e+06	1.24494e+08	4.41284e+06	6.26739e+06	4.66195e+06	7.6622e+06	4.69916e+06		7.80561e+06	1.06885e+07	7.9116e+06	7.60088e+06	8.94735e+06	8.82327e+06	1.00416e+07	1.06411e+07	7.34994e+06	1.21813e+07	1.08065e+07	1.07986e+07	1.14651e+07	1.24782e+07	1.24012e+07	9.62371e+06	1.07303e+07	1.12864e+07	1.15359e+07	1.29656e+07	1.17178e+07	1.47341e+07	1.36259e+07	1.24082e+07	1.34271e+07	1.46243e+07	1.45789e+07
AAVEWFDGK	sp|Q01844|EWS_HUMAN	8.7552e+07	1.27608e+08	6.02921e+07	1.86434e+08	1.45597e+08	1.01559e+08	2.03476e+08	1.1935e+08	2.20066e+08	1.80334e+08	1.57077e+08	1.18227e+08		2.00753e+08	1.02904e+08		1.2166e+08	1.47976e+08	8.60619e+07	4.44104e+07	1.42914e+08			1.37237e+08	8.99413e+07	7.82986e+07	1.21381e+08	8.4385e+07	1.20215e+08	1.08332e+08	1.11032e+08	1.00011e+08	1.19273e+08	7.18841e+07	4.01542e+07	6.85422e+07				7.09176e+07	1.04243e+08	5.85274e+07	6.28071e+07	4.82304e+07	7.7773e+07	5.13345e+07	5.66969e+07	6.39713e+07
AAVGQEELQLR	sp|P02549|SPTA1_HUMAN	2.16703e+07	2.41262e+07	2.27349e+07	2.18259e+07	1.93418e+07	2.02051e+07	2.26019e+07	1.72179e+07	2.36336e+07	2.28951e+07	1.88387e+07	1.83255e+07	1.80587e+07	1.67086e+07	1.29734e+07	1.64124e+07	1.66637e+07	1.60727e+07	1.67458e+07	1.14763e+07	1.67382e+07	5.90732e+06	7.94193e+06	1.34683e+07	1.23634e+07	1.45639e+07	1.42656e+07	1.10954e+07	1.34402e+07	1.26801e+07	1.01965e+07	5.18283e+06	1.1141e+07	1.03738e+07	7.93963e+06	7.23344e+06	8.46298e+06	8.56811e+06	1.06472e+07	7.2589e+06	7.08629e+06	6.56865e+06	6.30838e+06	5.68354e+06	5.92646e+06	4.8409e+06	5.29478e+06
AAVGQESPGGLEAGNAK	sp|Q29RF7|PDS5A_HUMAN	2.16783e+07	2.11416e+07	2.06421e+07	2.38679e+07	1.72485e+07	2.30049e+07	1.86397e+07	1.95669e+07	1.70458e+07	1.84348e+07	1.68307e+07	1.69893e+07	1.73577e+07	1.45965e+07	1.91722e+07	1.62373e+07	1.53172e+07	1.49135e+07	1.54374e+07	1.40802e+07	1.39471e+07	1.43629e+07	1.13377e+07	1.43029e+07	1.26571e+07	1.17525e+07	1.23323e+07	9.54038e+06	1.39989e+07	1.18492e+07	6.77517e+06	8.50274e+06	8.28014e+06	4.93584e+06	7.02055e+06	6.88948e+06	9.28726e+06	8.55893e+06	8.45253e+06	6.99594e+06	7.62081e+06	8.90303e+06	6.77422e+06	5.88685e+06	5.991e+06	4.82355e+06	4.15521e+06	5.76705e+06
AAVGRPLDK	sp|Q8WUM4|PDC6I_HUMAN	1.24441e+07	1.96674e+07	2.45701e+07	3.30757e+07	2.38317e+07	2.14265e+06	1.41748e+07	9.90695e+06	2.00553e+07	2.79588e+07	1.5424e+07	1.74681e+07	3.54905e+07	3.17076e+06	7.8625e+06	8.47347e+06	1.57712e+07	1.37317e+07	7.25006e+06	1.71625e+07	2.01147e+07	5.64137e+06	6.69679e+06	1.32056e+07	1.49202e+07	1.38576e+07	1.53579e+07	8.95711e+06	1.86045e+07	1.16092e+07	1.28e+06	7.26015e+06	1.24173e+06	6.65789e+06	9.59995e+06	8.49659e+06	4.45206e+06	5.22536e+06	4.6111e+06	3.89978e+06	4.19809e+06	4.21628e+06	3.36244e+06	6.66118e+06	4.24236e+06	6.2331e+06	4.66107e+06	4.83662e+06
AAVGSGGYARNDAGEK	sp|O43379|WDR62_HUMAN	1.03641e+07	1.65153e+07	2.02809e+07	9.32845e+06	1.67479e+07	1.49168e+07	1.77514e+07	2.47329e+07	1.61525e+07		1.54697e+07	1.34263e+07	1.10051e+07	1.03196e+07	1.38939e+07	1.7449e+07	7.43204e+06		1.2144e+07	1.29614e+07	1.48369e+07	1.02369e+07	1.18562e+07	1.15264e+07	8.87176e+06	9.13278e+06	1.12892e+07	1.01118e+07	1.17711e+07	7.35182e+06			1.10612e+07		3.62884e+06	1.06192e+07	9.86845e+06	6.78402e+06	6.07271e+06	6.81567e+06	5.07219e+06	5.79636e+06	4.20856e+06	4.85792e+06	1.42202e+07	6.24091e+06		4.34513e+06
AAVGTSGFVSQQPSYHDSNK	sp|Q07653|HBT1_YEAST							5.01718e+06	5.61311e+06				3.3247e+06	3.23012e+06	2.17581e+06		3.74476e+06	3.44668e+06	2.52037e+06	6.33438e+06	3.69426e+06	3.57082e+06	5.58827e+06	4.4842e+06	3.91777e+06	3.47821e+06	2.38677e+06	5.19194e+06	5.76225e+06	6.43345e+06	5.23927e+06	4.78932e+06	5.84993e+06	5.65588e+06	7.0348e+06	7.31015e+06	7.17721e+06	5.5302e+06	6.95919e+06	5.76558e+06	8.22441e+06	7.39576e+06	7.77647e+06	8.53596e+06	7.93424e+06	7.67364e+06	9.66631e+06	7.84455e+06	9.08763e+06
AAVHTYGLASVPNQPLK	sp|Q9UHI6|DDX20_HUMAN	1.66064e+07	1.55575e+07	1.57791e+07	1.81427e+07	1.66003e+07	1.45313e+07	1.45451e+07	1.32665e+07	1.77849e+07	1.5474e+07	1.40325e+07	1.44428e+07	1.22735e+07	1.2928e+07	1.23684e+07	1.41539e+07	1.34643e+07	1.22569e+07	1.10565e+07	1.08244e+07	1.25063e+07	9.6577e+06	1.05639e+07	1.1732e+07	8.65165e+06	8.6336e+06	1.02961e+07	9.22637e+06	1.0228e+07	8.22647e+06	7.36517e+06	7.56375e+06	7.9574e+06	6.22777e+06	6.54453e+06	5.15428e+06	6.12807e+06	6.35145e+06	6.10149e+06	3.23485e+06	5.3596e+06	5.65791e+06	5.53038e+06	4.83295e+06	4.99615e+06	3.15108e+06	3.65232e+06	4.7471e+06
AAVLGDVLR	sp|Q9NR30|DDX21_HUMAN		1.58602e+06		2.2052e+06						2.45246e+08	1.20942e+06	2.01301e+08	4.25736e+06	2.44972e+08	5.31883e+06	5.48324e+06		4.03133e+06	4.47564e+06	4.35709e+06	8.38006e+06	4.44243e+06	7.42677e+06	1.01747e+07	5.68079e+06	2.19617e+06	6.57961e+06	8.35891e+06	6.33994e+06	2.01324e+06	9.49538e+06	8.25142e+06	6.69367e+06	1.37575e+07	4.21358e+06	2.78852e+06	7.03856e+06	5.86677e+06	9.01481e+06	5.50229e+06	9.40761e+06	5.96647e+06	9.94714e+06	3.19192e+06	1.23636e+07	1.12051e+07	1.36643e+07	1.16475e+07
AAVLGDVLRVYSGHQGR	sp|Q9NR30|DDX21_HUMAN	5.87454e+07	4.53474e+07	5.73928e+07	2.7577e+07	4.66572e+07	5.05243e+07	3.93236e+07	4.35573e+07	1.26444e+07	4.49129e+07	4.15653e+07	4.60766e+07	3.84376e+07	4.50959e+07	4.36734e+07	3.64909e+07	2.78851e+07	3.46349e+07	3.07297e+07	4.11426e+07	3.46083e+07	2.4373e+07	2.69134e+07	2.5678e+07	2.71031e+07	1.72051e+07	3.67293e+07	2.05223e+07	1.9302e+07	2.36477e+07	2.46261e+07	4.05042e+07	4.16346e+07	1.60739e+07	1.77747e+07	1.76949e+07	2.40938e+07	2.13513e+07	1.81725e+07	1.60748e+07	1.50226e+07	1.48183e+07	1.03996e+07	1.24382e+07	1.47947e+07	1.33999e+07	1.41956e+07	1.13038e+07
AAVLLEQER	sp|Q13435|SF3B2_HUMAN	1.47851e+08	1.57645e+08	1.71981e+08	1.03702e+07	1.36682e+08	1.76075e+08	1.53339e+08	1.2596e+08	1.59971e+08	1.32923e+08	1.18355e+08	1.22371e+08	1.2779e+08	1.19144e+08	1.27954e+08	1.12584e+08	1.50297e+08	1.25042e+08	1.31446e+08	9.98527e+07	1.0587e+08	1.03086e+08	9.82389e+07	9.47658e+07	1.08489e+08	1.10103e+08	1.08049e+08	9.0643e+07	9.68345e+07	7.97833e+07	6.87847e+07	7.09403e+07	3.25944e+06	6.26325e+07	6.27202e+07	5.58834e+07	6.06017e+07	5.91464e+07	6.34857e+07	4.38751e+06	6.12617e+07	5.66539e+07	6.05481e+07	4.33435e+07	4.81416e+07	3.14797e+07	3.67106e+07	3.66241e+07
AAVMHDLLDMMPEGLK	sp|Q6P2Q9|PRP8_HUMAN	5.99548e+07	6.6774e+07	4.70539e+07	4.96606e+07	6.03024e+07	4.30077e+07	4.51914e+07	4.86216e+07	5.0375e+07	4.10737e+07	4.99496e+07	5.12189e+07	4.0798e+07	4.75268e+07	4.76184e+07	3.46683e+07	3.54519e+07	4.29864e+07	3.39574e+07	3.82482e+07	3.67705e+07	2.66297e+07	3.5753e+07	2.82734e+07	3.3076e+07	2.2168e+07	2.17962e+07	2.22529e+07	2.28678e+07		2.14485e+07	3.45798e+07	3.43336e+07	1.40314e+07	1.94003e+07	1.89658e+07	2.011e+07	2.18515e+07	1.86477e+07	1.95773e+07	1.49764e+07	1.75352e+07	1.70706e+07	1.36782e+07	6.36481e+06	4.02005e+06	1.10541e+06	909690
AAVPDAVGK	sp|P05023|AT1A1_HUMAN	5.42689e+07	5.56525e+07	7.09603e+07	7.23345e+07	5.20897e+07	6.55883e+07	4.90915e+07	4.69805e+07	6.3367e+07	5.58029e+07	4.28023e+07	4.9333e+07	4.23687e+07	4.64944e+07	4.85355e+07	4.03665e+07	5.6728e+07	4.87365e+07	4.82003e+07	3.80927e+07	4.62046e+07	3.8205e+07	3.21165e+07	4.47251e+07	3.38679e+07	7.58978e+06	4.17727e+07	3.12049e+07	3.49378e+07	3.27337e+07	5.99326e+06	8.88163e+06	7.66536e+06	2.12854e+07	2.26132e+07	2.53943e+07	2.38892e+07	2.37897e+07	2.4454e+07	2.29472e+07	2.52248e+07	2.14753e+07	2.06484e+07	2.00905e+07	2.21173e+07	1.59218e+07	1.75386e+07	1.72608e+07
AAVPSGASTGLYEALELR	sp|P06733|ENOA_HUMAN	1.83213e+09	1.71796e+09	1.67592e+09	1.67454e+09	1.70722e+09	1.59464e+09	1.5601e+09	1.37994e+09	1.77884e+09	1.98529e+09	1.61762e+09	1.65482e+09	1.36031e+09	1.77211e+09	1.57159e+09	1.17663e+09	1.23156e+09	1.57746e+09	1.22613e+09	1.38632e+08	1.50347e+09	9.89535e+08	1.1082e+09	1.05213e+09	1.05746e+09	8.08972e+08	9.1321e+08	8.07118e+08	1.06801e+09	1.03756e+09	9.54076e+08	1.02184e+09	9.8899e+08	6.28302e+08	6.00225e+08	6.35083e+08	5.90949e+08	6.35948e+08	8.1305e+08	4.83733e+08	4.02231e+08	4.82019e+08	4.0503e+08	4.50004e+08	5.29771e+08	5.48729e+08	3.85929e+08	4.73278e+08
AAVQFLNNAWGLQK	sp|Q9UMY1|NOL7_HUMAN	1.56317e+07	1.45787e+07	1.30676e+07	1.20189e+07	1.15591e+07	1.32153e+07	1.06546e+07	1.31895e+07	9.4101e+06	6.29278e+06	8.46494e+06	9.02892e+06	8.69102e+06	8.05981e+06	1.02484e+07	1.1434e+07	5.99981e+06	9.51748e+06	7.53238e+06	8.68926e+06	6.27504e+06	8.43189e+06	8.11939e+06	5.77448e+06	3.69506e+06	5.77938e+06	4.05646e+06	4.41922e+06		5.21685e+06	4.5619e+06	5.50578e+06	5.50921e+06	3.06928e+06	4.98468e+06	4.96665e+06	5.41359e+06	5.30762e+06	5.50623e+06		7.51502e+06					1.97162e+06	2.85693e+06	866881
AAVTSLWSK	sp|P02100|HBE_HUMAN	1.74482e+08	1.42943e+08	3.26031e+08	3.40654e+08	2.20555e+08		2.00283e+08	2.07594e+08	1.06666e+08	3.03448e+08	1.89024e+08	2.11111e+08	1.97096e+08	1.69535e+08	1.94757e+08	1.43476e+08	1.90974e+08	1.74973e+08	1.44758e+08	1.96356e+08	1.13992e+08	2.10916e+08			1.66555e+08			9.79417e+07		1.68839e+08				1.31315e+08	1.01432e+08		7.5487e+07	9.84954e+07					6.68197e+07		8.89067e+07	6.37791e+07		7.9182e+07
AAVVPLGTWR	sp|Q15125|EBP_HUMAN	2.05895e+07	2.10382e+07	4.66338e+06	1.97413e+07	3.16803e+07	1.9774e+07	2.00273e+07	4.56642e+06	1.89282e+07	1.70434e+07	2.72566e+07	1.92726e+07	2.53966e+07	1.47849e+07	7.88425e+06	1.9205e+07	6.19062e+06	1.78521e+07	3.79692e+06	1.43767e+07	1.33905e+07	1.38727e+07	1.26101e+07	1.72724e+07	1.26112e+07	6.13888e+06	4.73187e+06	1.62201e+07	1.95648e+07	3.80429e+06	1.90328e+07	1.90483e+07	8.99829e+06	7.81167e+06	9.56264e+06		1.13687e+07	5.34606e+06	5.36857e+06	5.05851e+06	7.52259e+06	6.6792e+06	7.49475e+06	1.02324e+07		3.13524e+06	1.41826e+07	8.6824e+06
AAVVTSPPPTTAPHK	sp|P35611|ADDA_HUMAN	3.30805e+07	3.59309e+07	3.90194e+07	4.91613e+07	3.526e+07	3.73148e+07	3.35676e+07	3.1377e+07	3.78022e+07	3.13682e+07	2.75685e+07	2.95832e+07	2.65797e+07	2.71485e+07	2.79624e+07	2.76426e+07	3.41053e+07	2.94375e+07	2.7481e+07	2.23851e+07	3.09565e+07	2.13291e+07	2.06407e+07	2.31658e+07	2.05285e+07	2.11035e+07	2.3282e+07	1.78409e+07	2.16712e+07	2.12999e+07	1.80882e+07	1.88304e+07	1.62873e+07	1.09131e+07	1.23432e+07	1.4199e+07	1.37234e+07	1.41965e+07	1.39235e+07	1.07362e+07	1.04769e+07	1.2751e+07	1.17042e+07	1.17298e+07	1.03656e+07	8.67444e+06	8.57926e+06	9.83237e+06
AAWEFLEENR	sp|Q12068|GRE2_YEAST							1.96421e+06		4.4154e+06		2.79439e+06	5.53147e+06	4.10652e+06	5.92388e+06	4.49067e+06	2.9491e+06	6.36333e+06		4.47346e+06	5.13002e+06	4.9694e+06	5.39069e+06	4.6663e+06	5.70544e+06	7.68068e+06	6.05844e+06	9.56537e+06	6.25647e+06	9.09015e+06	6.63302e+06		1.20463e+07		1.68837e+07	8.53471e+06	8.55415e+06	9.09358e+06	7.51803e+06	8.56691e+06	1.0475e+07	1.16936e+07	7.51495e+06	1.25668e+07	1.47359e+07	1.20464e+07	1.28839e+07	1.24154e+07	1.0925e+07
AAWEVDSGR	sp|P11310|ACADM_HUMAN	6.83117e+07	6.29666e+07	6.5356e+07	5.84507e+07	5.35757e+07	7.38552e+07	5.51934e+07	4.847e+07	4.92103e+07	4.59139e+07	4.92691e+07	4.90466e+07	4.99693e+07	3.87526e+07	5.11773e+07	4.64995e+07	4.87894e+07	3.96427e+07	4.91233e+07	3.81295e+07	3.66608e+07	4.27222e+07	3.76266e+07	3.30163e+07	3.02947e+07	4.14053e+07	3.26164e+07	3.66951e+07	2.98433e+07	2.56321e+07	2.34693e+07	2.53983e+07	2.51313e+07	2.10046e+07	2.05402e+07	1.95239e+07	2.26391e+07	2.36393e+07	2.70381e+07	2.38431e+07	2.63443e+07	2.01662e+07	2.08144e+07	1.796e+07	1.32636e+07	1.34345e+07	1.37398e+07	1.43142e+07
AAWGEETDYTPVWCMR	sp|P06132|DCUP_HUMAN	8.94998e+07	8.51873e+07	8.04834e+07	5.44923e+07	7.85027e+07	8.70824e+07	7.55063e+07	8.03756e+07	5.61515e+07	6.09574e+07	6.81352e+07	6.73998e+07	7.11736e+07	6.13072e+07	6.98794e+07	7.07273e+07	3.59623e+07	5.89075e+07	5.92746e+07	5.64294e+07	4.44384e+07	5.10227e+07	5.56963e+07	4.2726e+07	4.66728e+07	2.98642e+07	3.34398e+07	4.15338e+07	2.86387e+07	3.90687e+07	4.50843e+07	4.2902e+07	4.76896e+07	2.81632e+07	2.8945e+07	2.87204e+07	3.64378e+07	3.89067e+07	3.44541e+07	1.79974e+07	2.73434e+07	3.24727e+07	2.79667e+07	2.178e+07	1.964e+07	2.01931e+07	1.9616e+07	1.70072e+07
AAWNALR	sp|Q9H6K4|OPA3_HUMAN				1.06897e+07	5.55739e+06		1.61363e+07	1.15119e+07	1.46925e+07	2.06728e+07	1.56412e+07	1.59086e+07	1.60537e+07	1.52649e+07	1.67275e+07	2.68613e+07	3.52418e+07	2.92715e+07	2.801e+07	2.04295e+07	3.57534e+07	2.98378e+07	2.87008e+07	4.3944e+07	4.57418e+07	5.96832e+07	5.18429e+07	5.51933e+07	6.44971e+07	5.85228e+07	4.47673e+07	4.85974e+07	3.97169e+07	6.36014e+07	6.68667e+07	7.66956e+07	5.20498e+07	5.17935e+07	6.04959e+07	6.54768e+07	6.83297e+07	6.21097e+07	8.12962e+07	7.56796e+07	7.6e+07	9.50268e+07	9.06497e+07	8.61133e+07
AAYDLEVNTR	sp|O75955|FLOT1_HUMAN	4.99806e+07	3.42408e+07	6.19545e+07	2.80997e+07	3.29978e+07	4.72648e+07	2.92161e+07	5.10982e+07	2.75102e+07	3.37778e+07	2.88974e+07	2.43769e+07	4.80749e+07	2.29218e+07	2.27048e+07	1.84742e+07	7.54653e+06	2.36917e+07	2.83645e+07	2.24455e+07	1.52813e+07	3.52433e+07	2.14547e+07	2.01448e+07	1.32298e+07	1.83272e+07	2.00051e+07		2.05325e+07	1.77526e+07	1.3968e+07	1.28437e+07	1.31495e+07		8.95876e+06	7.20275e+06	8.80079e+06	1.05517e+07	9.93945e+06	8.78621e+06		6.43096e+06	8.53066e+06	5.68291e+06
AAYDYADR	sp|P14843|AROF_YEAST	1.8975e+08	1.71924e+08	1.4566e+07	4.56784e+06	5.86719e+06	6.22248e+06	7.66491e+06	7.32929e+06	5.52093e+06	7.39901e+06	9.77839e+06	1.00446e+07	1.38403e+08	1.03219e+07	1.30311e+07	1.75456e+07	1.34714e+08	1.47032e+07	2.0626e+07	1.08407e+08	1.38841e+07	1.31202e+08	2.25205e+07	2.03177e+07	2.21177e+07	2.87946e+07	1.96099e+07	3.02729e+07	2.23564e+07	2.46066e+07	1.00791e+08	9.86901e+07	8.35223e+07	3.8361e+07	3.35119e+07	3.20682e+07	3.39665e+07	3.78869e+07	4.06836e+07	3.95979e+07	4.66389e+07	4.15577e+07	4.58005e+07	3.94528e+07	2.96521e+07	3.64e+07	4.10447e+07	2.93247e+07
AAYEAELGDAR	sp|P02545|LMNA_HUMAN	2.80998e+08	2.6751e+08	1.99442e+08	2.48917e+08	2.34419e+08	2.86957e+08	2.21931e+08	2.35655e+08	2.23353e+08	1.46585e+08	2.1213e+08	2.00327e+08	2.06929e+08	1.78057e+08	2.23121e+08	1.67944e+08	1.6572e+08	1.86461e+08	2.1895e+08	1.32944e+08	1.10203e+08	1.72021e+08	1.65507e+08	1.49851e+08	1.37023e+08	1.59263e+08	1.44564e+08	1.3945e+08	1.30574e+08	1.06584e+08	1.09394e+08	1.18807e+08	1.23478e+08	9.53635e+07	8.85058e+07	8.97975e+07	1.01775e+08	1.05067e+08	1.05675e+08	8.07946e+07	9.72772e+07	9.71471e+07	1.00487e+08	7.4985e+07	6.80489e+07	3.0001e+07	5.51164e+07	5.54853e+07
AAYFGLYDTAK	sp|P05141|ADT2_HUMAN	4.02353e+08	4.56838e+08	4.16599e+08	3.86658e+08	3.75632e+08	3.37433e+08	4.00489e+08	4.12844e+08	3.06156e+08	3.06313e+08	3.374e+08	3.07974e+08	3.29665e+08	3.03679e+08	2.93019e+08	2.9277e+08	2.4404e+08	2.38653e+08	2.55316e+08	2.5297e+08	2.5272e+08	2.55484e+08	2.69032e+08	2.23574e+08	2.15446e+08	2.51096e+07	2.05106e+08	2.03687e+08	1.97352e+08	2.02425e+08	1.76996e+08	1.90697e+08	1.99351e+08	1.34962e+08	1.40131e+08	6.40579e+06	4.16609e+06	1.62839e+08	1.66008e+08	1.52593e+08	1.44121e+07	9.27704e+07	1.11706e+07	1.12266e+08	1.18529e+08	2.18229e+07	9.17427e+07	9.72393e+07
AAYFGVYDTAK	sp|P12236|ADT3_HUMAN;sp|P12235|ADT1_HUMAN	1.38198e+08	1.47011e+08	1.388e+08	1.25308e+08	1.1926e+08	1.20022e+08	1.30016e+08	1.20132e+08	1.12443e+08	1.09251e+08	1.07947e+08	1.05901e+08	1.13656e+08	9.68897e+07	9.93446e+07	1.13736e+08	8.42576e+07	9.16097e+07	8.50479e+07	8.46915e+07	8.03789e+07	9.27625e+07	8.00368e+07	7.15047e+07	6.39598e+07	7.59406e+07	7.01487e+07	7.04976e+07	6.6384e+07	6.64361e+07	7.02492e+07	7.02209e+07	7.1946e+07	4.87509e+07	4.39961e+07	4.14039e+07	5.29799e+07	5.27071e+07	5.73753e+07	4.6224e+07	4.88345e+07	4.46281e+07	3.5666e+07	3.54899e+07	3.44733e+07	3.10285e+07	2.44939e+07	3.20886e+07
AAYLNMSEDPSHPSMALNTR	sp|Q14839|CHD4_HUMAN	6.25268e+07	6.10281e+07	6.2904e+07	5.21898e+07	5.52083e+07	5.85004e+07	5.05326e+07	5.67771e+07	4.86901e+07	5.64094e+07	4.72339e+07	4.64451e+07	4.8779e+07	4.4163e+07	4.76473e+07	4.82008e+07	3.47328e+07	3.41907e+07	3.83983e+07	4.14901e+07	4.18473e+07	4.21304e+07	3.91166e+07	3.49606e+07	3.14655e+07	2.80986e+07	3.61547e+07	3.01155e+07	2.94505e+07	2.90175e+07	3.161e+07	3.43643e+07	3.03499e+07	2.12211e+07	2.18864e+07	2.08865e+07	2.65868e+07	2.66417e+07	2.58495e+07	2.45162e+07	2.41513e+07	2.19631e+07	1.85154e+07	1.3995e+07	1.47468e+07	1.54924e+07	1.25983e+07	1.74476e+07
AAYLQETGKPLDETLK	sp|P04083|ANXA1_HUMAN	7.1146e+08	7.2673e+08	8.05991e+08	8.7446e+08	6.94296e+08	6.8921e+08	7.40082e+08	6.81773e+08	7.23988e+08	6.67969e+08	6.51521e+08	6.173e+08	6.24583e+08	6.87132e+08	5.22432e+08	5.54808e+08	6.09435e+08	5.9169e+08	4.83523e+08	5.75509e+08	5.75674e+08	4.97528e+08	4.82544e+08	5.28812e+08	4.50737e+08	4.53681e+08	4.64649e+08	3.76128e+08		4.90932e+08	3.8368e+08	4.08691e+08	4.08611e+08	2.89215e+08		3.00542e+08	3.14121e+08	3.14626e+08	2.91995e+08	2.46452e+08	3.29043e+08	2.61106e+08	2.04264e+08	2.23523e+08	2.47356e+08	1.83599e+08	2.22464e+08	1.99145e+08
AAYLSDPR	sp|P78527|PRKDC_HUMAN	9.0855e+07	1.24676e+08	1.46084e+08	1.37921e+08	1.02624e+08	1.22399e+08	9.66795e+07	9.90318e+07	1.05149e+08	8.36472e+07	8.32328e+07	9.33546e+07	9.17068e+07	7.98071e+07	9.81048e+07	8.19486e+07	1.02883e+08	8.66544e+07	9.05051e+07	7.5911e+07	8.03446e+07	7.71935e+07	6.73763e+07	8.0146e+07	6.3118e+07	1.03061e+08	7.40994e+07	6.21326e+07	7.08336e+07	6.47739e+07	5.76944e+07	4.85253e+07	4.86687e+07	4.05154e+07	4.22578e+07	4.28119e+07	4.57215e+07	4.64733e+07	4.45358e+07	4.33568e+07	4.28717e+07	4.24008e+07	3.91314e+07	3.84728e+07	3.96821e+07	2.98271e+07	3.09871e+07	3.42191e+07
AAYPDLENPPLLVTPSQQAK	sp|P54136|SYRC_HUMAN	1.18106e+08	1.13774e+08	1.2285e+08	1.11585e+08	1.23779e+08	9.38884e+07	1.0526e+08	1.12669e+08	9.39243e+07	9.59314e+07	8.8296e+07	1.00087e+08	8.81717e+07	9.71377e+07	1.01308e+08	8.20505e+07	6.5303e+07	9.32956e+07	8.13905e+07	8.08143e+07	7.42413e+07	6.94684e+07	8.06703e+07	6.92461e+07	7.09427e+07	6.42919e+07	5.83743e+07	6.12768e+07	5.38647e+07	6.23049e+07	6.023e+06	5.68915e+07	1.30677e+07	3.48838e+07	3.79588e+07	3.64667e+07	4.63343e+07	4.54818e+07	4.83192e+07	4.1001e+07	3.98425e+07	3.70254e+07	3.08596e+07	2.99967e+07	3.45383e+07	2.5792e+07	2.7803e+07	2.64023e+07
AAYQVAALPK	sp|P52758|UK114_HUMAN	1.50386e+07	4.50237e+07	3.52437e+07	3.60772e+07	3.86781e+07	3.95949e+07	4.18224e+07	3.95439e+07	3.98315e+07	3.31052e+07	3.57388e+07	3.26285e+07	3.78836e+07	2.86975e+07	2.25488e+07	3.40141e+07	3.19984e+07	2.97269e+07	3.05628e+07	2.91415e+07	2.77567e+07	2.36675e+07	1.12144e+08	2.40169e+07	2.48086e+07	2.74856e+07	2.37794e+07	2.03401e+07	2.35482e+07	2.08031e+07	1.84268e+07	1.35079e+07	1.74069e+07	1.72079e+07	1.51726e+07	1.54319e+07	1.8075e+07	9.66286e+06	1.85749e+07	1.64913e+07	1.54002e+07	1.6665e+07	1.45863e+07	1.29738e+07	1.18492e+07	9.9139e+06	1.05283e+07	8.92329e+06
AAYSYMFDSLR	sp|Q12230|LSP1_YEAST				1.54957e+07	1.72489e+07	1.40954e+07	2.69656e+07	2.5503e+07	2.23519e+07	3.55822e+07	3.55981e+07	3.79693e+07	4.24155e+07	5.39038e+07	4.30795e+07	5.1828e+07	4.43647e+07	5.14674e+07	5.40043e+07	6.93544e+07	6.38264e+07	6.7192e+07	7.62674e+07	8.58756e+07	8.75564e+07	7.8447e+07	8.70206e+07	1.0375e+08	1.1572e+08	1.06948e+08	1.23903e+08	1.12365e+08	1.14217e+08	1.26e+08	1.44806e+08	1.42911e+08	1.20051e+08	1.1813e+08	1.24139e+08	1.1719e+08	1.39538e+08	1.39277e+08	1.36535e+08	1.46583e+08	1.61175e+08	1.77029e+08	1.55573e+08	1.37385e+08
AAYVLFYQR	sp|P51784|UBP11_HUMAN;sp|Q9Y4E8|UBP15_HUMAN	2.41459e+07	2.19364e+07	2.96408e+07	2.72867e+07	1.64945e+07	2.5462e+07	2.44116e+07	1.25031e+07	1.98129e+07	2.69533e+07	1.8422e+07	2.68052e+07	2.17811e+07	1.92786e+07	1.61886e+07	6.83616e+06	2.06343e+07	1.24401e+07	1.71732e+07	1.8524e+07	1.69907e+07	1.40643e+07	1.53341e+07		1.47452e+07	1.52583e+07	1.24225e+07	1.27997e+07	1.4439e+07	1.42283e+07	1.82631e+07	1.38325e+07	1.29391e+07	1.00139e+07	1.14189e+07	9.76871e+06	1.27141e+07	1.16759e+07	1.06803e+07	9.26828e+06	8.89463e+06	1.14779e+07	1.18755e+07	8.02368e+06	4.79695e+06	6.28675e+06	6.40958e+06	5.89645e+06
ACAAQTNATFLK	sp|P33297|PRS6A_YEAST	2.56016e+07	3.13835e+07							3.5892e+06	4.22244e+06				7.42347e+06			8.28365e+06	9.57446e+06		9.56693e+06	9.58479e+06			1.18739e+07		1.70098e+07	1.57815e+07	2.0692e+07	1.65035e+07	1.49029e+07	1.42522e+07	1.45694e+07	1.6154e+07	2.35891e+07	1.89785e+07	1.4996e+07	1.73887e+07	1.84324e+07	2.58895e+07	2.02825e+07	2.86826e+07	2.31751e+07	4.97281e+07	2.42518e+07	2.10939e+07	1.19015e+07	1.98815e+07	1.94294e+07
ACAELHQNVNVK	sp|Q96QK1|VPS35_HUMAN	7.10356e+07	6.12044e+07	8.06277e+07	7.54597e+07	6.12379e+07	7.30293e+07	4.85163e+07	6.77923e+07	6.85019e+07	4.84684e+07	9.45715e+07	5.32826e+07	6.26585e+07	4.35554e+07	4.6537e+07	4.93775e+07	5.6441e+07	4.74206e+07	5.64653e+07	4.48009e+07	4.52561e+07	5.23256e+07	4.04639e+07	3.8629e+07	4.78839e+07	4.15866e+07	4.31538e+07	3.53682e+07	3.19229e+07	3.71095e+07		5.33116e+07	4.36022e+07	2.44473e+07	2.44566e+07	2.70791e+07	2.77885e+07	2.79191e+07	3.24796e+07	2.81301e+07	2.82672e+07	2.90958e+07	1.85746e+07	2.23096e+07	1.48213e+07	1.47074e+07	1.84645e+07	1.653e+07
ACANPAAGSVLLLENLR	sp|P00558|PGK1_HUMAN	3.39507e+08	3.52121e+08	3.30665e+08	2.72934e+08	3.38932e+08	3.0419e+08	3.23689e+08	2.49336e+08	3.30463e+08	3.50891e+08	3.24504e+08	3.07277e+08	2.77597e+08	3.4164e+08	2.86204e+08	2.351e+08	2.08891e+08	3.22563e+08	2.19365e+08	2.16017e+08	2.77548e+08	1.91306e+08	2.02119e+08	2.27977e+08	1.99392e+08	1.48013e+08	1.68328e+08	1.73852e+08	2.22384e+08	1.99533e+08	2.40534e+08	2.39721e+08	2.11161e+08	1.33004e+08	1.19044e+08	1.19134e+08	1.23485e+08	1.23007e+08	1.42633e+08	1.0854e+08	6.94232e+07	9.63639e+07	9.10431e+07	9.2354e+07	1.15863e+08	9.13043e+07	8.51729e+07	9.40962e+07
ACCPLEGVRPSPQQTEYR	sp|Q8IZ69|TRM2A_HUMAN	3.50639e+07	3.44137e+07	3.54942e+07	3.57712e+07	3.20981e+07	4.2971e+07	3.34366e+07	3.22537e+07	3.29788e+07	2.83381e+07	2.97934e+07	2.79058e+07	2.89279e+07	2.57103e+07	3.27709e+07	2.95165e+07	2.71755e+07	2.65791e+07	3.18351e+07	2.32964e+07	2.26666e+07	2.2596e+07	2.06015e+07	2.04358e+07	1.97415e+07	2.34303e+07	1.98306e+07	1.86723e+07	1.89532e+07	1.86077e+07	1.78561e+07	1.41809e+07	1.51135e+07	1.24346e+07	1.38897e+07	1.28253e+07	1.54628e+07	1.47856e+07	1.53092e+07	1.27911e+07	1.30969e+07	1.29543e+07	1.30159e+07	9.22112e+06	9.70685e+06	8.14575e+06	7.72254e+06	8.65394e+06
ACDESFQPLGDLMK	sp|Q6Y7W6|PERQ2_HUMAN	1.97556e+07	2.11277e+07	2.11458e+07	2.15137e+07	1.95269e+07	2.07229e+07	1.97793e+07	1.85249e+07	1.65853e+07	1.61346e+07	1.88759e+07	2.02498e+07	1.39108e+07	1.75891e+07	1.65797e+07	1.4891e+07	1.19254e+07	1.64072e+07	1.28594e+07	1.45094e+07	8.76472e+06	1.10145e+07	1.37382e+07	1.51028e+07	1.25112e+07	8.75066e+06	8.548e+06	1.0338e+07	1.1536e+07	1.02944e+07	1.5186e+07	1.13557e+07	1.22642e+07	6.73656e+06	9.77267e+06	8.43941e+06	8.15271e+06	7.84853e+06	1.01062e+07	7.09576e+06	4.39638e+06	6.42109e+06	5.36347e+06	5.95795e+06	4.61966e+06	6.67101e+06	4.9382e+06	6.01107e+06
ACDESVLMDLK	sp|Q9UJV9|DDX41_HUMAN	1.07462e+07	1.7612e+07	1.73273e+07	1.65718e+07	1.48749e+07	1.48023e+07	1.52609e+07	1.45891e+07	1.34056e+07	1.38691e+07	1.27449e+07	1.15914e+07	9.92306e+06	1.17574e+07	1.17553e+07	1.17282e+07	1.26349e+07	1.12174e+07	9.16906e+06	1.12957e+07	1.13804e+07	1.73723e+07	1.06364e+07	9.96279e+06	8.17565e+06	9.97864e+06	7.46258e+06	7.52737e+06	8.40738e+06	7.73011e+06	8.81342e+06	4.40739e+06	4.69383e+06	4.72334e+06	6.84908e+06	5.70041e+06	5.75026e+06	6.08461e+06	5.78646e+06	3.84246e+06	3.12932e+06	4.42978e+06	9.16363e+06				3.68939e+06	1.93e+06
ACDLPAWVHFPDTER	sp|A0FGR8|ESYT2_HUMAN	1.48201e+07	1.52799e+07	1.70351e+07	1.24136e+07	1.39591e+07	1.0923e+07	1.33359e+07	1.2104e+07	1.121e+07	1.01544e+07	1.34883e+07	1.30782e+07	9.8913e+06	1.15043e+07	1.17813e+07	8.83551e+06	8.87044e+06	1.02004e+07	8.58468e+06	1.05236e+07	9.42353e+06	7.85993e+06	9.89076e+06	8.93539e+06	9.15396e+06	7.76788e+06	6.01401e+06	8.421e+06	6.5419e+06	6.56923e+06	8.07943e+06	7.97096e+06	4.85707e+06	4.79986e+06	2.97725e+06	4.57458e+06	4.77187e+06	4.91169e+06	7.09816e+06	5.38259e+06	4.93673e+06	5.04127e+06	4.25745e+06		4.22334e+06	2.83852e+06	3.19789e+06
ACEFAGFQCQLQFGPHNEQK	sp|Q9Y490|TLN1_HUMAN	7.78936e+07	7.36715e+07	6.97717e+07	6.73148e+07	7.046e+07	6.29787e+07	6.70361e+07	6.89001e+07	6.24612e+07	5.99004e+07	6.0011e+07	5.65387e+07	5.60122e+07		5.64784e+07	5.80386e+07	5.12177e+07		4.44978e+07	4.61754e+07	4.96314e+07	4.84891e+07	4.36434e+07	4.43193e+07	3.83844e+07	4.18502e+07	3.58591e+07	4.20569e+07	3.55877e+07	4.33648e+07	3.38502e+07	3.6777e+07	3.58371e+07	2.81989e+07	2.43122e+07	2.18533e+07	3.05405e+07	3.29797e+07	3.23265e+07	2.33014e+07	2.83849e+07	2.82912e+07	2.17481e+07	2.12458e+07	2.20715e+07	2.03947e+07	2.05692e+07	2.06141e+07
ACELDPEGQVGGPDK	sp|Q03771|YD161_YEAST							1.22879e+06			2.0566e+06			1.84562e+06	1.55537e+06	1.73565e+06	5.22003e+06		2.80399e+06	3.45154e+06	2.8959e+06	2.4141e+06	3.10326e+06	3.68223e+06	2.72338e+06	4.58187e+06	5.66055e+06	3.78431e+06	5.25444e+06	4.55141e+06	4.00479e+06		5.17492e+06	3.57042e+06	6.03269e+06	8.41843e+06	7.88567e+06	5.86185e+06	6.3085e+06	3.88073e+06	8.04984e+06	5.12817e+06	7.55859e+06	7.89101e+06	7.40625e+06	5.13016e+06	4.67042e+06	3.94245e+06	6.41509e+06
ACEPGVDYVYK	sp|P01024|CO3_HUMAN	5.4087e+07	7.81745e+07	7.53657e+07	7.71047e+07	7.58957e+07	7.32926e+07	7.21968e+07	7.51305e+07	6.24291e+07	5.89872e+07	6.61697e+07	6.65544e+07	6.69339e+07	5.57586e+07	7.07219e+07	6.88532e+07	6.23406e+07	5.17498e+07	5.26061e+07	6.28593e+07	4.4467e+07	5.24737e+07	5.12161e+07	4.33355e+07	4.65728e+07	5.0307e+07	3.86303e+07	4.56723e+07	4.15881e+07	4.01097e+07	3.84566e+07	3.17006e+07	3.71357e+07	2.60303e+07	2.67233e+07	3.27781e+07	3.70877e+07	3.44673e+07	3.19568e+07	3.04464e+07	3.24945e+07	3.10487e+07	1.92962e+07	2.43207e+07	1.7469e+07	1.37465e+07	1.91663e+07	1.80758e+07
ACFGTFLPEEK	sp|Q9NRP4|ACN9_HUMAN	1.05631e+07	8.02401e+06	8.42281e+06		9.91148e+06	7.74495e+06	1.18216e+07	4.74035e+06	8.60332e+06	7.84878e+06	9.21268e+06	8.73787e+06	7.81621e+06	1.15031e+07	8.18167e+06	8.8386e+06	4.5611e+06	6.08563e+06	5.86029e+06		9.75757e+06	8.88341e+06	1.07212e+07	1.57782e+07	5.16421e+06	7.7074e+06	5.18352e+06	1.10036e+07	1.56278e+07	1.44617e+07				6.90386e+06	1.72428e+07	1.60854e+07	1.64558e+07	4.41861e+06	1.32293e+07	1.63977e+07	1.85476e+07	1.74598e+07			1.76324e+07	1.88495e+06	1.34748e+07	1.54652e+07
ACFQVGTSEEMK	sp|P35658|NU214_HUMAN	1.74831e+07	1.95944e+07	1.79217e+07	1.46647e+07	2.61425e+07	2.70446e+07	2.69639e+07	1.59471e+07	1.98343e+07	1.79679e+07	1.58566e+07	4.80571e+06	1.44964e+07	1.56965e+07	1.83422e+07	1.78451e+07	1.98961e+07	2.38763e+07	1.83264e+07	1.19277e+07	1.80112e+07	1.24154e+07	1.23425e+07	1.18386e+07	6.78629e+06	1.50345e+07	1.59235e+07	2.22136e+07	1.20612e+07	1.95653e+07	1.505e+07	1.28635e+07	1.44103e+07	6.251e+06	8.78962e+06	6.83062e+06	9.22735e+06	8.49304e+06	1.33777e+07	6.95347e+06	1.05005e+07	6.3155e+06	1.00945e+07	7.6513e+06	1.04019e+07	1.17638e+07	4.1544e+06
ACGDSTLTQLTAGLDPVGR	sp|P62879|GBB2_HUMAN	4.55927e+07	3.66188e+07	3.32479e+07	3.09112e+07	3.59411e+07	2.92857e+07	3.26288e+07	2.9609e+07	2.60073e+07	2.61276e+07	3.0614e+07	2.84634e+07	4.07505e+07	2.8859e+07	4.80199e+07	2.5323e+07	1.42357e+07	2.73402e+07	2.61484e+07	2.8458e+07	1.87692e+07	1.61277e+07	3.32962e+07	1.7734e+07	3.41005e+07	1.01385e+07	9.79414e+06	1.15165e+07	1.12768e+07	1.19575e+07	9.65583e+06	1.93347e+07	9.62466e+06	8.97663e+06	1.09183e+07	1.02536e+07	1.60316e+07	1.50359e+07	1.66007e+07	1.38161e+07	6.86248e+06	8.06646e+06	6.77872e+06	7.32081e+06		3.11708e+06		7.15194e+06
ACGLNFADLMAR	sp|Q99536|VAT1_HUMAN	6.31397e+07	6.52622e+07	6.60122e+07	5.80222e+07	6.66772e+07	5.62192e+07	7.07668e+07	5.27885e+07	5.26543e+07	5.2638e+07	6.25074e+07	6.11759e+07	5.22462e+07	6.09867e+07	6.00648e+07	5.05198e+07	4.22195e+07	5.06803e+07	4.50611e+07	4.4371e+07	4.3248e+07	4.19282e+07	4.75312e+07	4.57084e+07	4.39582e+07	3.89226e+07	3.40375e+07	3.55865e+07	3.73681e+07	3.51675e+07	3.43087e+07	3.2891e+07	3.59027e+07	2.56767e+07	3.02274e+07	3.13461e+07	2.8395e+07	3.02922e+07	2.94562e+07	2.50269e+07	2.37896e+07	2.49502e+07	2.09605e+07	2.35833e+07	2.30668e+07	1.94963e+07	1.85436e+07	1.61796e+07
ACGNFGLPCELR	sp|P22234|PUR6_HUMAN	4.26647e+08	4.83611e+08	4.67191e+08	4.39693e+08	4.04208e+08	4.04322e+08	3.88163e+08	4.28317e+08	3.4885e+08	3.25778e+08	4.06018e+08	3.46627e+08	3.49276e+08	3.33983e+08	3.3499e+08	3.33921e+08	2.95409e+08	2.61169e+08	2.87006e+08	3.07325e+08	2.88314e+08	2.59708e+08	2.76757e+08	2.62132e+08	2.42597e+08	2.77653e+08	2.17579e+08	2.39161e+08	2.39388e+08	2.46654e+08	2.17185e+08	2.27862e+08	2.30063e+08	1.71179e+08	1.68388e+08	1.74527e+08	2.05099e+08	1.99009e+08	1.82982e+08	1.61904e+08	1.60574e+08	1.6629e+08	1.222e+08	1.4438e+08	1.4404e+08	1.15786e+08	1.20165e+08	1.01784e+08
ACGVDYEVK	sp|P49407|ARRB1_HUMAN		6.30152e+07	5.94238e+07	4.58185e+06	5.7534e+06	6.4975e+07	4.75765e+07	9.2764e+06	4.18516e+07	1.48431e+07	1.07997e+07	1.23558e+07	1.44704e+07	3.38726e+07	1.67642e+07	1.88037e+07	3.85933e+07	1.64592e+07	2.917e+07	2.10263e+07	1.88341e+07	2.70152e+07	2.44776e+07	3.89577e+07	4.7232e+07	5.30743e+07	4.40835e+07	3.12833e+07	2.91294e+07	5.0455e+07	5.1278e+07	4.99229e+07	4.23219e+07	5.85433e+07	6.56925e+07	6.42747e+07	1.88215e+07	6.35599e+07	6.74785e+07	1.49118e+07	2.83478e+07	6.8117e+07	8.14979e+07	7.12551e+07	1.50384e+07	7.26628e+07	5.04356e+07	6.68405e+07
ACGVSRPVLACSVTLK	sp|P55769|NH2L1_HUMAN	8.17847e+07	8.34037e+07	8.01687e+07	7.52664e+07	7.59091e+07	7.11071e+07	7.56495e+07	7.17014e+07	8.72531e+07	8.48416e+07	7.04756e+07	6.37683e+07	6.46375e+07	6.33986e+07	5.585e+07	6.35009e+07	6.39869e+07	6.6503e+07	5.02674e+07	5.53977e+07	6.72905e+07	5.65589e+07	5.25639e+07	4.88199e+07	4.62948e+07	4.46446e+07	5.1032e+07	3.9968e+07	4.95382e+07	4.66946e+07	4.00375e+07	3.87639e+07	3.88551e+07	2.60509e+07	2.92219e+07	3.02153e+07	3.33698e+07	3.10537e+07	3.27422e+07	2.82661e+07	2.74613e+07	2.97965e+07	2.34697e+07	2.60382e+07	2.45354e+07	2.16676e+07	2.02863e+07	2.11704e+07
ACLDELQPFETTGK	sp|Q04228|UBX2_YEAST										2.20087e+06			1.75329e+06		1.98645e+06				1.29989e+06	2.99883e+06	994856					1.93289e+06	2.48715e+06	2.47549e+06		1.44405e+06	2.74516e+06	2.56889e+06	5.20461e+06	4.14804e+06	4.06046e+06	4.35258e+06	4.22584e+06	4.48603e+06	3.06486e+06	2.66612e+06	4.23345e+06	3.40583e+06	3.57613e+06	3.67014e+06	3.39634e+06	3.89083e+06	3.67503e+06	4.59398e+06
ACLDSNEDGDLSK	sp|P29144|TPP2_HUMAN	3.9131e+07	3.84941e+07	3.76718e+07	3.63861e+07	3.42798e+07	4.01132e+07	2.94285e+07	3.62067e+07	2.64668e+07	2.47845e+07	2.85423e+07	2.57035e+07	3.15538e+07	2.3296e+07	3.17909e+07	2.98535e+07	2.32766e+07	2.53567e+07	2.73092e+07	2.36492e+07	2.0107e+07	2.60621e+07	2.25202e+07	2.07927e+07	1.85772e+07	2.33849e+07	1.72962e+07	2.02455e+07	1.57063e+07	1.4856e+07	1.52931e+07	1.54105e+07	1.45623e+07	1.68239e+07	1.248e+07	1.20405e+07	1.45613e+07	1.65219e+07	1.54339e+07	1.35236e+07	1.35056e+07	1.33762e+07	1.19757e+07	1.04123e+07	8.33988e+06	8.37672e+06	8.72682e+06	8.551e+06
ACLGDTLCQK	sp|A0AVT1|UBA6_HUMAN	6.73239e+07	6.44816e+07	6.5398e+07	6.61266e+07	5.93455e+07	7.3681e+07	5.00537e+06	5.30337e+07	5.07004e+07	5.18535e+07	4.60771e+07	4.90409e+07	4.82787e+07	4.2293e+07	5.43946e+07	4.62637e+07	4.98039e+07	4.40324e+07	5.05185e+07	3.72734e+07	3.87487e+07	4.39634e+07	4.45939e+07	3.54241e+07	3.50681e+07	4.17756e+07	3.29539e+07	3.50048e+07	3.5967e+07	3.05634e+07	2.54184e+07	2.76975e+07	2.69328e+07	2.29324e+07	2.10309e+07	2.24205e+07	2.38181e+07	2.5277e+07	2.77579e+07	2.1537e+07	1.6934e+06	2.28743e+07	7.61489e+06	1.83481e+07	1.74433e+07	1.54216e+07	1.59737e+07	1.59642e+07
ACLPVGLLGK	sp|Q96GQ7|DDX27_HUMAN	2.01468e+07	2.59864e+07	2.06975e+07	6.07208e+06	1.93224e+07	2.21158e+08	2.61217e+06	2.47893e+06	4.81722e+06	2.00247e+07	6.04057e+06	1.90362e+07	4.98174e+06	5.79157e+06	3.31025e+06	5.84507e+06	5.87564e+06	5.50509e+06	4.59122e+06	1.82591e+08	7.03448e+06	1.37829e+07	8.09899e+06	1.47709e+07	9.09714e+06	1.55428e+07	1.16213e+07	1.12415e+07	1.42665e+07	1.36423e+07	1.17101e+07	1.32608e+07	1.34781e+07	1.45674e+07	1.65025e+07	1.68853e+07	1.46095e+07	1.47989e+07	1.55254e+07	1.3903e+07	1.55715e+07	1.55558e+07	1.58432e+07	1.68244e+07	1.96074e+07	1.85193e+07	2.29964e+07	1.77089e+07
ACLDTAVENMPSLK	sp|P49327|FAS_HUMAN	1.5201e+08	1.39845e+08	1.66028e+08	1.49524e+08	1.36419e+08	1.51216e+08	1.52362e+08	1.46302e+08	1.18137e+08	1.47578e+08	1.29423e+08	1.27494e+08	1.28478e+08	1.12249e+08	1.21228e+08	1.26983e+08	1.03423e+08	9.81948e+07	9.57792e+07	1.11069e+08	9.48402e+07	9.78574e+07	1.00089e+08	9.13775e+07	8.39486e+07	1.01213e+08	7.54429e+07	8.75536e+07	6.8943e+07	6.95836e+07	8.95898e+07	8.57683e+07	9.32191e+07	6.07258e+07	5.43204e+07	5.50845e+07	7.07828e+07	6.65375e+07	7.0343e+07	6.11003e+07	5.76733e+07	6.47757e+07	5.26497e+07	5.17957e+07	4.51974e+07	4.38158e+07	3.5288e+07	3.93429e+07
ACLLFFDELDALGGAR	sp|P35998|PRS7_HUMAN	1.27437e+07	8.23664e+06	1.08912e+07	4.18265e+06	7.77956e+06	7.58805e+06	6.08268e+06	8.27606e+06	4.59734e+06	3.91887e+06	7.39951e+06	7.80776e+06	7.61146e+06	5.07929e+06	7.04746e+06	6.21853e+06	3.83996e+06	5.38771e+06	4.97287e+06	6.00178e+06	3.20119e+06	5.67476e+06	5.67522e+06	4.80829e+06	4.45473e+06	2.43399e+06	2.7786e+06	3.22722e+06	1.66672e+06	2.67209e+06	3.6261e+06	4.14491e+06	3.31784e+06	2.28409e+06	3.40729e+06	4.0368e+06	4.76966e+06	4.42552e+06	3.53361e+06	3.11202e+06	2.12261e+06	3.17588e+06	2.26525e+06	1.62432e+06	2.15944e+06	1.92818e+06	2.109e+06	716416
ACLLSLGYDVENDR	sp|O43707|ACTN4_HUMAN	1.39786e+08	1.21461e+08	1.16834e+08	9.2824e+07	1.1458e+08	1.05199e+08	9.97552e+07	9.89215e+07	8.13142e+07	8.66928e+07	1.03157e+08	1.05399e+08	8.72534e+07	9.52188e+07	1.00966e+08	7.08216e+07	7.0291e+07	8.34973e+07	7.98056e+07	8.56174e+07	7.02135e+07	7.29874e+07	7.79334e+07	6.64819e+07	6.95476e+07	1.83867e+07	5.00451e+07	4.63426e+07	3.62133e+07	5.76049e+07	6.53484e+07	6.57963e+07	6.01776e+07	1.11179e+07	3.43807e+07	4.51717e+07	4.9958e+07	4.946e+07	3.60743e+07	3.21096e+07	3.75776e+07	3.58614e+07	2.13699e+07	2.70823e+07	2.6512e+07	2.72341e+07	2.52275e+07	1.86267e+07
ACLLSLGYDVENDRQGEAEFNR	sp|O43707|ACTN4_HUMAN	1.52164e+07	9.6646e+06	1.79447e+07	1.10637e+07	1.3015e+07	8.75258e+06	9.34627e+06	1.36725e+07	1.21639e+07	1.77134e+07	9.79279e+06	1.35886e+07	1.45393e+07	8.5124e+06	8.53228e+06	1.07037e+07	9.12224e+06	5.67006e+06	1.37446e+07	9.06316e+06		1.04658e+07	6.74425e+06	5.59565e+06	1.12699e+07	6.18059e+06	9.1544e+06	7.89446e+06	5.72083e+06	5.3133e+06	1.56362e+07	6.06462e+06	1.08257e+07	5.7032e+06	3.2155e+06		7.36209e+06	6.34765e+06	6.60946e+06			4.29492e+06	6.67078e+06		6.87879e+06	4.23994e+06	4.12914e+06
ACLQPSQDPQMR	sp|Q86Y56|HEAT2_HUMAN	1.43759e+07	1.19738e+07	1.32388e+07	1.2593e+07	1.16928e+07	1.20335e+07	1.20946e+07	1.10274e+07	9.48554e+06	1.07172e+07	7.73313e+06	8.79017e+06	1.11044e+07	8.81139e+06	1.158e+07	8.42669e+06	8.51016e+06	9.02022e+06	1.03621e+07	8.4712e+06	7.80101e+06	7.64835e+06	7.54804e+06	7.00345e+06	6.50545e+06	8.69625e+06	6.45073e+06	7.48118e+06	6.4796e+06	5.64368e+06	4.65312e+06	6.6606e+06	5.38646e+06	5.60987e+06	4.79989e+06	4.61649e+06	4.71265e+06	4.88464e+06	5.28992e+06	6.12132e+06	3.07119e+06	4.71979e+06	3.54795e+06	2.93671e+06	3.15248e+06	2.59792e+06	3.27324e+06	2.53478e+06
ACMLTTATAHDGDVNVLSWSR	sp|Q9BQ67|GRWD1_HUMAN	2.26291e+07	2.39235e+07	2.45907e+07	2.02495e+07	2.11672e+07	2.14221e+07	1.77767e+07	2.07293e+07	1.89012e+07	2.07489e+07	2.01428e+07	2.02436e+07	1.67395e+07	1.79853e+07	1.54629e+07	1.72302e+07	1.28863e+07	1.48458e+07	1.30917e+07	1.53306e+07	1.40396e+07	1.25275e+07	1.28514e+07	1.11986e+07	1.22538e+07	1.08408e+07	1.00641e+07	1.16529e+07	8.58494e+06	9.32957e+06	8.38966e+06	1.04333e+07	1.034e+07	6.30612e+06	8.77337e+06	7.7966e+06	8.86331e+06	9.18119e+06	7.79898e+06	7.38288e+06	6.55807e+06	7.88503e+06	4.71326e+06		5.15509e+06	5.61241e+06	4.31751e+06	4.05093e+06
ACNPQPNGENALSAR	sp|Q8NHP8|PLBL2_HUMAN	5.94943e+06	6.47318e+06	5.8663e+06	5.7734e+06	4.9978e+06	6.83518e+06	5.47111e+06	5.60745e+06	4.46079e+06	5.20813e+06	4.75263e+06	7.14981e+06	3.81396e+06	3.89022e+06	5.56245e+06	5.26309e+06	3.60007e+06	4.39891e+06	4.02833e+06	4.05795e+06	3.33628e+06	1.34001e+06	4.16373e+06	2.80792e+06	3.23762e+06	3.24604e+06	2.79935e+06	3.37181e+06	2.97771e+06	2.20776e+06	2.71114e+06	1.96085e+06	2.70025e+06	2.89062e+06	2.23666e+06	2.86543e+06	2.94608e+06	3.29623e+06		4.11202e+06	3.19369e+06	3.87606e+06	3.02119e+06	2.03259e+06	1.68121e+06
ACPRPEGLNFQDLK	sp|P15927|RFA2_HUMAN	1.16705e+07	1.17543e+07	1.48474e+07	1.3117e+07	1.16987e+07	1.24138e+07	1.24948e+07	1.36641e+07	9.94279e+06	1.46826e+07	1.12629e+07	9.88054e+06	1.14912e+07	9.23251e+06	1.03813e+07	1.05878e+07	7.82875e+06	9.94589e+06	8.88101e+06	9.89777e+06	8.69088e+06	6.59094e+06	7.41329e+06	5.84349e+06	6.5582e+06	6.88857e+06	4.78496e+06	6.49235e+06		6.21348e+06	2.45186e+06	2.94983e+06		2.38276e+06	4.09947e+06		3.90399e+06	4.63271e+06	3.75363e+06			3.98749e+06	2.04244e+06	3.12739e+06			2.97328e+06
ACPVGNEAGVTTSLR	sp|P40010|NUG1_YEAST	9.08142e+06	3.40333e+06	9.22757e+06	8.79956e+06	7.67677e+06	1.4691e+06	7.3858e+06	2.79503e+06	2.88549e+06	4.38779e+06	5.35359e+06	3.47558e+06	4.94898e+06	4.89678e+06	5.69885e+06	5.38006e+06	5.76072e+06	6.12325e+06	8.02147e+06	6.15501e+06	6.25968e+06	6.64453e+06	8.18051e+06	7.75341e+06	7.82761e+06	8.00673e+06	9.6842e+06	1.07032e+07	1.16975e+07	1.04053e+07	1.00349e+07	9.9276e+06	1.03454e+07	1.44896e+07	1.15866e+07	1.19618e+07	1.03479e+07	1.17652e+07	1.09034e+07	1.32478e+07	1.19393e+07	1.2809e+07	2.04143e+07	1.37297e+07	1.27941e+07	1.43773e+07	1.33497e+07	1.37899e+07
ACQGQYETLER	sp|Q9BXI6|TB10A_HUMAN	2.3289e+06	6.2956e+06	1.03275e+07	5.13253e+06	5.42578e+06	6.11412e+06	1.97319e+06	7.40142e+06	3.58497e+06	4.17736e+06	4.05892e+06	5.53652e+06	7.46633e+06	4.84385e+06	5.92782e+06	7.58771e+06	2.86337e+06	4.19579e+06	3.14701e+06	5.76266e+06	4.4098e+06	9.18296e+06	4.76016e+06	3.02987e+06	4.23457e+06	5.13023e+06	2.78874e+06		2.80319e+06	3.2045e+06	3.34811e+06		5.04619e+06		3.47525e+06		1.23056e+06	3.23606e+06	5.03557e+06	3.17306e+06	3.89808e+06	4.01363e+06			891499	1.18334e+06		1.07089e+06
ACQSLYPLHDVFVR	sp|P61247|RS3A_HUMAN	5.31427e+08	7.31307e+08	6.93776e+08	6.67406e+08	6.1264e+08	5.72075e+08	6.35121e+08	5.20578e+08	6.74214e+08	5.09964e+08	5.9537e+08	5.32494e+08	4.70026e+08	6.22327e+08	4.42354e+08	4.36041e+08	5.81044e+08	5.06588e+08	3.30523e+08	4.59911e+08	4.56967e+08	3.93052e+08	3.78368e+08	4.5167e+08	3.90947e+08	3.80917e+08	3.64522e+08	3.30803e+08	3.579e+08	3.77636e+08	2.82059e+08	2.98194e+08	2.76081e+08	2.51623e+08	2.58671e+08	2.49844e+08	2.6958e+08	2.68931e+08	2.67316e+08	2.18645e+08	2.32939e+08	2.2096e+08	1.87967e+08	2.09591e+08	2.35837e+08	2.00776e+08	1.92818e+08	1.82979e+08
ACQYMDSYTLHTK	sp|Q05022|RRP5_YEAST				1.96049e+06	4.11647e+06	3.3218e+06	3.09669e+06	2.09751e+06	3.17214e+06	2.61343e+06	3.06275e+06	1.04126e+06	3.62277e+06	4.0658e+06	2.39622e+06	3.12201e+06	4.2843e+06		8.64881e+06	3.9785e+06	2.9804e+06	4.53106e+06	5.26568e+06	4.73823e+06	5.14571e+06	4.82993e+06	5.3635e+06	7.13251e+06	5.40171e+06	5.02096e+06	4.9607e+06	4.61118e+06	4.69679e+06	8.47641e+06	6.78503e+06	7.72492e+06	7.23719e+06	7.98541e+06	5.22025e+06	5.49004e+06	9.23812e+06	8.31224e+06	1.03704e+07	8.67708e+06	7.85926e+06	8.08719e+06	9.32073e+06	7.49459e+06
ACTLLLR	sp|P49368|TCPG_HUMAN	2.62589e+08	3.16862e+08	2.19193e+08	3.10322e+08	2.65029e+08	3.57516e+08	3.05142e+08	2.2081e+08	3.38387e+08	3.11712e+08	2.33941e+08	3.09496e+06	2.24033e+08	2.22015e+08	2.54207e+08	2.28866e+08	2.90531e+08	2.41472e+08	2.46739e+08	1.78107e+08	2.27236e+08	1.95335e+08	1.66107e+08	1.8103e+08	1.60249e+08	2.22918e+08	2.08932e+08	1.46312e+08	1.82671e+08	1.77822e+08	1.56136e+08	1.35324e+08	1.41058e+08	1.15608e+08	1.07518e+08	1.06646e+08	1.03444e+08	1.09477e+08	1.15625e+08	1.11243e+08	1.05924e+08	9.90615e+07	1.18155e+08	8.80903e+07	9.59619e+07	7.26476e+07	7.24281e+07	8.01534e+07
ACVCQTLGLSPEEK	sp|A6NHR9|SMHD1_HUMAN	1.44082e+07	1.44415e+07	1.41025e+07	1.39533e+07	1.29147e+07	1.38265e+07	1.6201e+07	1.50961e+07	1.19029e+07	1.31111e+07	1.37758e+07	1.04357e+07	1.25295e+07	1.25837e+07	1.11252e+07	1.14359e+07	1.02313e+07	1.01539e+07	9.6083e+06	1.12781e+07	1.07748e+07	9.99933e+06	9.78729e+06	8.98808e+06	6.78962e+06	8.75901e+06	6.68172e+06	7.59507e+06		9.68221e+06	6.45846e+06	7.76484e+06	7.46594e+06	4.07873e+06	3.18229e+06		6.91602e+06	3.49284e+06	6.95648e+06	6.14936e+06	3.75115e+06	5.451e+06	2.80615e+06	5.49032e+06	5.71285e+06		2.47345e+06	4.35347e+06
ACVLVVSDLK	sp|P32377|MVD1_YEAST	8.91472e+06								2.28174e+07	2.40196e+07							1.41304e+07		2.59588e+07	9.57832e+06	3.24209e+07	1.56786e+07	7.77664e+06	2.92144e+07	2.84965e+07	1.55558e+07	1.62415e+07	1.82896e+07	3.67413e+06		2.43221e+07	2.67226e+07	2.75009e+07	2.73937e+07	2.55446e+07	1.01945e+07	1.45066e+07	2.05731e+07	1.81413e+07	2.56148e+06	2.25597e+07	2.36716e+07	4.37125e+06	3.64278e+06	2.89017e+07	3.43341e+07	3.21813e+07	3.15821e+07
ACVMMQGR	sp|P00491|PNPH_HUMAN	3.59899e+07	4.33838e+07	4.24271e+07	5.10361e+07	3.92552e+07	4.70021e+07	4.02038e+07	3.46332e+07	4.16965e+07	3.54802e+07	3.18525e+07	3.75702e+07	3.13327e+07	3.13757e+07	3.07412e+07	3.09764e+07	3.71651e+07	3.20961e+07	3.51619e+07	2.48503e+07	2.68793e+07	2.69185e+07	2.5572e+07	2.78092e+07	2.36397e+07	2.85655e+07	2.70717e+07	2.51486e+07	2.27059e+07	2.38063e+07	2.15182e+07	2.28392e+07	2.21311e+07	1.5688e+07	1.58693e+07	1.66634e+07	1.68252e+07	1.70498e+07	1.89831e+07	1.68677e+07	1.5919e+07	1.46208e+07	1.27552e+07	1.40167e+07	1.31552e+07	1.17775e+07	1.11333e+07	1.14397e+07
ACVVYGGSPLGNQLR	sp|P06634|DED1_YEAST	2.98629e+06			8.88803e+06	6.91711e+06	5.21674e+06	1.31046e+07	1.17641e+07	1.1667e+07	1.8959e+07	1.59285e+07	1.53215e+07	2.10673e+07	2.47218e+07	1.82205e+07	3.03463e+07	2.32159e+07	2.69014e+07	2.94022e+07	3.17397e+07	3.41486e+07	3.52479e+07	3.81191e+07	3.90284e+07	3.90707e+07	4.94028e+07	5.95322e+07	5.29456e+07	6.03186e+07	5.38553e+07	5.76643e+07	5.58208e+07	6.2866e+07	7.40304e+07	6.63221e+07	6.54053e+07	5.99729e+07	6.08141e+07	5.42581e+07	6.81635e+07	6.02098e+07	7.19628e+07	6.67125e+07	6.8696e+07	7.44247e+07	9.40697e+07	7.55922e+07	8.50305e+07
ACWVLHYFCEVK	sp|O95373|IPO7_HUMAN	2.06967e+07	2.55668e+07	2.26479e+07	2.1131e+07	2.22651e+07	1.61329e+07	2.04395e+07	1.78543e+07	1.90391e+07	1.63889e+07	1.87605e+07	2.0426e+07	1.57194e+07	1.61219e+07	1.42462e+07	1.56522e+07	1.67202e+07	1.29764e+07	1.29998e+07	1.68896e+07	1.42373e+07	1.38902e+07	1.37038e+07	1.24818e+07	1.32189e+07	1.32228e+07	1.13233e+07	1.04744e+07	9.90199e+06	1.17534e+07	1.25821e+07	1.27586e+07	1.07754e+07	7.80668e+06	8.27156e+06	8.47291e+06	8.74464e+06	7.9113e+06	9.90178e+06	7.78829e+06	7.5808e+06	8.52479e+06	8.07621e+06	7.46573e+06	7.00337e+06	5.07701e+06	6.28897e+06	4.58732e+06
ACYALENFVENLGPK	sp|Q8TEX9|IPO4_HUMAN	2.16796e+07	2.00605e+07	1.78749e+07	1.34044e+07	1.91054e+07	1.453e+07	1.51211e+07	1.50703e+07	1.39405e+07	9.16279e+06	1.42793e+07	1.45122e+07	1.40103e+07	1.43593e+07	1.36537e+07	1.31939e+07	1.16232e+07	1.28754e+07	1.16785e+07	1.12758e+07	8.78851e+06	1.21952e+07	1.06256e+07	1.11406e+07	9.4152e+06	7.48836e+06	7.81218e+06	7.8486e+06	6.1669e+06	7.56719e+06	7.09189e+06	8.32469e+06	9.38697e+06	6.38823e+06	5.98044e+06	7.02363e+06	7.23748e+06	7.89045e+06	6.2868e+06	5.64403e+06	6.96333e+06	6.66375e+06	5.21728e+06	9.02311e+06	4.56479e+06	4.13082e+06	5.26e+06	2.68555e+06
ACYLSLNPQK	sp|P61163|ACTZ_HUMAN	4.57435e+07	5.18234e+07	4.37593e+07	4.63882e+07	3.9313e+07	3.81303e+07	4.56851e+07	3.89667e+07	4.28733e+07	3.80676e+07	4.18457e+07	3.70179e+07	3.54247e+07	3.92728e+07	3.04208e+07	3.4618e+07	3.4818e+07	3.13373e+07	1.52701e+07	2.86106e+07	3.21555e+07	2.98895e+07	2.84581e+07	2.90927e+07	2.71169e+07	3.17231e+07	2.9717e+07	2.41641e+07	3.0549e+07	2.58568e+07	2.60915e+07	2.44207e+07	2.74244e+07	1.80095e+07	1.73527e+07	1.71094e+07	2.06273e+07	1.79312e+07	1.924e+07	1.71026e+07	1.82055e+07	1.67451e+07	1.43027e+07	1.60796e+07	1.59893e+07	8.59223e+06	1.31648e+07	1.51725e+07
ACYVTLVR	sp|P27809|KRE2_YEAST							5.73187e+06		4.64394e+06		6.36858e+06	5.15718e+06	7.48093e+06		7.25818e+06	1.01028e+07	1.15764e+07	9.70411e+06	1.21385e+07	1.23389e+07	1.23479e+07	1.4222e+07	1.43962e+07	1.58725e+07	1.67048e+07	1.88011e+07	1.36365e+07	1.88022e+07	1.92155e+07	1.99444e+07	1.72037e+07	1.8296e+07	2.08409e+07	2.75217e+07	2.2439e+07	2.51058e+07	2.1811e+07	2.22453e+07	2.36052e+07	2.44751e+07	2.63545e+07	2.57985e+07	2.59516e+07	2.58377e+07	2.68328e+07	2.06276e+07	2.39001e+07	3.10316e+07
ADACLGAGMFHR	sp|P33734|HIS5_YEAST						2.75979e+06		4.9579e+06	3.9069e+06	6.07022e+06	4.43146e+06	6.69762e+06	7.06177e+06	7.85491e+06	6.84749e+06	9.89079e+06	1.06564e+07	8.13956e+06	1.21585e+07	9.91024e+06	9.65582e+06	1.37586e+07	1.15548e+07	1.50946e+07	1.49643e+07	1.3865e+07	1.58517e+07	1.49742e+07	1.86803e+07	1.86181e+07	1.77239e+07	1.54667e+07	1.561e+07	2.31772e+07	2.06753e+07	2.27486e+07	2.00145e+07	1.93315e+07	1.75125e+07	2.16305e+07	2.50232e+07	2.07986e+07	2.24079e+07	2.45268e+07	2.63549e+07	2.29216e+07	2.24476e+07	2.47497e+07
ADAEEEAATR	sp|Q13409|DC1I2_HUMAN	5.03376e+07	1.46554e+08		1.26235e+08	5.34659e+07	2.82873e+07	1.09929e+08			9.52344e+07	4.11549e+07			7.42489e+07	5.5425e+07		1.03305e+08	9.2562e+07	4.2537e+07						2.39139e+07	5.0455e+07	4.10566e+07	1.88275e+07	2.86303e+07	2.13901e+07				1.67827e+07	1.83218e+07		1.46185e+07	1.34404e+07	2.41565e+07		3.04375e+07	1.48676e+07	1.03933e+07	2.40686e+07	2.52186e+07	1.63284e+07	1.45465e+07	6.85496e+06
ADAEGESDLENSR	sp|Q9Y490|TLN1_HUMAN	4.47278e+07	4.2387e+07	3.87515e+07	3.88535e+07	3.73123e+07	3.83276e+07	3.25912e+07	3.52293e+07	2.93982e+07	2.64708e+07	3.56335e+07	3.3626e+07	2.86845e+07	2.74117e+07	3.18489e+07	2.74494e+07	2.52603e+07	2.77458e+07	2.92185e+07	2.71047e+07	2.0469e+07	2.504e+07	2.42744e+07	2.34168e+07	2.27001e+07	2.69794e+07	1.99924e+07	1.52093e+07	1.8143e+07	1.89962e+07	1.59565e+07	1.70955e+07	1.64153e+07	1.3039e+07	1.4659e+07	1.32619e+07	1.70426e+07	1.57612e+07	1.85021e+07	1.57685e+07	1.60204e+07	1.65099e+07	1.19057e+07	1.2388e+07	9.91906e+06	9.50479e+06	9.10993e+06	8.75545e+06
ADAEGESDLENSRK	sp|Q9Y490|TLN1_HUMAN	4.37641e+07	3.85667e+07	4.32931e+07	3.79044e+07	3.61284e+07	3.8193e+07	2.57367e+07	3.37229e+07	3.30867e+07	1.98566e+07	2.60799e+07	2.83982e+07	3.04346e+07	2.44585e+07	3.08767e+07	3.47461e+07	3.26417e+07	2.41258e+07	3.1318e+07	2.71745e+07	2.21626e+07	4.00444e+07	2.45333e+07	2.31141e+07	1.88298e+07	2.24023e+07	1.72315e+07	2.09488e+07	1.43786e+07	1.65508e+07	1.75994e+07	1.93076e+07	1.60884e+07	1.08783e+07	1.29266e+07	1.40331e+07	1.8583e+07	1.83628e+07	1.94763e+07	1.16682e+07	1.87595e+07	1.6646e+07	1.25565e+07	1.5502e+07	1.32436e+07	8.60834e+06	8.39164e+06	7.72377e+06
ADAEWVQSTASK	sp|P39935|IF4F1_YEAST			1.58236e+07				6.21672e+06		1.28806e+07	5.2915e+06	9.1716e+06	9.8482e+06	1.03241e+07	8.85624e+06	1.31685e+07	1.32474e+07	1.30274e+07	1.04841e+07	2.13106e+07	1.69789e+07	1.5073e+07	2.04006e+07	2.00845e+07	1.94182e+07	1.84263e+07	2.83082e+07	2.32992e+07	2.97665e+07	9.14023e+06	2.60285e+07	2.28722e+07	2.57431e+07	3.12682e+07	3.90938e+07	4.11364e+07	3.57357e+07	2.75344e+07	3.4784e+07	3.19329e+07	3.69522e+07	3.54966e+07	3.73348e+07	4.95039e+07	3.83157e+07	4.03811e+07	4.52888e+07	3.8392e+07	4.4747e+07
ADALQAGASQFETSAAK	sp|Q15836|VAMP3_HUMAN	2.19794e+07	2.2963e+07	1.99661e+07	1.86511e+07	2.08769e+07	2.0375e+07	2.22076e+07	1.6974e+07	1.99051e+07	2.40499e+07	1.94688e+07	2.03674e+07	1.89708e+07	1.83197e+07	1.50195e+07	1.89568e+07	1.44974e+07	1.67434e+07	1.64931e+07	1.59703e+07	1.47455e+07	1.35406e+07	1.51731e+07	1.40294e+07	1.1446e+07	1.4503e+07	1.27224e+07	1.17551e+07	1.52722e+07	9.67071e+06			1.12468e+07	6.50885e+06	6.45429e+06	7.42781e+06	9.59151e+06	9.69922e+06	7.25072e+06	9.10543e+06	5.68759e+06	8.15958e+06	3.28809e+06	4.90335e+06	6.8823e+06	5.76506e+06	4.32148e+06	6.47725e+06
ADANSFAGPNLDDHQEDLLATK	sp|P32074|COPG_YEAST				4.88473e+06	8.37385e+06	7.79566e+06		8.15205e+06	9.03299e+06	1.14719e+07	1.3485e+07	1.15059e+07	1.22885e+07	1.66458e+07	1.34034e+07	1.60108e+07	1.30539e+07	1.47715e+07	1.92823e+07	2.45386e+07	2.20483e+07		2.39033e+07	2.3384e+07	2.98127e+07	2.89708e+07	2.52445e+07	3.3956e+07	3.44339e+07	3.30311e+07	3.62706e+07	3.67769e+07	3.81539e+07	4.59712e+07	4.7124e+07	4.33766e+07	3.81413e+07	4.06998e+07	3.58773e+07	4.20168e+07	4.21262e+07	4.57943e+07	4.0735e+07	4.86706e+07	4.89269e+07	5.03479e+07	5.48247e+07	4.98545e+07
ADAPVALVVHMAPASVLVDSR	sp|Q9BQ52|RNZ2_HUMAN	8.04132e+06	9.65295e+06	9.59305e+06	2.26773e+06	9.28399e+06	1.64016e+07	7.01209e+06	4.42688e+06	3.94479e+06	4.929e+06	5.37266e+06	6.64436e+06	6.2107e+06	7.93347e+06	9.54644e+06	5.14621e+06	6.24624e+06	9.52767e+06	1.13129e+07	1.15025e+07	9.21997e+06	4.08665e+06	1.48106e+07	1.16068e+07	1.28822e+07	1.1636e+07	1.5361e+07	1.50079e+07	1.48887e+07	1.85547e+07	7.06289e+06	8.44577e+06	4.33126e+06	1.66497e+07	3.42575e+07	2.41763e+07	2.11395e+07	2.14929e+07	1.56517e+07	2.36244e+07	1.90709e+07	1.95676e+07	2.18299e+07	2.06571e+07	2.33114e+07	2.90367e+07	2.59796e+07	2.04905e+07
ADATNVNNWHWTER	sp|O95433|AHSA1_HUMAN	1.3249e+08	1.23552e+08	1.28918e+08	1.25025e+08	1.14171e+08	1.09751e+08	1.06352e+08	1.16076e+08	1.09745e+08	9.64515e+07	1.11428e+08	1.00987e+08	1.02068e+08	9.22142e+07	9.20839e+07	9.82926e+07	8.50407e+07	8.01208e+07	7.80446e+07	8.4589e+07	7.32894e+07	7.7919e+07	7.55356e+07	7.56282e+07	6.44028e+07	6.87691e+07	6.79025e+07	5.12193e+07		5.90855e+07	4.73265e+07	4.85524e+07	5.81549e+07	3.75788e+07	4.17837e+07	3.74898e+07	5.1657e+07	4.67752e+07	5.38627e+07	4.63745e+07	5.72833e+07	4.17851e+07	3.2734e+07	3.17487e+07	3.36284e+07	2.52062e+07	2.58771e+07	3.05291e+07
ADAVQDSEMVELVELELR	sp|P49411|EFTU_HUMAN	1.86996e+07	4.9516e+06	8.41183e+06		5.64435e+06	7.16924e+06	4.61638e+06	7.58583e+06		4.35704e+06	5.56742e+06	8.74599e+06	9.87388e+06	7.89267e+06	6.2465e+06	6.25577e+06	2.95704e+06	3.89879e+06	1.28959e+07	7.41105e+06		7.27956e+06	3.02272e+06	1.19444e+07	5.80631e+06	1.87646e+06	7.2193e+06	3.2042e+06	1.38663e+06			1.96008e+06	3.36212e+06	2.12948e+06	5.12357e+06	5.36795e+06	5.62172e+06	3.81204e+06	2.60322e+06	4.93242e+06		1.91562e+06	2.01428e+06	3.42532e+06	1.78744e+06	4.86301e+06	2.50005e+06	2.32558e+06
ADCGCTYQLK	sp|Q9NRD1|FBX6_HUMAN	3.61907e+06	4.95727e+06	6.19352e+06	4.63133e+06	4.68644e+06	5.66397e+06	5.62064e+06	5.37562e+06	3.78001e+06	3.50409e+06	4.58109e+06	5.20956e+06	4.47421e+06	2.82625e+06	3.28228e+06	6.56056e+06	4.20556e+06	6.44755e+06	3.93604e+06	4.16832e+06		4.40961e+06		4.58559e+06	3.5992e+06	1.71181e+06	3.99073e+06	5.35305e+06	2.23796e+06							1.91108e+06	3.19319e+06		3.0675e+06	1.28665e+06		2.49269e+06
ADCPPGNPAPTSNHGPDATEAEEDFVDPWTVQTSSAK	sp|P23381|SYWC_HUMAN	8.66619e+07	7.81091e+07	8.90207e+07	5.4073e+07	7.4199e+07	8.45379e+07	8.48844e+07	7.98053e+07	5.68667e+07	1.02487e+08	7.69815e+07	7.74452e+07	7.63207e+07	1.12221e+07	6.86261e+07	7.42216e+07	3.99031e+07	6.57996e+07	6.12807e+07	5.34335e+07	6.97806e+07	5.84847e+07	5.50174e+07	5.67929e+07	4.81712e+07	3.92924e+07	4.28177e+07	9.57832e+06	4.01885e+07	4.6635e+07	7.18529e+07	7.22716e+07	7.59008e+07	3.05132e+07	8.05165e+06	2.81429e+07	3.90194e+07	3.55131e+07	3.55777e+07	3.83102e+07	2.19016e+07	3.34996e+07	2.35634e+07	2.56545e+07	2.41112e+07	2.567e+07	2.10521e+07	3.13275e+07
ADCTLTMADSDFLALMTGK	sp|P22307|NLTP_HUMAN	1.54368e+07	1.29787e+07	1.34253e+07	6.76495e+06	1.35741e+07	1.196e+07	9.27319e+06	1.13949e+07	7.34615e+06	7.07155e+06	1.06592e+07	1.14728e+07	7.548e+06	9.40169e+06	1.14576e+07	8.53092e+06	6.6149e+06	8.82843e+06	8.10702e+06	8.44633e+06	6.07535e+06	6.2948e+06	7.89339e+06	5.05509e+06	5.89758e+06	3.6629e+06	5.68826e+06	4.26287e+06	3.23457e+06	4.87998e+06	4.38688e+06	5.5425e+06	5.47133e+06	3.25892e+06	3.80032e+06	3.4677e+06	5.91059e+06	4.49557e+06	4.21328e+06	3.70876e+06	3.92664e+06	4.07381e+06	6.15553e+06	2.69127e+06	2.50871e+06	2.5924e+06	2.8983e+06	1.38428e+06
ADDADEFGYSR	sp|Q7KZF4|SND1_HUMAN	2.40972e+08	2.31842e+08	2.30627e+08	1.95078e+08	1.8607e+08	2.44933e+08	1.98147e+08	2.06483e+08	1.52756e+08	1.33269e+08	1.91328e+08	1.63727e+08	1.7399e+08	1.34748e+08	1.7795e+08	1.75615e+08	7.23297e+07	1.55646e+08	1.69853e+08	1.36937e+08	1.05245e+08	1.52539e+08	1.47013e+08	1.0887e+08	1.05609e+08	1.30121e+08	9.52734e+07	1.20012e+08	9.38413e+07	7.67529e+07	4.93189e+07	7.36011e+07	7.78033e+07	7.90769e+07	7.20812e+07	7.56547e+07	9.44298e+07	8.31195e+07	9.41924e+07	8.82179e+07	9.68377e+07	9.23311e+07	6.28497e+07	6.37564e+07	5.29298e+07	4.80041e+07	4.58596e+07	4.25392e+07
ADDDSVTLLSAGNDK	sp|P38011|GBLP_YEAST	4.90959e+06	9.1141e+06	7.44536e+06	1.65032e+08	1.61302e+08	1.56824e+08	1.69945e+08	2.41883e+08	2.07955e+08	2.95943e+08	3.10957e+08	4.18446e+08	4.13004e+08	3.50921e+08	5.84077e+08	5.68211e+08	3.81294e+08	3.77871e+08	4.99331e+08	6.5682e+08	7.42539e+08	8.23841e+07	7.24867e+08	6.47748e+08	7.24731e+08	7.48005e+08	6.71517e+08	8.681e+08	3.0712e+08	7.6175e+08	9.64015e+08	9.39497e+08	9.90345e+08	1.15668e+09	1.09449e+09	1.42745e+09	1.18152e+09	1.13646e+09	1.12057e+09	1.22928e+09	1.35084e+09	1.25746e+09	2.08924e+08	1.10427e+09	9.51291e+08	1.1039e+09	1.02747e+09	1.03799e+09
ADDGFHLLLMTPK	sp|Q9H6R4|NOL6_HUMAN	1.37631e+07	1.61144e+07	1.486e+07	1.41201e+07	1.48463e+07	9.06332e+06	1.59601e+07	1.06578e+07	1.14539e+07	1.00102e+07	1.29316e+07	1.30867e+07	9.3168e+06	1.28524e+07	1.20196e+07		1.1244e+07	1.05552e+07	6.04841e+06	1.14576e+07	9.66309e+06	6.98471e+06	8.75883e+06	8.80757e+06	9.30201e+06	7.46566e+06	7.52098e+06	5.4522e+06	5.82655e+06	5.70351e+06	7.73401e+06	8.78807e+06	6.22261e+06	3.61921e+06	6.08964e+06	4.99861e+06	5.71803e+06	3.88347e+06	4.82651e+06	881330	5.80073e+06	2.29193e+06	2.49231e+06	3.38983e+06		1.32221e+06	3.80383e+06	1.7337e+06
ADDGRPFPQVLK	sp|P04075|ALDOA_HUMAN	1.58623e+09	1.70659e+09	1.70651e+09	1.59872e+09	1.41831e+09	1.42565e+09	1.69685e+09	1.4914e+09	1.78163e+09	1.68813e+09	1.43457e+09	1.33672e+09	1.37629e+09	1.42674e+09	1.13822e+09	1.30856e+09	1.44439e+09	1.35728e+09	1.06038e+09	1.17171e+09	1.28954e+09	1.20858e+09	1.01406e+09	1.13674e+09	9.60967e+08	1.12812e+09	1.20713e+09	8.70226e+08	1.25225e+09	1.04409e+09	8.8968e+08	8.1023e+08	8.43468e+08	7.20796e+08	6.64309e+08	5.90635e+08	7.01856e+08	6.68965e+08	7.09887e+08	6.70961e+08	6.07596e+08	6.04489e+08	5.23071e+08	5.82507e+08	6.40451e+08	4.56691e+08	4.97351e+08	5.59127e+08
ADDHASVQLNVAK	sp|P0C0V8|RS21A_YEAST;sp|Q3E754|RS21B_YEAST			3.24556e+06	1.87376e+08	1.38224e+08	1.62946e+08	2.38566e+08	2.04583e+08	2.45154e+08	3.14056e+08	2.96406e+08	2.93141e+08	3.37604e+08	3.25312e+08	4.16409e+08	3.76115e+08	5.82929e+08	5.09083e+08	6.20753e+08	4.01316e+08	9.03574e+08	7.36438e+08	5.64222e+08	5.87315e+08	7.71545e+08	7.42525e+08	7.12741e+08	7.8175e+08	8.59886e+08	8.25047e+08	8.84532e+08	9.20086e+08	8.79013e+08	9.95123e+08	9.62907e+08	9.10895e+08	7.22739e+08	7.97884e+08	9.62967e+08	7.64124e+08	1.26464e+09	9.37967e+08	1.25929e+09	1.08428e+09	1.58403e+09	9.33674e+08	1.06248e+09	1.13637e+09
ADDLHHLLVLALEPPLR	sp|Q04636|POB3_YEAST										4.28173e+06	913121			3.08311e+06			373386	5.58295e+06		6.88938e+06	3.44998e+06	2.59318e+06	5.6488e+06	4.91345e+06	2.39952e+06	6.12215e+06	4.19155e+06	3.10992e+06	4.84599e+06	4.04294e+06	4.61244e+06	5.42312e+06		6.11126e+06	8.21711e+06	7.15941e+06	6.54278e+06		6.24261e+06	6.82147e+06	7.68532e+06	5.10971e+06	3.1596e+06	6.52188e+06	6.73348e+06	8.45298e+06	9.2838e+06	7.5371e+06
ADDLLPLGDQTQDGDFGSR	sp|O43290|SNUT1_HUMAN	2.30875e+07	1.90741e+07	1.98146e+07	1.52429e+07	1.94689e+07	1.73904e+07	1.40679e+07	1.93832e+07	1.24709e+07	1.03508e+07	1.58754e+07	1.43694e+07	1.65899e+07	1.36727e+07	1.70203e+07	1.60015e+07	9.95077e+06	1.23694e+07	1.24441e+07	1.46512e+07	1.01371e+07	1.5185e+07	1.27201e+07	1.09466e+07	1.1753e+07	8.68603e+06	8.52896e+06	1.06299e+07	7.4554e+06	9.59224e+06	7.10996e+06	9.05209e+06	8.62286e+06	6.26395e+06	7.18004e+06	7.07411e+06	6.75594e+06	7.94079e+06	8.42618e+06	7.79495e+06	7.71861e+06	6.49555e+06	6.14964e+06	5.68763e+06	4.87192e+06	4.85939e+06	4.78758e+06	3.89434e+06
ADDMPVVQADNQTSSSK	sp|Q04602|VBA4_YEAST											849888									1.23123e+06				599032	1.48177e+06	2.03396e+06	1.66845e+06	2.42423e+06	1.589e+06	1.01587e+06				1.83822e+06	3.42392e+06		1.03388e+06	2.08674e+06	1.08622e+06	1.32658e+06	1.89016e+06	666265	1.32914e+06	2.42046e+06	1.31181e+06	1.43388e+06	1.52675e+06	1.1666e+06
ADDPSSYMEVVQAANTSGNWEELVK	sp|Q00610|CLH1_HUMAN	1.99714e+08	1.48603e+08	1.67235e+08	9.67527e+07	1.5451e+08	1.6427e+08	9.78805e+07	1.62914e+08	9.302e+07	6.31078e+07	1.23761e+08	1.17379e+08	1.10624e+08	1.05541e+08	1.40297e+08	1.13878e+08	9.14163e+07	8.9649e+07	1.0813e+08	1.02532e+08	6.65275e+07	9.63513e+07	1.09897e+08	7.0977e+07	8.29078e+07	4.78729e+07	7.02641e+07	2.41225e+07	3.9186e+07	6.31421e+07	4.92608e+07	5.40246e+07	5.55659e+07	4.60634e+07	4.87837e+07		1.86231e+07	7.99047e+07	6.9478e+07	5.78797e+07	6.43782e+07	6.82586e+07	4.33855e+07	3.77159e+07	3.46839e+07	3.69308e+07	3.69586e+07	2.17223e+07
ADDPYAHLSK	sp|Q8NE71|ABCF1_HUMAN	3.2026e+07	2.4457e+07	3.97357e+07	1.39802e+06	3.49944e+07	3.01712e+07	3.08691e+06	3.91281e+06			1.61762e+07	1.94596e+07	2.81427e+07		1.45215e+07	2.2857e+07		3.38479e+06	4.70972e+06	2.36228e+07		3.50984e+07	1.13269e+07	3.0158e+07	2.07585e+07		1.20356e+07		2.00812e+07		2.18266e+07	1.71702e+07	1.60004e+07	2.0064e+07	1.61249e+07	2.2254e+07	1.57442e+07	1.53712e+07	1.55822e+07	1.26762e+07	2.34845e+07	1.23177e+07	1.59065e+07	1.40992e+07	1.48707e+07	3.41901e+06
ADDSCFVKPYMNDETVLK	sp|Q08972|NEW1_YEAST				4.10558e+06	3.39387e+06	7.2763e+06	4.22571e+06	3.90707e+06	3.53926e+06	5.30973e+06	4.80735e+06	5.16402e+06	8.38721e+06	6.80969e+06	7.21146e+06	1.02157e+07	5.87255e+06	8.44642e+06	9.63817e+06	9.98553e+06	1.07462e+07	1.2134e+07	1.19806e+07	1.16378e+07	1.22457e+07	1.29495e+07	1.19454e+07	1.64324e+07	1.48134e+07	1.59558e+07	1.62996e+07	1.55656e+07	1.6612e+07	2.14622e+07	2.32927e+07	2.04428e+07	2.03187e+07	2.18016e+07	2.06897e+07	2.23963e+07	2.40809e+07	2.4594e+07	2.3256e+07	2.5163e+07	2.25229e+07	2.70606e+07	2.57795e+07	2.54945e+07
ADDTFEALCLEPFSSPPELPDVMKPQDSGSSANEQAVQ	sp|Q15370|ELOB_HUMAN	4.59487e+07	3.55875e+07	5.45358e+07	1.80632e+07	3.60576e+07	5.11376e+07	3.24667e+07	3.74706e+07	2.54698e+07	1.57627e+07	1.41832e+07	4.13559e+07	3.88592e+07	2.8677e+07	3.42745e+07	3.71225e+07	2.19222e+07	2.83796e+07	3.22671e+07	2.9741e+07	2.27098e+07	1.99189e+07	2.24998e+07		2.10769e+07	1.3047e+07	2.2301e+07	1.89685e+07	1.03227e+07	1.72575e+07	1.25239e+07	1.54576e+07		1.4299e+07	1.59895e+07	1.60997e+07	2.23511e+07	2.15962e+07	2.05979e+07	1.80696e+07	1.4209e+07		1.26375e+07	9.61998e+06	8.15162e+06	1.1555e+07	9.82294e+06	1.12194e+07
ADDTSAATLEK	sp|Q9Y2W2|WBP11_HUMAN	3.13451e+07	3.28551e+07	2.96751e+07	3.60922e+07	3.25748e+07	3.02161e+07	2.68642e+07	2.71129e+07	7.96414e+06	2.24011e+07	2.55576e+07	2.83979e+07	2.28458e+07	2.36152e+07	2.63518e+07	2.09277e+07	2.56275e+07	2.10103e+07	2.48669e+07	2.00972e+07	1.91344e+07	2.19727e+07	1.95173e+07	2.0087e+07	1.7825e+07	2.25298e+07	2.85711e+07	1.67984e+07	1.55575e+07	1.45127e+07	6.26233e+06	2.27904e+07	1.73535e+07	1.3226e+07	1.09314e+07	1.23349e+07	1.28187e+07	1.42571e+07	1.26495e+07	1.16582e+07	1.30347e+07	1.259e+07	9.89831e+06	1.25438e+07	8.64337e+06	3.18147e+06	7.91305e+06
ADEASELACPTPK	sp|P49327|FAS_HUMAN	1.92609e+08	1.82281e+08	1.72439e+08	1.68153e+08	1.58147e+08	1.96996e+08	1.51809e+08	1.59583e+08	1.51293e+08	1.27125e+08	1.44301e+08	1.34062e+08	1.41456e+08	1.17695e+08	1.53957e+08	1.31909e+08	1.19257e+08	1.23988e+08	1.45115e+08	1.1302e+08	1.02588e+08	1.19959e+08	1.12283e+08	9.88823e+07	9.20088e+07	1.11296e+08	8.84043e+07	8.57056e+07	8.57915e+07	7.53319e+07	5.90178e+07	7.76538e+07	7.47238e+07	6.27575e+07	5.55337e+07	5.88501e+07	6.552e+07	7.32488e+07	5.61555e+07	6.3462e+07	4.52798e+07	6.06402e+07	6.58557e+07	4.32556e+07	2.38447e+07	3.59591e+07	4.13154e+07	3.30157e+07
ADEEPTPADGR	sp|Q96AT1|K1143_HUMAN	4.31773e+07	2.28626e+07	3.66033e+07	2.38057e+07	2.81728e+07	2.45269e+07	1.73704e+07	2.28847e+07	1.79619e+07	1.32496e+07	1.88028e+07	1.68755e+07	2.37142e+07	1.65776e+07	2.01691e+07	1.79201e+07	1.91661e+07	1.58926e+07	1.76537e+07	1.56032e+07	1.06236e+07	1.38416e+07	1.48816e+07	1.70021e+07	1.24148e+07	2.48618e+07	1.27896e+07	1.1508e+07	1.07248e+07	1.59761e+07			1.13764e+07	8.92969e+06	7.38802e+06	7.04614e+06	1.10056e+07	8.97942e+06	1.17622e+07	8.5465e+06	1.13131e+07	1.34369e+07	1.01784e+07	7.93045e+06	8.361e+06	2.24743e+06	5.69721e+06	3.93755e+06
ADEGLSFR	sp|Q06830|PRDX1_HUMAN	1.14458e+09	1.11641e+09	1.21449e+09	1.05579e+09	9.72677e+08	1.2962e+09	1.03551e+09	9.21451e+08	1.06667e+09	8.45319e+08	8.44054e+08	8.00804e+08	9.39016e+08	6.95454e+08	8.70014e+08	8.51908e+08	8.2474e+08	8.45178e+08	9.14331e+08	6.82661e+08	6.89749e+08	7.62601e+08	7.4744e+08	6.02981e+08	5.84121e+08	7.31337e+08	5.95038e+08	6.3153e+08	5.94569e+08	4.79981e+08	4.71716e+08	4.60808e+08	4.72942e+08	4.51454e+08	3.87442e+08	3.78215e+08	4.02457e+08	3.90958e+08	5.11519e+08	4.54854e+08	4.34355e+08	3.73297e+08	4.23167e+08	3.41691e+08	3.29247e+08	2.61926e+08	2.8245e+08	2.8757e+08
ADEHVLDQGDDGDNFYVLER	sp|P13861|KAP2_HUMAN	6.1407e+07	4.92553e+07	5.46189e+07	4.00553e+07	5.13746e+07	4.60509e+07	4.55449e+07	5.44509e+07	3.88178e+07	3.32054e+07	4.32013e+07	4.37326e+07	4.5855e+07	3.6325e+07	4.50879e+07	4.29256e+07	3.10192e+07	3.29795e+07	3.53032e+07	3.94456e+07	2.87378e+07	3.32619e+07	3.40047e+07	2.9121e+07	2.85746e+07	2.32648e+07	2.15599e+07	2.60216e+07	2.11592e+07	2.53519e+07	2.80661e+07	2.87656e+07	2.70693e+07	1.97291e+07	1.9099e+07	1.92069e+07	2.73196e+07	2.44199e+07	1.97585e+07	1.65667e+07	1.97456e+07	2.11e+07	1.69129e+07	1.44074e+07	1.2687e+07	1.24176e+07	1.20841e+07	1.22613e+07
ADELNQLFDALSYSK	sp|P32454|APE2_YEAST;sp|P37898|AAP1_YEAST	2.81239e+06			799038	2.50453e+06	1.69456e+06	3.79405e+06	2.51298e+06	2.37766e+06	3.48976e+06	3.4142e+06	3.95778e+06	2.38857e+06	4.1087e+06	5.12821e+06	6.46611e+06	4.65029e+06	5.22342e+06	5.95819e+06	7.02351e+06	4.95468e+06	7.2817e+06	8.4414e+06	6.63217e+06	9.83077e+06	6.0551e+06	8.79143e+06	8.10183e+06	6.38323e+06	8.2956e+06	8.29916e+06	1.13113e+07	9.39282e+06	1.02287e+07	1.51235e+07	1.47991e+07	1.37143e+07	1.20781e+07	1.1336e+07	1.34e+07	1.40888e+07	1.19833e+07	1.2804e+07	1.41402e+07	1.25369e+07	1.2769e+07	1.42941e+07	8.25381e+06
ADELGTPAVYWVTDHYNHR	sp|P39979|HPA3_YEAST				3.89602e+06	5.57168e+06			4.40454e+06	3.75648e+06		6.47226e+06	4.06326e+06	5.32321e+06	3.22131e+06	3.67429e+06	6.75579e+06	4.92015e+06	4.62227e+06	5.38172e+06	3.86703e+06			3.6293e+06	4.66959e+06	1.27631e+06	6.58093e+06	5.10153e+06	6.3876e+06		6.9511e+06	6.40519e+06	6.39807e+06				7.84153e+06	7.14994e+06	6.92028e+06	7.79587e+06	8.0554e+06	7.01824e+06	7.64584e+06	8.42422e+06		7.95938e+06	9.58882e+06	4.31615e+06
ADEPLADYAAMDDVMQVCMPEEGFK	sp|Q86UV5|UBP48_HUMAN	1.55832e+07	1.10129e+07	1.22039e+07	6.03114e+06	1.2053e+07	1.3592e+07	9.80955e+06	1.27061e+07	7.49772e+06	5.80338e+06	1.07805e+07	1.20286e+07	9.38824e+06	8.44268e+06	1.15475e+07	8.37681e+06	6.54312e+06	7.99607e+06	1.0103e+07	8.71928e+06	5.5472e+06	6.36023e+06	9.6036e+06	6.42964e+06	7.36005e+06	4.38445e+06	5.47199e+06	4.71688e+06	2.71407e+06	4.85126e+06	6.304e+06	9.27441e+06	6.05523e+06	3.67751e+06	3.35824e+06	4.61605e+06	5.98689e+06	6.46657e+06	5.16549e+06	4.28099e+06	4.34369e+06	5.25325e+06		2.2803e+06	2.15198e+06	2.09197e+06	5.42889e+06
ADESTDGGMVK	sp|P39101|CAJ1_YEAST					2.62861e+06			4.01531e+06	3.72538e+06	3.37409e+06		3.7078e+06			1.36978e+07	1.27039e+07	8.36348e+06		9.70411e+06	8.09755e+06	9.70615e+06	1.2742e+07	1.12248e+07	1.15849e+07	1.70771e+07				1.44101e+07		1.48427e+07	1.82297e+07	1.53528e+07	2.07576e+07	3.9904e+07		3.54592e+07	1.6936e+07	2.30823e+07		2.72455e+07	2.26459e+07	1.90703e+07		1.97334e+07			2.0726e+07
ADEVDYFHEEDR	sp|Q06338|BCP1_YEAST								1.83329e+06		1.39492e+06			2.018e+06			1.99136e+06						2.41569e+06	1.87386e+06	2.45537e+06	2.00072e+06				1.94067e+06	1.62256e+06	3.43353e+06	2.9832e+06	2.01265e+06	1.91581e+06		1.31117e+06	4.97647e+06	3.19534e+06		3.40532e+06	2.10044e+06	4.53513e+06	1.14735e+06	1.0788e+06	3.46125e+06			4.15481e+06
ADEVLELLK	sp|O75643|U520_HUMAN	6.69596e+07	7.81739e+07	6.74525e+07	8.36318e+07	6.15279e+07	9.1543e+07	5.8283e+07	5.92045e+07	6.58281e+07	3.20756e+07	6.68659e+07	7.03317e+07	4.79514e+07	3.04409e+07	4.62626e+07	5.13771e+07	8.21905e+07	4.92376e+07	3.39613e+07	5.53659e+07	3.81164e+07	2.54307e+07	4.30969e+07	4.62418e+07	4.66976e+07	4.64893e+07	2.9339e+07	2.98806e+07	4.97496e+07	4.31732e+07	7.42499e+07	5.1221e+07	5.50939e+07	4.27644e+07	3.76138e+07	2.69073e+07	2.68809e+07	1.31765e+07	4.38618e+07	2.66422e+07	2.23125e+07	2.29962e+07	2.40078e+07	2.39338e+07	2.30406e+07	2.16182e+07	2.05583e+07	1.53197e+07
ADEVVAPGQEK	sp|Q8IY37|DHX37_HUMAN										6.56107e+06		7.71226e+06		2.82181e+07	2.24265e+07	5.94171e+06	1.17858e+07	2.50734e+07	4.89735e+06	2.86511e+06	3.69321e+07	1.58001e+07		3.66242e+07	2.7159e+07	2.96446e+07	4.03747e+07	2.72399e+07	5.62141e+07	4.19292e+07	2.79532e+07	2.51761e+07	2.12468e+07	5.17762e+07	4.06809e+07	4.57806e+07	2.69824e+07	4.54663e+07	2.43212e+07	3.60522e+07	2.11178e+07	3.93232e+07	5.14285e+07	4.47597e+07	5.04096e+07	5.30713e+07	5.4326e+07	6.99401e+07
ADEWLMK	sp|P35579|MYH9_HUMAN;sp|P35580|MYH10_HUMAN	7.65398e+07	9.37797e+07	8.47789e+07	8.72087e+07	6.97507e+07	6.63508e+07	7.35244e+07	6.87525e+07	7.46239e+07	6.25889e+07	6.44403e+07	6.12764e+07	5.50916e+07	6.92262e+07	4.42249e+07	5.45305e+07	5.3911e+07	4.91872e+07	4.36315e+07	4.85784e+07	5.39802e+07	5.41902e+07	3.98103e+07	5.56077e+07	3.34346e+07	4.3225e+07	4.0835e+07	3.42574e+07	4.16127e+07	3.81283e+07	4.00092e+07	3.94697e+07	4.18153e+07	2.491e+07	2.20019e+07	2.15156e+07	2.37124e+07	2.40439e+07	2.83671e+07	3.16798e+07	2.74546e+07	1.84548e+07	1.75046e+07	1.78771e+07	2.39107e+07	1.41789e+07	1.46626e+07	1.76122e+07
ADEYGLWYFLDR	sp|P38225|FAT1_YEAST					3.65019e+06		1.06085e+06	1.99857e+06	956611	1.44798e+06	1.96665e+06	2.028e+06	4.15371e+06	1.72783e+06	3.3223e+06	2.88078e+06	3.50271e+06	3.91916e+06	5.21941e+06	4.12249e+06	2.9219e+06	1.26405e+06	4.54997e+06	4.45258e+06	2.44472e+06	3.35115e+06	5.07455e+06	4.04605e+06	3.33128e+06	2.46372e+06	2.61702e+06	1.79097e+06	1.84641e+06	6.57622e+06	5.71533e+06	1.00296e+07	1.00931e+07	7.02678e+06	4.74714e+06	9.9468e+06	4.75498e+06	1.20862e+07	6.22472e+06	6.48987e+06	3.71231e+06	6.45158e+06	7.20096e+06	5.2417e+06
ADFCLLHYAGK	sp|P35579|MYH9_HUMAN;sp|P35580|MYH10_HUMAN	9.00561e+07	1.03188e+08	9.18849e+07	9.31683e+07	7.11386e+07	7.50614e+07	8.24859e+07	7.84402e+07	7.81791e+07	6.0157e+07	8.07482e+07	6.58042e+07	7.73321e+07	8.61322e+07	5.25584e+07	5.89031e+07	7.67447e+07	6.20519e+07	5.12862e+07	6.67193e+07	3.80537e+07	6.95914e+07	4.7565e+07	6.186e+07	3.90493e+07	5.19435e+07	5.26941e+07	3.8267e+07		4.53478e+07	4.84205e+07	4.55798e+07	4.35396e+07	3.25647e+07	2.21426e+07	2.13455e+07	3.60864e+07	2.77127e+07	3.26348e+07	3.42294e+07	3.7876e+07	2.55956e+07	2.05863e+07	1.97898e+07	2.91792e+07	1.84389e+07	1.78304e+07	2.63516e+07
ADFDNCVALHPTSAEELVTMR	sp|P41921|GSHR_YEAST					1.05133e+07				1.7104e+07	1.60465e+07	1.39272e+07	8.93254e+06	1.87427e+07	1.98473e+07		2.03712e+07	1.88271e+07	2.39049e+07			2.6942e+07	2.85709e+07	2.44144e+07	3.22388e+07	3.70746e+07	2.47746e+07	3.5957e+07	2.795e+07	2.17305e+07	2.13101e+07	3.30558e+07	3.41415e+07	2.79638e+07	5.44802e+07	5.98521e+07	6.16207e+07	5.65281e+07	5.70401e+07	4.68239e+07	5.77293e+07	5.15648e+07	5.96255e+07	5.7309e+07	5.63267e+07	5.97554e+07	7.49797e+07	7.26678e+07	6.00853e+07
ADFDNEFK	sp|P38934|BFR1_YEAST		3.27309e+06		1.25024e+07	1.23473e+07	1.63755e+07	2.20363e+07	1.84414e+07	2.02803e+07	2.65011e+07	3.08618e+07	2.65351e+07	3.47719e+07	3.35502e+07	3.68545e+07	4.61901e+07	4.47095e+07	3.99338e+07	6.6504e+07	4.40064e+07	4.66758e+07	5.87876e+07	5.51693e+07	6.04913e+07	6.03099e+07	7.92228e+07	6.88754e+07	7.90691e+07	7.87815e+07	7.34654e+07	7.40843e+07	7.14628e+07	7.6213e+07	1.05026e+08	9.80404e+07	9.06133e+07	8.34585e+07	8.58323e+07	9.55588e+07	1.01774e+08	1.10626e+08	1.00394e+08	1.39639e+08	1.16865e+08	1.05773e+08	1.04967e+08	1.07395e+08	1.08837e+08
ADFDNTVALHPTSSEELVTLR	sp|P00390|GSHR_HUMAN	1.34439e+08	1.44942e+08	1.53185e+08	1.14589e+08	1.33972e+08	1.13914e+08	1.29975e+08	1.1532e+08	1.10053e+08	1.18048e+08	1.21093e+08	1.28311e+08	1.03826e+08	1.07528e+08	1.00972e+08	9.88948e+07	9.09461e+07	8.98441e+07	8.32904e+07	1.03673e+08	8.66949e+07	8.39969e+07	7.92621e+07	6.67151e+07	7.93707e+07	6.88343e+07	5.96165e+07	6.45509e+07	5.5758e+07	5.73874e+07	5.68922e+07	5.35428e+07	4.10399e+07	4.58169e+07	4.84335e+07	5.46148e+07	5.10386e+07	5.19384e+07	5.51383e+07	7.05244e+07	4.56453e+07	4.74807e+07	3.87498e+07	3.88374e+07	2.98732e+07	3.39073e+07	3.24158e+07	2.57838e+07
ADFFEDENGQR	sp|O95573|ACSL3_HUMAN	3.18424e+07	2.94429e+07	2.19196e+07	2.49951e+07	2.49053e+07	2.57835e+07	2.50415e+07	2.4985e+07	1.82518e+07	2.01767e+07	2.23021e+07	1.75131e+07	3.11592e+07	1.96092e+07	1.94327e+07	2.24957e+07	1.58564e+07	1.73697e+07	1.82503e+07	7.50271e+06	1.5304e+07	2.09395e+07	1.60544e+07	1.63668e+07	1.373e+07	1.59554e+07	1.07441e+07	1.49538e+07	1.47274e+07	1.35262e+07	1.17864e+07	1.14869e+07	1.29615e+07	1.11526e+07	8.07965e+06	7.12032e+06	5.81203e+06	7.32116e+06	1.08185e+07	8.39105e+06	9.72361e+06	9.00152e+06	5.44286e+06	8.43336e+06		5.91446e+06	5.93268e+06
ADFPAGLPECGTDALR	sp|P26640|SYVC_HUMAN	1.28846e+08	1.40744e+08	1.35844e+08	1.08783e+08	1.33635e+08	1.17227e+08	1.28818e+08	1.28798e+08	1.07646e+08	1.38628e+08	1.19783e+08	1.2324e+08	1.1449e+08	1.2055e+08	9.09892e+07	1.07379e+08	7.45315e+07	9.55455e+07	8.41546e+07	9.19252e+07	9.79809e+07	8.08566e+07	8.41334e+07	9.0695e+07	7.21706e+07	2.26725e+07	7.65563e+07	9.4309e+07	8.33535e+07	7.52383e+07	7.97653e+07	7.63103e+07	7.85704e+07	5.21755e+07	5.1146e+07	4.44243e+07	5.97855e+07	5.7847e+07	5.27225e+07	4.55636e+07	4.10872e+07	5.28802e+07	3.84304e+07	4.01966e+07	4.53157e+07	4.01403e+07	3.17969e+07	3.65903e+07
ADFQGLSPER	sp|P61803|DAD1_HUMAN	4.79863e+07	5.31621e+07	4.50879e+07	4.89586e+07	4.37145e+07	6.1282e+07	4.93625e+07	4.1348e+07	4.61386e+07	4.57584e+07	4.08335e+07	3.89575e+07	3.75042e+07	3.56656e+07	4.46418e+07	3.61662e+07	3.81902e+07	3.84308e+07	4.30597e+07	2.99443e+07	3.35329e+07	2.10605e+06	3.00134e+07	2.99602e+07	2.51605e+07	2.89362e+07	2.64824e+07	2.43941e+07	3.06271e+07	2.63859e+07	2.51799e+07	2.09457e+07	1.99016e+07	1.69887e+07	1.7721e+07	1.6817e+07	1.56865e+07	1.8083e+07	1.87375e+07	1.51641e+07	1.53305e+07	1.75387e+07	1.77808e+07	1.41507e+07	1.32573e+07	1.17248e+07	1.16368e+07	1.29841e+07
ADFSPFGNSQGPSR	sp|Q9H2M9|RBGPR_HUMAN	8.48656e+06	8.81058e+06	5.5069e+06	6.68411e+06	6.07614e+06	2.57061e+06		5.98458e+06	4.44624e+06	5.92487e+06	7.18497e+06	4.77431e+06	9.69472e+06	7.02551e+06	3.76205e+06	3.55246e+06	4.19117e+06	2.60532e+06	4.11877e+06	1.7107e+06	5.36256e+06	7.2824e+06	3.25189e+06	5.24744e+06		4.75813e+06	3.53841e+06	4.59357e+06				3.89055e+06		2.49143e+06			1.73773e+06	478597	2.2515e+06	2.46638e+06	2.21944e+06	4.08112e+06	1.45479e+06	2.08986e+06				2.28555e+06
ADFVLAANSYDLALK	sp|Q14318|FKBP8_HUMAN	1.92111e+07	1.12609e+07	2.37296e+07	1.70826e+07	1.44015e+07	1.91658e+07	1.43451e+07	1.78311e+07	1.68562e+07	1.33238e+07	1.88927e+07	4.33797e+06	1.49083e+07	2.70705e+06	1.65616e+07	3.04364e+06	1.09718e+07	5.46714e+06	1.03022e+07	1.01785e+07	1.19364e+07	1.43922e+07	1.01906e+07	9.0281e+06	8.68081e+06	7.91643e+06	8.41294e+06	8.20964e+06	5.0895e+06	9.0675e+06		1.31671e+07	1.31548e+06	6.30097e+06	9.39021e+06	8.42474e+06	8.32531e+06	7.69278e+06	5.45895e+06	6.03286e+06	4.33222e+06	4.83492e+06	5.38367e+06	1.26882e+07	3.85001e+06	4.5952e+06	5.51919e+06	1.81017e+06
ADFYAPETEGDEAK	sp|P32892|DRS1_YEAST					1.37229e+06	2.2107e+06			1.85817e+06	2.15631e+06		2.38197e+06		2.34942e+06	2.49555e+06	2.61906e+06	2.46647e+06	2.58627e+06	3.62401e+06	3.16093e+06	1.96439e+06			3.77233e+06	4.18731e+06	4.34088e+06	3.75364e+06	6.06915e+06	5.53429e+06	5.17922e+06	4.32962e+06	6.59009e+06	5.80995e+06	7.34061e+06	8.03626e+06	2.83098e+06	4.69617e+06	6.90867e+06	7.08831e+06	7.16826e+06		8.3313e+06	8.16868e+06	7.59279e+06	7.42624e+06	7.76167e+06	7.40637e+06	7.21708e+06
ADFYGLNMYEWCGK	sp|P22146|GAS1_YEAST				1.21231e+07	1.82253e+07	2.01199e+07	2.72657e+07	2.7354e+07	1.91001e+07	2.81009e+07	3.73515e+07	3.187e+07	4.18406e+07	5.14752e+07	5.07991e+07	6.31132e+07	3.55819e+07	6.12853e+07	7.7053e+07	7.16523e+07	4.99757e+07	7.79392e+07	8.72122e+07	7.17282e+07	8.21508e+07	6.31104e+07	8.39296e+07	1.01176e+08	7.05813e+07	1.02551e+08	9.91941e+07	9.79511e+07	9.61292e+07	1.35064e+08	1.4555e+08	1.43086e+08	1.445e+08	1.4811e+08	1.24243e+08	1.45976e+08	1.45369e+08	1.61819e+08	1.53105e+08	1.39263e+08	1.33242e+08	1.70053e+08	1.6883e+08	1.20818e+08
ADGATSDDLDLHDDR	sp|Q07157|ZO1_HUMAN	1.11862e+07	1.07842e+07	1.07872e+07	1.07565e+07	1.0505e+07	1.34804e+07	9.17071e+06	9.00398e+06	8.24523e+06	7.22404e+06	7.19252e+06	8.05913e+06	8.58001e+06	6.74162e+06	9.59795e+06	7.37217e+06	8.08834e+06	6.48557e+06	8.2325e+06	6.38486e+06	5.09519e+06	6.26752e+06	6.96561e+06	5.76185e+06	4.52409e+06	5.80215e+06	5.34701e+06	4.91146e+06	4.15502e+06	4.01836e+06	3.88537e+06	4.35408e+06	4.65916e+06	4.78985e+06	2.75259e+06	2.10752e+06	3.93947e+06	3.78702e+06	3.99479e+06	3.44217e+06	3.7972e+06	3.12112e+06	5.1755e+06	2.28631e+06	4.63611e+06	2.15624e+06	1.51235e+06	3.53121e+06
ADGGAEYATYQTK		7.54896e+06	5.11674e+06	8.82073e+06	6.45167e+06	8.0885e+06	8.21641e+06	7.09895e+06	7.95302e+06	5.01698e+06	4.08265e+06	6.68391e+06	6.39431e+06	5.04484e+06	4.78562e+06	6.16324e+06		3.52814e+06	5.72403e+06	5.64987e+06	4.69256e+06	5.11188e+06	6.51189e+06	4.81091e+06	3.92653e+06	3.69938e+06	5.04902e+06		4.40297e+06		3.74161e+06	4.35403e+06	3.8396e+06	2.65964e+06	4.38109e+06	5.84237e+06		2.53858e+06	3.28336e+06	4.38487e+06	1.13041e+06	4.65501e+06	2.23502e+06	2.34442e+06	4.02161e+06		2.06445e+06		1.15144e+06
ADGTATAPPPR	sp|Q7Z6Z7|HUWE1_HUMAN	3.47366e+07	3.82022e+07	5.6384e+07	6.79415e+07	3.91884e+07	4.25102e+07		1.4902e+07	2.38839e+07			4.34735e+07	2.67991e+07	2.96856e+07	2.59223e+07	2.26798e+07	2.32819e+07	2.74386e+07	1.24265e+07	4.09317e+07		2.89366e+07		5.6913e+06	1.35355e+07	1.71301e+07	2.73846e+07	1.69334e+07	2.17746e+07			1.2504e+07	2.02818e+07		1.88549e+07	1.91123e+07	1.95057e+07	1.89789e+07		1.06663e+07	2.17541e+07			1.34651e+07	8.31103e+06			7.25842e+06
ADGYEPPVQESV	sp|P61247|RS3A_HUMAN		2.68676e+08	2.74418e+08	2.63256e+08	2.49487e+08	2.20996e+08	2.2071e+08	2.40477e+08	2.26595e+08	1.76126e+08	2.12893e+08	2.1597e+08	2.0196e+08	1.88103e+08	1.81691e+08	2.12589e+08	1.71497e+08	1.08628e+08	1.54038e+08	1.57222e+08	1.52713e+08	1.90828e+08	1.54964e+08	1.54895e+08	1.2606e+08	1.67842e+08	1.34273e+08	1.29564e+08	1.23259e+08	1.34856e+08	1.19405e+08	1.25038e+08	1.28551e+08	8.61767e+07	5.08186e+07	7.17672e+07	9.97293e+07	9.62503e+07	1.22264e+08	9.50394e+07	1.01459e+08	8.74132e+07	7.82871e+07	7.61864e+07	7.53223e+07	5.59833e+07	5.97148e+07	5.62916e+07
ADGYPLWSR	sp|Q9NYB0|TE2IP_HUMAN	3.99032e+07	4.76766e+07	4.45143e+07	4.51571e+07	3.74403e+07	3.67274e+07	3.63286e+07	4.3075e+07	1.40923e+07	3.5039e+07	1.55165e+07	3.33719e+07	3.63425e+07	4.16755e+07	3.00886e+07	3.32245e+07	3.30473e+07	2.89309e+07	2.25153e+07	3.20276e+07	2.49217e+07	3.11751e+07	3.00313e+07	2.93864e+07	1.86089e+07	9.94186e+06	3.33771e+06	2.31711e+07	1.97954e+07	2.08588e+07	2.55795e+07	2.01319e+07	2.24131e+07		1.41634e+07		2.17e+07	1.34547e+07	7.01501e+06	2.10625e+07	2.08314e+07	1.80388e+07	1.12166e+07	1.54536e+07	5.19289e+06	7.43686e+06	3.79898e+06	6.48525e+06
ADGYVLEGK	sp|P62241|RS8_HUMAN	5.53943e+08	6.09677e+08	6.12353e+08	5.70559e+08	5.47166e+08	6.96784e+08	5.00877e+08	4.79717e+08	4.66388e+08	4.47302e+08	4.11021e+08	4.31373e+08	4.31447e+08	3.52564e+08	4.96337e+08	3.94398e+08	4.51657e+08	3.9758e+08	4.74943e+08	3.27645e+08	3.53165e+08	3.93568e+08	3.78085e+08	3.18353e+08	2.89234e+08	4.48744e+08	3.2716e+08	2.96e+08	2.90226e+08	2.55594e+08	2.22782e+08	2.3439e+08	2.30141e+08	2.00602e+08	1.86868e+08	1.99071e+08	2.2007e+08	2.14022e+08	2.49251e+08	2.06829e+08	2.33327e+08	1.99804e+08	2.27929e+08	1.75747e+08	1.59069e+08	1.24926e+08	1.35631e+08	1.32693e+08
ADHDFVVQEDFMK	sp|P62333|PRS10_HUMAN	1.15568e+08	1.58471e+08	1.17713e+08	8.87702e+07	1.02112e+08	8.9386e+07	1.09771e+08	9.06304e+07	8.49811e+07	9.11084e+07	9.14419e+07	8.68397e+07	8.97562e+07	8.54186e+07	8.39837e+07	7.60315e+07	6.90605e+07	6.4833e+07	6.6143e+07	7.38725e+07	7.52607e+07	7.20771e+07	7.00657e+07	6.86407e+07	6.01939e+07	5.77142e+07	5.95186e+07	5.69297e+07	5.29943e+07	5.65013e+07	5.27705e+07	5.89274e+07	5.86485e+07	3.98274e+07	4.29697e+07	3.89578e+07	4.78159e+07	4.95805e+07	5.059e+07	3.91603e+07	4.51018e+07	3.95233e+07	2.9788e+07	3.38609e+07	3.28831e+07	2.90629e+07	2.66296e+07	2.81477e+07
ADHLVEEVLEAR	sp|P38088|SYG_YEAST				3.70599e+07	2.72086e+07	2.66653e+07	4.81573e+07	3.58144e+07	3.91567e+07	5.06494e+07	5.82866e+07	5.59757e+07	6.27275e+07	7.11846e+07	6.99402e+07	6.86839e+07	9.90669e+07	7.88335e+07	8.80213e+07	1.08995e+08	9.50924e+07	1.17912e+08	1.22778e+08	1.2938e+08	1.25867e+08	1.52917e+08	1.21629e+08	1.48964e+08	1.62386e+08	1.43527e+08	1.84249e+08	1.87482e+08	1.87287e+08	2.08392e+08	2.0708e+08	1.82663e+08	1.639e+08	1.46304e+08	1.76045e+08	1.75911e+08	2.0168e+08	1.5941e+08	2.00804e+08	1.98315e+08	2.37662e+08	2.33669e+08	2.42498e+08	2.40696e+08
ADHNDYNYTVNQEEAAR	sp|P25369|LSB5_YEAST				2.71164e+06				2.14753e+06		3.92051e+06	2.84091e+06		4.27749e+06	3.01235e+06	3.95252e+06	5.09297e+06	6.29496e+06	5.01909e+06		6.70081e+06	3.70255e+06	6.60409e+06	5.57198e+06	5.34805e+06	6.43217e+06	7.40766e+06	6.61272e+06	9.64907e+06	5.95623e+06	6.71378e+06	9.129e+06	1.0247e+07	9.33581e+06	1.173e+07	9.42878e+06	8.90702e+06	8.36114e+06	9.73275e+06	9.98811e+06	1.05949e+07	9.01183e+06	1.02999e+07		1.06232e+07	9.40921e+06	1.14859e+07	1.07736e+07	1.01028e+07
ADHPFLFVLR	sp|O75635|SPB7_HUMAN	1.82255e+06	4.21559e+06	3.03203e+06	2.36526e+06	2.75751e+06	2.20637e+06	3.19181e+06	2.87736e+06	2.60723e+06	1.84078e+06	2.91553e+06	3.38294e+06	2.19207e+06	2.53514e+06	1.07669e+06	2.35752e+06	2.77642e+06	1.9893e+06	1.28624e+06	1.40718e+06	947159	2.0484e+06	1.96622e+06	2.11687e+06	1.11179e+06	1.97493e+06	1.0581e+06	1.44345e+06	753329	1.46455e+06		1.22735e+06			1.7282e+06		1.47904e+06	1.80803e+06	2.60787e+06		810771	785572	2.06533e+06	1.06257e+06	1.24758e+06		537655	1.82376e+06
ADHQPLTEASYVNLPTLALCNTDSPLR	sp|P08865|RSSA_HUMAN	2.13343e+08	1.42761e+08	1.71998e+08	7.48765e+07	1.45879e+08	1.4554e+08	1.25283e+08	1.43305e+08	9.00541e+07	6.27103e+07	1.05376e+08	1.06019e+08	1.27959e+08	1.02838e+08	1.34195e+08	1.43182e+08	5.89869e+07	9.80083e+07	1.24325e+08	1.20634e+08	6.16653e+07	1.0823e+08	1.17538e+08	5.56335e+07	8.18073e+07	7.20941e+07	5.9777e+07	5.27024e+07	3.51707e+07	5.04539e+07	3.52665e+07	4.24562e+07	3.18263e+07	4.04149e+07	4.20228e+07	5.95862e+07	7.59898e+07	7.81735e+07	6.17814e+07	6.3709e+07	5.8042e+07	5.61604e+07	5.14899e+07	3.72017e+07	3.34294e+07	2.8495e+07	3.90752e+07	1.96408e+07
ADHTLSSLEPAYSAK	sp|Q5VW32|BROX_HUMAN	1.64293e+07	1.86428e+07	1.62321e+07	1.45877e+07	1.30479e+07	1.57398e+07	1.5192e+07	1.30891e+07	1.59583e+07	1.46318e+07	1.26426e+07	1.24664e+07	1.37226e+07	1.11521e+07	1.05641e+07	1.23514e+07	1.29032e+07	1.07077e+07	1.29573e+07	1.01637e+07	9.36786e+06	1.02811e+07	8.92048e+06	8.72018e+06	8.27945e+06	1.02041e+07	8.58986e+06	7.54646e+06	8.61799e+06	7.8074e+06	6.43635e+06	6.20387e+06	7.25652e+06	5.82126e+06	5.20713e+06	4.93753e+06	6.56639e+06	5.72992e+06	6.29959e+06	6.09155e+06	6.24118e+06	4.83829e+06	5.85719e+06	4.16455e+06	4.41379e+06	3.68416e+06	3.11157e+06	3.82456e+06
ADLADADVFEK	sp|P17967|PDI_YEAST	1.2303e+07	1.82871e+07	1.74606e+07	4.72227e+07	4.48245e+07	4.71459e+07	7.80889e+07	7.44034e+07	4.01546e+07	1.04483e+08	8.88068e+07	1.18865e+07	1.18495e+08	1.32964e+08	8.2614e+07	1.48116e+08	1.15327e+07	1.25397e+08	1.60555e+08	1.83172e+08	1.85496e+08	2.19835e+08	2.03892e+08	2.3489e+08	2.27114e+08	2.5214e+08	2.78192e+08	2.94821e+08	3.28761e+08	2.19434e+08	3.07906e+08	3.14571e+08	3.35521e+08	3.73317e+08		3.47894e+08	3.21703e+08	3.17265e+08	3.30343e+08	3.5601e+08	3.47908e+08	3.45196e+08	3.78924e+08	4.12413e+08	2.70962e+08	4.17391e+08	4.43171e+08	4.88779e+08
ADLDLTK	sp|P62269|RS18_HUMAN;sp|Q9BZW7|TSG10_HUMAN	3.8735e+08	5.02465e+08	4.76353e+08	5.1442e+08	3.93589e+08	3.4648e+08	4.09725e+08	3.27676e+08	4.26218e+08	4.1817e+08	3.4765e+08	7.46605e+06	3.60945e+08	2.9174e+08	3.81272e+08	2.93352e+08	4.08405e+08	3.48618e+08	3.52085e+08	2.24738e+08	3.53001e+08	2.7592e+08	2.37009e+08	2.47957e+08	2.77738e+08	3.40123e+08	2.51584e+08	2.38129e+08	2.50621e+08	2.12779e+08	1.60096e+08	1.88566e+08	1.95703e+08	1.60844e+08	1.63323e+08	1.59408e+08	1.45941e+08	1.5279e+08	1.60778e+08	1.39094e+08	1.40312e+08	1.4492e+08	1.60753e+08	1.52332e+08	1.38002e+08	1.12117e+08	1.18213e+08	1.17672e+08
ADLEMPFDPSK	sp|O75369|FLNB_HUMAN	2.43941e+07	3.69928e+07	3.44489e+07	3.73766e+07	3.78327e+07	1.56248e+07	3.00557e+07	2.3775e+07	2.91853e+07	2.84776e+07	3.18832e+07	3.76303e+07	3.20191e+07	3.00798e+07	1.69108e+07	3.24916e+07	2.55731e+07	2.46602e+07	2.52532e+07	2.50848e+07	2.34306e+07	1.53145e+07	2.5965e+07	2.28724e+07	2.4277e+07	2.42856e+07	2.18084e+07	2.32933e+07	2.22564e+07	1.61588e+07	2.22872e+07	9.73002e+06	1.73512e+07	1.99574e+07	1.69387e+07	1.52215e+07	1.93096e+07	1.99339e+07	2.02852e+07	1.44115e+07	1.49817e+07	1.86608e+07	1.55672e+07	1.89108e+07	7.37961e+06	8.90208e+06	1.11928e+07	1.13836e+07
ADLESYLEK	sp|P12695|ODP2_YEAST	7.44874e+06	9.15135e+06	8.76218e+06	1.77499e+07	1.51561e+07	1.64417e+07	2.66215e+07	2.43597e+07	2.22189e+07	3.58558e+07	3.44941e+07	2.91626e+07	4.03735e+07	4.59805e+07	3.48492e+07	4.57436e+07	4.75778e+07	4.63101e+07	5.52037e+07	6.29841e+07	5.08369e+07		7.42065e+07	6.81177e+07	7.22485e+07	9.45693e+07	8.0045e+07	9.29719e+07	9.36023e+07	9.64579e+07	9.97413e+07	1.05423e+08	1.08786e+08	1.38796e+08	1.19969e+08	1.1001e+08	1.00191e+08	9.70886e+07	1.1969e+08	1.14924e+08	1.29694e+08	1.12915e+08	1.15082e+08	1.38142e+08	1.37094e+08	1.41978e+08	1.47519e+08	1.59786e+08
ADLFMFDEPSSYLDVK	sp|P61221|ABCE1_HUMAN	1.21488e+07	1.07651e+07	4.11541e+06	5.95397e+06	1.172e+07	1.16093e+07	8.83846e+06	1.00785e+07	6.9464e+06	3.49014e+06	7.70215e+06	8.4904e+06	9.30113e+06	7.44928e+06	8.68159e+06	8.81653e+06	6.81781e+06	6.49516e+06	7.35135e+06	8.66749e+06	5.02699e+06	1.51446e+06	7.48323e+06	1.91585e+06	6.11393e+06	2.74247e+06	4.46582e+06	1.25469e+06	2.83209e+06	4.0854e+06	1.61316e+06	1.85533e+06	1.88803e+06	2.00229e+06	3.79467e+06	4.04654e+06	5.31743e+06	5.51777e+06	5.23481e+06	4.57349e+06	4.85297e+06	4.2136e+06	3.52474e+06	2.74168e+06	1.9802e+06	1.61331e+06	3.65028e+06	1.51409e+06
ADLLHACDLVEDAALAYGYNNLQMTLPK	sp|Q9NSD9|SYFB_HUMAN	6.40289e+07	3.9295e+07	5.56336e+07	2.01924e+07	3.25523e+07	4.24275e+07	3.33955e+07	4.14525e+07	2.28891e+07	3.24166e+07	3.42007e+07	4.01798e+07	3.92306e+07	2.26536e+07	3.13447e+07	3.48905e+07	2.14373e+07	2.87382e+07	3.71784e+07	3.07975e+07	2.31927e+07	2.21264e+07	2.73988e+07	1.82112e+07	2.10431e+07	1.63049e+07	1.8444e+07	1.69754e+07	1.05012e+07	1.61533e+07	1.2631e+07	1.58635e+07	1.22258e+07	1.38204e+07	1.49397e+07	1.88813e+07	2.36913e+07	2.16218e+07	2.22012e+07	1.59208e+07	1.42048e+07	1.73081e+07	1.12212e+07	1.0128e+07	7.783e+06	9.93102e+06	1.13579e+07	6.5305e+06
ADLLVSELLGSFADNELSPECLDGAQHFLK	sp|O14744|ANM5_HUMAN	2.78649e+07	1.36618e+07	6.11888e+07	4.48309e+06	1.38618e+07	1.34583e+07	1.12493e+07	1.32464e+07	4.74187e+06	9.33312e+06	1.2454e+07	1.8863e+07	1.24955e+07	9.12769e+06	1.45568e+07	1.16834e+07	5.52877e+06	1.06058e+07	1.10903e+07	1.25023e+07	7.10771e+06	7.22842e+06	9.56332e+06	8.35523e+06	8.19979e+06	3.66084e+06	8.87195e+06	6.11465e+06	2.72543e+06	5.55656e+06		7.34029e+06	5.27258e+06	7.85932e+06	8.32642e+06	8.65735e+06	1.03351e+07	2.88674e+07	3.50147e+07	5.36016e+06	3.20307e+06	1.03949e+07	1.0383e+07	3.67082e+06	2.28444e+06	3.12798e+06	4.40288e+06	3.02069e+06
ADLLPTEEQEEMMAQETPNLTSTR	sp|P40991|NOP2_YEAST																	2.59059e+06	6.62928e+06	3.99736e+06	4.33699e+06	3.64878e+06		6.1658e+06	4.85096e+06	3.73534e+06	5.24387e+06	5.48387e+06	9.09733e+06	4.47661e+06	6.92932e+06	1.10294e+07	5.38244e+06	6.20836e+06	1.06252e+07	1.18075e+07	9.06616e+06	1.01063e+07	5.08809e+06		1.00145e+07	7.42209e+06	8.95694e+06	1.2262e+07	9.1633e+06	8.68395e+06	1.2648e+07	1.31054e+07	1.04647e+07
ADLLQVGLR	sp|Q9H074|PAIP1_HUMAN	2.70567e+07	3.52678e+07	3.66e+07	3.3775e+07	2.90701e+07	2.42228e+07	3.19639e+07	2.28586e+07	2.91061e+07	2.99209e+07	2.73363e+07	2.26278e+07	2.18487e+07	2.40457e+07	1.85349e+07	2.07005e+07	2.9658e+07	2.33005e+07	1.39668e+07	2.15596e+07	2.41521e+07	1.67695e+07	1.71183e+07	2.01098e+07	1.76307e+07	1.967e+07	1.64439e+07	1.56473e+07	1.70746e+07	1.55696e+07	1.72309e+07	1.66098e+07	1.8755e+07	1.08981e+07	1.32694e+07	1.06809e+07	1.19657e+07	1.16752e+07	1.51116e+07	8.31504e+06	1.02481e+07	9.87036e+06	8.10151e+06	9.07014e+06	1.15718e+07	8.53425e+06	8.72756e+06	8.22788e+06
ADLMELLNHSDSR	sp|P41807|VATH_YEAST										2.40413e+07	1.81236e+07		3.61566e+07	3.45044e+07	3.67824e+07		2.4818e+07	3.67893e+07	4.01789e+07		4.18905e+07	5.13452e+07	5.52297e+07	5.87913e+07	6.22604e+07	6.26941e+07	5.8276e+07	5.78735e+07	6.65945e+07	6.58753e+07	5.70145e+07	5.43058e+07	6.09487e+07	8.03377e+07	8.40599e+07	7.78925e+07	6.1892e+07	5.58961e+07	7.78184e+07	6.67994e+07	7.31207e+07	5.94467e+07	7.99022e+07	8.63995e+07	8.55211e+07	7.76512e+07	9.34948e+07	7.28697e+07
ADLVWPDLDAR	sp|P22855|MAN1_YEAST				5.82017e+06					4.71757e+06			5.78177e+06			1.23876e+07		5.22392e+06		9.17565e+06		6.48374e+06	8.54719e+06	1.14251e+07		1.19014e+07	9.67621e+06	1.11292e+07	8.24815e+06				3.83323e+06		1.33863e+07	1.30236e+07	1.24426e+07	1.48924e+07	9.32276e+06	7.07965e+06	1.18806e+07	9.93279e+06	1.01729e+07	1.10712e+07	1.3414e+07	1.30108e+07	1.46031e+07	1.15919e+07	1.16487e+07
ADKEAGGSDGPRETAPTSAYSSPAR	sp|O43301|HS12A_HUMAN	1.18663e+08	2.05872e+08	1.55823e+08	5.68915e+08	1.09197e+08	1.76858e+08	2.19201e+08	1.40279e+08	9.28749e+07	1.1592e+08	1.08344e+08	1.35576e+08	8.39234e+07	1.26333e+08	1.65728e+08	2.36452e+08	8.08469e+07	1.10372e+08	1.46022e+08	2.10607e+08	1.16749e+08	3.52494e+08	2.33392e+08	1.32404e+08	1.16061e+08	1.51681e+08	9.00914e+07	1.96238e+08	9.49511e+07	6.63344e+07	7.58113e+07	5.1004e+07	4.16159e+07	4.72384e+07	8.95959e+07	5.13963e+07	6.79849e+07	7.764e+07	1.16907e+08	6.89774e+07	6.52603e+07	7.48834e+07	5.90567e+07	6.01866e+07	4.44349e+07	4.95604e+07	8.31263e+07	2.52819e+07
ADLAEEYSK	sp|P68036|UB2L3_HUMAN	9.08879e+08	9.80443e+08	1.05346e+09	1.02378e+09	8.62966e+08	1.1411e+09	8.04766e+08	8.47464e+08	8.13743e+08	7.22421e+08	7.75045e+08	7.37209e+08	8.69488e+08	6.39352e+08	8.52021e+08	7.55194e+08	7.43524e+08	7.22321e+08	7.854e+08	6.42798e+08	5.91139e+08	7.01222e+08	5.62547e+08	5.45824e+08	5.55875e+08	5.57837e+08	5.12959e+08	4.7587e+08	4.80379e+08	4.58942e+08	3.93038e+08	3.88574e+08	3.9071e+08	2.95051e+08	2.36772e+08	3.05944e+08	3.52085e+08	3.79589e+08	1.35265e+08	1.02999e+08	4.0112e+08	3.32685e+08	3.52418e+08	2.57121e+08	2.53518e+08	2.37687e+08	2.33253e+08	2.27223e+08
ADLEGSLDSK	sp|Q15031|SYLM_HUMAN	1.49424e+07	1.44724e+07	1.23667e+07	3.39565e+07	1.3437e+07	1.81857e+07	1.35022e+07	1.62295e+07	1.67285e+07	1.35751e+07	2.34505e+07	1.73699e+07	2.60327e+07	1.01747e+07	2.88678e+07	1.18458e+07	1.6215e+07	7.89578e+06	1.56261e+07	9.17522e+06	3.35742e+06		2.21338e+06	6.39536e+06	7.7896e+06	7.22982e+06	7.25016e+06	4.80566e+06	3.68947e+06	7.48169e+06	7.85328e+06	2.82563e+06	7.56151e+06	6.49539e+06	6.9068e+06	4.96667e+06	4.462e+06	5.91257e+06	1.43677e+07	4.12616e+06	1.23115e+07	3.74611e+06	867003	3.05922e+06	5.85649e+06	6.11157e+06	6.0195e+06	8.18128e+06
ADLFPLLMR	sp|O75691|UTP20_HUMAN	8.44961e+06	8.30895e+06	8.79957e+06	7.87448e+06	8.23139e+06	5.81553e+06	9.76859e+06	6.81371e+06	9.02768e+06	5.56135e+06	7.19934e+06	8.59357e+06	5.37215e+06	1.05499e+07	8.5814e+06	5.98438e+06	7.80594e+06	8.48379e+06	5.63389e+06	4.78536e+06	5.16731e+06	4.0033e+06	5.055e+06	5.70538e+06	4.32731e+06	5.17673e+06	4.46289e+06	2.91825e+06	6.36078e+06	3.19136e+06	5.23823e+06	5.07087e+06	4.77834e+06	1.95505e+06	3.63629e+06	3.79259e+06	2.23678e+06	3.86944e+06	2.6424e+06	1.99871e+06	3.87872e+06	3.33159e+06	2.52268e+06	2.54031e+06	4.75312e+06	944340	2.38231e+06	1.44146e+06
ADLGALELWR	sp|Q99523|SORT_HUMAN	1.24712e+07	1.0025e+07	9.85366e+06	7.32974e+06	8.76021e+06	8.75222e+06	1.03469e+07	7.87757e+06	9.20911e+06	8.58415e+06	8.79777e+06	8.58634e+06	9.46651e+06	9.37807e+06	7.66149e+06	7.87376e+06	5.67931e+06	8.05277e+06	6.97373e+06	6.27942e+06	6.4329e+06	6.75933e+06	7.34432e+06	6.63333e+06	5.99801e+06	4.50304e+06	4.44592e+06	5.35816e+06	5.7791e+06	4.55552e+06	7.0699e+06	7.5594e+06	6.76961e+06	2.96434e+06	4.57149e+06	3.50979e+06	4.00163e+06	4.02722e+06	4.21534e+06	3.86419e+06	3.07559e+06	2.9124e+06	1.77721e+06	2.5161e+06	3.52541e+06	3.19505e+06	2.46748e+06	2.67726e+06
ADLLNNLGTLAK	sp|P07900|HS90A_HUMAN;sp|P08238|HS90B_HUMAN	8.88122e+07	5.1519e+07	7.77226e+07	3.19485e+07	5.30991e+07	9.94326e+07	5.84894e+07	6.77749e+07	3.78575e+07	1.28555e+07	3.3011e+07	3.74012e+07	6.71398e+07	3.2945e+07	6.17247e+07	7.06878e+07	4.03759e+07	2.6295e+07	4.7511e+07	9.37077e+07	2.44749e+07	5.27156e+07	1.30962e+07	1.5378e+07	3.2425e+07	2.17126e+07	1.94099e+07	1.37664e+07	1.6008e+07	2.03183e+07	2.52826e+06	2.43924e+06	6.28533e+06	6.67401e+06	2.33124e+07	2.51634e+07	3.47552e+07	2.5608e+07	3.69607e+07	3.29302e+07	3.71227e+07	2.17141e+07	3.49871e+07	1.12637e+07	1.1444e+07	1.80404e+06	1.4896e+07	6.05785e+06
ADLLPLLLK	sp|Q96NW4|ANR27_HUMAN	2.59141e+06	3.36821e+06	2.31852e+06	3.11736e+06	2.65238e+06	4.24217e+06	2.18009e+06	2.1854e+06	3.53506e+06	1.66371e+06	4.88376e+06	2.64249e+06	1.94977e+06	2.89763e+06	2.75058e+06	3.85762e+06	2.40537e+06	2.71975e+06	2.63974e+06	1.59966e+06	2.24176e+06	2.86705e+06	3.90943e+06	2.1199e+06	1.89787e+06	1.63437e+06	1.83785e+06	2.9842e+06	2.15471e+06	2.3572e+06	1.85977e+06	1.63907e+06	2.6782e+06	1.18955e+06		2.40827e+06	2.22911e+06	1.70237e+06	2.23136e+06		1.52233e+06	3.42898e+06	928251	1.84904e+06	1.02291e+06		2.92311e+06	1.63359e+06
ADLLLSTQPGREEGSPLELER	sp|P08195|4F2_HUMAN	1.12441e+08	1.33868e+08	1.39468e+08	9.97922e+07	1.23749e+08	9.77801e+07	1.14173e+08	9.80158e+07	1.03934e+08	1.01186e+08	1.09971e+08	1.12185e+08	9.10216e+07	9.88159e+07	8.2904e+07	8.05209e+07	8.31194e+07	9.22964e+07	7.43083e+07	8.70952e+07	7.70331e+07	6.72908e+07	6.97944e+07	7.4135e+07	7.69444e+07	6.70521e+07	6.48307e+07	6.71993e+07	6.9252e+07	6.38149e+07	6.47961e+07	6.24537e+07	6.96241e+07	4.54038e+07	4.89726e+07	4.63464e+07	4.44549e+07	4.67341e+07	5.13997e+07	3.91355e+07	3.61494e+07	4.1766e+07	3.69768e+07	3.72441e+07	3.73859e+07	3.56939e+07	3.07356e+07	3.03968e+07
ADLLNEMLESPDSQNWDNETTQELHSALK	sp|P38817|GGA2_YEAST											8.52072e+06	5.92656e+06	1.08751e+07	4.80393e+06	8.89666e+06	8.86744e+06	6.14736e+06	7.74534e+06	8.8028e+06	1.08244e+07	2.85432e+06	9.90479e+06	3.17238e+06			7.58238e+06	5.18553e+06	1.09529e+07	6.25502e+06	8.09015e+06	6.54874e+06	9.70327e+06			6.72562e+06		7.72298e+06	7.1416e+06	5.63631e+06	8.51342e+06	6.71536e+06	6.94679e+06	6.79344e+06	5.39871e+06	4.54165e+06	4.04878e+06	5.20353e+06	5.61937e+06
ADLLQREEEEEEEEDQEGDRETTLR	sp|Q15269|PWP2_HUMAN	2.88086e+07	2.63192e+07	2.47174e+07	2.25738e+07	2.42109e+07	2.61941e+07	2.57153e+07	2.47173e+07	1.73711e+07	2.21776e+07	2.13951e+07	2.02438e+07	2.23956e+07	1.78623e+07	2.09901e+07	2.25024e+07	1.34117e+07	1.65752e+07	1.90104e+07	1.87313e+07	1.54547e+07	1.78465e+07	1.8211e+07	1.4091e+07	1.51332e+07	1.45886e+07	1.23279e+07	1.43669e+07	1.08489e+07	1.23683e+07	1.19925e+07	1.13261e+07	1.228e+07	1.00955e+07	9.45227e+06	1.04185e+07	1.22687e+07	1.19336e+07	1.16059e+07	1.05671e+07	1.00852e+07	9.7311e+06	4.637e+06	7.40931e+06	4.83865e+06	6.11254e+06	6.34304e+06	5.95994e+06
ADLMLYVSK	sp|P32324|EF2_YEAST				6.80826e+07	7.12457e+07	2.75758e+07	8.92246e+06	5.9096e+07	9.90861e+06	1.54824e+08	1.95551e+08	8.66675e+07	4.83533e+07	2.01152e+08	4.28061e+07	2.05127e+08	1.74862e+07	2.39273e+08	1.31303e+08	3.03586e+08	2.07861e+08	3.02514e+08	2.97362e+08	3.85351e+08	3.65248e+08	2.97522e+08	2.37874e+07	3.69121e+08	1.34893e+08	4.49632e+08	4.13597e+08	4.01846e+08	4.15493e+08	4.58119e+07	8.0929e+08	5.75441e+08	5.66949e+08	4.31169e+08	4.14397e+08	5.85426e+08	5.28924e+08	3.13989e+08	3.38467e+08	4.31688e+07	3.2182e+07	7.19733e+08	2.3557e+08	4.61532e+08
ADLNQGLGEPQSPSR	sp|Q96C19|EFHD2_HUMAN	6.97562e+08	6.02168e+08	6.281e+08	6.04673e+08	5.38599e+08	7.83146e+08	5.36828e+08	6.2847e+08	4.95789e+08	4.36231e+08	5.07089e+08	4.72646e+08	5.57107e+08	3.90844e+08	5.9921e+08	5.14548e+08	3.9348e+08	4.1659e+08	5.63882e+08	4.29259e+08	3.32373e+08	4.19921e+08	4.53864e+08	3.53096e+08	3.21423e+08	3.73913e+08	2.95244e+08	3.35681e+08	3.13637e+08	2.39962e+08	2.58101e+08	3.00583e+08	2.75143e+08	2.27595e+08	2.19598e+08	2.07331e+08	2.7327e+08	2.82562e+08	2.54189e+08	2.48037e+08	2.29311e+08	2.48361e+08	2.44944e+08	1.77511e+08	1.57599e+08	1.33496e+08	1.32525e+08	1.38863e+08
ADLPEGVAVSGPSPAEFCR	sp|Q8IXI1|MIRO2_HUMAN	7.52566e+06	8.09448e+06	8.16783e+06	3.38559e+06	6.62685e+06	7.03924e+06	6.32399e+06	6.27742e+06	5.89759e+06	8.84316e+06	4.27408e+06	5.47424e+06	3.36098e+06	5.81332e+06	4.9794e+06	5.87199e+06	2.94475e+06	6.11962e+06	4.5604e+06	3.97898e+06	6.28781e+06		2.51618e+06	5.17524e+06	3.0555e+06		5.26106e+06		2.38772e+06					4.07247e+06	2.32199e+06	6.99843e+06	2.06161e+06	2.28817e+06	3.77454e+06	3.78774e+06	2.81183e+06	3.34514e+06	4.20426e+06		2.36209e+06
ADLRPADMLPAEEYHFER	sp|Q03063|DIG1_YEAST					3.17719e+06	3.5781e+06		3.20977e+06							6.10615e+06	2.83129e+06	3.55046e+06			6.00163e+06	4.12113e+06		3.94379e+06		4.41988e+06	5.12593e+06	9.50062e+06		7.14474e+06	8.7573e+06			1.02602e+07	8.67312e+06	1.09112e+07	9.76774e+06	1.04057e+07	9.20232e+06	1.13654e+07	9.25756e+06	1.08165e+07	1.05299e+07		1.07814e+07	1.2143e+07	1.16334e+07	1.09632e+07	1.20978e+07
ADLRPLQLK	sp|P48164|RS7B_YEAST				1.16657e+07	7.90694e+06	5.696e+06	1.15354e+07	8.11528e+06	2.24273e+07	2.09137e+07	2.81489e+07	1.67958e+07	5.48901e+06	2.25704e+07	2.33781e+07		3.10495e+07	9.29066e+06	2.64168e+07	4.09317e+07	5.26083e+07	2.30568e+07	2.33054e+07	3.34906e+07	3.30909e+07	3.0258e+07	5.78713e+07	3.98545e+07	1.04282e+08	5.84324e+07	4.16783e+07	3.98498e+07	4.26175e+07	4.02388e+07	7.97098e+07	6.16614e+07	2.941e+07	4.74805e+07	3.27512e+07	5.05469e+07	3.45023e+07	4.30965e+07	6.72621e+07	5.35336e+07	7.83918e+07	1.00776e+08	7.04683e+07	6.58805e+07
ADLTALFLPR	sp|Q13045|FLII_HUMAN	1.24107e+07	1.43883e+07	1.16827e+07	1.23958e+07	1.70187e+07	1.23258e+07	1.1716e+07	1.33057e+07	1.29771e+07	1.08384e+07	9.92733e+06	1.10959e+07	1.0188e+07	1.30588e+07	1.11331e+07	9.20654e+06	9.53258e+06	1.07038e+07	1.19456e+07	8.57212e+06	9.91526e+06	7.55131e+06	8.3532e+06	9.61243e+06	8.34268e+06	7.85249e+06	8.44235e+06	6.84459e+06	7.94679e+06	6.36297e+06	1.15128e+07	1.18727e+07	1.01039e+07	3.76395e+06	6.25578e+06	5.08454e+06	6.33822e+06	6.45625e+06	4.11623e+06	4.2049e+06	4.95167e+06	5.55811e+06	4.97555e+06	4.73349e+06	4.4052e+06	3.87652e+06	3.43918e+06	2.94161e+06
ADLTEYLSTHYK	sp|P31930|QCR1_HUMAN	6.6199e+07	9.47671e+07	8.10148e+07	8.02446e+07	6.62386e+07	6.2846e+07	7.54373e+07	6.28208e+07	6.95152e+07	6.26186e+07	6.4823e+07	5.65487e+07	5.75978e+07	5.52291e+07	5.62715e+07	5.07166e+07	6.07784e+07	4.48798e+07	4.6979e+07	5.17051e+07	5.199e+07	4.33599e+07	4.55223e+07	4.64043e+07	4.0106e+07	4.96683e+07	4.36504e+07	4.29203e+07	4.14316e+07	4.00743e+07	4.14486e+07	4.12449e+07	4.40546e+07	2.94803e+07	2.88601e+07	2.62019e+07	2.826e+07	2.82388e+07	3.04943e+07	2.51904e+07	2.74731e+07	2.21027e+07	2.07011e+07	2.45641e+07	2.56102e+07	1.82893e+07	2.3402e+07	2.0469e+07
ADLTNLQR	sp|P34237|CASP_YEAST	3.07507e+06	1.34734e+08	1.35905e+08	1.2269e+08	1.18851e+08	1.19866e+07	1.11152e+08	9.82218e+07	1.06907e+08	9.7458e+07	9.04363e+07	9.55143e+07	9.05181e+07	7.8804e+07	1.0876e+08	8.81691e+07	1.04887e+08	8.70297e+07	9.97643e+07	7.06317e+07	7.93464e+07	7.92223e+07	7.93234e+07	7.39339e+07	6.29302e+07	8.91375e+07	7.1523e+07	6.4435e+07	6.58065e+07	5.76001e+07	5.10416e+06	5.74883e+06	5.03996e+06	4.42735e+07	8.80011e+06	4.12062e+07	4.39383e+07	4.52768e+07	5.13782e+07	4.25574e+07	4.77754e+07	4.16635e+07	4.84973e+07	3.92647e+07	3.76804e+07	3.38566e+07	3.73322e+07	3.04264e+07
ADLVAVLK	sp|P34167|IF4B_YEAST	4.50225e+06	7.55039e+06	5.31918e+06	8.94134e+06	7.52743e+06	5.44357e+06	1.42299e+07	1.14092e+07	1.48794e+07	2.06443e+07	1.92251e+07	1.40383e+07	1.84445e+07	2.5595e+07	1.58088e+07	2.21685e+07	3.63567e+07	2.48271e+07	2.58819e+07	3.54515e+07	3.26474e+07	3.16034e+07	3.46988e+07	3.82644e+07	4.18208e+07	4.90454e+07	4.82689e+07	4.87249e+07	5.51591e+07	6.07527e+07	5.76586e+07	6.35539e+07	5.99811e+07	6.37928e+07	5.75166e+07	5.49311e+07	1.37997e+06	4.04369e+07	4.60517e+07	5.06906e+07	5.64468e+07	5.01639e+07	6.1267e+07	5.98192e+07	7.9791e+07	7.5553e+07	7.85725e+07	8.67131e+07
ADLVGEATK	sp|P00812|ARGI_YEAST	1.62395e+08	1.51355e+08	3.63399e+07	1.54854e+08	1.19926e+08	1.63721e+08	1.0618e+08	1.09218e+08	1.16664e+08	9.86244e+07	1.10635e+08	1.05041e+08		9.28944e+07	1.15252e+08	9.05376e+07	1.20284e+08	1.04022e+08	1.22474e+08		9.19659e+07	8.25375e+07	7.93138e+07	8.864e+07	7.54426e+07	9.41509e+07	7.9371e+07	7.11637e+07	8.21675e+07	7.3149e+07	8.05254e+06	2.36892e+07	1.13309e+08	4.80429e+07	4.8252e+07	4.82876e+07	5.059e+07	5.0144e+07	2.5558e+07	4.65636e+07	4.93271e+07	4.53081e+07	3.76703e+07	4.36685e+07	4.6438e+07	3.64267e+07	3.80896e+07	3.92466e+07
ADMEDLMSSK	sp|P35580|MYH10_HUMAN	2.7191e+07	6.415e+07	3.58115e+07	3.45192e+07	2.79993e+07	2.78474e+07	4.69381e+07	3.37334e+07	2.23996e+07	4.17109e+07	4.01969e+07	1.89284e+07	1.67303e+07	4.23235e+07	2.01784e+07	2.88281e+07	2.13082e+07	3.33261e+07		3.91996e+07	2.65612e+07	2.92604e+07	3.87042e+07	2.97489e+07	2.62741e+07	2.15566e+07	2.72024e+07	3.24451e+07	2.7555e+07	2.57548e+07	1.86957e+07	2.06503e+07	2.26698e+07	1.72508e+07	9.44206e+06	1.35732e+07	2.44998e+07	2.40349e+07	1.77957e+07	1.58147e+07	1.61906e+07	1.45061e+07	1.74768e+07	1.71523e+07	1.36616e+07	1.17102e+07	1.19471e+07	1.21645e+07
ADMETLQR	sp|P26639|SYTC_HUMAN	1.83842e+08	7.00719e+06	2.74988e+08	2.01999e+08		2.18403e+08		2.40118e+06	1.69759e+08	1.64708e+08	1.4845e+08	1.51041e+08	1.61108e+08	1.40915e+08			1.177e+08			1.16381e+08		1.45863e+08	1.16317e+08	1.30258e+08	1.31332e+08	1.63545e+08		1.40285e+08	1.00673e+08	1.17167e+08	8.30149e+07		8.40977e+07	7.07644e+07	6.98487e+07	4.66482e+07	7.49143e+07	1.07097e+08	9.97378e+07	9.9153e+07	7.57347e+07		6.73999e+07	5.99753e+07	6.30605e+07	5.35362e+07	5.72898e+07	6.63294e+07
ADMGGAATLCSALVSAAK	sp|P28838|AMPL_HUMAN	5.15055e+07	4.51836e+07	5.56893e+07	4.40936e+07	5.44162e+07	5.05615e+07	4.89768e+07	5.23614e+07	4.13754e+07	3.8704e+07	5.39661e+07	5.00493e+07	5.58134e+07	5.41265e+07	5.58989e+07	4.78188e+07	5.61967e+07	5.52781e+07	3.54129e+07	5.79971e+07	3.80892e+07	5.13259e+07	4.2626e+07	5.62421e+07	3.03901e+07	5.12312e+07	5.42577e+07	6.01933e+07	6.64917e+07	6.18763e+07	5.94203e+06	7.06126e+07	3.11842e+07	3.55791e+07	2.11241e+07	5.69627e+07	6.12427e+07	5.62556e+07	2.44399e+07	4.82057e+07	5.8904e+07	5.76962e+07	2.0461e+07	3.16582e+07	3.56362e+07	5.00333e+07	1.55343e+07	4.29773e+07
ADMHDPLHLGAPMAGVLVEVK	sp|P11154|PYC1_YEAST											2.83958e+06		4.20444e+06	3.37096e+06		5.61444e+06	2.93524e+06		5.01839e+06	3.81617e+06	2.95418e+06	1.20234e+06	3.89104e+06	1.94627e+06	2.52476e+06		2.43144e+06	2.82268e+06		2.31596e+06				4.33861e+06	3.11648e+06	4.28944e+06		2.17688e+06	5.7205e+06	3.84853e+06	4.6776e+06	2.73129e+06	3.83958e+06			4.42801e+06	4.88269e+06	4.59378e+06
ADMLAAGEAFVYNEPESQVMSR	sp|P26637|SYLC_YEAST				3.13556e+06	5.70085e+06	5.80504e+06	9.08233e+06	8.17301e+06	7.01462e+06	8.09223e+06	1.18266e+07	1.11849e+07	1.47798e+07	1.57854e+07	1.43347e+07	1.70308e+07	1.1911e+07	1.80025e+07	2.1817e+07	1.98556e+07	1.33233e+07	1.98508e+07	2.3256e+07	2.14678e+07	2.36002e+07	1.60122e+07	2.6504e+07	2.93071e+07	2.06724e+07	3.07643e+07	1.76793e+07	2.08279e+07	2.19392e+07	4.1215e+07	4.13873e+07	3.73647e+07	3.80039e+07	4.09335e+07	3.54037e+07	4.25195e+07	4.17181e+07	4.4035e+07	3.99785e+07	4.02036e+07	3.9302e+07	4.95014e+07	4.87456e+07	4.01503e+07
ADMLCNSQSNDLLQHQGSNCGGTSNK	sp|Q9NUQ3|TXLNG_HUMAN	1.38153e+07	1.26011e+07	1.23599e+07	1.32939e+07	1.13531e+07	1.62529e+07	1.33943e+07	1.28091e+07	1.0216e+07	1.15706e+07	1.1534e+07	9.84946e+06	1.01355e+07	8.08702e+06	1.07965e+07	1.05157e+07	8.15917e+06	8.93137e+06	1.11536e+07	8.53406e+06	7.20753e+06	7.47231e+06	7.07011e+06	7.04511e+06	7.41971e+06	7.96103e+06	6.87058e+06	7.65606e+06	7.84555e+06	5.72628e+06	6.04601e+06	5.96855e+06	6.10125e+06	5.03815e+06	4.56436e+06	4.15476e+06	5.04803e+06	5.07171e+06	5.14643e+06	4.94989e+06	4.18514e+06	4.62721e+06	4.48049e+06	3.77186e+06	2.94413e+06	2.99548e+06
ADMMESQFR	sp|Q03786|GNTK_YEAST				835498	2.28945e+06	2.04424e+06	2.67119e+06	2.0901e+06	2.72344e+06	2.15783e+06	2.99232e+06	3.39054e+06	2.70979e+06	2.76735e+06	2.96258e+06	4.38461e+06	3.03298e+06	4.181e+06	4.14261e+06	2.73638e+06	3.1807e+06	3.9866e+06	3.69438e+06	4.2579e+06	3.06916e+06	4.61515e+06	2.51828e+06	4.61287e+06	4.21753e+06	4.71672e+06				9.32244e+06	6.52029e+06	5.62668e+06	3.94146e+06	5.90608e+06	3.66298e+06	5.67501e+06	7.50975e+06	6.17826e+06	9.06037e+06	7.60246e+06	6.39644e+06	7.17395e+06	7.18267e+06	5.51309e+06
ADNDAGNAALDSLLNYETVK	sp|O75027|ABCB7_HUMAN	7.41298e+06	6.67836e+06		5.4955e+06	6.46748e+06	4.8569e+06	6.02308e+06	6.04196e+06	4.85782e+06	3.09608e+06	5.92945e+06	5.5096e+06	5.8443e+06	4.61087e+06	5.33002e+06	4.32218e+06	3.34469e+06	4.77593e+06	5.60986e+06	4.51924e+06	3.51166e+06	3.98488e+06	3.7876e+06	8.62032e+06	4.61842e+06	2.83017e+06	2.98367e+06		1.78362e+06		5.84506e+06	5.87833e+06				2.18446e+06	3.16831e+06	3.02269e+06	2.18651e+06	3.47355e+06				824337		938041	2.88659e+06	2.48929e+06
ADNLYLEELKK	sp|P38625|GUAA_YEAST				5.61889e+06	5.23413e+06	6.49062e+06	1.05647e+07	7.59187e+06	1.02584e+07	1.31507e+07	1.13483e+07	9.727e+06	1.3464e+07	1.47908e+07	1.55373e+07	1.75382e+07	2.1157e+07	1.77425e+07	2.38985e+07	1.9007e+07	2.18026e+07	2.54568e+07	2.26636e+07	2.40874e+07	2.65701e+07	2.93251e+07	3.48601e+07	2.94748e+07	3.69871e+07	3.32193e+07	3.40015e+07	3.1644e+07	3.32957e+07	4.23905e+07	3.94651e+07	3.5168e+07	3.39757e+07	2.99657e+07	3.58611e+07	4.49229e+07	3.95551e+07	3.75015e+07	5.51468e+07	4.34725e+07	4.54251e+07	4.4629e+07	4.16516e+07	4.88529e+07
ADNVVNLAR	sp|Q92621|NU205_HUMAN	3.91504e+07	3.72015e+07	3.88855e+07	3.81259e+07	3.4991e+07	3.9209e+07	3.3107e+07	3.23494e+07	2.83408e+07	2.80915e+07	2.78987e+07	3.11922e+07	2.84081e+07	2.1732e+07	2.96574e+07	2.658e+07	2.93235e+07	2.43984e+07	2.29599e+07	2.2212e+07	1.64757e+07	2.4936e+07		2.26469e+07	1.75508e+07	1.91383e+07	1.79645e+07	1.44259e+07		1.9244e+07				8.40583e+06		6.31546e+06	1.3938e+07	1.18145e+07	1.24681e+07	1.16581e+07	1.29785e+07	1.07131e+07	1.11913e+07
ADNWWFR	sp|P38009|PUR92_YEAST	745041		3.2611e+06	1.87811e+07	1.46243e+07	1.42367e+07	2.57802e+07	2.64654e+07	2.13195e+07	2.7087e+07	3.56455e+07	3.73529e+07	4.06066e+07	4.67673e+07	3.56606e+07	4.88248e+07	5.023e+07	4.49525e+07	5.11513e+07	5.7086e+07	4.67663e+07	6.79527e+07	7.14215e+07	7.33208e+07	7.7303e+07	1.60364e+06	8.14041e+07	8.93659e+07	9.19627e+07	9.02405e+07	9.14247e+07	8.24524e+07	8.87131e+07	1.19025e+08	1.19644e+08	1.11642e+08	1.12236e+08	1.0311e+08	1.24662e+08	1.1123e+08	1.26098e+08	1.20299e+08	1.39753e+08	1.36387e+08	1.40879e+08	1.39199e+08	1.49071e+08	1.15587e+08
ADPAALMASLHLLPSPTPNLELK	sp|O94788|AL1A2_HUMAN	1.51763e+07	1.35016e+07	1.28153e+07	7.51292e+06	1.2382e+07	1.06785e+07	8.47211e+06	1.10685e+07	9.95485e+06	7.37458e+06	9.21947e+06	1.08231e+07	9.79711e+06	8.53121e+06	8.63988e+06	6.43769e+06	7.76098e+06	7.66558e+06	5.15074e+06	9.97244e+06	7.19238e+06	8.02245e+06	6.35355e+06		7.45689e+06	4.29841e+06	5.5808e+06	3.60191e+06	4.08165e+06	3.41465e+06	2.10459e+06	2.37711e+06		2.82135e+06	4.56014e+06	4.56683e+06	4.34147e+06	4.75289e+06	5.40455e+06	4.18963e+06	2.99161e+06	4.03635e+06	1.5431e+06	3.00995e+06	2.10443e+06	1.70175e+06	2.87892e+06	2.15861e+06
ADPAFGLESSGLAGTTSDEPERLEESGNDEAR	sp|Q8TAQ2|SMRC2_HUMAN	1.24306e+07	2.01175e+07	1.02578e+07	5.59366e+06	8.80751e+06	1.04012e+07	9.27291e+06	1.2043e+07	5.38885e+06	5.70116e+06	6.62299e+06	6.09657e+06	1.62697e+07	1.07818e+07	1.0852e+07	1.08063e+07	1.18163e+07	5.5616e+06	7.71453e+06	7.38162e+06	7.67601e+06		8.38072e+06	6.61044e+06	1.04345e+07	2.79042e+06	5.08777e+06	4.37214e+06		3.05994e+06						5.37829e+06	5.41941e+06			5.45152e+06	6.0335e+06	6.7661e+06	8.94009e+06	4.94231e+06		4.82821e+06	6.67267e+06
ADPAFKPTEK	sp|P26321|RL5_YEAST				3.78674e+07	2.30445e+07	1.74406e+07	4.11911e+07	2.74323e+07	4.93116e+07	7.72395e+07	5.11127e+07	6.0005e+07	5.91287e+07	7.95996e+07	4.93863e+07	5.99148e+07	1.24988e+08	9.30259e+07	8.05537e+07	1.13122e+08	1.35716e+08	8.80701e+07	9.4361e+07	1.82581e+08	1.51873e+08	1.79185e+08	2.04612e+08	1.55831e+08	2.74441e+08	1.68298e+08	2.52633e+08	2.23119e+08	1.88089e+08	2.21934e+08	1.94411e+08	2.58633e+08	1.43626e+08	1.76632e+08	2.86646e+08	1.67566e+08	2.04899e+08	1.83299e+08	1.61446e+08	2.55581e+08	2.6487e+08	2.69987e+08	2.36605e+08	3.26826e+08
ADPDGPEAQAEACSGER	sp|Q9NX24|NHP2_HUMAN	7.22826e+07	6.27517e+07	6.3809e+07	5.32603e+07	5.24211e+07	7.24085e+07	5.13923e+07	6.36071e+07	3.75177e+07	3.64455e+07	4.93724e+07	4.49539e+07	5.30729e+07	3.76708e+07	5.64272e+07	5.28699e+07	3.38928e+07	4.5021e+07	5.09425e+07	4.21837e+07	2.78084e+07	4.54132e+07	4.37994e+07	3.29737e+07	2.82352e+07	3.92449e+07	2.85632e+07	3.57714e+07	2.08147e+07	2.59181e+07	2.55367e+07	2.61267e+07	2.30103e+07	1.76687e+07	2.13053e+07	1.56491e+07	2.81463e+07	2.82505e+07	2.69619e+07	2.54369e+07	2.49693e+07	2.58017e+07	2.1351e+07	1.78579e+07	1.35014e+07	1.27266e+07	1.41802e+07	1.33795e+07
ADPEAAWEPTEAEAR	sp|Q9UBT2|SAE2_HUMAN	8.1628e+07	6.69334e+07	7.03137e+07	6.83902e+07	6.63383e+07	6.93454e+07	6.43717e+07	7.71655e+07	4.82916e+07	5.13281e+07	5.70257e+07	5.62268e+07	6.01154e+07	4.58254e+07	5.99063e+07	6.00174e+07	3.84422e+07	4.04378e+07	4.93913e+07	4.88364e+07	3.79382e+07	4.9831e+07	5.14515e+07	3.48251e+07	3.81786e+07	4.5391e+07	3.26303e+07	3.98332e+07	1.2893e+07	4.13559e+07	2.50374e+07	3.04006e+07	2.43739e+07	2.5811e+07	2.62543e+07	2.65325e+07	3.7101e+07	3.39618e+07	3.01414e+07	2.80597e+07	2.61151e+07	2.92786e+07	2.25835e+07	2.24238e+07	1.94507e+07	1.62479e+07	1.35538e+07	1.80378e+07
ADPECMLGHLLR	sp|Q9Y4B6|VPRBP_HUMAN	2.42932e+06	2.84848e+06	2.90839e+06	2.54742e+06	2.80006e+06	2.60884e+06	1.5939e+06	2.45289e+06	2.0679e+06	2.56883e+06	2.38566e+06	2.58958e+06	1.43111e+06	2.12463e+06	1.19572e+06	3.17167e+06	3.02576e+06	2.17582e+06	2.06151e+06	1.76014e+06	2.7087e+06	2.29166e+06	3.02223e+06	714306	2.87158e+06	1.51968e+06	977618			966666				1.3174e+06	2.23031e+06	2.79128e+06	4.29943e+06					1.40759e+06		456314	1.32312e+06
ADPFSFEGPELVDCDGCTLDWK	sp|Q99733|NP1L4_HUMAN	1.21707e+08	8.37764e+07	9.9707e+07	5.30324e+07	9.04204e+07	9.75675e+07	5.85278e+07	1.0154e+08	5.38326e+07	3.5175e+07	7.52089e+07	7.75537e+07	7.36022e+07	5.90761e+07	8.64476e+07	6.86091e+07	5.85103e+07	4.96173e+07	6.36126e+07	6.6356e+07	4.1168e+07	5.43949e+07	6.62914e+07	4.20147e+07	5.14712e+07	2.98591e+07	3.94604e+07	3.7543e+07	2.28261e+07	3.68724e+07	2.99503e+07	3.15246e+07	3.15655e+07	2.7302e+07	3.02276e+07	2.84187e+07	4.7356e+07	4.20674e+07	4.36952e+07	3.56698e+07	3.93363e+07	4.12452e+07	2.66524e+07	2.27118e+07	1.74549e+07	1.9884e+07	2.27879e+07	1.3962e+07
ADPQEALNCLMR	sp|P54920|SNAA_HUMAN	6.3893e+07	6.53751e+07	4.18449e+07	4.87817e+07	5.5642e+07	4.95972e+07	3.35571e+07	4.5696e+07	4.66154e+07	3.80604e+07	3.58356e+07			3.4411e+07				1.86458e+07			2.39805e+07	1.87027e+07	6.72023e+06	2.99183e+07	1.22315e+07	2.5751e+07	1.86111e+07		2.47438e+07	1.62797e+07	2.41282e+07	2.18628e+07	2.64302e+07			8.12052e+06		1.04546e+07							1.27797e+07	1.22803e+07	4.98508e+06	6.10212e+06
ADPSHFELLK	sp|Q15418|KS6A1_HUMAN	1.53921e+07	7.57136e+06	1.08956e+07	1.62351e+07	1.35998e+07	1.27375e+07	1.25186e+07	1.32569e+07	1.64223e+07	1.32495e+07	1.33222e+07	1.21547e+07	1.3e+07	1.25806e+07	9.84168e+06	9.30779e+06	1.25868e+07	1.04575e+07	6.61039e+06	1.01465e+07	9.85342e+06	1.06521e+07	5.9311e+06	9.53133e+06	6.21631e+06	8.85334e+06	9.65219e+06	7.99376e+06	7.49595e+06	7.08847e+06	7.02759e+06	8.12136e+06	6.26874e+06	5.4706e+06	5.16133e+06	3.95174e+06	6.45946e+06	4.57956e+06	3.26589e+06	3.96279e+06	2.60508e+06	4.34127e+06	3.66013e+06	5.22452e+06	5.20539e+06	3.26802e+06	3.08217e+06	7.82448e+06
ADPVALYLGLK	sp|P20434|RPAB1_YEAST				2.86513e+06	5.5719e+06	2.90008e+06	5.92476e+06	7.04444e+06	6.57383e+06	1.09451e+07	8.12085e+06	1.00745e+07	1.45358e+07	9.13895e+06	1.55429e+07	1.55113e+07	8.78287e+06	1.57983e+07	1.11332e+07	1.42912e+07	1.95603e+07	2.14433e+07	1.46457e+07	2.33424e+07	1.77758e+07	1.54259e+07	1.46692e+07	2.65145e+07	1.88663e+07	1.69637e+07	2.98654e+07	3.4768e+07	2.415e+07	3.91289e+07	4.68095e+07	3.55259e+07	3.33058e+07	3.09043e+07	2.7315e+07	3.60716e+07	2.50035e+07	3.27781e+07	1.5159e+07	3.67458e+07	2.66888e+07	2.92712e+07	3.30443e+07	3.62139e+07
ADPWTLYHENR	sp|P46982|MNN5_YEAST					2.08699e+06		3.16581e+06	455258	1.32421e+06	1.591e+06			1.72031e+06	3.52634e+06	2.08717e+06	2.31536e+06	4.30439e+06	3.48164e+06	3.50113e+06	3.35048e+06	3.44705e+06	4.75362e+06	3.65591e+06	5.71918e+06	4.39591e+06	5.51111e+06	6.17427e+06	5.85624e+06	1.94785e+06	5.10007e+06	5.89218e+06	7.09401e+06	6.80973e+06	8.72648e+06	5.66726e+06	6.90838e+06	6.53847e+06	5.88906e+06	5.57091e+06	6.68059e+06	8.28814e+06	6.81912e+06	7.30154e+06	7.84368e+06	8.76492e+06	7.91812e+06	8.84333e+06	9.62927e+06
ADQCYEDVR	sp|P31146|COR1A_HUMAN	1.84843e+07	1.71798e+07	1.46646e+07	2.28352e+07	1.71237e+07	1.60683e+07	1.27628e+07	1.39761e+07	9.85053e+06	9.16749e+06	9.95517e+06	1.30454e+07	1.28247e+07	9.24423e+06	1.30944e+07	1.43091e+07	1.0541e+07	1.07754e+07	1.20263e+07	1.04494e+07	8.09535e+06	1.25985e+07	7.07251e+06	1.25282e+07	9.15898e+06	1.05907e+07	9.35724e+06	9.43592e+06	5.25629e+06	6.89185e+06	7.79768e+06	8.94058e+06	7.84024e+06	5.37967e+06	4.99765e+06	5.41195e+06	6.77955e+06	7.00283e+06	6.15991e+06	5.74538e+06	7.69578e+06	6.54089e+06	6.61636e+06	4.53792e+06	8.0129e+06	960616	3.78943e+06	1.98783e+06
ADQENSPLHTVGFDAR	sp|Q01519|COX12_YEAST	4.09069e+07	3.10199e+07	4.34255e+07	9.79431e+06	7.06504e+06	6.4859e+06	1.29296e+07	1.40861e+07	1.65262e+07	1.57817e+07	1.60879e+07	1.51613e+07	2.16395e+07	2.21274e+07	1.84657e+07	2.53942e+07	1.60896e+07	2.34931e+07	2.57388e+07	2.97913e+07	1.0985e+07	6.97536e+07	3.36879e+07	3.80266e+07	3.72376e+07	3.69286e+07	3.58545e+07	4.36835e+07		1.24989e+07	5.92526e+07	5.99048e+07	6.39057e+07	5.62567e+07		5.5765e+07	5.45775e+07	5.22936e+07	2.97274e+07	5.32199e+07	3.11841e+07	5.45536e+07	5.38487e+07	5.76231e+07	6.46728e+07	5.15743e+07	6.91705e+07	6.40477e+07
ADQEYELEK	sp|P22203|VATE_YEAST	3.9597e+06	4.9779e+06		4.70056e+07	4.39082e+07	5.43719e+07	4.25506e+07	6.9937e+07	6.12014e+07	7.04701e+07	9.57896e+07	8.79943e+07	1.24734e+08	1.03843e+08	1.18791e+08	1.45794e+08	2.25805e+07	1.5546e+08	1.97377e+08	1.91706e+08	1.30859e+08	2.76802e+06	2.05183e+08	1.98438e+08	2.0841e+08	2.95148e+08	2.1658e+08	2.69587e+08	2.2863e+08	2.50067e+08	2.89486e+08	2.80993e+08	2.83717e+08	3.32327e+08	3.1974e+08	3.13734e+08	2.91916e+08	3.27394e+08	3.5294e+08	3.37223e+08	4.11647e+08	3.7422e+08	4.34795e+08	3.82636e+08	3.36018e+08	3.66241e+08	3.48174e+08	3.38764e+08
ADQFEYVMYGK	sp|P52434|RPAB3_HUMAN	5.55984e+07	5.22817e+07		5.00775e+07	4.33988e+07	4.65886e+07	4.20695e+07	5.10783e+07	3.86666e+07	3.27202e+07	4.3142e+07	4.30905e+07	4.17562e+07	3.47877e+07	4.13763e+07	3.98585e+07	2.97796e+07	3.19016e+07	3.25436e+07	3.66052e+07	2.72607e+07	3.03835e+07	3.58682e+07	2.5633e+07	2.73056e+07	2.96331e+07		2.33194e+07	2.17971e+07	1.46111e+07	2.28691e+07	2.25866e+07	2.06579e+07		1.37998e+07		7.98895e+07			6.27802e+07		7.07291e+07			9.30539e+06			8.38364e+06
ADQLETQQLMR	sp|Q9H4M9|EHD1_HUMAN	2.06272e+07	2.64106e+07	2.27639e+07	2.27027e+07	1.7741e+07	1.93825e+07	2.43289e+07	1.9119e+07	1.52172e+07	2.34292e+07	1.94858e+07	1.91648e+07	1.81874e+07	1.7257e+07	1.84212e+07	1.83514e+07	1.57204e+07	1.60067e+07	1.49017e+07	1.45806e+07	1.54844e+07	1.43136e+07	1.12123e+07	1.58054e+07	1.05492e+07	1.61642e+07	1.56198e+07	1.10931e+07	1.60363e+07	1.17012e+07	1.04351e+07	1.16378e+07	1.24139e+07	8.89165e+06	6.9926e+06	6.83835e+06	8.0074e+06	9.36593e+06	1.09643e+07	9.15111e+06	4.85971e+06	8.12652e+06	6.20367e+06	6.5821e+06	6.45782e+06	5.64333e+06	6.61412e+06	7.9248e+06
ADQLLQFSTNPQSK	sp|P30822|XPO1_YEAST	4.38788e+06	9.7788e+06	1.00724e+07	1.06746e+07	9.91604e+06	6.44005e+06	1.10283e+07	8.7474e+06	8.47879e+06	4.68915e+06	1.08089e+07		4.55455e+06	7.81165e+06	7.11686e+06	5.27669e+06	4.51549e+06	5.98784e+06	5.68913e+06	8.44608e+06	1.03216e+07	6.34404e+06	7.71594e+06	1.5179e+07	8.12806e+06	8.63139e+06	7.07865e+06	1.34519e+07	1.08028e+07	7.47822e+06		1.45842e+06	1.54804e+07	1.18569e+07		4.06976e+06	1.22167e+07	1.14292e+07	1.16171e+07	1.72951e+07	1.17286e+07	1.74363e+07	1.96795e+07	1.64278e+07	1.69548e+07	1.45403e+07	1.91925e+07	1.15448e+07
ADQLANDTENSLK	sp|P0CS90|HSP77_YEAST	8.28203e+06	5.84071e+06	7.20402e+06	9.58995e+07	8.71201e+07	1.01134e+08	1.56839e+08	1.56521e+08	1.34405e+08	2.02106e+08	1.99377e+08	2.02667e+08	2.81764e+08	2.15972e+08	2.81999e+08	3.43784e+08	3.20772e+08	2.8323e+08	4.20507e+08	3.56787e+08	3.57776e+08	4.51889e+08	4.53894e+08	3.92984e+08	4.75733e+08	5.63708e+08	4.5031e+08	5.96007e+08	6.15784e+08	5.05986e+08	5.26749e+08	5.76846e+08	5.87335e+08	6.96673e+08	7.51535e+08	7.10659e+08	6.32295e+08	6.78877e+08	6.76608e+08	7.12753e+08	7.96263e+08	7.8289e+08	9.2102e+08	8.44879e+08	6.5055e+08	8.34574e+08	8.29656e+08	7.05313e+08
ADQQYECVAELGEGAYGK	sp|Q00534|CDK6_HUMAN	4.80148e+07	5.46183e+07	5.4747e+07	3.4456e+07	4.864e+07	5.05585e+07	1.97317e+07	5.26972e+07	2.84927e+07	1.59894e+07	1.63501e+07	2.94684e+07	4.32609e+07	1.21428e+07	3.73347e+07	4.2187e+07	1.53766e+07	1.19485e+07	3.46487e+07	3.49797e+07	1.1175e+07	2.76645e+07	3.13252e+07	1.03882e+07	2.65123e+07	3.22571e+07	8.24159e+06	2.65896e+07	9.11756e+06	2.26564e+07	2.20305e+07	2.32689e+07	1.96792e+07	1.39827e+07	1.77249e+07	1.64067e+07	2.19107e+07	2.28557e+07	2.28624e+07	1.84647e+07	1.86865e+07	1.95251e+07	1.07455e+07	4.96933e+06	4.29581e+06	5.22465e+06	1.07708e+07
ADQVDTQQLMR	sp|Q9H223|EHD4_HUMAN	8.04411e+06	8.20701e+06	8.75315e+06	6.62634e+06	5.7321e+06	8.61461e+06	8.50404e+06	7.13992e+06	7.01069e+06	5.07247e+06	5.13998e+06	4.89932e+06	7.58932e+06	8.70452e+06	6.87884e+06	6.14692e+06	6.51618e+06	4.93714e+06	4.28759e+06	4.72315e+06	1.6336e+06	3.50486e+06	4.00842e+06	3.86974e+06	1.80041e+06	5.8503e+06	5.43111e+06	4.83e+06	6.87626e+06	4.85654e+06	3.49137e+06	4.0778e+06	3.26175e+06			562946	2.90784e+06	2.25326e+06	3.05671e+06		2.34608e+06	3.03483e+06		2.2428e+06	3.37871e+06		2.28149e+06
ADRDESSPYAAMLAAQDVAAK	sp|P39516|RS14B_YEAST	1.26683e+07	1.5975e+07	1.2093e+07	7.079e+07	7.36395e+07	7.47739e+07	1.02132e+08	1.1594e+08	9.93221e+07	1.29459e+08	1.42376e+08	1.42882e+08	1.87614e+08	1.84716e+08	1.71327e+08	2.09305e+08	1.81105e+08	2.01178e+08	2.25411e+08	2.57212e+08	2.47898e+08	2.58677e+08	2.97748e+08	3.04959e+08	3.3568e+08	3.01641e+08	3.41999e+08	3.7383e+08	3.66578e+08	3.92021e+08	4.30371e+08	4.27651e+08	4.22329e+08	4.95007e+08	5.33978e+08	4.98277e+08	4.6983e+08	4.74603e+08	4.31005e+08	5.20477e+08	5.12269e+08	5.08989e+08	4.99999e+08	5.55871e+08	5.49214e+08	6.06831e+08	5.66631e+08	5.61305e+08
ADRDESSPYAAMLAAQDVAQR	sp|P62263|RS14_HUMAN	3.66048e+08	3.74647e+08	3.42234e+08	2.89566e+08	3.42119e+08	3.10805e+08	3.20802e+08	3.46622e+08	2.77218e+08	2.90994e+08	3.22041e+08	3.18752e+08	2.95686e+08	2.96421e+08	2.60833e+08	2.86689e+08	2.16335e+08	2.60255e+08	2.15269e+08	2.50507e+08	2.33571e+08	2.32123e+08	2.30947e+08	2.24746e+08	1.97469e+08	1.77459e+08	2.01817e+08	1.82168e+08	7.45956e+07	1.9586e+08	2.1296e+08	2.14759e+08	2.08284e+08	1.24756e+08	1.31774e+08	1.31454e+08	1.67172e+08	1.63457e+08	1.49298e+08	1.33494e+08	1.33156e+08	1.34586e+08	1.0252e+08	1.14774e+08	1.09421e+08	9.16432e+07	8.98361e+07	8.63773e+07
ADSLLAVVK	sp|Q14151|SAFB2_HUMAN;sp|Q15424|SAFB1_HUMAN	1.04245e+08	1.59051e+08	1.26293e+08	1.35062e+08	1.0679e+08	9.80747e+07	1.25982e+08	8.92984e+07	1.14315e+08	1.22448e+08	9.97095e+07	8.7365e+07	8.33105e+07	9.80621e+07	8.65325e+07	7.42114e+07	1.09444e+08	7.44296e+07	6.05002e+07	8.25496e+07	8.46236e+07	6.76763e+07	7.68598e+07	8.07951e+07	6.27225e+07	8.54225e+07	7.55389e+07	6.95953e+07	7.6799e+07	7.14821e+07	6.22958e+07	6.60152e+07	6.85915e+07	4.53655e+07	4.38287e+07	4.16711e+07	4.32402e+07	4.05918e+07	4.47953e+07	3.79864e+07	3.863e+07	3.24237e+07	3.40644e+07	3.88603e+07	4.55233e+07	3.32645e+07	3.82345e+07	4.17367e+07
ADSQYYDPCEESSK	sp|P38824|COX23_YEAST								1.41241e+06			1.92319e+06	1.30441e+06	1.33339e+06	1.5441e+06		2.14969e+06	1.00991e+06			3.54767e+06		2.53258e+06	1.33191e+06	494957	1.84439e+06	2.87046e+06		2.61684e+06	2.54508e+06	2.0775e+06	2.35737e+06	3.44929e+06	2.80361e+06	4.27621e+06		2.6875e+06	2.89582e+06	2.7228e+06	3.30622e+06	2.64596e+06	1.38273e+06	2.47746e+06	3.65473e+06	2.98637e+06	2.2997e+06	2.36505e+06	2.51254e+06	2.32996e+06
ADSSAEAVVEEPNEAVAESSPNEEATGQK	sp|Q12114|CHS5_YEAST				4.50272e+06	5.94152e+06		3.08993e+06	7.05391e+06			7.09771e+06	7.05765e+06	7.11131e+06		3.43087e+06	4.72273e+06	4.85141e+06	4.29022e+06	6.64102e+06	3.76444e+06	4.96686e+06	6.90789e+06	5.31262e+06	4.2753e+06	4.56124e+06	5.6417e+06	4.67813e+06	8.3749e+06		5.88955e+06	8.13526e+06			1.25312e+07	9.08246e+06	8.07537e+06	8.80527e+06	8.46814e+06	9.74813e+06	9.97499e+06	1.06895e+07	1.01097e+07	1.28701e+07	9.89112e+06	1.00189e+07	1.16212e+07	9.45076e+06	1.09453e+07
ADSYNWQSSSHCNSECSAK	sp|P54867|SLG1_YEAST									1.91068e+06	3.3386e+06	2.00343e+06	3.20143e+06	4.36339e+06	3.32571e+06		3.02785e+06	2.96852e+06	4.05212e+06	3.29485e+06	5.85361e+06	3.53558e+06	1.11978e+06	1.871e+06		2.32286e+06	2.57303e+06	2.53467e+06	4.80829e+06	4.41791e+06	1.93808e+06	1.98417e+06	4.83347e+06	8.56937e+06	3.07368e+06	5.43203e+06		3.57385e+06	3.55323e+06	3.7121e+06	3.5732e+06	4.61022e+06	3.67108e+06	3.58334e+06	3.90142e+06	2.91397e+06	3.78784e+06	3.97293e+06	2.9802e+06
ADTGLAVEGATDAAR	sp|P05030|PMA1_YEAST	6.57874e+06	9.2103e+06	7.84437e+06	1.30431e+08	1.21009e+08	1.45958e+08	1.99199e+08	1.99271e+08	2.22256e+08	2.69163e+08	2.45942e+08	2.42727e+08	3.2626e+08	3.06582e+08	3.93249e+08	4.26755e+08	4.43769e+08	4.05555e+08	5.98938e+08	4.47086e+08	4.56557e+08	6.30782e+08	5.85829e+08	5.22482e+08	5.45711e+08	6.68543e+08	6.19929e+08	7.10223e+08	7.56745e+08	7.73621e+08	8.60753e+08	8.23796e+08	8.07268e+08	8.89151e+08	8.24807e+08	8.31631e+08	8.42599e+08	8.04428e+08	8.55772e+08	8.95245e+08	1.1054e+09	9.76922e+08	1.23284e+09	9.28804e+08	8.90495e+08	9.05491e+08	9.39885e+08	9.40898e+08
ADTGLETSTR	sp|P49959|MRE11_HUMAN	1.18007e+07	1.26442e+07	1.28853e+07			1.12287e+07	1.30933e+07	7.99703e+06	1.27258e+07	1.06406e+07	9.27718e+06	1.16263e+07	9.52161e+06	8.76659e+06	1.0301e+07	9.32417e+06	1.33792e+07	1.25627e+07	8.88044e+06	5.24462e+06	1.19952e+07	4.73769e+06	2.55595e+06	1.05806e+07	3.66554e+06	1.34176e+07	1.2369e+07	1.01261e+07	1.02072e+07	1.46126e+07	7.26073e+06	9.70321e+06	6.65239e+06	7.47942e+06	4.30977e+06	4.17783e+06	4.6329e+06	1.00463e+07	6.08353e+06	4.44052e+06	4.06619e+06	9.18536e+06	6.7279e+06		3.77516e+06	9.74091e+06	9.3043e+06	1.07175e+07
ADTLDHDELLDSLPR	sp|Q02199|NUP49_YEAST									2.35933e+06		2.16992e+06		1.06953e+06	4.22921e+06		3.51603e+06		4.13351e+06	3.5037e+06	4.46783e+06	5.72181e+06		6.05028e+06	8.80053e+06	7.20152e+06	6.84994e+06	7.06642e+06	8.89026e+06	3.98143e+06	1.02978e+07		8.43338e+06	5.64061e+06	1.15383e+07	1.29043e+07	9.1492e+06	1.08868e+07	8.81347e+06	9.0471e+06	1.03966e+07	1.25889e+07	1.15392e+07	1.30188e+07	1.41024e+07	1.47632e+07	1.66167e+07	1.60147e+07	1.637e+07
ADTLDTLEK	sp|Q9Y4E8|UBP15_HUMAN	8.59471e+07	9.40412e+07	2.26551e+07	9.8632e+07	8.97171e+07	9.56671e+07	8.27304e+07	7.20209e+07	8.39135e+07	7.50246e+07	6.3164e+07	6.68606e+07	7.24945e+07	2.60068e+06	7.12156e+07	6.68304e+07	7.93448e+07	6.76484e+07	6.59431e+07	5.45424e+07	6.24245e+07	5.66266e+07	2.99689e+06	5.12914e+07	1.44431e+07	6.33509e+07	4.66156e+07	4.41554e+07	4.6086e+07	4.132e+07	1.31207e+07	1.18297e+07	1.28735e+07	3.09043e+07	2.95047e+07	2.78738e+07	2.85982e+07	3.02915e+07	3.47875e+07	3.05179e+07	2.97769e+07	2.61013e+07	2.85001e+07	2.4962e+07	2.3334e+07	1.92129e+07	2.05632e+07	1.93158e+07
ADTLGTNVESK	sp|P39993|GEA2_YEAST	2.55051e+06	4.50114e+06	3.05375e+06	2.8081e+06	9.58994e+06		5.75947e+06	7.41216e+06		7.36384e+07	2.11209e+07	3.62066e+07	2.35014e+07	3.64722e+07	4.50996e+06	6.29396e+06	5.71232e+07	5.83588e+06	2.16794e+07	5.34746e+06	7.12114e+07	2.98283e+07	4.31007e+06	5.4791e+07	2.7191e+07	3.35451e+07	3.20366e+07	3.5028e+07	1.62283e+07	3.35094e+06	3.1741e+07	2.65715e+07	4.15448e+07	6.97779e+07	4.78322e+07	7.83378e+07	9.89554e+06	2.72161e+07	3.2027e+07	3.85509e+07		2.29362e+07	2.93177e+07	5.42054e+07	7.35438e+07	7.6053e+07	1.20827e+07	8.57231e+07
ADTLDPALLRPGR	sp|P33298|PRS6B_YEAST;sp|P43686|PRS6B_HUMAN	1.1877e+08	1.44513e+08	1.25538e+08	1.40648e+08	1.06657e+08	1.0132e+08	1.23478e+08	1.20434e+08	1.15797e+08	1.21311e+08	1.21342e+08	1.01439e+08	1.2167e+08	1.40044e+08	9.09019e+07	1.03743e+08	1.22317e+08	9.30367e+07	9.23671e+07	1.20802e+08	1.01215e+08	1.03759e+08	9.96746e+07	1.16598e+08	8.3965e+07	1.03139e+08	1.11598e+08	8.68893e+07	1.43184e+07	1.00274e+08	1.02163e+08	1.00245e+08	1.02481e+08	6.18513e+07	7.20799e+07	6.77263e+07	8.85869e+07	7.34924e+07	7.53818e+07	8.02148e+07	8.83642e+07	7.43637e+07	5.95195e+07	6.85785e+07	8.10278e+07	7.37881e+07	6.86933e+07	7.8809e+07
ADTLTAQELQQFK	sp|P32468|CDC12_YEAST					2.25675e+06				1.29851e+07				3.00168e+06	2.89067e+06	2.06488e+06	3.27236e+06	7.10653e+06	1.96086e+06	2.1006e+06	3.43846e+06	2.56712e+06	3.933e+06	3.83267e+06	2.88352e+06	3.50964e+06	4.72647e+06	3.53139e+06	4.00123e+06	4.47139e+06	4.17358e+06			3.10185e+06	5.13713e+06	7.26902e+06	6.23146e+06	6.8696e+06	6.698e+06	7.07831e+06	7.94326e+06	8.20726e+06	6.94305e+06	7.56706e+06	6.65926e+06	6.80854e+06	4.59744e+06	6.76783e+06	6.29859e+06
ADTLTPEECQQFK	sp|Q16181|SEPT7_HUMAN	8.26757e+07	8.60319e+07	8.34154e+07	7.24013e+07	6.95551e+07	7.63108e+07	7.75288e+07	8.00245e+07	6.35852e+07	6.22404e+07	6.92453e+07	5.92263e+07	6.69702e+07	5.38304e+07	5.36852e+07	6.69489e+07	5.28249e+07	5.35577e+07	5.65444e+07	5.2955e+07	4.60603e+07	5.51921e+07	5.06267e+07	4.25338e+07	3.86574e+07	5.1295e+07	3.91268e+07	4.49384e+07	3.96879e+07	4.10776e+07	3.21761e+07	3.13925e+07	3.57018e+07	3.09942e+07	2.21332e+07	2.76139e+07	3.13113e+07	2.91378e+07	3.24016e+07	3.00802e+07	2.87124e+07	3.26484e+07	2.53581e+07	2.24104e+07	2.482e+07	2.22389e+07	2.15675e+07	1.96738e+07
ADTPSLGEGPEK	sp|Q15833|STXB2_HUMAN	4.29554e+07	7.27137e+07	3.89552e+07	3.84067e+07	2.86107e+07	9.91923e+06	3.72881e+07	2.4931e+07	3.5197e+07	5.08221e+07	4.16807e+07	3.22679e+07	2.18041e+07	5.76791e+06	4.29221e+07	3.9404e+07	3.64399e+07	1.87926e+07	4.22751e+07	2.91754e+07	2.20795e+07	5.99995e+06	2.50917e+07	2.74236e+07	5.94632e+06	3.28095e+07	2.7479e+07	2.84099e+07	2.82019e+07	2.11272e+07	1.83145e+07				1.7762e+07	1.65567e+07	1.81834e+07	1.85725e+07				1.68903e+07	1.6613e+07	1.72069e+07	9.37884e+06	1.08231e+07	9.92919e+06	1.11076e+07
ADTQTYQPYNK	sp|P84090|ERH_HUMAN	1.80325e+07	3.57039e+08	3.17518e+08	3.27798e+08	3.1599e+08	3.57314e+08	2.90406e+08	3.48188e+08	2.07306e+08	9.55154e+06	2.87968e+08	2.99108e+08	2.7679e+08	2.10513e+08	2.84706e+08	2.7607e+08	2.66141e+08	2.46204e+08	2.61326e+08	2.33019e+08	1.58346e+08	2.6391e+08	2.08207e+08	7.3104e+07	1.74329e+08	2.51853e+08	1.72207e+08	1.90128e+08	1.25283e+08	1.49678e+08	1.52723e+08	1.60887e+08	1.47756e+08	1.26348e+08	1.09173e+08	9.8114e+07	1.52079e+08	1.51838e+08	1.66066e+08	4.57531e+06	2.79563e+06	1.31132e+08	3.68407e+06	9.71821e+07	8.37874e+07	6.31135e+07	6.75109e+07	6.55538e+07
ADTSQELCSPR	sp|P52948|NUP98_HUMAN	8.27903e+06	1.67837e+07	1.68266e+07	1.79812e+07	1.53492e+07	8.45595e+06	1.49112e+07	1.56555e+07	1.32472e+07	1.24963e+07	1.4028e+07	1.51261e+07	1.26435e+07	1.22865e+07	1.333e+07	1.16966e+07	1.20719e+07	1.12497e+07	7.72112e+06	1.09504e+07	9.68318e+06	8.79277e+06	9.56594e+06	1.09953e+07	1.02684e+07	1.20228e+07	8.96005e+06	9.88469e+06	1.08206e+07	9.07495e+06	3.61263e+06	4.33387e+06	7.80772e+06	2.74251e+06	3.04897e+06	2.44331e+06	4.27073e+06	4.5558e+06	2.64584e+06	7.97367e+06	4.70964e+06	3.37736e+06	1.4416e+06	2.12679e+06	5.20001e+06	1.67632e+06	1.22947e+06	3.20101e+06
ADTSSQGALVFLSK	sp|Q7Z417|NUFP2_HUMAN	1.96742e+07	2.19149e+07	2.38938e+07	2.19898e+07	1.36362e+07	1.24565e+07	1.81316e+07	1.79056e+07	1.65356e+07	1.56205e+07	1.65432e+07	1.62348e+07	9.77268e+06	1.20007e+07	8.47918e+06	1.63386e+07	1.10083e+07	1.38356e+07	9.37602e+06	1.27279e+07	1.24981e+07	1.25093e+07	1.06979e+07	1.13229e+07	7.6933e+06	1.18246e+07	1.02029e+07	8.71368e+06	9.7883e+06	8.02528e+06	1.28637e+07		1.24045e+07	4.77533e+06	6.96297e+06	5.80873e+06		7.86466e+06	8.15178e+06	4.54082e+06	4.79981e+06	2.02499e+06	6.73185e+06	5.54742e+06	3.17127e+06	3.32538e+06	4.29971e+06
ADTTSTVTPVPGQEK	sp|Q9H9B1|EHMT1_HUMAN	6.67218e+06	5.72731e+06	6.29724e+06	5.13806e+06	4.89728e+06	5.44833e+06	5.83235e+06	5.94855e+06	4.01482e+06	4.38517e+06	3.13861e+06	4.287e+06	3.91202e+06	4.13526e+06	5.33233e+06	4.32526e+06	5.01914e+06	3.44715e+06		2.88991e+06	3.40444e+06	3.1541e+06	3.50103e+06	2.16651e+06	2.92746e+06	3.02121e+06	1.96713e+06	2.17902e+06		2.16884e+06	1.79492e+06	2.46746e+06	2.8772e+06			1.50758e+06	1.34026e+06	1.07759e+06	2.0026e+06	3.11638e+06	2.09749e+06		1.86749e+06		1.60587e+06		712685	1.65625e+06
ADVDALHEYLLLK	sp|Q9UJV9|DDX41_HUMAN	1.6723e+07	2.12595e+07	1.80937e+07	1.56489e+07	1.77911e+07	1.41255e+07	1.42091e+07	1.3135e+07	1.35902e+07	1.22465e+07	1.46315e+07	1.42662e+07	1.00279e+07	1.35652e+07	1.06398e+07	1.04852e+07	1.37152e+07	1.14239e+07	9.10602e+06	1.33678e+07	1.04991e+07	8.34859e+06	1.13578e+07	8.46869e+06	1.10554e+07	7.09802e+06	8.9247e+06	8.06848e+06		6.44316e+06	8.89097e+06	8.42347e+06	7.63845e+06	3.78242e+06		6.517e+06	7.63483e+06	6.7406e+06	4.98815e+06	4.08204e+06	6.39215e+06	7.84274e+06	4.46111e+06	1.36977e+06	6.34064e+06	4.11698e+06	3.34006e+06	3.88677e+06
ADVDAVWAGWGHASENPLLPEK	sp|Q00955|ACAC_YEAST	6.65293e+06			6.05365e+06	4.89882e+06	8.2928e+06	8.62774e+06	9.60593e+06	1.06511e+07	1.36954e+07	1.195e+07	1.26266e+07	1.34476e+07	2.07718e+07	1.81564e+07	1.14726e+07	1.36149e+07	2.17811e+07	3.73349e+07	2.26934e+07	1.69629e+07	1.82843e+07	3.13928e+07	3.25827e+07	3.15431e+07	2.19676e+07	3.77819e+07	4.38495e+07	5.34478e+07	3.86313e+07	1.97194e+07	1.3134e+07	2.76075e+07	4.00298e+07	5.55891e+07	2.4698e+07	3.87774e+07	4.24616e+07	3.96481e+07	3.04839e+07	5.17054e+07	6.32117e+07	4.14623e+07	4.88026e+07	6.22116e+07	6.89426e+07	6.6378e+07	6.12661e+07
ADVDGFLVGGASLKPEFVDLLNSR	sp|P00942|TPIS_YEAST	5.69176e+06	2.40251e+07		2.78189e+08	3.89743e+08	3.80583e+08	5.08406e+08	6.47743e+08	4.96219e+08	6.31981e+08	8.38933e+08	8.35419e+08	1.13609e+09	1.0255e+09	1.05984e+09	1.1832e+09	1.55569e+08	5.79717e+07	1.62188e+09	1.40637e+09	6.2506e+07	1.39686e+08	2.5716e+08	1.51665e+09	9.84206e+07	1.30937e+09	1.83289e+09	1.80744e+09	1.61816e+08	2.69388e+08	4.91295e+07	5.4016e+07	4.81268e+07	2.4395e+09	1.3035e+08	1.88855e+08	3.84733e+08	3.66432e+08	1.57251e+08	2.06129e+08	3.5758e+08	3.6007e+08	3.24543e+09		1.3931e+08	4.27637e+08	4.18997e+08	2.78823e+09
ADVDVSGPK	sp|Q09666|AHNK_HUMAN	4.12752e+07	4.22226e+07	4.61782e+07	4.6101e+07	3.7848e+07	4.88981e+07	3.31054e+07	3.25395e+07	3.76425e+07	3.10652e+07	2.87691e+07	3.3313e+07	3.08037e+07	3.04045e+07	3.04188e+07	2.77308e+07	3.82912e+07	2.66771e+07	3.42053e+07	2.69538e+07	2.40943e+07	2.33104e+07	2.29257e+07	2.49008e+07	2.23234e+07	2.74505e+07	2.17809e+07	6.26492e+06	2.24086e+07	2.29941e+07	1.91466e+07	2.5036e+07	1.62935e+07	1.44531e+07	1.44718e+07	1.45678e+07	1.35847e+07	1.5069e+07	1.80672e+07	1.36124e+07	1.52683e+07	1.41491e+07	1.14999e+07	1.25416e+07	1.24026e+07	1.01495e+07	9.05197e+06	1.1161e+07
ADVEVSCFSYEGLDALK	sp|P20459|IF2A_YEAST								3.28434e+06			2.40443e+06	2.02252e+06		2.76725e+06			2.37822e+06				3.44747e+06		3.69455e+06		5.12411e+06	6.51916e+06	2.93746e+06	8.44907e+06	3.07806e+06	7.75601e+06	1.09731e+07	1.56429e+07	1.67194e+07	1.0711e+07	3.49264e+06	7.78612e+06	9.56995e+06	8.29522e+06	7.15947e+06	6.45869e+06	1.49906e+07	1.024e+07	1.46029e+07	1.24882e+07	1.17162e+07	1.44248e+07	1.60354e+07	1.66258e+07
ADVFHAYLSLLK	sp|Q86VP6|CAND1_HUMAN	3.53353e+07	3.96048e+07	3.40084e+07	3.2367e+07	2.94522e+07	3.95625e+07	2.29074e+07	2.26223e+07	2.11992e+07	1.95537e+07	2.45316e+07	2.62765e+07	2.04804e+07	2.43838e+07	2.13019e+07	1.67856e+07	1.75306e+07	1.97757e+07	1.7157e+07	1.71955e+07	1.50348e+07	1.48313e+07	1.52293e+07	1.92469e+07	1.29832e+07	1.35705e+07	1.40459e+07	1.03162e+07	9.56577e+06	1.02632e+07	1.29118e+07	1.37456e+07	1.36899e+07	8.21953e+06	1.22326e+07	1.05068e+07	1.28648e+07	1.20311e+07	9.90549e+06	8.39971e+06	8.30981e+06	7.52369e+06	1.73212e+07	5.70836e+06	6.46566e+06	1.14262e+07	6.59368e+06	4.24208e+06
ADVHDTHQLGAPMAGVLLEVK	sp|P32327|PYC2_YEAST	7.52238e+06				1.05408e+07	1.17783e+07		1.21083e+07	7.05524e+06	9.06046e+06	1.26474e+07	9.37371e+06	1.30035e+07	1.06348e+07	1.04795e+07	1.4855e+07	1.15002e+07	1.19406e+07	1.68917e+07	2.05304e+07	1.53782e+07	2.01356e+07	2.13625e+07	1.88076e+07	1.96259e+07	1.64273e+07	1.87848e+07	2.17641e+07	1.49875e+07	1.77023e+07	8.60825e+06	1.10628e+07	7.94693e+06	2.44775e+07	3.13695e+07	3.01476e+07	2.87289e+07	2.55118e+07	3.17199e+07	2.25977e+07	2.71359e+07	2.21081e+07	2.33315e+07	2.52572e+07	2.14319e+07	3.51277e+07	3.13928e+07	2.86914e+07
ADVLQATGDALCLFR	sp|Q08945|SSRP1_HUMAN	3.867e+07	3.47531e+07	3.06074e+07	2.34121e+07	3.47856e+07	3.15026e+07	2.89539e+07	3.1216e+07	2.69416e+07	1.61804e+07	2.57555e+07	2.98928e+07	2.52897e+07	2.42724e+07	2.61025e+07	2.63276e+06	1.98039e+07	2.18945e+07	2.29603e+07	2.20869e+07	1.39351e+07	2.59533e+07	2.30061e+07	1.40291e+07	1.86742e+07	1.44526e+07	1.2679e+07	1.50554e+07	1.18836e+07	1.32536e+07	1.92335e+07	1.95455e+07	2.75153e+07	9.90284e+06	1.09013e+07	1.13451e+07	1.69435e+07	1.46977e+07	1.52045e+07	1.30777e+07	1.46783e+07	1.17184e+07	1.09927e+07	7.24978e+06	7.67925e+06	7.56785e+06	7.52653e+06	4.73991e+06
ADVLSGENAYMCAK	sp|Q9P275|UBP36_HUMAN	4.50706e+07	2.65714e+06	3.58173e+07	4.24864e+07	3.52913e+07	3.91718e+07	9.09563e+06	4.42791e+07	2.53943e+07	3.31258e+07	3.04381e+07	1.12122e+07	3.35327e+07	3.21082e+07		3.28225e+07	2.36939e+07		1.26356e+06	3.07425e+07	2.22854e+07	2.5173e+07		8.25301e+06	2.11001e+07	2.55849e+07		2.70094e+07	7.43238e+06					1.56021e+07	1.02384e+07		1.7142e+07	1.6024e+07	1.3969e+07	1.33992e+07	1.42472e+07	1.18748e+06	1.585e+07	1.25756e+07	1.23849e+06		8.3634e+06
ADVLTAFLNK	sp|P08524|FPPS_YEAST	7.06729e+06	8.36843e+06	6.869e+06	1.99724e+07	2.34862e+07	1.21349e+07	5.94036e+06	5.21437e+06	3.61645e+07	4.98751e+06	4.65136e+07	7.80256e+06	2.62981e+07	6.27781e+06	3.78452e+06	5.14076e+06	5.20287e+06	5.0069e+06	5.15598e+06	5.74617e+06	7.36187e+07	3.43861e+06	3.87364e+06	8.73665e+07	1.16176e+08	1.07148e+08	9.02354e+07	1.13176e+08	1.51073e+08	1.17243e+08		6.47616e+06	3.97645e+06	1.36759e+08	1.65178e+08	2.65113e+06	1.01905e+08	1.19958e+08	1.34726e+08	1.603e+08	1.3889e+08	1.13894e+08	1.38801e+08	1.51929e+08	1.91905e+08	1.91003e+08	1.71827e+08	1.84143e+08
ADVLTTGAGNPVGDK	sp|P04040|CATA_HUMAN	1.01063e+08	1.042e+08	9.85952e+07	1.1975e+08	8.92446e+07	9.08206e+07	5.19585e+07	7.64648e+07	3.72831e+07	7.90934e+07	7.41998e+07	6.99772e+07	5.31345e+07	6.93542e+07	5.51725e+07	5.12909e+07	6.13818e+07	6.36739e+07	5.46439e+07	3.98849e+07	5.12671e+07		5.16595e+07	5.12633e+07	3.91616e+07	5.93555e+07	4.84307e+07	3.05127e+07	5.36256e+07	3.89521e+07	4.37884e+07	5.27798e+07	4.99759e+07	2.20788e+07	1.74548e+07	1.95909e+07		1.7449e+07				1.71404e+07		1.84787e+07	2.99541e+07			2.46463e+07
ADVPPPSADPSK	sp|P39015|STM1_YEAST	2.03913e+07		1.8678e+07		1.12713e+08		1.96966e+08	2.22787e+08		2.57816e+08	2.65209e+08	2.92291e+07	8.9041e+07	3.31169e+08	3.11249e+07	3.45923e+08	4.10228e+07	2.54366e+07	2.69762e+08	4.23312e+07	3.09898e+07	9.18734e+07	1.56244e+08	7.93566e+07	1.29693e+08	1.1479e+08	7.87317e+08	7.34693e+08	6.95123e+08	1.46725e+07	1.84367e+09	8.66152e+08	6.91178e+08	6.12682e+08	7.16688e+07	9.71137e+08	6.74283e+06		8.34879e+08	2.21212e+06	9.96793e+08	1.04554e+09	1.18285e+09	2.32485e+08	1.13359e+09	1.13425e+09	1.1546e+09	1.12752e+09
ADVQSLLGLQR	sp|Q13263|TIF1B_HUMAN	2.72551e+08	3.34501e+08	3.03546e+08	3.32906e+08	2.80485e+08	2.56025e+08	2.93831e+08	2.72552e+08	3.1065e+08	2.64519e+08	2.78136e+08	2.97918e+08	2.21956e+08	2.94635e+08	2.03065e+08	1.84741e+08	2.8652e+08	2.15313e+08	2.29297e+07	2.25947e+08	2.21891e+08	1.94504e+08	2.65516e+07	2.19121e+08	1.71841e+08	2.18088e+07	1.66902e+08	1.75778e+08	2.08686e+08	1.72967e+08	1.86162e+08	1.82652e+08	1.9251e+08	9.04204e+07	1.31979e+08	7.9451e+07	1.31306e+08	1.04862e+08	7.03714e+07	5.45889e+07	1.29019e+08	5.48958e+07	6.22226e+07	9.87877e+07	1.13362e+08	9.46106e+07	8.3869e+07	9.12735e+07
ADVQVALPEGLDAK	sp|Q04371|YMR7_YEAST				4.47098e+06	4.71186e+06		7.11295e+06	2.84374e+06	5.96266e+06	9.1615e+06	7.53078e+06	8.79762e+06	1.10503e+07	1.04955e+07	1.08905e+07	1.2729e+07	1.42966e+07	1.20012e+07	1.15965e+07	1.75727e+07	1.71229e+07	1.47715e+07	1.40242e+07	1.92689e+07	1.92494e+07	2.27788e+07	1.74555e+07	2.60164e+07	2.35927e+07	2.53599e+07	2.28702e+07	2.57137e+07	2.83042e+07	3.33329e+07	3.42237e+07	3.45375e+07	3.12418e+07	3.01322e+07	2.41704e+07	3.02784e+07	2.98669e+07	2.79144e+07	1.96703e+07	3.61052e+07	3.22126e+07	4.11718e+07	4.01853e+07	3.61621e+07
ADWGCAEDPSGR	sp|P49090|ASNS2_YEAST;sp|P49089|ASNS1_YEAST				2.47344e+07	2.35528e+07	2.56402e+07	3.58599e+07	3.99379e+07	2.56309e+07	3.82817e+07	5.28728e+07	4.68908e+07	6.5693e+07	4.72373e+07	7.03798e+07	8.55597e+07	6.07631e+07	5.87997e+07	1.21445e+08	9.87721e+07	6.14929e+07	1.18023e+08	1.15845e+08	8.83055e+07	1.11809e+08	1.35273e+08	9.20036e+07	1.49738e+08	1.13664e+08	1.00114e+08	4.35545e+07	9.6093e+07	9.07688e+07	1.96868e+08	1.50319e+08	1.69006e+08	1.81173e+08	1.77268e+08	1.82094e+08	1.95374e+08	2.05307e+08	1.9884e+08	2.49795e+08	1.85062e+08	1.45999e+08	1.82174e+08	1.85848e+08	1.52869e+08
ADWGDDLPTTK	sp|P49090|ASNS2_YEAST				1.06898e+07	1.5301e+07	1.24396e+07	2.47335e+07	1.99029e+07	1.89922e+07	2.94151e+07	3.0147e+07	2.87831e+07	4.38034e+07	3.78354e+07	2.47833e+07	4.18882e+07	3.96119e+07	2.57021e+07	3.69524e+07	5.36662e+07	4.67955e+07	4.53839e+07	5.47438e+07	6.1798e+07	6.68908e+07	7.89541e+07	6.79577e+07	7.91828e+07	7.83226e+07	4.86687e+07	8.26891e+07	8.73856e+07	8.98818e+07	7.64441e+07	9.46552e+07	8.2114e+07	9.6536e+07	8.53161e+07	9.3702e+07	1.14919e+08	1.03643e+08	1.02724e+08	1.01326e+08	1.05668e+08	9.1224e+07	1.12402e+08	1.257e+08	1.23373e+08
ADWLSHYWMPK	sp|P08243|ASNS_HUMAN	1.82137e+08	2.02031e+08	1.64224e+08	1.76971e+08	1.7561e+08	1.55047e+08	1.5403e+08	1.63898e+08	1.40773e+08	1.41135e+08	1.59217e+08	1.50521e+08	1.38207e+08	1.58221e+08	1.52176e+08	1.26485e+08	1.24443e+08	1.21119e+08	1.07042e+08	1.25516e+08	1.07911e+08	1.08772e+08	1.24195e+08	1.03887e+08	1.0926e+08	9.62809e+07	8.99193e+07	8.85523e+07	8.68268e+07	8.42033e+07	9.36899e+07	1.02028e+08	1.05181e+08	5.93063e+07	7.18211e+07	6.4978e+07	8.45721e+07	7.93919e+07	8.55203e+07	6.65781e+07	7.17814e+07	6.47206e+07	5.28471e+07	5.43533e+07	5.62086e+07	5.16017e+07	4.25232e+07	4.29752e+07
ADWWTNTAHYNR	sp|Q6P2Q9|PRP8_HUMAN	4.69304e+07	4.50145e+07	4.21779e+07	4.43971e+07	3.72084e+07	3.98608e+07	4.02377e+07	3.9177e+07	3.31165e+07	3.03363e+07	4.02865e+07	3.40187e+07	3.62314e+07	3.28834e+07	2.99353e+07	3.15228e+07	2.95766e+07	2.58074e+07	2.77732e+07	2.80287e+07	2.23765e+07	3.09493e+07	2.47663e+07	2.69758e+07	2.17047e+07	2.55679e+07	2.30949e+07	2.33883e+07	2.15476e+07	2.02704e+07	1.85265e+07	1.78651e+07	2.14627e+07	1.75242e+07	1.49414e+07	1.38982e+07	1.87825e+07	1.79415e+07	1.87506e+07	1.43619e+07	1.6566e+07	1.51552e+07	1.22639e+07	1.207e+07	1.1857e+07	7.40771e+06	9.19553e+06	9.36275e+06
ADYANGVLTLTVPK	sp|P15992|HSP26_YEAST	2.53562e+06	3.30893e+06		1.92344e+08	2.03796e+08	2.01242e+08	3.12584e+08	2.88511e+08	2.57352e+08	4.05302e+08	4.72256e+08	4.41345e+08	4.53498e+08	5.3966e+08	5.29765e+08	5.66021e+08	5.23683e+08	6.21493e+08	6.56549e+08	7.92235e+08	7.21275e+08	7.92574e+08	8.79821e+08	9.28458e+08	1.02444e+09	8.72617e+08	8.95021e+08	1.14815e+09	1.13734e+09	1.13136e+09	1.37175e+09	1.28467e+09	1.30039e+09	1.53409e+09	1.67426e+09	1.52882e+09	1.24957e+09	1.25446e+09	1.27508e+09	1.30491e+09	1.30834e+09	1.32688e+09	1.36571e+09	1.5766e+09	1.59759e+09	1.87934e+09	1.7405e+09	1.43519e+09
ADYEDEMMHEEDQK	sp|P32496|RPN12_YEAST				4.32651e+06	3.625e+06	5.81744e+06	8.46692e+06	5.96139e+06	5.22111e+06	6.83189e+06	9.52329e+06	8.90688e+06	1.37161e+07	1.01557e+07	1.55185e+07	1.55288e+07	1.25109e+07	1.5088e+07	2.29013e+07	2.04265e+07	1.233e+07	2.1627e+07	2.08084e+07	2.07497e+07	2.04417e+07	2.56954e+07	2.28512e+07	2.71755e+07	2.64433e+07	2.04902e+07	2.15003e+07	2.11996e+07	1.86048e+07	3.71289e+07	3.3757e+07	3.72283e+07	3.14763e+07	3.35002e+07	3.52588e+07	4.18911e+07	4.39948e+07	4.35143e+07	5.30403e+07	4.20015e+07	3.33091e+07	4.14374e+07	3.77328e+07	3.43148e+07
AEAAEFR	sp|P21243|PSA1_YEAST	2.66349e+07	1.45858e+07	1.03305e+07	1.89975e+07	1.6326e+07	2.53219e+07	6.87033e+06	1.43079e+07	8.27424e+06	1.57863e+07	1.54181e+07	1.62639e+07	2.16792e+07	2.15491e+07	1.74397e+07	1.89357e+07	8.7085e+06	5.2747e+06	1.94e+07	1.93565e+07	6.06754e+06	2.70153e+07	2.5835e+07	2.3733e+07	2.7357e+07	3.86133e+07	4.87252e+06	4.2345e+06	1.35094e+07	4.40447e+06	9.28585e+06	3.05953e+07	2.45222e+07	3.34549e+07	3.21619e+07	3.35949e+07	3.11067e+07	3.01893e+07	3.08589e+07	3.65419e+07	3.44699e+07	3.49796e+07	3.33045e+07	3.51231e+07	3.09131e+07	2.75657e+06	2.79044e+06	2.57857e+06
AEAAGLLGWLK	sp|O60287|NPA1P_HUMAN	1.01047e+07	1.04934e+07	1.01141e+07	9.7978e+06	1.00543e+07	8.00401e+06	7.94359e+06	6.8844e+06	9.07032e+06	7.77266e+06	8.52679e+06	9.05006e+06	7.30279e+06	9.38385e+06	8.64222e+06	5.99464e+06	7.10012e+06	7.5689e+06	6.00521e+06	6.60532e+06	5.50949e+06	4.88741e+06	5.86009e+06	5.43646e+06	6.5589e+06	4.94692e+06	4.35057e+06	4.5309e+06	6.38742e+06	4.78568e+06	5.27079e+06	4.64002e+06		2.72472e+06	3.07938e+06	3.73439e+06	2.80831e+06	3.41807e+06	4.30029e+06	2.81005e+06	2.24104e+06	2.1343e+06	2.50501e+06	2.71728e+06	2.93052e+06	2.73011e+06	1.36369e+06	1.88527e+06
AEAALEEESR	sp|Q969G3|SMCE1_HUMAN	1.94647e+07	2.8996e+06	2.89442e+07	2.85444e+07	2.9376e+07	3.54826e+07	2.55898e+07	2.63459e+07	2.51782e+07	3.72946e+07	3.4395e+07	2.36407e+07	2.03295e+07	3.4288e+07	2.19315e+07	1.9883e+07	2.57665e+07	2.24567e+07	2.32678e+07	1.71794e+07	1.71606e+07	2.21248e+07	1.68719e+07	7.34583e+06	6.42766e+06	1.7513e+07	7.12755e+06	7.42804e+06	7.45947e+06	9.44261e+06	6.40195e+06	1.23114e+07	5.48052e+06	8.98755e+06	1.08561e+07	7.8204e+06	1.18225e+07	1.23922e+07	1.43142e+07	1.02801e+07	1.15284e+07	1.07933e+07	8.21981e+06	1.16958e+07	6.10977e+06	1.3664e+07	6.37812e+06	1.08239e+07
AEAAVVAVAEK	sp|Q8IZQ5|SELH_HUMAN	2.86056e+07	3.53145e+07		4.84306e+07	1.3068e+07	5.05791e+07		2.25024e+07	2.67319e+07	3.79777e+07	7.33068e+06	5.29122e+07		3.14088e+07	2.39973e+07	2.51005e+07	3.43535e+07	2.50835e+07	2.72229e+07					3.82592e+07	2.28756e+07	1.75846e+07	3.10058e+07	1.92883e+07	3.49778e+07	1.90456e+07	2.0787e+07	2.73605e+07	2.12413e+07	1.32044e+07	1.09605e+07	6.6711e+06	1.12316e+07	2.19475e+07	1.80054e+07		2.15914e+07	1.33524e+07	1.82031e+07	1.203e+07	1.08434e+07	9.90631e+06	1.36075e+07	1.13415e+07
AEACFVNCVER	sp|O60220|TIM8A_HUMAN	5.02342e+07	5.10727e+07	4.56359e+07	4.29602e+07	4.27832e+07	5.40995e+07	4.30343e+07	4.33358e+07	4.30396e+07	4.1006e+07	3.73297e+07	3.40196e+07	3.40998e+07	3.2551e+07	3.47183e+07	3.62683e+07	3.37249e+07	3.431e+07	3.87756e+07	2.74619e+07	3.10441e+07	3.47794e+07	2.90934e+07	2.8145e+07	2.22315e+07	2.66761e+07	2.4435e+07	2.27405e+07	2.86088e+07	2.51076e+07	2.39654e+07	2.26418e+07	2.44156e+07	1.6874e+07	1.5874e+07	1.32638e+07	1.78236e+07	1.84204e+07	1.8389e+07	1.57745e+07	1.60699e+07	1.58169e+07	1.81277e+07	1.29049e+07	1.15542e+07	1.0844e+07	1.04882e+07	1.08466e+07
AEADYLADELSK	sp|P22336|RFA1_YEAST		5.30986e+06	4.43032e+06		9.80242e+06	5.40102e+06	1.13248e+07	1.08595e+07	9.15643e+06	9.47146e+06	9.766e+06	6.54921e+06	7.31172e+06	5.88637e+06	1.06041e+07	9.38566e+06	6.84963e+06	1.18312e+07	1.39205e+07	1.11618e+07	1.51166e+07	1.2633e+07	1.15582e+07	1.12909e+07	1.72014e+07	2.36447e+07	1.81756e+07	2.45949e+07	2.19936e+07	1.42001e+07	2.07654e+07	2.24872e+07	2.33892e+07	2.37196e+07	2.47745e+07	2.50476e+07	1.83043e+07	2.34105e+07	2.23222e+07	2.24019e+07	2.34753e+07	2.35406e+07	2.29996e+07	2.74528e+07	2.84135e+07	3.39023e+07	2.77072e+07	3.04423e+07
AEAELLQQQK	sp|Q15149|PLEC_HUMAN	9.28456e+06	8.87104e+06	9.39981e+06	9.88903e+06	7.48014e+06	9.45677e+06	7.14031e+06	7.50973e+06	7.68568e+06	5.13776e+06	7.15473e+06	6.21149e+06	6.35682e+06	4.90402e+06	6.97053e+06	6.27629e+06	6.49964e+06	5.69206e+06	5.78821e+06	4.79928e+06	6.66691e+06	5.24456e+06	4.41949e+06	4.33176e+06	4.56532e+06	5.16256e+06	9.51237e+06	4.40625e+06	3.287e+06	4.05312e+06	5.44187e+06	5.01994e+06	4.96909e+06	1.07437e+06	2.85225e+06	2.53267e+06	3.32884e+06	3.43338e+06	4.59789e+06	7.00188e+06	7.60335e+06	4.70435e+06	1.13182e+07	912856	9.5871e+06	3.02595e+06	2.1112e+06	1.0298e+07
AEAENTSEVSTVLK	sp|Q16512|PKN1_HUMAN	1.29427e+07	1.33798e+07	1.19777e+07	1.17786e+07	9.42964e+06	1.16122e+07	1.01069e+07	8.54448e+06	1.04283e+07	9.55472e+06	8.11033e+06	5.6722e+06	4.79331e+06	7.33816e+06	4.68074e+06	6.36062e+06	8.12161e+06	6.58886e+06	5.51287e+06	6.41769e+06	4.90201e+06	8.68095e+06	8.10769e+06	6.94047e+06	4.23479e+06	8.9131e+06	8.20027e+06	3.91315e+06	5.67868e+06	2.98187e+06		5.85507e+06	7.16988e+06	7.03352e+06	2.74602e+06				2.68022e+06		2.89427e+06	2.98686e+06	2.4184e+06	2.63198e+06	1.44421e+06			3.79451e+06
AEAEQNWWEGR	sp|P15498|VAV_HUMAN		1.1955e+07	9.06851e+06	9.77181e+06	9.72564e+06	9.50824e+06	7.20946e+06	8.65998e+06	5.53328e+06	6.03829e+06	7.39587e+06	6.77797e+06	7.67666e+06		6.78452e+06	8.28018e+06	4.40633e+06	5.67944e+06	6.58878e+06	6.45882e+06	3.99015e+06	5.289e+06	6.79669e+06	4.56195e+06	4.10376e+06	6.43465e+06	3.29914e+06	4.78984e+06	5.31058e+06	4.65102e+06	3.34866e+06		3.89084e+06		3.01784e+06	3.54109e+06	3.0485e+06	3.99251e+06		3.83787e+06		3.01273e+06	1.63078e+06	2.96526e+06	1.74238e+06	1.61569e+06
AEAESLVAEAQLSNLTR	sp|Q12230|LSP1_YEAST;sp|P53252|PIL1_YEAST				3.99146e+07	4.56136e+07	3.10107e+07	6.48002e+07	6.23331e+07	5.74002e+07	7.67522e+07	9.20111e+07	9.97402e+07	1.1056e+08	1.16908e+08	1.20042e+08	1.31633e+08	1.30176e+08	1.19478e+08	1.00247e+08	1.94737e+08	1.5731e+08	1.99106e+08	1.88566e+08	1.9849e+08	2.52808e+08	2.03873e+08	1.97926e+08	2.62017e+08	2.38159e+08	2.51517e+08	2.83718e+08	2.65773e+08	2.76058e+08	3.5412e+08	3.86291e+08	3.94811e+08	2.89888e+08	2.84914e+08	2.64131e+08	3.012e+08	3.02238e+08	3.25327e+08	3.65443e+08	3.80548e+08	3.48874e+08	4.40048e+08	3.90399e+08	3.32693e+08
AEAESMYQLK	sp|P05787|K2C8_HUMAN	1.42967e+08	1.97639e+08	1.46173e+08	1.57766e+08	1.29752e+08	1.55919e+08	1.38319e+08	1.25727e+08	1.24295e+08	6.04447e+07	1.20607e+08	1.20602e+08	1.14841e+08	1.16381e+08	1.21501e+08	1.12528e+08	1.06349e+08	4.53385e+06	6.59475e+06	1.14418e+08	8.01191e+07	9.4958e+07	6.05057e+06	8.48524e+07	8.11269e+07	1.10315e+08	7.99867e+07	4.47252e+06	4.67689e+07	6.1707e+07	6.57699e+07	6.58686e+07	6.67776e+07	5.77934e+07	4.7434e+07	4.83691e+07	5.51525e+07	5.56954e+07	6.01546e+07	5.2482e+07	5.41955e+07	5.4196e+07	5.53244e+07	5.43776e+07	7.21033e+06	2.95661e+07	3.34138e+07	3.08712e+07
AEAGAGSATEFQFR	sp|P46783|RS10_HUMAN	4.07045e+08	4.28808e+08	4.43821e+08	4.5574e+08	5.45098e+07	4.07274e+08	2.64928e+08	4.81304e+08	1.46463e+08	2.323e+08	3.62826e+08	4.32165e+08	3.0872e+08	2.32778e+08	4.15329e+08	4.85458e+08	2.78146e+08	1.89267e+08	6.2562e+07	4.28057e+07	7.00061e+07	2.94489e+08	4.89394e+08	2.57109e+08	3.13723e+08	7.42573e+07	1.49849e+08	5.5457e+07	1.86467e+08	1.39985e+08	2.63519e+08	2.67309e+08	2.67617e+08	3.74211e+07	3.39454e+07	2.49459e+08	2.98835e+08	2.559e+08	1.83452e+08	5.82352e+07	1.69172e+08	1.25093e+08	1.1479e+08	2.09165e+08	7.00347e+07	1.24371e+08	1.21759e+08	1.07122e+08
AEAGDNLGALVR	sp|P49411|EFTU_HUMAN	4.66963e+08	5.02333e+08	4.47321e+08	5.33077e+08	4.30429e+08	3.87483e+08	4.3965e+08	3.76841e+08	4.0438e+08	4.16294e+08	4.00681e+08	3.61045e+08	3.31454e+08	4.27842e+08	3.29151e+08	3.50849e+08	3.54943e+08	3.49297e+08	2.92934e+08	3.21604e+08	2.94531e+08	3.5278e+08	2.96142e+08	3.07251e+08	2.63715e+08	2.919e+08	2.42193e+08	2.38511e+08	2.55174e+08	2.38299e+08	2.26219e+08	2.52609e+08	2.22584e+08	1.87792e+08	1.90474e+08	1.70149e+08	2.28769e+08	1.92685e+08	2.31045e+08	1.98645e+08	2.39163e+08	2.04325e+08	1.13136e+08	2.0609e+08	1.47423e+08	1.10339e+08	1.18981e+08	1.18515e+08
AEAGEAGQATAEAECHR	sp|O95671|ASML_HUMAN	7.68308e+06	6.32095e+06	7.2111e+06	8.16379e+06	6.03447e+06	1.19784e+07	5.10355e+06	6.97942e+06	5.96234e+06	4.58479e+06	4.88231e+06	6.01405e+06	6.29572e+06	4.60274e+06	5.38248e+06	5.32555e+06	5.75356e+06	5.04195e+06	5.63085e+06	4.38189e+06	4.14375e+06	6.09855e+06	4.96358e+06	3.48055e+06	3.6898e+06	7.21777e+06	3.5586e+06	2.79031e+06	3.11219e+06	3.71028e+06	3.48598e+06	4.85466e+06	2.93784e+06	2.38893e+06	2.54382e+06	1.96869e+06	2.77159e+06	2.9122e+06	3.39657e+06	3.20951e+06	2.36712e+06	2.90002e+06	3.78615e+06	3.43991e+06	1.89253e+06		1.40041e+06	2.59284e+06
AEAGEQPGTAER	sp|P56182|RRP1_HUMAN	4.27448e+07	3.0857e+07	2.6803e+07	3.61176e+07	2.85991e+07	2.70713e+07	2.24686e+07	2.72573e+07	2.64055e+07	1.91471e+07	2.55381e+07	2.03737e+07	1.95243e+07	1.82801e+07	2.34124e+07	1.99613e+07	2.37334e+07	1.59797e+07	2.28721e+07	2.22369e+07	1.92005e+07		1.91978e+07	1.70155e+07	1.17597e+07	1.88376e+07	1.6768e+07	1.23172e+07	2.40051e+07	1.56315e+07	1.48348e+07	1.20958e+07	1.2094e+07	1.09036e+07	1.24603e+07	9.53482e+06			1.75345e+07		5.83995e+06	1.19057e+07	4.73689e+06	6.04826e+06	7.74334e+06	7.24258e+06	6.65649e+06	3.14339e+06
AEAGPEGVAPAPEGEK	sp|Q9Y4L1|HYOU1_HUMAN	1.04498e+08	9.94367e+07	1.0232e+08	9.95574e+07	9.19076e+07	9.50163e+07	8.4471e+07	8.60785e+07	6.81054e+07	7.2882e+07	7.67711e+07	7.16012e+07	8.66562e+07	6.30635e+07	9.33264e+07	7.93287e+07	6.87854e+07	6.90132e+07	7.87084e+07	6.38394e+07	5.80452e+07	6.19987e+07	6.05153e+07	5.65254e+07	6.02837e+07	6.01901e+07	4.92094e+07	5.21108e+07	5.2792e+07	4.23244e+07	3.3391e+07	4.26875e+07	3.97743e+07	3.83038e+07	3.20794e+07	2.71329e+07	3.96362e+07	4.3845e+07	3.9936e+07	3.38376e+07	3.07643e+07	3.76206e+07	3.56671e+07	2.91779e+07	1.63423e+07	2.51461e+07	2.24246e+07	2.51636e+07
AEAGVPAEFSLWTR	sp|P21333|FLNA_HUMAN	9.48306e+06	7.89277e+06	7.02105e+06	5.00676e+06	6.53062e+06	7.42359e+06	6.25143e+06	8.38576e+06	4.98751e+06	4.10564e+06	5.53054e+06	5.99515e+06	5.73355e+06	5.11659e+06	8.21471e+06	4.90385e+06	3.54484e+06	4.86789e+06	5.16191e+06	6.20773e+06	1.89281e+06	5.40182e+06	6.33058e+06	2.99622e+06	4.67811e+06	3.47806e+06	3.02732e+06	4.25091e+06	2.00929e+06	2.05341e+06	4.56572e+06	2.23886e+06	1.58952e+06	2.80155e+06	2.89789e+06	4.14309e+06	3.38534e+06	3.24683e+06	3.01777e+06	2.8776e+06	2.77108e+06	2.06569e+06	2.17847e+06	1.99111e+06	395344	1.07139e+06	1.8688e+06	1.6048e+06
AEAGVQGELAELKK	sp|P48836|VATG_YEAST				7.70408e+06	6.11885e+06	8.65319e+06	1.40118e+07	1.11744e+07	1.3729e+07	1.69947e+07	1.39434e+07	1.4873e+07	2.06366e+07	1.69877e+07	2.16867e+07	1.9752e+07	2.5208e+07	2.27176e+07	3.52411e+07	2.85181e+07	3.31283e+07	3.33722e+07	3.4218e+07	3.16143e+07	4.03562e+07	4.90115e+07	3.99572e+07	4.57238e+07	5.34394e+07	3.73239e+07	3.95198e+07	4.29645e+07	4.60508e+07	4.99372e+07	5.47405e+07	5.12799e+07	4.12366e+07	5.06678e+07	5.28605e+07	5.92844e+07	5.76904e+07	5.44684e+07	7.95903e+07	6.05411e+07	6.26126e+07	6.53357e+07	6.59595e+07	6.41332e+07
AEALEATQLYLR					6.79318e+06	1.76818e+06	6.06921e+06	9.098e+06	7.38054e+06	1.11552e+07	2.01061e+07	9.32334e+06	6.92018e+06	1.43471e+07	1.89039e+07	7.83661e+06	1.53235e+07	1.09425e+07	3.04428e+07	1.42228e+07	1.43171e+07	1.00208e+06	1.81842e+07	2.03465e+07	2.92181e+07	2.22032e+07	1.73924e+07	5.06601e+07	1.90293e+07	6.46298e+07	2.45226e+07	3.30955e+07	2.79623e+07	2.83251e+07	2.60557e+07	3.66545e+07	4.54276e+07	3.44423e+07	2.95389e+07	3.31537e+07	5.02551e+07	2.3331e+07	2.4572e+07	2.83072e+07	5.18719e+07	5.68448e+07	6.1431e+07	4.44792e+07	7.54843e+07
AEALNLSGEFFR	sp|P26785|RL16B_YEAST				5.85787e+07	8.5535e+07	9.1677e+07	1.1921e+08	1.01923e+07	6.76845e+06	1.73497e+08	1.18626e+08	1.85293e+08	2.1325e+08	1.71707e+08	6.58929e+07	2.46847e+08	1.29198e+07	2.56918e+08	2.82438e+08	3.10811e+08	1.84205e+08	3.15545e+08	1.19036e+08	3.576e+08	4.29803e+08	3.11026e+08	3.76309e+08	4.38985e+08	4.37176e+08	4.53088e+08	6.22667e+08	6.41212e+08	5.29887e+08	6.29565e+08	6.96493e+08	6.56986e+08	5.27341e+08	5.63032e+08	5.95326e+08	6.18447e+08	4.62599e+08	5.20196e+08	6.3309e+08	6.05102e+08	6.65311e+08	8.89166e+08	8.46825e+08	6.56103e+08
AEALNLANTDSQYLTPTSGSPVR	sp|P10964|RPA1_YEAST																						8.82309e+06		5.11764e+06	9.23529e+06	1.15762e+07	6.97973e+06	2.13891e+07	1.08632e+07	1.39976e+07	9.85026e+06	9.6768e+06	1.04487e+07	1.63293e+07	1.69298e+07	1.56019e+07	1.12295e+07	1.18276e+07	1.7616e+07	1.40813e+07	1.24277e+07	1.63165e+07	1.79439e+07	1.91825e+07	1.72014e+07	1.76336e+07	1.73579e+07	1.28266e+07
AEAPKPEVPEDEPEGEPDVK	sp|P15891|ABP1_YEAST				3.04965e+07	2.62054e+07	4.00874e+07	4.34598e+07	4.99211e+07	5.02049e+07	6.44776e+07	5.97772e+07	5.94477e+07	8.6042e+07	7.83538e+07	9.41672e+07	1.13295e+08	1.0016e+08	1.02352e+08	1.48371e+08	1.21521e+08	1.24281e+08	1.40656e+08	1.45465e+08	1.45951e+08	1.31799e+08	1.67575e+08	1.53058e+08	1.68035e+08	2.36187e+08	1.80114e+08	1.65943e+08	1.6604e+08	1.74419e+08	2.31586e+08	2.39422e+08	2.18606e+08	2.05008e+08	2.10789e+08	2.11832e+08	2.40893e+08	2.34473e+08	2.41702e+08	3.10264e+08	2.53193e+08	2.46521e+08	2.62688e+08	2.65028e+08	2.85367e+08
AEASGEAADEADEADEE	sp|O13516|RS9A_YEAST							690740	1.70633e+06		1.08105e+06	800688		1.38744e+06		1.66141e+06	943894	771524	755952	1.63023e+06	1.24905e+06			1.61123e+06	935491	2.33107e+06	2.89062e+06	1.30108e+06	2.41594e+06	1.64158e+06	701824				4.72517e+06	2.00933e+06	1.66627e+06	4.60374e+06	3.78994e+06	6.28624e+06	3.65468e+06	7.39045e+06		7.01363e+06	2.47991e+06	2.66513e+06	1.33379e+06	2.9909e+06	2.61764e+06
AEASGEAAEEAEDEE	sp|P05755|RS9B_YEAST				6.98877e+06	1.62015e+07	3.93954e+06	3.91933e+07	7.4086e+06	1.79576e+07	4.96294e+06	4.0277e+07	3.71509e+07	5.24037e+07	2.45217e+07	4.97833e+07	5.79386e+07	4.35405e+07	5.6982e+07	6.01897e+07	5.99819e+07	3.74865e+07	9.53131e+07	2.95013e+07	5.03096e+07	6.73407e+07	1.23583e+08	4.87614e+07	4.19487e+07	8.98619e+07	6.8099e+07	1.10818e+08	1.3609e+08	1.1526e+08	3.77066e+07	7.95803e+07	3.11585e+07		1.36962e+08	1.34944e+08	8.84253e+06	1.50002e+08	2.15749e+08	1.49239e+08	3.03407e+06	1.07361e+07	1.37225e+08	1.11989e+08	1.0428e+08
AEASSGDHPTDTEMK	sp|Q02790|FKBP4_HUMAN	2.96414e+08	2.04557e+08	2.38056e+08	2.53996e+08	1.93916e+08	2.41771e+08	1.43643e+08	2.17093e+08	1.8166e+08	1.41845e+08	1.74113e+08	1.62158e+08	1.86292e+08	1.10165e+08	1.80097e+08	1.77498e+08	1.59216e+08	1.14893e+08	1.69485e+08	1.4407e+08	1.13061e+08		1.4785e+08	1.22208e+08	1.15614e+08	1.23747e+08	1.08214e+08	1.18289e+08	9.24239e+07	1.09056e+08	1.1134e+08	1.00295e+08	8.99789e+07	8.81717e+07	6.85681e+07	6.44875e+07	1.04309e+08	9.96202e+07	1.10412e+08	7.4192e+07	1.08175e+08	8.80928e+07	7.83868e+07	5.26341e+07	4.4492e+07	4.79666e+07	5.05481e+07	3.67247e+07
AEAVESAQAGDK	sp|Q14566|MCM6_HUMAN	1.636e+08	1.17821e+08	1.28975e+08	1.42124e+08	1.07366e+08	1.34328e+08	6.91506e+07	1.08805e+08	1.04418e+08	9.34391e+07	9.30688e+07	7.54962e+07	1.21328e+08	7.48335e+07	8.90351e+07	9.21149e+07	9.13435e+07	6.20828e+07	7.93548e+07	8.00735e+07	7.87732e+07	990965	7.3637e+07	7.70499e+07	6.25982e+07	7.02945e+07	6.80684e+07	5.61392e+07	6.14797e+07	5.38391e+07	6.00696e+07	5.08583e+07	4.84508e+07	4.81647e+07	4.13843e+07	3.93187e+07	5.09112e+07	4.6652e+07	6.551e+07	3.33403e+07	5.20932e+07	3.39082e+07	3.31571e+07	3.89954e+07	2.75431e+07	2.62478e+07	2.23029e+06	1.16891e+07
AECELLMMVGLPAAGK	sp|Q9BUJ2|HNRL1_HUMAN	1.75793e+07	1.55589e+07	1.23894e+07	1.05729e+07	1.65129e+07	1.19996e+07	1.3271e+07	1.25775e+07	9.94245e+06	6.85364e+06	1.20779e+07	1.21459e+07	1.03277e+07	1.01506e+07	1.22778e+07	1.10802e+07	6.68917e+06	9.06959e+06	9.24266e+06	9.02842e+06	6.8951e+06	1.242e+07	8.2498e+06	8.39186e+06	7.9392e+06	7.24393e+06	5.76278e+06	6.14877e+06	3.6704e+06	4.91813e+06	5.37468e+06	6.85045e+06	5.54785e+06	4.09968e+06	5.79356e+06	4.65807e+06	6.30053e+06	6.58131e+06	5.08445e+06	5.49547e+06	5.30757e+06	5.29744e+06	3.77022e+06	3.16184e+06	3.15401e+06	2.75443e+06	3.46796e+06	1.47662e+06
AECMLQQAER	sp|P13796|PLSL_HUMAN	1.84528e+08	1.869e+08	1.98407e+08	1.99196e+08	1.65486e+08	1.89725e+08	1.6212e+08	1.68529e+08	1.49123e+08	1.43017e+08	1.49443e+08	1.45939e+08	1.50119e+08	1.12673e+08	1.63092e+08	1.42328e+08	1.35837e+08	1.25868e+08	1.26506e+08	1.19028e+08	1.199e+08	1.27854e+08	1.1383e+08	1.01046e+08	1.11904e+08	1.07034e+08	8.8074e+07	1.00445e+08	9.90645e+07	8.75989e+07	7.71116e+07	7.43807e+07	7.61166e+07	5.79069e+07	6.57137e+07	6.08072e+07	7.37674e+07	7.8075e+07	7.30711e+07	6.61491e+07	6.58895e+07	7.14382e+07	6.71721e+07	4.87965e+07	4.62659e+07	4.52641e+07	3.90882e+07	4.46805e+07
AECRPAASENYMR	sp|P13984|T2FB_HUMAN	2.34767e+07	2.52529e+07	2.80501e+07	2.40197e+07	2.46373e+07	2.85431e+07		2.36085e+07	2.04635e+07	1.48487e+07	2.18875e+07	1.9485e+07	2.41388e+07	1.63279e+07	2.16266e+07	2.09529e+07	1.86426e+07	2.02419e+07	1.79388e+07	1.81753e+07	1.5611e+07	1.74945e+07	1.69768e+07	1.31955e+07	1.43987e+07	1.73568e+07	1.37306e+07	1.43847e+07	1.12377e+07	1.27077e+07	1.18763e+07	1.44661e+07	1.07001e+07	9.76101e+06	9.44195e+06	8.86176e+06	1.09443e+07	1.13372e+07	1.15983e+07	1.01217e+07	1.13675e+07	9.65987e+06	7.08528e+06	6.4833e+06	7.04495e+06	6.7197e+06	6.88804e+06	6.39941e+06
AEDAALER	sp|P21538|REB1_YEAST	4.71495e+07	5.89188e+07	5.44094e+07	6.52239e+07	5.36947e+07	5.99758e+07	4.39259e+07	3.99663e+07	5.0518e+07	4.06517e+07	3.90165e+07	4.54318e+07	3.9946e+07	3.98603e+07	3.79392e+07	3.30109e+07	4.76243e+07	3.9607e+07	4.3885e+07	3.12049e+07	3.61884e+07	4.22098e+07	3.18245e+07	3.54513e+07	3.04263e+07	3.79671e+07	3.06129e+07	3.1028e+07	2.84948e+07	2.64509e+07	2.44978e+07	2.71371e+07	2.24555e+07	2.01891e+07	1.76467e+07	2.00267e+07	1.81088e+07	2.1273e+07	2.32042e+07	1.84323e+07	1.90677e+07	1.70923e+07	1.61017e+07	1.69679e+07	1.58664e+07	1.25334e+07	1.33428e+07	1.36628e+07
AEDAVEALR	sp|Q9BWF3|RBM4_HUMAN	5.63837e+07	5.82821e+07	6.49365e+07	7.19634e+07	5.61863e+07	6.02622e+07	1.34848e+07	4.56598e+07	5.3369e+07	1.42776e+07	4.8698e+07	4.45624e+06	5.10042e+07	1.09511e+07	7.27195e+06	5.09225e+07	2.43204e+07	1.30124e+07	8.5832e+06	5.80923e+06	1.11092e+07	3.95586e+07	8.29122e+06	1.52112e+07	1.02401e+07	4.62269e+07	1.53599e+07	1.17112e+07	1.65848e+07	1.49991e+07	2.0428e+07	4.65543e+07	2.26903e+07	2.01536e+07	1.58124e+07	1.44687e+07	1.10705e+07	1.22523e+07	1.13474e+07	1.19946e+07	1.40859e+07	1.34332e+07	1.7719e+07	1.5532e+07	2.25862e+07	1.35205e+07	5.72312e+06	1.32363e+07
AEDEAALAK	sp|P17076|RL8A_YEAST;sp|P29453|RL8B_YEAST	1.46427e+07	4.25625e+06	2.09205e+07	1.74903e+08	1.54858e+08	1.64515e+08	2.03585e+08	2.39202e+08	2.35878e+08	2.34988e+08	2.76466e+08	2.76267e+08	3.94351e+08	2.83219e+08	3.18601e+08	4.20689e+08	4.55293e+08	4.34856e+08	8.32695e+06	4.38163e+08	4.56342e+08	5.90041e+08	5.73862e+08	4.91469e+08	6.61698e+08	7.41963e+08	6.40374e+08	8.29546e+08	6.18853e+08	7.65438e+08	2.64167e+07	8.66507e+08	2.38439e+06	9.10042e+08	8.92015e+08	9.09186e+08	8.45193e+08	9.09868e+08	9.18254e+08	9.85705e+08	1.04137e+09	1.0533e+09	1.73927e+07	1.05696e+09	9.32153e+08	9.77015e+08	1.09321e+09	1.02896e+09
AEDESEDVEDVER	sp|P14682|UBC3_YEAST				1.42087e+06		2.34446e+06			3.18666e+06	2.59557e+06	1.8614e+06	2.03834e+06	2.50807e+06	2.20764e+06	2.64258e+06	3.33555e+06	3.02077e+06	3.05675e+06	4.31468e+06	3.06683e+06	3.22513e+06	4.39896e+06	2.54857e+06	4.61769e+06	3.65857e+06	5.46e+06	3.58276e+06	5.15349e+06	2.86563e+06	7.58986e+06	4.03901e+06	6.98855e+06	6.64074e+06	9.21329e+06	5.75694e+06	6.41077e+06	4.62016e+06	6.92955e+06	6.27599e+06	7.36627e+06	6.69725e+06	6.93226e+06	6.18016e+06	7.02358e+06	7.70211e+06	8.98705e+06	3.8377e+06	7.30667e+06
AEDGENYDLK	sp|O75347|TBCA_HUMAN	3.8998e+08	3.90803e+08	2.69662e+06	3.47488e+08	3.55939e+08	3.41731e+08	3.60028e+07	3.4388e+08	2.49587e+08	2.33599e+08	3.20906e+08	2.82699e+08	2.80879e+08	2.25379e+08	2.92728e+08	3.08263e+08	5.57204e+07	2.64728e+08	3.07815e+08	2.19372e+08	1.85589e+08	2.38464e+08	2.38344e+08	2.02342e+08	2.07148e+08	2.60108e+08	1.86416e+08	1.86515e+08	1.29921e+08	6.9096e+07	2.92552e+08	1.71306e+08	1.60842e+08	1.40838e+08	1.28905e+08	1.25958e+08	1.51223e+08	1.62857e+08	1.73217e+08	1.20694e+08	1.53698e+08	1.4498e+08	1.26288e+08	6.26645e+07	3.5094e+07	5.18473e+07	9.16045e+07	7.18067e+07
AEDGENYDLKK	sp|O75347|TBCA_HUMAN		5.73471e+06		5.46863e+06	2.33458e+06	5.89688e+06	4.96669e+06	9.14631e+06	3.15003e+06	6.42665e+06	3.41479e+06	4.75848e+06	8.96987e+06	8.94472e+06	5.26507e+06	5.52285e+06	1.68051e+07	3.14849e+06	1.44704e+07	8.37169e+06	1.09687e+07	1.92687e+07	1.60468e+07	1.60627e+07	1.3974e+07	1.75321e+07	1.68257e+07	2.73131e+07	1.68902e+07	1.83222e+07	2.16052e+07			2.37772e+07	2.43382e+07	2.14974e+07	1.6568e+07	4.21895e+07	2.2955e+07	2.80939e+07	3.35205e+07	2.53877e+07	2.466e+07	1.84255e+07	2.38937e+07	2.63832e+07	2.86455e+07	4.12311e+07
AEDGHDSMAVQLADSSDWPQMK	sp|P32377|MVD1_YEAST				5.49432e+06	1.6118e+06	3.6094e+06	7.46146e+06	5.64597e+06	8.82163e+06	6.49224e+06	7.32724e+06	7.64374e+06	6.99063e+06	9.08021e+06	8.50691e+06	1.2988e+07	8.31076e+06	9.01349e+06	1.24068e+07	1.3569e+07	1.21352e+07	1.4914e+07	1.68261e+07	1.7188e+07	1.7875e+07	1.61851e+07	1.95942e+07	2.18062e+07	1.67776e+07	2.1926e+07	1.10256e+07	1.01194e+07	9.21924e+06	3.20148e+07	1.13525e+07	2.95146e+07	2.52609e+07	2.81943e+07	2.91815e+07	3.04443e+07	3.02625e+07	2.88886e+07	3.10283e+07	3.26777e+07	2.92076e+07	3.88226e+07	3.56742e+07	2.8691e+07
AEDGSVLDYELLDQDAR	sp|P07355|ANXA2_HUMAN	7.22632e+07	5.92644e+07	5.84691e+07	4.23841e+07	5.66734e+07	6.06562e+07	5.33583e+07	5.92296e+07	3.64133e+07	2.90232e+07	4.20283e+07	4.78714e+07	4.80401e+07	4.15111e+07	5.20616e+07	4.69793e+07	2.95085e+07	3.52806e+07	3.41655e+07	4.10917e+07	2.7312e+07	4.15e+07	4.3395e+07	3.10558e+07	3.12395e+07	2.32409e+07	2.44238e+07	2.72185e+07	1.92907e+07	2.84263e+07	3.10868e+07	2.7855e+07	2.63353e+07	1.79778e+07	2.37298e+07	2.18079e+07	2.56445e+07	2.68541e+07	2.93645e+07	2.55343e+07	2.22475e+07	1.99089e+07	1.96827e+07	1.72154e+07	1.56682e+07	1.35759e+07	1.54775e+07	1.01697e+07
AEDLENDALSPEEQEECK	sp|P49792|RBP2_HUMAN	7.37598e+06	3.22402e+06	4.26014e+06	5.08039e+06	6.09975e+06	8.17372e+06	812864	2.6524e+06	4.17013e+06	3.64129e+06	4.27006e+06	5.54813e+06	5.15699e+06	2.76708e+06	5.39293e+06	4.85742e+06		3.56572e+06	4.84303e+06	3.12134e+06	3.34615e+06	4.76128e+06	3.44003e+06		1.54433e+06												2.66923e+06		2.58687e+06	2.74861e+06	4.95721e+06	2.57888e+06	3.90523e+06	2.7488e+06	3.11932e+06
AEDKPSTDLSAPVNGEATSQK	sp|Q7Z4V5|HDGR2_HUMAN	2.87004e+07	2.50986e+07	2.54405e+07	2.63158e+07	2.31606e+07	3.09729e+07	2.21775e+07	2.36824e+07	1.88847e+07	2.12361e+07	1.96296e+07	2.14786e+07	2.04316e+07	1.40473e+07	4.51141e+07	1.85346e+07	1.95654e+07	1.68514e+07	2.18342e+07	1.63796e+07	1.51941e+07	1.52145e+07	1.81137e+07	1.41139e+07	1.38372e+07	1.36724e+07	1.29192e+07	1.33054e+07	2.41637e+07	1.04666e+07	1.02158e+07	1.35758e+07	1.19914e+07	7.72092e+06	8.1763e+06	8.77808e+06	1.01024e+07	1.42161e+07	1.01426e+07	1.01813e+07	8.97362e+06	1.02881e+07		7.03235e+06	7.1952e+06	5.42757e+06	5.61305e+06	5.33978e+06
AEDLFVEFAHK	sp|P02549|SPTA1_HUMAN	1.31509e+07	5.90087e+06	1.12721e+07	5.93415e+06	8.89582e+06	4.83216e+06	9.0865e+06	1.11074e+07	3.6969e+06	7.10304e+06	8.26122e+06	7.35269e+06	5.20811e+06	8.14297e+06	6.6268e+06	5.16406e+06	7.17674e+06	6.61803e+06	4.23651e+06	6.04591e+06	5.509e+06	5.93368e+06	5.16939e+06	5.54193e+06	5.1424e+06	5.54158e+06	5.7987e+06	5.17787e+06	4.04172e+06	4.71264e+06	4.22947e+06	4.33968e+06	5.77633e+06	3.86402e+06		2.83033e+06	3.64674e+06	2.98236e+06	5.63038e+06	2.83795e+06	3.57544e+06	1.92801e+06	2.89043e+06	2.09261e+06	2.50361e+06	1.99252e+06	1.98326e+06	3.01626e+06
AEDLVPTLVSR	sp|Q8IZ69|TRM2A_HUMAN	2.92414e+07	3.48721e+07		2.92517e+07	2.46011e+07	2.16342e+07	3.13071e+07	2.29129e+07	2.71272e+07		2.53349e+07	2.22766e+07	1.05104e+07	2.18326e+07	1.09922e+07	2.06267e+07	2.77189e+07	2.0875e+07	1.35445e+07	1.95228e+07	2.22973e+07	1.54802e+07	1.31619e+07	1.59618e+07	2.64253e+07	1.87224e+07	1.37265e+07	1.62552e+07	1.55039e+07	2.41212e+07		2.75154e+07	1.17788e+07	7.60516e+06	9.37156e+06	1.10151e+07	9.59922e+06	1.08747e+07	1.00382e+07	1.92568e+06	7.89802e+06	8.24442e+06	5.54831e+06	6.17479e+06	9.82825e+06	5.54407e+07	7.77701e+06	8.08539e+06
AEDNADTLALVFEAPNQEK	sp|P12004|PCNA_HUMAN	1.53173e+08	9.61664e+07	1.89319e+08	7.80593e+07	6.15794e+07	1.60409e+08	1.32868e+08	1.044e+08	5.92667e+07	1.06073e+08	9.67318e+07	1.26625e+08	1.70159e+08	1.29668e+08	1.6067e+08	5.40971e+07	8.18921e+07	1.3433e+08	3.9514e+07	1.07498e+08	6.5275e+07	9.6235e+07	1.11711e+08	4.22704e+07	7.87114e+07	4.71131e+07	8.22482e+07	5.87233e+07	6.73314e+07	5.58049e+07	6.47889e+07	8.35656e+07	7.02747e+07	6.53022e+07	2.97779e+07	1.58104e+07	6.00402e+07	8.99971e+07	3.71352e+07	4.10307e+07	4.89664e+07	6.33981e+07	5.51323e+07	5.48745e+07	4.74391e+07	5.71737e+07	5.83331e+07	3.39557e+07
AEDNFEDLLTKPPVR	sp|Q9Y6G9|DC1L1_HUMAN	6.37729e+07	7.26913e+07	5.95562e+07	6.40605e+07	5.80783e+07	4.873e+07	6.21269e+07	5.67351e+07	5.82835e+07	4.82625e+07	5.89061e+07	5.65812e+07	8.48165e+06	5.65136e+07	4.71846e+07	4.26246e+07	4.92253e+07	4.21413e+07	3.35701e+07	4.49778e+07	4.52616e+07	3.93765e+07	3.86281e+07	4.24292e+07	3.77229e+07	3.79087e+07	3.58097e+07	3.47027e+07	3.88307e+07	3.41182e+07	3.79355e+07	3.99968e+07	3.91705e+07	1.503e+07	2.59538e+07	2.32694e+07	3.73588e+07	2.78867e+07	2.70744e+07	2.22949e+07	2.41924e+07	2.49433e+07	1.86832e+07	2.17378e+07	2.42435e+07	2.08411e+07	1.97265e+07	2.22705e+07
AEDPSNYENVLDLAEQAGK	sp|P22137|CLH_YEAST									6.82035e+06	1.16966e+07	7.24769e+06			1.12945e+07	1.24579e+07					6.53526e+06			1.39424e+07	1.38762e+07		8.56055e+06	1.53134e+07	1.56177e+07	1.87899e+07		1.67585e+07	1.77485e+07	1.71867e+07		1.05466e+07	3.24103e+07	1.29922e+07	1.68068e+07	1.34497e+07		9.82528e+06	2.0436e+07		1.21618e+07	2.35355e+07	2.15449e+07	2.91192e+07
AEDRDFWYNLK	sp|Q04304|YMY0_YEAST		1.66295e+06	1.67621e+06	2.75658e+06					1.10523e+06	2.29301e+06	3.55609e+06	2.08196e+06	2.75704e+06	2.78331e+06	2.16352e+06		2.75314e+06	1.92904e+06	2.93278e+06	3.42686e+06	3.36134e+06	4.89992e+06	3.91776e+06	4.07948e+06	4.22622e+06	4.59094e+06	5.07732e+06	5.54837e+06	4.68413e+06	5.78447e+06	6.60923e+06	5.10671e+06	5.56282e+06	6.80915e+06	5.85854e+06	6.41369e+06	5.71289e+06	5.39952e+06	6.46267e+06	6.34568e+06	8.55335e+06	7.06184e+06	6.45417e+06	6.58396e+06	7.60009e+06	9.02231e+06	8.09606e+06	4.79365e+06
AEDSLCLADSKPLPHQNVTNHVGK	sp|Q7Z5K2|WAPL_HUMAN	1.46723e+07	1.48785e+07	1.70457e+07	1.35555e+07	1.29186e+07	1.61046e+07	1.45236e+07	1.34121e+07	1.24743e+07	1.22306e+07	1.15462e+07	1.22957e+07	1.36813e+07	8.94708e+06	1.13758e+07	1.23812e+07	1.07053e+07	1.0309e+07	1.00419e+07	1.13371e+07	1.05531e+07	1.07064e+07	9.7772e+06	7.69329e+06	7.61688e+06	8.99052e+06	9.19332e+06	7.66358e+06	7.72833e+06	7.71671e+06	3.84243e+06	5.73652e+06	4.31623e+06	6.93247e+06	5.52866e+06	5.42581e+06	5.88362e+06	6.0639e+06	6.14828e+06	5.79061e+06	4.68808e+06	5.1339e+06	4.37184e+06	3.95985e+06	3.67839e+06	3.58045e+06	3.43119e+06	1.89207e+06
AEEAGLGDTPSLEDEAAGHVTQAR		1.0477e+07	7.18843e+06	7.8928e+06	7.83525e+06	8.57765e+06	8.75329e+06	8.17258e+06	7.82745e+06	7.27538e+06	6.73604e+06	5.63741e+06	6.4118e+06	8.08624e+06	7.40372e+06	7.82151e+06	7.54649e+06	5.02818e+06	5.71729e+06	6.41929e+06	5.70659e+06	3.63739e+06	6.06429e+06	6.38396e+06	4.17717e+06	7.00143e+06	4.06138e+06	3.0667e+06	4.83838e+06		4.92564e+06	3.60116e+06						4.29004e+06	8.46406e+06	5.85054e+06	4.69194e+06		3.13553e+06	5.60251e+06	3.79104e+06	2.68302e+06		3.27697e+06	6.1864e+06
AEEATEAQEVVEATPEGACTEPR	sp|O75683|SURF6_HUMAN	2.35438e+07	2.22778e+07	2.29578e+07	1.84548e+07	1.94325e+07	2.02207e+07	2.10472e+07	2.06484e+07	1.30722e+07	1.40922e+07	1.81865e+07	1.48832e+07	1.8034e+07	1.52379e+07	1.62618e+07	1.92814e+07	9.86382e+06	1.21311e+07	1.54085e+07	1.29051e+07	1.19514e+07	1.49599e+07	1.3193e+07	1.1679e+07	1.07523e+07	1.33456e+07	1.03738e+07	1.29983e+07		1.11984e+07				8.27046e+06	6.52059e+06	6.31552e+06	9.32663e+06	8.8586e+06	9.56433e+06	6.85192e+06	8.17588e+06	8.61363e+06	5.35552e+06	6.84851e+06			5.42311e+06	5.02481e+06
AEEDAALQAK	sp|Q13428|TCOF_HUMAN	5.91259e+07	1.29939e+07	6.00855e+07	6.60262e+07	1.11221e+07	6.35928e+07	4.14303e+07	1.85566e+07	5.40686e+07	5.16411e+07	6.95442e+07	4.86853e+07	4.60619e+07	8.94453e+06	3.33839e+06	9.92792e+06	5.09899e+07	6.05364e+07	4.93152e+07	7.18152e+06	3.7978e+07	3.86713e+07	4.58731e+07	4.21111e+07	3.48673e+07	9.15595e+06	3.7897e+07	5.71102e+07	9.03715e+06	3.05952e+07	3.09218e+07		3.02468e+07	7.34046e+06	2.19204e+07	3.07834e+07	5.05136e+06	8.63916e+06	4.90206e+06	1.94833e+07	4.96485e+06	2.34007e+07	1.87095e+07	4.68123e+06	3.20356e+06			3.07037e+06
AEEDELLNR	sp|P27824|CALX_HUMAN	1.5927e+08	6.28296e+07	6.49941e+07	8.23035e+07	1.42022e+07	8.69035e+07	1.04725e+08	1.07024e+08	3.18216e+07	9.94233e+07	9.61647e+07	7.45422e+07	8.30674e+07	3.40089e+07	8.1037e+07	6.31813e+07	4.07787e+07	6.76112e+07	6.80343e+07	5.22405e+07	7.02376e+07	9.27499e+07	5.00838e+07	5.07248e+07	4.39395e+07	4.74533e+07	4.35791e+07	5.7347e+07	3.61163e+07	4.31669e+07		3.49537e+07	2.8669e+07	2.75362e+07	3.74127e+07	3.40736e+07	4.32743e+07	3.36737e+07	3.31287e+07	4.01881e+07	2.80055e+07	3.39371e+07	2.87324e+07	3.11263e+07	3.10002e+07	2.40433e+07	2.89016e+07	2.2781e+07
AEEDTQFNYHR	sp|Q14683|SMC1A_HUMAN	3.83382e+07	3.33959e+07	3.54518e+07	3.60886e+07	3.28897e+07	3.78144e+07	3.20779e+07	2.97393e+07	2.81407e+07	2.24284e+07	2.82629e+07	3.24162e+07	3.26487e+07	2.51254e+07	2.73729e+07	3.03978e+07	2.7019e+07	2.2547e+07	2.60189e+07	2.46183e+07	2.23766e+07	2.90711e+07	2.1061e+07	2.42558e+07	2.00247e+07	2.34324e+07	1.92425e+07	2.01067e+07	1.75351e+07	1.78726e+07	1.57587e+07	1.67185e+07	1.49535e+07	1.35574e+07	1.27785e+07	1.27293e+07	1.52507e+07	1.48104e+07	1.7966e+07	1.36502e+07	1.56563e+07	1.38814e+07	1.17475e+07	1.1184e+07	9.7076e+06	8.49325e+06	9.49541e+06	8.00686e+06
AEEDVEPECLMEK	sp|Q9UJU6|DBNL_HUMAN	3.96443e+07	3.93964e+07	3.86106e+07	3.31407e+07	3.36046e+07	3.7776e+07	3.37147e+07	3.48496e+07	2.80988e+07	3.36096e+07	2.61738e+07	2.82713e+07	3.0814e+07	2.99039e+07	2.48195e+07	3.00435e+07	2.07006e+07	2.58314e+07	2.61998e+07	2.24305e+07	2.14062e+07	2.52267e+07	2.20119e+07	2.38842e+07	1.74991e+07	2.31586e+07	1.72197e+07	1.94287e+07	1.8462e+07	1.82941e+07	1.38438e+07		1.68823e+07	1.24238e+07	1.14318e+07	1.13165e+07	1.35982e+07	1.466e+07	1.39903e+07	1.36156e+07	1.15348e+07	1.32022e+07	9.53908e+06	9.78707e+06	9.63039e+06	1.09174e+07	7.73042e+06	1.0465e+07
AEEEFNLEK	sp|P36543|VATE1_HUMAN	7.43986e+07	7.45968e+07	7.6359e+07	7.08256e+07	6.57311e+07	1.82107e+07	6.50361e+07	6.31568e+07	6.9193e+07	4.72471e+07	5.68275e+07	5.64156e+07	5.49442e+07	4.54597e+07	6.57257e+07	5.07451e+07	5.40872e+07	4.93577e+07	5.82038e+07	4.69396e+07	4.33825e+07	4.91487e+07	4.76643e+07	3.87726e+07	4.09288e+07	4.3278e+07	3.56983e+07	3.92788e+07	3.76628e+07	3.14528e+07	3.04869e+07	3.07317e+07	3.12734e+07	2.63692e+07	2.44389e+07	2.24538e+07	2.93042e+07	2.95586e+07	3.22064e+07		3.02315e+07	2.39997e+07	2.91512e+07	2.25233e+07	2.13637e+07	1.47846e+07	1.8925e+07	1.93957e+07
AEEEGLAAVEMLK	sp|P09624|DLDH_YEAST	3.28078e+06	3.315e+06		1.03671e+07	1.13092e+07	6.89768e+06	2.03425e+06	3.65728e+06	2.83065e+06	2.17272e+06	2.425e+07	2.32813e+06	2.3383e+07	1.26374e+07	2.00546e+07	2.46339e+07	2.71774e+07	3.03433e+07	2.87553e+07	2.76552e+07	3.69593e+07	3.39379e+07	4.03845e+07	5.06037e+07	5.08624e+07	3.6008e+07	4.51197e+07	6.64932e+07	7.26481e+07	5.48708e+07	6.98615e+07	6.69613e+07	7.1115e+07	8.25978e+07	8.53823e+07		3.8766e+07	5.92745e+07	8.51384e+07	5.07051e+07	6.93745e+07	5.47883e+07	8.18219e+07	8.29983e+07	9.35547e+07	1.01612e+08	8.76316e+07	1.01409e+08
AEEHNLVFMPVLGK	sp|Q9UBB9|TFP11_HUMAN	1.05801e+07	1.3312e+07	1.20211e+07	1.27528e+07	1.03112e+07	9.66389e+06	1.22331e+07	9.12498e+06	1.20995e+07	9.23537e+06	1.14401e+07	9.58538e+06	7.38169e+06	1.85171e+06	7.04881e+06	8.37816e+06	1.08464e+07	7.98792e+06	4.62358e+06	8.13316e+06	307182	5.48747e+06	6.72101e+06	7.96894e+06	6.4651e+06	7.01492e+06	6.78706e+06	5.8361e+06	6.91358e+06	7.00688e+06	7.67039e+06	7.53318e+06	5.42291e+06		2.8918e+06	1.84628e+06	3.48691e+06	4.11177e+06	6.39093e+06	3.28602e+06		3.04767e+06	3.79228e+06		3.23973e+06			2.43215e+06
AEELANEMLEAAK	sp|P49588|SYAC_HUMAN	2.54095e+08	2.78183e+08	2.4646e+08	2.48784e+08	2.33878e+08	2.20042e+08	2.29616e+08	2.47036e+08	2.27955e+08	2.13757e+08	2.07595e+08	2.00614e+08	2.02542e+08	1.98686e+08	2.02692e+08	2.02259e+08	1.57371e+08	1.64749e+08	1.70275e+08	1.81534e+08	1.88038e+08	1.6323e+08	1.75089e+08	1.64051e+08	1.36239e+08	1.59532e+08	1.48307e+08	1.42579e+08	1.49526e+08	1.37265e+08	1.31619e+08	1.29611e+08	1.45622e+08	9.90499e+07	1.00083e+08	9.51749e+07	1.21634e+08	1.20158e+08	1.10608e+08	1.03391e+08	1.08468e+08	1.04476e+08	7.72812e+07	8.69359e+07	8.94434e+07	7.57215e+07	7.68974e+07	8.08211e+07
AEELLEK	sp|P62913|RL11_HUMAN	5.30136e+08	5.98303e+08	6.2583e+08	6.05936e+08	5.13032e+08	5.60912e+08	5.21324e+08	4.26359e+08	5.04312e+08	4.55039e+08	4.1299e+08	4.92893e+08	4.39179e+08	3.90865e+08	4.33588e+08	3.81807e+08	4.73462e+08	4.14857e+08	4.01846e+08	3.32106e+08	4.18119e+08	3.46327e+08	3.29113e+08	3.37036e+08	3.18288e+08	3.75199e+08	3.1605e+08	2.89737e+08	2.765e+08	2.96676e+08	5.28132e+07	1.59862e+07	4.7666e+07	1.99427e+08	1.95204e+08	2.09854e+08	2.05571e+08	2.15077e+08	2.53607e+08	1.80359e+08	2.07203e+08	6.81737e+07	1.811e+08	1.74432e+08	1.51421e+08	1.38891e+08	1.43446e+08	1.26214e+08
AEELWQQSVLGDYLAR	sp|P17480|UBF1_HUMAN	1.53189e+07	1.53142e+07	1.10789e+07	5.63883e+06		1.86613e+07	1.37613e+07	1.45173e+07	7.75864e+06	4.12224e+06	9.80623e+06	5.28395e+06	7.33539e+06	7.21048e+06		1.35786e+07	1.25217e+07	7.45662e+06	1.00135e+07	6.79571e+06	5.93719e+06	6.44273e+06	7.64859e+06	5.93584e+06	7.24218e+06	5.28612e+06		5.69674e+06	4.47854e+06	1.07369e+07	6.37955e+06	8.55629e+06	9.30647e+06	3.18105e+06	3.69849e+06	3.12669e+06	4.4655e+06					5.34861e+06			2.52194e+06	2.06954e+06		2.15812e+06
AEELDENAEEER	sp|P25808|SPB4_YEAST												1.00213e+06		1.48231e+06		2.18261e+06	1.64368e+06	2.53236e+06		1.37066e+06	1.02038e+06	1.73588e+06			2.07713e+06		1.80416e+06	1.52489e+06			2.17397e+06		1.84515e+06	4.87652e+06		3.27481e+06	2.06367e+06	2.58617e+06	3.96213e+06	2.32254e+06	2.5845e+06		2.9954e+06	4.2121e+06		3.32452e+06	3.56262e+06	4.22198e+06
AEELGLPLLGVLR	sp|P09110|THIK_HUMAN	2.14247e+07	1.59998e+07	1.55468e+07	1.20395e+07	1.70784e+07	1.4955e+07	1.59997e+07	1.89045e+07	1.34361e+07	1.38864e+07	1.22732e+07	1.35381e+07	1.56312e+07	1.14689e+07	1.11098e+07	1.2923e+07	1.25734e+07	1.26171e+07	1.13638e+07	1.06093e+07	1.06301e+07	9.69915e+06	7.91269e+06	9.64183e+06	9.37057e+06	6.15094e+06	8.80341e+06	7.41886e+06	8.19799e+06	7.2493e+06	9.3983e+06	1.16187e+07	1.1577e+07	5.25115e+06	5.74439e+06	5.52805e+06	6.09555e+06	6.8016e+06	9.15455e+06	5.75557e+06	3.43179e+06	4.89438e+06	4.97782e+06	3.84866e+06	5.13828e+06	3.79145e+06	3.74109e+06	3.78681e+06
AEELHYPLGER	sp|Q14257|RCN2_HUMAN	2.22985e+07	2.32044e+07	2.02655e+07	2.25689e+07	1.98212e+07	2.27789e+07	1.95203e+07	1.82683e+07	2.22184e+07	1.79566e+07	1.72123e+07	1.66536e+07	1.54955e+07	1.51332e+07	1.78235e+07	1.5282e+07	1.71931e+07	1.77008e+07	1.61672e+07	1.27529e+07	1.43698e+07	1.56085e+07	1.47597e+07	1.29136e+07	1.17255e+07	1.43009e+07	1.22942e+07	1.14336e+07	1.24335e+07	9.99471e+06				8.78308e+06	8.24758e+06	8.14463e+06	7.95769e+06	7.73645e+06	1.1264e+07	8.89765e+06	1.00828e+07	7.59989e+06	9.3355e+06	7.34949e+06	6.36542e+06	5.23269e+06	4.17741e+06	4.62731e+06
AEELLFTSVNLLGK	sp|P36114|YKR18_YEAST				1.24712e+06		2.01691e+06	1.91058e+06	1.42626e+06	1.17473e+06				1.3512e+06	2.32882e+06	3.06569e+06	2.95991e+06	2.35933e+06	3.2183e+06	3.22857e+06	3.43496e+06	4.02298e+06	3.5221e+06	4.63388e+06	3.63352e+06	4.72428e+06	3.60324e+06	4.95936e+06	8.10384e+06	5.03448e+06	4.87731e+06	3.12848e+06		1.66242e+06	8.28667e+06	6.87534e+06	7.72286e+06	1.70806e+07	7.91768e+06	4.85552e+06	8.43605e+06	6.11013e+06	8.68399e+06	8.03281e+06	8.98844e+06	7.81041e+06	1.06906e+07		9.44496e+06
AEELNLSGEFFR	sp|P26784|RL16A_YEAST				2.01059e+07	2.98127e+07	2.70668e+07	4.40871e+07	4.22922e+07	3.0586e+07	5.33863e+07	6.66691e+07	3.44296e+07	7.31976e+07	7.2509e+07	8.48822e+07	8.75918e+07	6.52363e+07	8.4256e+07	1.00159e+08	1.09115e+08	9.32186e+07	1.27896e+08	1.40448e+08	1.23221e+08	1.47621e+08	9.95656e+07	1.13254e+08	1.48573e+08	1.16919e+08	1.4943e+08	1.31388e+08	1.32691e+08	1.30483e+08	2.11073e+08	2.39396e+08	2.28665e+08	2.19443e+08	2.14444e+08	2.1455e+08	2.17614e+08	1.78299e+08	2.11666e+08	2.16522e+08	2.08761e+08	1.96888e+08	2.85881e+08	2.6825e+08	2.01193e+08
AEELTQVPSAR	sp|P43593|UBP6_YEAST					4.90636e+06	3.39349e+06	5.93235e+06	6.27114e+06	6.21506e+06	1.07742e+07	9.60612e+06		1.04758e+07	1.02817e+07	1.48e+07	1.26406e+07	1.33394e+07	1.39938e+07	2.31457e+07	1.72455e+07	1.57239e+07	1.74801e+07	2.021e+07	1.90241e+07	2.32523e+07	2.75401e+07	2.20103e+07	2.29292e+07	2.88238e+07	2.43296e+07	2.61379e+07	2.83954e+07	2.80164e+07	3.47244e+07	4.05834e+07	3.13862e+07	2.89508e+07	2.91632e+07	3.05652e+07	3.29626e+07	3.27457e+07	3.40979e+07	4.85443e+07	3.46394e+07	3.41492e+07	3.74397e+07	3.47275e+07	3.72674e+07
AEEPMATEPAPAGAPGDLGSQPPAAK	sp|O75153|CLU_HUMAN	7.78265e+06	7.80368e+06	5.96123e+06	6.93731e+06	4.29546e+06	1.15362e+07	4.36006e+06	6.77946e+06	5.24831e+06	6.30196e+06			5.22333e+06		4.55639e+06	6.20218e+06	3.45859e+06	3.76497e+06		6.47313e+06	4.03528e+06	6.41308e+06	7.25365e+06			3.57183e+06		3.61347e+06		3.7112e+06				4.78591e+06		3.30864e+06	4.06742e+06	646717	6.59869e+06	3.84317e+06	5.26553e+06	3.33083e+06	4.3175e+06	3.1354e+06			3.26585e+06
AEETLAWLDSNTTATK	sp|P10592|HSP72_YEAST				1.50054e+08	1.4398e+08	1.36978e+08	2.52541e+08	2.3133e+08	1.96086e+08	2.75872e+08	3.21473e+08	2.94115e+08	3.92051e+08	3.88934e+08	3.5909e+08	4.95323e+08	4.26903e+08	4.42553e+08	5.01905e+08	6.30038e+08	4.90358e+08	6.47931e+08	5.9225e+08	7.03986e+08	7.40975e+08	7.42027e+08	6.8632e+08	9.02324e+08	8.47292e+08	8.93333e+08	9.22871e+08	9.54111e+08	9.40974e+08	1.17988e+09	6.04981e+08	1.12038e+09	1.07088e+09	1.02135e+09	1.07997e+09	1.13923e+09	1.17293e+09	1.14287e+09	1.20682e+09	1.20431e+09	9.28615e+08	1.33714e+09	1.29931e+09	1.1793e+09
AEETLSWLDSNTTASK	sp|P10591|HSP71_YEAST	1.20001e+07	1.08129e+07	2.44788e+07	2.83421e+08	2.77611e+08	2.86174e+08	4.67553e+08	4.74695e+08	4.10595e+08	5.16828e+08	6.03766e+08	5.60854e+08	7.57332e+08	7.95656e+08	7.21813e+08	9.30955e+08	8.31788e+08	8.62094e+08	9.58127e+08	1.09433e+09	9.33195e+08	1.29062e+09	1.2146e+09	1.24945e+09	1.34863e+09	1.40729e+09	1.2497e+09	1.63474e+09	1.44434e+09	1.71397e+09	1.52619e+09	1.50054e+09	1.56682e+09	2.10276e+09	2.06982e+09	2.03521e+09	2.02257e+09	1.93732e+09	2.01928e+09	1.99268e+09	2.13009e+09	2.22412e+09	2.20913e+09	2.29996e+09	2.21294e+09	2.59461e+09	2.78611e+09	2.26697e+09
AEEWGVQYVETSAK	sp|P11234|RALB_HUMAN	7.74683e+06	7.21598e+06	5.72651e+06	5.02474e+06	5.76171e+06	4.37873e+06	3.79291e+06	5.38655e+06	4.83214e+06	3.42657e+06	3.30819e+06	4.67743e+06	4.65343e+06		4.58449e+06	4.13814e+06	3.22943e+06			2.89478e+06	2.55742e+06	4.30465e+06	2.94004e+06		2.36168e+06	2.70448e+06		2.64152e+06		2.19509e+06	2.54794e+06			2.13429e+06		3.91583e+06	2.98359e+06	2.46972e+06	2.40352e+06	2.26895e+06	3.88184e+06	1.22508e+06		1.38573e+06	1.95118e+06		2.04654e+06	2.56717e+06
AEEWLYDEGFDSLK	sp|P32589|HSP7F_YEAST				4.82056e+06	1.36718e+07	8.15575e+06	3.92951e+07	3.64712e+07	3.53156e+07	5.47473e+07	8.79683e+07	4.76411e+07	1.20533e+08	1.22253e+08	1.1538e+08	1.37834e+08	1.08359e+08	1.54647e+08	2.40387e+08	1.15335e+08	2.65756e+08	1.93864e+08	2.02338e+08	2.00676e+08	3.45853e+08	2.07794e+08	2.22932e+08	2.2981e+08	2.73415e+08	3.6413e+08	4.38034e+08	2.90067e+08	2.66278e+08	4.07963e+08	4.58853e+08	3.82537e+08	3.87099e+08	4.16547e+08	2.82347e+08	4.39314e+08	3.34219e+08	3.9467e+08	4.49722e+08	4.06724e+08	3.9911e+08	4.85671e+08	5.00711e+08	3.73445e+08
AEEYEFLTPVEEAPK	sp|P52565|GDIR1_HUMAN	4.33547e+08	4.5095e+08	4.18528e+08	3.74227e+08	4.23387e+08	3.90465e+08	3.63776e+08	4.23511e+08	2.92491e+08	3.05145e+08	3.91842e+08	3.63054e+08	3.47644e+08	3.33573e+08	3.55224e+08	3.30329e+08	2.3841e+08	2.82978e+08	2.66095e+08	3.00983e+08	2.55228e+08	2.71892e+08	3.03859e+08	2.46649e+08	2.52805e+08	2.3489e+08	2.1405e+08	2.20993e+08	2.22273e+08	2.13837e+08	2.22412e+08	2.03429e+08	2.21733e+08	1.65471e+08	1.72473e+08	1.66641e+08	1.98596e+08	2.07711e+08	1.85264e+08	1.36072e+08	1.64662e+08	1.82774e+08	1.29292e+08	1.40757e+08	1.42383e+08	1.23906e+08	1.11457e+08	9.99825e+07
AEEYTEETEEREESTTGFDK	sp|Q9Y2W1|TR150_HUMAN	8.6924e+07	7.72204e+07	7.59203e+07	8.09038e+07	7.42795e+07	8.91616e+07	6.78897e+07	7.74101e+07	6.58774e+07	5.41823e+07	5.48202e+07	6.19696e+07	6.71399e+07	4.83337e+07	7.18851e+07	6.46011e+07	5.34964e+07	5.46341e+07	6.42179e+07	4.85327e+07	4.61468e+07	6.18755e+07	5.40144e+07	4.16632e+07	4.04295e+07	5.13481e+07	3.51411e+07	3.82651e+07	3.68995e+07	3.22971e+07	4.03196e+07	4.13712e+07	4.339e+07	2.86075e+07	2.62808e+07	2.13221e+07	3.18228e+07	3.35392e+07	3.65862e+07	2.94119e+07	3.43139e+07	2.91931e+07	2.90605e+07	2.16657e+07	2.00243e+07	1.64506e+07	1.88498e+07	1.61497e+07
AEFAFDLQCTSCR	sp|P25654|YCY0_YEAST								769060	403949		647456	1.02277e+06	1.09224e+06		669519	1.73359e+06	1.07527e+06	1.77616e+06	1.15652e+06	1.19197e+06	2.05988e+06	2.65344e+06	973359	1.22903e+06		1.76123e+06	1.85423e+06	2.66879e+06	1.90648e+06	2.42306e+06			2.71842e+06	3.55291e+06	3.79883e+06				1.58313e+06		1.66459e+06	3.65611e+06	1.94978e+06	3.76732e+06		5.75359e+06	4.43349e+06	4.05517e+06
AEFEDQDDEAR	sp|Q14692|BMS1_HUMAN	2.09154e+07	1.54688e+07	2.39542e+07	2.01547e+07	2.2349e+07	1.6035e+07	1.73638e+07	1.6978e+07	1.27954e+07	1.12873e+07	1.89414e+07	1.41708e+07	1.35106e+07	1.25347e+07	1.71193e+07	9.86254e+06	1.09136e+07		1.43486e+07	1.01337e+07	1.24187e+07	1.44718e+07	1.08362e+07	9.20797e+06	5.71482e+06	1.08329e+07		1.03849e+07	6.90055e+06	6.95744e+06	8.88208e+06	7.04564e+06	6.31824e+06	6.91389e+06	6.22138e+06	5.61719e+06	8.42953e+06	7.43767e+06	6.71033e+06	6.73495e+06	7.03797e+06	8.68402e+06	5.61324e+06	4.67471e+06		3.01882e+06	4.03602e+06	3.40051e+06
AEFELLDAK	sp|P36775|LONM_YEAST																9.22836e+06	8.22834e+06		1.31642e+07	1.30368e+07		1.62895e+07	1.30978e+07		1.1198e+07	1.60919e+07		1.89761e+07						2.16807e+07	2.24448e+07	1.36535e+07	1.72466e+07	2.11018e+07	2.39056e+07	1.84083e+07	3.20618e+07	1.85794e+07	1.79375e+07	1.84181e+07		2.25146e+07	2.89535e+07	2.61935e+07
AEFFADVVPAVR	sp|Q9UHY7|ENOPH_HUMAN	3.17215e+07	3.67268e+07	3.31568e+07	3.20799e+07	3.57399e+07	2.64173e+07	3.08113e+07	3.44088e+07	2.95834e+07	3.03964e+07	3.35008e+07	3.3218e+07	3.17399e+07	3.23427e+07	3.12899e+07	3.15583e+07	1.931e+07	3.06442e+07	2.33778e+07	2.64112e+07	2.49989e+07	2.08036e+07	2.48374e+07	2.09677e+07	2.45481e+07	1.80477e+07	2.14068e+07	1.95509e+07	2.00981e+07	1.77446e+07	1.82754e+07	1.95984e+07	2.31068e+07	1.32262e+07	1.68286e+07	1.34585e+07	2.03634e+07	1.90504e+07	1.39229e+07	1.45168e+07	1.62743e+07	1.51676e+07	1.1296e+07	1.03209e+07	1.35471e+07	1.11174e+07	1.01498e+07	6.42324e+06
AEFGDFDLK	sp|Q8IWS0|PHF6_HUMAN	4.65383e+07	5.1763e+07	4.18781e+07	5.27205e+07	4.00541e+07	3.51126e+07	5.00963e+07	3.88817e+07	4.4887e+07	3.95629e+07	4.02242e+07	4.25685e+07	2.81029e+07	4.03897e+07	3.25217e+07	3.30163e+07	3.62637e+07	3.42508e+07	1.96961e+07	3.24255e+07	3.12266e+07	2.43067e+07	2.59791e+07	3.1501e+07	3.96234e+07	3.04174e+07	2.70193e+07	2.51585e+07	3.21561e+07	2.4101e+07	3.34498e+07	3.11027e+07	1.90193e+07	1.94502e+07	1.93335e+07	1.61974e+07	1.8512e+07	1.93559e+07	1.92121e+07	1.4664e+07	1.91619e+07	1.75061e+07	1.45548e+07	1.51867e+07	1.81514e+07	1.27868e+07	1.2987e+07	1.3867e+07
AEFGPPGPGAGSR	sp|Q9H4A4|AMPB_HUMAN	6.83494e+07	7.36768e+07	7.31883e+07	3.47941e+07	6.96289e+07	7.60982e+07	4.17458e+07	3.39066e+07	7.45153e+07		3.83396e+07	5.88479e+07	5.67293e+07	3.26761e+07	2.78815e+07	4.67359e+07	1.43574e+07	4.38968e+07	3.71223e+07	2.29668e+07	3.23876e+07	5.77066e+07	4.93297e+07		3.20776e+07	3.49909e+07		1.76173e+07		3.37688e+07	3.79171e+07	5.22668e+07	2.4955e+07	2.28571e+07	2.03118e+07	9.79016e+06	2.50215e+07	2.37406e+07	2.92214e+07	2.27774e+07	2.01614e+07	2.81082e+07	2.3358e+07	2.30235e+07
AEFVEVTK	sp|P02769|ALBU_BOVIN	1.9761e+08	2.00457e+08	2.02593e+08	2.02419e+08	2.02392e+08	2.28188e+08	1.81392e+08	1.81993e+08	2.26219e+08	2.20278e+08	1.67091e+08	1.78713e+08	1.93111e+08	1.63554e+08	1.95459e+08	1.66662e+08	2.45573e+08	1.81984e+08	2.21974e+08	1.66337e+08	2.1338e+08	2.10653e+08	1.94256e+08	1.81508e+08	2.18746e+08	2.45954e+08	2.27209e+08	2.65247e+08	3.02368e+08	2.31418e+08	2.40667e+06	2.98068e+08	3.02949e+08	2.5392e+08	2.87009e+08	2.27013e+08	3.41297e+08	3.49298e+08	4.01624e+08	5.0259e+08	5.34823e+08	4.71532e+08	9.11531e+08	6.7427e+08	6.39637e+08	8.04387e+08	8.02651e+08	9.04126e+08
AEGDLSNVANGFK	sp|Q9UBB4|ATX10_HUMAN	3.98635e+07	3.20408e+07	3.97299e+07	3.9808e+07	2.69293e+07	2.08992e+07	3.28514e+07	4.15145e+07	2.94153e+07	2.61409e+07	3.01087e+07	3.14341e+07	3.02584e+07	3.64965e+07	2.90089e+07	3.14456e+07	2.54813e+07	2.80799e+07	2.5417e+07	2.73474e+07	2.41451e+07	2.50042e+07	2.78495e+07	3.05387e+07	1.89938e+07		1.97225e+07	2.7169e+06	1.78106e+07	2.12936e+07	1.86961e+07	1.43427e+07	1.89522e+07	1.16997e+07	1.26477e+07	1.39575e+07	1.55069e+07	1.73339e+07	1.55963e+07	1.43985e+07	1.50768e+07	1.69137e+07	1.6587e+07	1.23877e+07		9.93451e+06	7.19396e+06	8.26048e+06
AEGDSAGTAGTPGGTPAGDK	sp|Q92925|SMRD2_HUMAN	1.32475e+07	1.1956e+07	1.92899e+07	1.26498e+07	2.08207e+07	2.25003e+07	1.22764e+07	1.091e+07	1.09206e+07	1.07816e+07	1.50836e+07	8.89778e+06	1.21138e+07	1.30428e+07	8.59629e+06	9.32583e+06	9.86794e+06		7.64468e+06	8.49294e+06	8.19037e+06		8.19667e+06	9.55452e+06	4.85869e+06	8.01085e+06	7.65989e+06	5.75626e+06	5.42949e+06	7.11404e+06		8.71284e+06	1.27721e+07	5.22975e+06	7.66141e+06	4.44124e+06	4.06143e+06	8.77472e+06	1.50203e+07	5.71472e+06	9.44128e+06	4.97801e+06	3.89738e+06		3.65228e+06	4.07562e+06	3.6526e+06	2.51851e+06
AEGDVAALNR	sp|P67936|TPM4_HUMAN	4.21262e+07	4.52774e+07	5.60328e+07	5.28989e+07	4.21285e+07	5.23477e+07	4.43623e+07	4.28763e+07	3.96237e+07	4.0281e+07	3.34053e+07	3.85118e+07	4.10073e+07	3.01439e+07	3.74114e+07	3.61342e+07	3.54801e+07	3.85143e+07	3.73587e+07	2.94244e+07	3.42919e+07	3.23783e+07	2.93708e+07	2.57697e+07	2.59634e+07	3.02771e+07	2.61177e+07	2.73e+07	2.63452e+07	2.30206e+07	6.03567e+06	2.00259e+07	2.177e+07	1.57808e+07	1.8257e+07	1.68477e+07	1.85088e+07	2.01925e+07	1.98609e+07	1.84098e+07	1.85582e+07	1.61589e+07	1.75192e+07	1.66644e+07	1.46971e+07	1.3481e+07	1.41967e+07	1.35544e+07
AEGELDVLMPGYTHLQR	sp|P04076|ARLY_YEAST	3.77709e+06		3.0714e+06	1.88419e+06	3.05527e+06	4.26746e+06			2.7454e+06	3.25766e+06	3.01433e+06	2.45433e+06		8.65148e+06	2.77723e+06		4.68493e+06	9.59511e+06			7.59457e+06	7.93387e+06		1.06483e+07		4.78013e+06	1.29133e+07	7.43073e+06	2.17557e+07	1.42771e+07	1.47058e+07	1.32388e+07	1.0841e+07	1.63528e+07										8.14024e+06	1.69783e+07	1.88082e+07	2.2053e+07	2.11722e+07
AEGGYFGQLR	sp|Q8NI27|THOC2_HUMAN	4.30746e+07	6.47791e+07	3.70876e+07	4.18458e+07	4.35769e+07	3.96979e+07	1.58558e+07	5.9913e+07	4.09472e+07	2.95257e+07	4.30492e+07	4.50679e+07	3.29513e+07	2.02255e+07	9.09244e+07	1.80638e+07	4.5689e+07	3.10508e+07	3.44131e+07	2.02829e+07	2.45345e+07	1.5016e+07	2.49626e+07	1.34922e+07	2.84718e+07	3.29126e+07	2.17704e+07		2.13455e+07	2.02285e+07	1.12862e+07	1.38596e+07					2.52813e+07	2.252e+07	1.02592e+07	1.63559e+07	2.15409e+07	2.2607e+07			1.48197e+07	8.05819e+06	7.86406e+06	8.04275e+06
AEGPDVAVDLPK	sp|Q09666|AHNK_HUMAN	3.894e+07	3.83348e+07	3.72468e+07	3.92807e+07	3.40499e+07	3.17121e+07	3.60799e+07	3.22291e+07	3.08421e+07	3.53721e+07	3.01361e+07	2.62634e+07	2.9104e+07	3.20393e+07	2.4837e+07	1.76214e+07	2.7175e+07	2.4717e+07	2.20637e+07	2.51509e+07	2.65535e+07	1.4665e+07	2.46259e+07		1.79665e+07	2.1964e+07	2.30868e+07	1.74299e+07	7.05194e+06	2.07305e+07		7.83367e+06		1.36117e+07	1.33306e+07	9.89357e+06	1.46223e+07	1.43636e+07	1.37733e+07	1.33133e+07		1.28427e+07	7.71211e+06	9.27924e+06			3.07832e+06	4.56471e+06
AEGPEVDVNLPK	sp|Q09666|AHNK_HUMAN	9.24563e+07	8.32129e+06	9.27535e+06	1.06726e+08	9.38307e+07	8.65453e+07	1.18111e+07	5.6312e+07	9.92725e+06	8.42696e+07	7.66758e+07	8.17667e+07	8.70146e+06	8.27081e+07	7.25556e+07	7.52621e+07	7.86736e+06	5.69568e+07	5.74304e+07	6.51304e+07	4.64484e+06	6.53942e+07	6.29902e+07		5.48155e+07	6.1729e+07	6.23528e+07	5.28663e+07	5.75177e+07	6.4622e+07	3.41318e+06			3.76666e+07	3.76165e+07	3.77319e+07	4.56757e+07	3.94531e+07	4.38032e+07	1.82879e+07	3.34678e+07	3.27796e+07	2.62893e+07	3.0219e+07	2.74752e+07	3.27604e+07	2.90292e+07	1.11853e+06
AEGPGLSK	sp|O75369|FLNB_HUMAN	5.69546e+07	4.88846e+07	1.7709e+07	3.68303e+07	1.1528e+08	1.29813e+08	1.72428e+07	1.44168e+08	2.77601e+07	1.8212e+08	1.69839e+08	1.87619e+08	3.30477e+08	1.73893e+08	1.67888e+08	2.35022e+08	4.333e+07	1.86761e+08	2.63435e+08	2.88291e+08	2.98115e+07		2.73006e+08	3.21931e+08	3.87664e+08	3.75483e+08	3.81564e+08	3.65257e+08	4.03001e+08	3.62989e+08	3.74984e+07	3.80701e+08	3.83635e+08	5.13742e+08	4.88698e+08	4.82659e+08	4.20637e+08	3.90495e+08	4.39071e+08	3.80788e+08	4.92085e+08	4.37095e+08	4.55877e+08	5.26094e+08	4.04357e+08	5.15286e+06	1.47699e+07	4.12169e+08
AEGPGRGDEPSPS	sp|Q9NVI7|ATD3A_HUMAN		2.52207e+07	3.00606e+07	2.76128e+07	2.10612e+07	3.35263e+07	1.96845e+07	2.59611e+07	2.06512e+07	8.05695e+06	1.90958e+07	1.66191e+07	2.29297e+07	9.17841e+06	2.25499e+07	1.92102e+07	1.97432e+07	1.94379e+07	2.42976e+07	2.35693e+07	1.28689e+07	7.76309e+07	3.06698e+07	2.89146e+07	3.03553e+07	1.63784e+07	1.24907e+07	4.41063e+07	1.9399e+07	2.07278e+07	1.43596e+07	1.38191e+07	5.67453e+07	6.04382e+07	3.15282e+07	3.17904e+07	4.33437e+07	4.47076e+07	8.25806e+07	6.40588e+07	1.34318e+08	1.12507e+07	7.67869e+06	3.06741e+07	2.30381e+07	2.32354e+07	2.88838e+07	2.46664e+07
AEGPQEWVFQECK	sp|P14735|IDE_HUMAN	1.94682e+07	1.1117e+08	1.1336e+08	2.01548e+07	1.81164e+07	1.95632e+07	9.68974e+07	1.07766e+08	1.92112e+07	2.0302e+07	1.83281e+07	9.44922e+07	2.18263e+07	2.26473e+07	7.87582e+07	1.90901e+07		8.15916e+07	1.4391e+07	1.56821e+07		2.77811e+07	6.01894e+07	6.38846e+07	1.42995e+07	5.51571e+07	5.30882e+07	3.53054e+07	1.23259e+07	1.11198e+07	6.28331e+07		5.4039e+07	3.38382e+07	2.14689e+07	2.70363e+07	3.08095e+07	3.49292e+07		2.90342e+07	2.04883e+07	2.59079e+07	2.45147e+07	1.84921e+07	2.94654e+07	6.97746e+06		1.90452e+07
AEGQLQASPPGAAEGHLEKPVPEPQR		3.02006e+07	9.15293e+06	2.93588e+07	3.08981e+07	2.63983e+07	3.64211e+07	2.52347e+07	2.90417e+07	3.01666e+07	2.53761e+07	2.42417e+07	2.41405e+07	2.75386e+07	2.11327e+07	2.93877e+07	2.506e+07	2.47514e+07	2.49047e+07	1.24725e+07	2.0655e+07	2.34135e+07	1.92662e+07	2.15168e+07	1.83321e+07	1.56922e+07	1.48619e+07	1.64296e+07	1.62446e+07		1.50453e+07	1.52709e+07	1.14573e+07	1.13314e+07	1.05943e+07	1.19267e+07	1.1629e+07	1.42601e+07	1.37019e+07	1.6387e+07	1.14099e+07	1.04345e+07	1.31998e+07	1.43714e+07	1.13318e+07		7.11886e+06	8.31288e+06
AEGSDVANAVLDGADCLMLSGETAK	sp|P14618|KPYM_HUMAN	4.42361e+08	3.44738e+08	3.71407e+08	2.11854e+08	3.38244e+08	3.06804e+08	2.58476e+08	3.52782e+08	2.05263e+08	1.78101e+08	2.98152e+08	2.91156e+08	2.55246e+08	2.29453e+08	2.72088e+08	2.35115e+08	1.77182e+08	2.09365e+08	2.13298e+08	2.37334e+08	1.6262e+08	2.074e+08	2.22027e+08	1.44301e+08	2.00812e+08	1.0979e+08	1.5629e+08	1.46093e+08	9.45449e+07	1.32519e+08	1.20414e+08	1.4728e+08	1.34304e+08	1.03677e+08	1.196e+08	1.21688e+08	1.59179e+08	1.76603e+08	1.11512e+08	1.0061e+08	1.28263e+08	1.47172e+08	6.83232e+07	8.96025e+07	8.01538e+07	8.73863e+07	8.55049e+07	5.38146e+07
AEGSSTASSGSQLAEGK	sp|Q9NZB2|F120A_HUMAN	8.57197e+06	7.54844e+06	7.27535e+06	7.12762e+06	7.15471e+06	6.62684e+06	5.72202e+06	1.19627e+07	5.73101e+06	5.24188e+06	4.13213e+06	5.62533e+06	5.43686e+06	4.74051e+06	5.02719e+06	5.54094e+06	5.15647e+06	5.17943e+06	4.93055e+06	5.45171e+06	4.99635e+06	5.57256e+06	4.74072e+06	3.81581e+06	4.36133e+06	8.87143e+06	3.94729e+06	3.4911e+06	2.82375e+06	3.64375e+06			7.07721e+06	1.86942e+06	2.04263e+06	3.05426e+06	2.99408e+06	2.81889e+06	5.0211e+06	3.35701e+06	4.9225e+06	2.91195e+06	1.64111e+06		1.97687e+06		1.40396e+06	6.86865e+06
AEGYEVAHGGR	sp|P53041|PPP5_HUMAN	9.26597e+07	6.0111e+07	6.37485e+07	6.55728e+07	4.96682e+07	6.37642e+07	3.52131e+07	5.0802e+07	4.91853e+07	4.19286e+07	4.35869e+07	3.98791e+07	5.49334e+07	3.68378e+07	4.5356e+07	4.30241e+07	3.79564e+07	3.01974e+07	4.30663e+07	3.8266e+07	3.41419e+07	993068	3.68963e+07	2.88484e+07	2.89388e+07	3.36253e+07	2.92874e+07	2.72768e+07	2.77932e+07	2.721e+07	2.24941e+07	2.23687e+07	1.82496e+07	2.1182e+07	1.84869e+07	1.85327e+07	2.08528e+07	1.72359e+07	2.6145e+07	1.69421e+07	2.44117e+07	2.17371e+07	1.54529e+07	1.59594e+07	1.26972e+07	1.19521e+07	1.21012e+07	1.1955e+07
AEHASSLLELASTTK	sp|Q5T4S7|UBR4_HUMAN	1.47369e+07	1.64856e+07	1.73198e+07	1.76106e+07	1.42403e+07	1.28454e+07	1.20405e+07	1.11295e+07	1.23409e+07	1.39773e+07	1.15584e+07	1.19713e+07	1.0157e+07	1.32755e+07	1.10999e+07	1.02761e+07	1.24666e+07	1.02862e+07	1.05614e+07	1.09513e+07	9.27366e+06	1.03342e+07	8.69009e+06	9.11399e+06	8.12015e+06	9.92018e+06	8.26311e+06	6.51496e+06	5.9539e+06	6.58615e+06	8.37079e+06	1.02163e+07	9.42079e+06	4.60199e+06	5.07071e+06	3.61638e+06	6.49964e+06	4.86522e+06	4.31476e+06	3.77159e+06	5.43368e+06		3.89888e+06	4.25152e+06	3.76981e+06	3.20542e+06		3.75922e+06
AEHDQLLLNYAK	sp|P20700|LMNB1_HUMAN	2.43269e+08	2.68371e+08	2.50691e+08	2.57259e+08	2.14369e+08	2.11324e+08	2.51108e+08	2.05991e+08	2.40288e+08	1.9478e+08	2.28509e+08	1.89686e+08	1.86601e+08	1.91045e+08	1.64382e+08	1.85699e+08	2.18079e+08	1.82898e+08	1.71744e+08	1.36432e+08	1.79607e+08	1.77333e+08	1.5384e+08	1.7088e+08	1.51344e+08	1.68745e+08	4.3185e+07	1.27341e+08	1.49703e+08	1.42719e+08	1.21295e+08	1.20253e+08	1.33658e+08	1.0832e+08	9.17398e+07	9.62793e+07	1.02376e+08	9.62342e+07	1.122e+08	9.04147e+07	9.60837e+07	9.51198e+07	7.81514e+07	8.37305e+07	7.93067e+07	4.91282e+07	6.32037e+07	7.39552e+07
AEHDSLLAEK	sp|P26639|SYTC_HUMAN		3.36402e+07	7.12201e+06	1.11509e+08	9.3956e+07	2.66165e+07	6.76255e+07	6.2186e+07	1.24887e+08	1.39458e+08	5.65834e+06	5.20005e+07	6.1484e+07	3.68146e+06	5.02046e+07	5.92101e+07	5.13624e+06	1.99734e+07	3.23202e+07	3.24636e+07	6.98906e+07	2.83084e+07	3.28844e+07		4.20732e+06	4.99274e+07	7.54966e+07	2.1714e+07	1.74854e+06	3.63643e+07				4.78743e+07	1.75314e+07	2.22175e+07						1.36909e+07			3.53516e+07	2.25323e+07	2.26723e+07	3.32047e+07
AEHQVGEDGFLLK	sp|P42229|STA5A_HUMAN;sp|P51692|STA5B_HUMAN	2.10053e+08	1.75247e+08	2.03804e+08	2.20189e+08	1.75576e+08	1.72389e+08	1.95995e+08	1.65909e+08	1.94863e+08	1.51081e+08	1.8203e+08	1.5574e+08	1.48848e+08	6.89177e+07	1.38638e+08	1.41053e+08	1.78416e+08	1.51636e+08	1.37168e+08	3.22372e+07	1.47634e+08	1.34405e+08	1.22846e+08	1.35098e+08	1.25682e+08	1.25537e+08	3.78998e+06	9.60019e+07	1.22128e+08	1.18661e+08	9.212e+07	9.22473e+07	1.00854e+08	8.59714e+07	7.39661e+07	7.73455e+07	8.40314e+07	7.95489e+07	8.83686e+07	7.27396e+07	7.48626e+07	7.59878e+07	5.56449e+07	6.61025e+07	6.38274e+07	4.07497e+07	4.71608e+07	5.61799e+07
AELAFEDR	sp|Q14315|FLNC_HUMAN	4.60568e+07	5.01993e+07	5.08502e+07	4.97649e+07	4.45308e+07	5.61972e+07	4.07369e+07	4.07133e+07	4.79281e+07	4.11296e+07	3.91252e+07	3.82598e+07	3.91332e+07	3.44711e+07	4.10573e+07	3.5321e+07	3.64429e+07	4.04164e+07	4.01482e+07	2.99922e+07	3.33777e+07	3.33415e+07	3.62596e+07	2.69282e+07	2.49497e+07	3.19156e+07	2.68781e+07	2.47023e+07	2.86792e+07	2.16e+07	1.90535e+07	1.96937e+07	2.07477e+07	1.80125e+07	1.88493e+07	1.628e+07	1.68785e+07	1.6521e+07	2.04486e+07	1.75623e+07	1.75539e+07	1.69329e+07	1.73416e+07	9.00379e+06	1.32885e+07	1.12757e+07	1.14546e+07	1.16585e+07
AELALFGVPEDPNFQSSGLNFDNYDDLPVDASGK	sp|P06634|DED1_YEAST			1.35259e+07				2.4742e+07	2.5398e+06	1.90051e+06	5.25728e+06	2.04624e+07	5.12648e+06	5.05055e+06	2.26716e+07	4.60939e+06	1.07241e+07	3.18055e+07	5.09005e+06	7.69283e+06		3.02458e+07	1.18091e+07	1.14125e+07	1.23425e+07	7.88407e+06	6.26362e+06		5.49493e+06	1.22204e+07	1.01842e+07		7.57387e+06			2.00475e+07			9.65735e+06	1.45277e+07	1.36702e+07	1.02012e+07	6.97141e+06	6.39536e+06	1.32666e+07	1.25365e+07	1.68229e+07	1.92472e+07	9.81967e+06
AELDLVCELAK	sp|Q6UB35|C1TM_HUMAN	2.59571e+07	2.13419e+07	2.48556e+07	2.13604e+07	2.06509e+07	2.20809e+07	2.18718e+07	1.98198e+07	1.54338e+07	1.94074e+07	3.52008e+06	1.93751e+07	1.51467e+07	1.96596e+07	1.82152e+07	1.48291e+07	1.49748e+07	1.87559e+07	1.41445e+07	1.24248e+07	1.25958e+07	1.25114e+07	1.76693e+07	1.60798e+07	1.70153e+07	8.54836e+06	1.34148e+07	1.15734e+07	1.40507e+07	1.10797e+07	1.58261e+07	1.74086e+07	1.5584e+07	5.38972e+06	1.25715e+07	5.91235e+06	1.09537e+07	1.12237e+07	1.02514e+07	7.58225e+06		8.16379e+06	5.50794e+06	9.55614e+06	8.04755e+06	5.62755e+06	5.38095e+06
AELESLK	sp|P33416|HSP78_YEAST	1.92333e+07	8.49336e+06	9.90579e+06	1.47252e+07	1.06089e+07	2.30991e+07	1.36006e+07	9.54475e+06	2.47974e+07	1.65518e+07	1.32036e+07	1.54984e+07	1.45717e+07	1.54635e+07	1.13276e+07	1.55051e+07	2.16174e+07	1.44194e+07	1.76963e+07	1.48356e+07	1.84358e+07	5.56821e+06	1.46137e+07	1.83887e+07	1.81569e+07	2.28706e+07	1.37441e+07	2.13466e+07	1.89616e+07	1.7145e+07	2.84729e+07	3.17151e+07	1.01806e+07	2.22129e+07	2.43657e+07	2.56899e+07	2.04247e+07	2.00231e+07	2.15531e+07	2.41783e+07	2.54956e+07	2.22204e+07	2.48631e+07	2.4887e+07	2.37361e+07	2.40873e+07	2.77994e+07	2.71088e+07
AELGLAMGSGTAVAK	sp|Q93084|AT2A3_HUMAN;sp|P16615|AT2A2_HUMAN	4.40631e+07	4.84157e+07	1.60125e+07	1.22177e+07	4.07279e+07	2.29476e+07	4.58182e+07	4.57956e+07	4.09862e+07	5.10745e+07	3.93144e+07	2.02435e+07	3.60875e+07	1.24588e+07	2.3632e+07	5.55556e+06	3.78932e+07	3.88501e+07	1.63965e+07	3.18409e+07	3.74684e+07	2.49533e+07	3.41482e+07	2.94497e+07	2.03968e+07	2.34843e+07	2.71313e+07	2.31818e+07	2.8221e+07	2.96515e+07	1.97678e+07	2.90709e+07	2.77079e+07	1.23152e+07	1.1451e+07	1.5067e+07	1.28972e+07	1.82373e+07	1.15216e+07	1.5226e+07	1.30985e+07	5.54805e+06	1.36015e+07	1.08147e+07	1.3715e+07	1.50174e+07	1.26382e+07
AELLHHLADLLTDQR	sp|P54886|P5CS_HUMAN	3.44049e+07	3.40059e+07	3.45434e+07	2.54778e+07	2.76726e+07	2.61412e+07	2.17392e+07	2.47274e+07	2.54839e+07	2.56645e+07	2.8509e+07	3.03575e+07	2.3043e+07	2.47252e+07	1.76527e+07	1.36849e+07	2.77628e+07	2.16686e+07	1.4457e+07	2.36621e+07	1.79542e+07	1.83091e+07	1.07486e+07	1.37123e+07	1.10391e+07	9.2473e+06	2.6954e+07	8.60799e+06	2.65085e+07	1.5669e+07	1.66096e+07	1.41656e+07	1.32499e+07				7.24638e+06	7.45547e+06	1.04442e+07	1.39e+07	1.78699e+07	5.23127e+06	3.2412e+07	1.84563e+07	1.66489e+07	3.87523e+07		1.54902e+07
AELLLPASDLSEHLSTAGTEASGTSNMK	sp|P06738|PHSG_YEAST				7.62371e+06	9.60872e+06	9.28514e+06	1.60094e+07	1.41359e+07	1.30173e+07	2.3297e+07	2.28201e+07	2.30771e+07	2.7367e+07	2.6736e+07	2.06537e+07	3.17289e+07	2.98503e+07	2.96466e+07	3.62147e+07	3.94596e+07	4.11318e+07	3.9688e+07	3.90251e+07	4.29545e+07	5.09252e+07	4.79631e+07	5.02071e+07	6.11421e+07	6.0616e+07	6.02591e+07	4.44084e+07	4.28375e+07	4.58741e+07	8.31853e+07	8.36666e+07	7.78661e+07	6.21893e+07	6.76283e+07	6.82421e+07	7.21317e+07	6.30724e+07	6.80062e+07	7.40406e+07	8.05015e+07	7.53339e+07	1.02916e+08	8.96637e+07	9.74147e+07
AELLSLCK	sp|Q9BXP5|SRRT_HUMAN	7.61165e+07	1.13577e+08	9.2268e+07	7.31653e+07	6.82177e+07	5.92197e+07	8.5985e+07	8.28972e+07	9.28536e+07	1.21815e+08	2.90143e+07	5.01306e+07	7.95891e+07	4.53844e+07	7.49718e+07	5.11686e+07	5.44017e+07	8.85255e+07	4.96502e+07	5.84001e+07	6.83943e+07	6.15161e+07	2.18094e+07	4.1893e+07	4.4183e+07	5.18626e+07	5.9257e+07	4.92363e+07	3.88397e+07	7.00582e+07	2.32904e+07	1.81592e+07	4.55302e+07	2.94881e+07	2.6081e+07	2.3046e+07	2.66723e+07	3.3846e+07		3.05568e+07			2.09956e+07	2.64051e+07	1.84581e+07	1.40483e+07	1.81889e+07	2.38275e+07
AELNSLSSTLK	sp|Q07457|BRE1_YEAST		1.85319e+07		1.9933e+07	1.7186e+07			1.65794e+07	2.10119e+07	1.96921e+07		9.05293e+06				1.50504e+07	1.64456e+07			8.89402e+06	8.14649e+06	4.21148e+06	7.25403e+06	6.4846e+06	7.29857e+06	1.25055e+07	7.93676e+06	7.44158e+06	1.22365e+07	7.80318e+06	5.92987e+06	5.83266e+06	6.4823e+06	9.07668e+06	8.01727e+06	7.40795e+06	6.93233e+06	6.42659e+06	6.89242e+06	6.1201e+06	7.11668e+06	7.92266e+06	8.73432e+06	8.97548e+06	7.80739e+06	8.11955e+06	6.96802e+06	7.7197e+06
AELPCEDEQEQEHNGPLDNK	sp|Q96SB4|SRPK1_HUMAN	8.54618e+07	7.7376e+07	8.01137e+07	7.63995e+07	7.03218e+07	9.06098e+07	7.033e+07	7.20078e+07	7.25788e+07	6.07654e+07	6.0028e+07	6.03123e+07	6.41711e+07	5.28899e+07	7.36855e+07	5.89802e+07	5.90825e+07	5.64217e+07	6.84738e+07	5.10402e+07	4.9494e+07	4.74639e+07	4.71311e+07	4.28965e+07	3.93658e+07	4.7143e+07	4.30205e+07	3.99062e+07	4.22558e+07	3.41224e+07	2.98684e+07	3.39955e+07	3.36185e+07	2.53572e+07	2.61896e+07	2.50698e+07	3.04996e+07	3.23895e+07	3.33596e+07	2.78133e+07	2.75069e+07	2.84876e+07	3.11954e+07	2.01843e+07	2.14852e+07	1.86045e+07	1.66286e+07	1.99416e+07
AELSCLDNK	sp|O75369|FLNB_HUMAN	5.40566e+07	4.02808e+07	5.43219e+07	5.3224e+07	3.35423e+07	3.7494e+07	3.11421e+07	4.39557e+07	4.85759e+07	2.95246e+07	1.65297e+07	2.901e+07	3.82301e+07	4.23675e+07	3.6629e+07	3.58271e+07	3.7223e+07	2.61078e+07	3.27402e+07	3.41716e+07	2.90025e+07	1.73034e+07	1.94677e+07	3.09842e+07	2.59444e+07	3.33048e+07	2.96338e+07	2.57523e+07	2.51798e+07	2.66561e+07		2.08845e+07	1.53233e+07	1.97956e+07	2.00427e+07	1.95773e+07	2.06628e+07	1.96557e+07	2.33014e+07	1.91515e+07	1.87512e+07	1.64897e+07	1.91226e+07	1.77593e+07	1.7649e+07	1.62382e+07	1.86412e+07	1.29072e+07
AELSCTDNQDGTCSVSYLPVLPGDYSLLVK	sp|P21333|FLNA_HUMAN	3.17143e+07	2.17523e+07	2.81757e+07	9.91766e+06	1.9181e+07	2.58531e+07	1.64715e+07	2.0778e+07	1.0387e+07	1.38831e+07	1.77343e+07	1.8856e+07	1.88282e+07	1.5981e+07	1.64319e+07	1.4235e+07	8.90988e+06	1.18408e+07	1.46734e+07	1.52742e+07	8.98796e+06	1.44918e+07	1.21825e+07	1.28052e+07	9.72717e+06	5.81224e+06	9.0011e+06	8.90682e+06	4.0626e+06	6.06316e+06	7.99575e+06	9.0903e+06	6.97719e+06	6.78806e+06	6.27678e+06	6.61401e+06	1.12475e+07	8.90416e+06	1.00577e+07	6.35571e+06	4.68156e+06	7.32004e+06	4.83338e+06	4.04578e+06	3.83606e+06	6.01335e+06	5.47461e+06	4.09047e+06
AELSHHLSSCDDR	sp|Q8WW33|GTSF1_HUMAN	1.15443e+08	1.08022e+08	1.13188e+08	1.56875e+08	1.03615e+08	7.57477e+07	7.24711e+07	7.31514e+07	6.17399e+07	8.7288e+07	7.66274e+07	8.45262e+07	1.0532e+08	6.58237e+07	6.28303e+07	5.21226e+07	9.33696e+07	5.56531e+07	6.01038e+07	8.07541e+07	8.61148e+07		5.55809e+07	6.82391e+07	6.51655e+07	5.66596e+07	6.71866e+07	4.14802e+07	6.03879e+07	5.31318e+07	4.54333e+07	3.69706e+07	3.17511e+07	3.50562e+07	4.16084e+07	4.05264e+07	3.88559e+07	3.59958e+07	4.77864e+07	2.39373e+07	4.18578e+07	3.20371e+07	2.32983e+07	3.32889e+07	2.53588e+07	2.42609e+07	2.44354e+07	1.88507e+07
AELSNALDQYVTGTLGEDEDLLK	sp|P31939|PUR9_HUMAN	6.9679e+07	4.27607e+07	4.97985e+07	2.53049e+07	4.54572e+07	4.68995e+07	3.81159e+07	4.94523e+07	3.17095e+07	2.49506e+07	4.32207e+07	4.02558e+07	3.9754e+07	2.61098e+07	4.15455e+07	3.94136e+07	3.13896e+07	2.83026e+07	3.17735e+07	4.07553e+07	2.56156e+07	3.82207e+07	3.33305e+07	2.16229e+07	3.29793e+07	1.61615e+07	2.16527e+07	1.99467e+07	1.29134e+07	1.66218e+07	1.06e+07	1.30056e+07	9.5819e+06	1.45946e+07	1.87686e+07	2.12968e+07	3.22115e+07	2.63188e+07	2.66999e+07	2.40177e+07	1.95362e+07	2.13798e+07	1.41573e+07	1.28072e+07	1.00619e+07	9.42339e+06	1.08864e+07	6.6453e+06
AELTLVATKPEK	sp|Q9UBF2|COPG2_HUMAN	4.65101e+07	4.5903e+07	4.49063e+07	4.68032e+07	3.95522e+07	5.08634e+07	4.26888e+07	3.46831e+07	3.87863e+07	4.53104e+07	3.52286e+07	3.53059e+07	3.607e+07	2.36736e+07	3.80299e+07	2.43116e+07	3.97876e+07	3.4544e+07	3.57874e+07	2.68731e+07	3.521e+07	2.69298e+07	3.09007e+06	2.64643e+07	2.27887e+07	2.32766e+07	2.12314e+07	2.03689e+07	2.88231e+07	2.37118e+07	1.90194e+07	2.03645e+07	1.801e+07	1.53529e+07	1.17119e+07	1.30087e+07	1.60358e+07	1.61573e+07	1.76594e+07	1.42064e+07	1.6019e+07	1.36837e+07	1.62309e+07	1.00353e+07	1.28872e+07	1.15609e+07	1.17349e+07	1.06545e+07
AELYLQGALK	sp|P48553|TPC10_HUMAN				4.60523e+06	6.68329e+06	6.63654e+06	5.77849e+06	6.54886e+06	7.91064e+06	1.14946e+07	6.43561e+06	6.16295e+06	6.23233e+06	1.30926e+07	5.97649e+06	1.23937e+07	9.37015e+06	1.74103e+07	1.67065e+07	1.89418e+07	1.406e+07	1.73614e+07	1.76467e+07	2.36569e+07	1.4015e+07	2.47222e+07	2.19249e+07	3.96203e+07	2.74574e+07	2.43609e+07	2.34295e+07	2.05898e+07	2.13673e+07	3.28594e+07	4.51673e+07	4.12854e+07	1.91157e+07	2.2353e+07	2.75089e+07	2.12259e+07	4.2805e+07	2.93189e+07	4.55637e+07	3.61766e+07	3.14602e+07	3.99989e+07	3.82797e+07	4.28099e+07
AEKPPLSASSPQQRPPEPETGESAGTSR	sp|Q9Y3Q8|T22D4_HUMAN	2.35435e+07	2.06613e+07	2.17848e+07	2.39245e+07	1.96137e+07	2.93032e+07	2.06145e+07	2.1925e+07	1.75327e+07	2.61145e+07	1.63523e+07	1.84493e+07	1.92816e+07	1.43618e+07	2.13724e+07	1.67128e+07	1.6136e+07	1.70179e+07	2.12567e+07	1.52049e+07	1.34894e+07	1.42448e+07	1.44161e+07	1.19607e+07	1.31373e+07	1.51607e+07	1.38669e+07	1.21542e+07	1.18149e+07	1.04504e+07	9.02024e+06			7.48701e+06	6.71903e+06		8.96104e+06	1.06591e+07	9.77812e+06	8.76969e+06	8.38379e+06	8.98238e+06	8.57087e+06	5.99576e+06	4.21274e+06		2.6978e+06
AELAELPLR	sp|Q96QK1|VPS35_HUMAN	6.03057e+07	9.40937e+07	7.07056e+07	7.36332e+07	6.14444e+07	5.66066e+07	7.30677e+07	4.94157e+07	6.42622e+07	6.57175e+07	5.50419e+07	5.10201e+07	4.54192e+07	5.3847e+07	4.00824e+07	3.99709e+07	5.82633e+07	4.13854e+07	3.79862e+07	4.06848e+07	4.72315e+07	3.67326e+07	3.7518e+07	3.78793e+07	3.46789e+07	4.37264e+07	3.27699e+07	2.93189e+07	3.7459e+07	3.24566e+07	2.55834e+07	2.67928e+07	3.35403e+07	2.01913e+07	1.9019e+07	1.92546e+07	2.00116e+07	1.76222e+07	2.36265e+07	1.80754e+07	1.79189e+07	1.52741e+07	1.1437e+07	1.55781e+07	1.79076e+07	9.29167e+06	1.29672e+07	1.52656e+07
AELDDTPMR	sp|P23246|SFPQ_HUMAN	5.31256e+08	5.66985e+08	5.68974e+08	5.50072e+08	4.80044e+08	6.34179e+08	4.76348e+08	4.43914e+08	4.83363e+08	4.71991e+08	4.08685e+08	4.59072e+08	4.51302e+08	3.74109e+08	4.77062e+08	4.00396e+08	4.67121e+08	3.81812e+08	4.04432e+08	3.42096e+08	3.79023e+08	3.2682e+08	3.75159e+08	3.1088e+08	2.81886e+08	3.95149e+08	3.09255e+08	3.04407e+08	3.15843e+08	2.55464e+08	1.94644e+08	2.21959e+08	2.14289e+08	1.26059e+08	2.24551e+08	2.08675e+08	2.11674e+08	2.31385e+08	8.46752e+07	2.54914e+08	1.76184e+08	1.28229e+08	2.28028e+08	1.82433e+08	1.47158e+08	9.1437e+07	1.26124e+08	1.38079e+08
AELDNELMEGK	sp|Q13523|PRP4B_HUMAN	5.1097e+07	3.56613e+07	5.21976e+07	5.43361e+07	5.08644e+07	4.13417e+07	5.16095e+07	6.0946e+07	4.49995e+07	4.0356e+07	4.64814e+07	4.5195e+07	4.09624e+07	4.58582e+07	4.14556e+07	4.11801e+07	3.76644e+07	3.79869e+07	3.76923e+07	3.73266e+07	3.60041e+07	3.26169e+07	3.27617e+07	3.66235e+07	3.25448e+07	3.18662e+07	2.80684e+07	2.45271e+07	1.84005e+06	2.76907e+07	2.03802e+07	1.96056e+07	2.51665e+07	1.94105e+07	2.02838e+07	1.92639e+07	2.42086e+07	2.26529e+07	2.16948e+07	2.02854e+07	1.99348e+07	1.82045e+07	1.5579e+07	1.71032e+07	1.30251e+07	1.21962e+07	1.18871e+07	1.29718e+07
AELEELVDFLKDPTK	sp|P32795|YME1_YEAST				1.85324e+06	5.24417e+06	5.26294e+06	9.18704e+06	9.33077e+06	3.75158e+06	5.61518e+06	8.52138e+06	1.17438e+07	1.48099e+07	8.12848e+06	1.20443e+07	1.55088e+07	8.18757e+06	7.6454e+06	1.01483e+07	1.19495e+07	5.92281e+06	486371	1.48691e+07	1.26961e+07	376531	1.09213e+07	1.59877e+07	1.99069e+07	1.44964e+07	1.56892e+07		3.79108e+07	1.72993e+07	1.58865e+07	3.75743e+07	4.55696e+07	2.17253e+07	3.09019e+07	2.07066e+07	2.49347e+07	3.03837e+07	1.83224e+07	4.05406e+07	2.98183e+07	1.86932e+07	2.68721e+07	2.87358e+07	1.77716e+07
AELEELEEFEFK	sp|Q06217|SMD2_YEAST							1.88656e+06								2.14166e+06			1.31635e+06	4.18792e+06	3.07565e+06						1.43796e+06				2.43268e+06	6.30525e+06		6.57876e+06	4.01451e+06	5.4049e+06	3.52157e+06	7.84854e+06	2.93285e+06	4.57133e+06	2.46527e+06	4.97199e+06		6.94533e+06	4.96134e+06	5.78695e+06	6.3135e+06	3.60464e+06	4.07971e+06
AELEGVAVTAPR	sp|Q9Y3X0|CCDC9_HUMAN	1.77147e+07	2.56946e+07	3.09375e+07	4.23158e+07	3.78486e+07	2.12135e+07	1.73545e+07	1.25457e+07	2.12482e+07	2.93298e+08	2.01822e+07	2.48267e+08	1.86987e+07	1.90084e+07	2.68939e+07	1.81203e+07	1.7853e+07	1.71699e+07	1.55926e+07	4.25652e+08	4.4269e+08	1.38056e+07	1.66378e+07	1.5091e+07	1.30243e+07	1.6685e+07	1.33276e+07	1.38309e+07		1.0647e+07	1.51177e+07	8.09962e+08	1.18883e+07	1.01511e+07	3.43608e+07	9.46443e+06	1.1398e+07	1.07871e+07	8.75374e+06	9.06568e+06	8.29133e+06	7.02323e+06	7.18194e+06	6.8766e+06	6.19751e+06	5.84468e+06	5.26814e+06	7.28654e+06
AELELQK	sp|O60447|EVI5_HUMAN;sp|O43290|SNUT1_HUMAN;sp|P07741|APT_HUMAN	2.4569e+07	2.34581e+07	7.30596e+07	2.54855e+07	2.13459e+07	2.32613e+07	2.09104e+07	1.97687e+07	1.87094e+07	1.78186e+07	1.70996e+07	1.85185e+07	1.75429e+07	1.51148e+07	1.95416e+07	9.50373e+07	1.72112e+07	1.48419e+07	1.64644e+07	1.36871e+07	1.45093e+07	1.3819e+07	1.31525e+07	1.28047e+07	1.2571e+07	1.4074e+07	1.16777e+07	1.1594e+07	1.11184e+07	1.0551e+07	9.50728e+06	8.77707e+06	9.32771e+06	6.93586e+06	7.43149e+06	5.37361e+07	8.02006e+06	8.72769e+06	8.53424e+06	8.15858e+06	8.48419e+06	7.50354e+06	8.01011e+06	4.9605e+07	2.19822e+07	4.74931e+06	5.65767e+06	3.61615e+07
AELENLDAPK	sp|P43597|YFI6_YEAST				1.07047e+08	9.20046e+07				1.2462e+08									6.74574e+06	7.75984e+06	8.51795e+06			8.18015e+06	4.2988e+06	6.66334e+06	8.33768e+06	5.69346e+06		6.24251e+06	6.88381e+06			4.43391e+06	7.20814e+06	1.24637e+07	1.03172e+07		7.43807e+06	9.40744e+06	1.25043e+07	1.12082e+07	9.20551e+06	2.98057e+06	1.1e+07	6.348e+06	9.49884e+06	1.23019e+07	8.43512e+06
AELLNNLGTLAK	sp|P15108|HSC82_YEAST;sp|P02829|HSP82_YEAST	5.15514e+06	3.44618e+06	1.84452e+07	2.30325e+08	2.07804e+08	1.92892e+08	3.32071e+08	2.81027e+08	3.17729e+08	4.2554e+08	4.41592e+08	3.91009e+08	4.5001e+08	5.46693e+08	4.09187e+08	5.49038e+08	6.78305e+08	5.20063e+08	6.57434e+08	7.72728e+08	6.91894e+08	7.72241e+08	8.04743e+08	8.9482e+08	9.56883e+08	1.12598e+09	8.80365e+08	1.05095e+09	1.28052e+09	1.23548e+09	1.09896e+09	1.08412e+09	1.29372e+09	1.40744e+09	1.39044e+09	1.42517e+09	1.2262e+09	1.16788e+09	1.1863e+09	1.33387e+09	1.27586e+09	1.24282e+09	1.34921e+09	1.59069e+09	1.69318e+09	1.56908e+09	1.6333e+09	1.56615e+09
AELLDNEKPAAVVAPLTTGYTVK	sp|Q9HB71|CYBP_HUMAN	1.02237e+09	1.08242e+09	1.03744e+09	8.90564e+08	1.06672e+09	8.54497e+08	9.27857e+08	8.7633e+08	8.76135e+08	8.94292e+08	8.82179e+08	9.12453e+08	7.95468e+08	8.22874e+08	6.93892e+08	7.75485e+08	6.8453e+08	6.57584e+08	5.81794e+08	7.27859e+08	7.16088e+08	6.86085e+08	5.83389e+08	6.56775e+08	6.01487e+08	5.5345e+08	5.58262e+08	5.06478e+08	5.85067e+08	5.35863e+08	5.94969e+08	5.49915e+08	5.92799e+08	3.78937e+08	4.0491e+08	3.73459e+08	4.00269e+08	3.98435e+08	4.05271e+08	3.47518e+08	3.30734e+08	3.47912e+08	2.82224e+08	3.1269e+08	3.1367e+08	2.75013e+08	2.63064e+08	2.5528e+08
AELMELSEDK	sp|P05455|LA_HUMAN	4.45164e+08	4.20799e+08	4.06548e+08	4.24612e+08	3.58942e+08	3.66196e+08	3.80973e+08	3.73652e+08	3.94875e+08	3.17724e+08	3.25938e+08	3.28689e+08	3.09354e+08	3.3561e+08	2.75763e+08	3.05521e+08	3.33009e+08	2.89501e+08	2.71495e+08	2.68164e+08	2.67009e+08	2.89326e+08	2.39018e+08	2.66281e+08	2.17029e+08	2.50499e+08	2.38268e+08	2.19471e+08	2.45283e+08	2.2987e+08	1.80787e+08	1.72382e+08	2.14281e+08	2.04634e+08	1.39145e+08	1.30401e+08	1.61522e+08	1.57596e+08	1.68629e+08	1.43795e+08	1.40477e+08	1.4006e+08	1.1323e+08	1.18222e+08	1.17085e+08	9.01527e+07	9.96895e+07	1.03129e+08
AELMELSEDKTK	sp|P05455|LA_HUMAN	1.62958e+08	1.56016e+08	1.67846e+08	1.62779e+08	1.45082e+08	1.84222e+08	1.49223e+08	1.3148e+08	1.51352e+08	1.54872e+08	1.25752e+08	1.50103e+08	1.35734e+08	1.07282e+08	1.42635e+08	1.21831e+08	1.47192e+08	1.16938e+08	1.30366e+08	1.02798e+08	1.25246e+08	1.01026e+08	1.06536e+08	9.471e+07	9.04955e+07	1.19293e+08	9.69326e+07	9.22142e+07	1.02123e+08	8.22841e+07	7.07651e+07	6.95424e+07	7.24717e+07	1.20003e+07	6.10169e+07	5.59701e+07	6.31848e+07	8.39121e+07	6.38075e+07	6.22143e+07	6.66303e+07	5.84589e+07	6.73942e+07	5.12864e+07	4.40331e+07	3.94433e+07	4.19027e+07	3.78143e+07
AELNEFLTR	sp|P23396|RS3_HUMAN	7.51119e+08	9.8807e+08	8.03414e+08	8.81269e+08	6.91071e+08	7.01985e+08	7.7003e+08	6.70856e+08	7.52219e+08	7.31206e+08	6.85575e+08	6.07181e+08	6.44771e+08	6.324e+08	6.04953e+08	5.75845e+08	6.69351e+08	5.50532e+08	5.03489e+08	5.48119e+08	5.88956e+08	4.68059e+08	5.07161e+08	5.55691e+08	4.44305e+08	6.12648e+08	5.09577e+08	4.54897e+08	5.33736e+08	4.58622e+08	914531	4.41343e+08	4.80519e+08	3.18273e+08	3.31257e+08	3.11062e+08	3.32196e+08	3.27532e+08	3.36842e+08	2.70596e+08	2.93237e+08	2.76659e+08	3.80759e+07	2.77876e+08	3.10289e+08	2.29326e+08	2.64893e+08	2.28314e+08
AELNPWPEYLYTR	sp|P26639|SYTC_HUMAN	2.63125e+08	2.11878e+08	1.96112e+08	1.55245e+08	7.29028e+07	2.41225e+08	1.84378e+08	2.52896e+08	1.67016e+08	2.01244e+08	2.11231e+08	1.5477e+08	1.81148e+08	2.24709e+08	2.34423e+08	1.6085e+08	1.3491e+08	1.96525e+08	1.26227e+08	1.27213e+08	1.58835e+08	8.97873e+07	1.44641e+08	1.45614e+08	1.03946e+08	7.19879e+07	1.33448e+08	1.25093e+08	9.0319e+07	1.2803e+08	1.58473e+08	1.59698e+08	8.76899e+07	5.79263e+07	8.50466e+07	9.13481e+07	9.35207e+07	9.72341e+07	9.22279e+07	5.77443e+07	6.28213e+07	8.41618e+07	6.68824e+07	5.42984e+07	7.50503e+07	5.31458e+07	6.35143e+07	5.86211e+07
AELQLPPPPPPGHYGAWAAQELQAK	sp|Q13435|SF3B2_HUMAN	1.24297e+08	1.34574e+08	1.39437e+08	1.19924e+08	1.30383e+08	1.25957e+08	1.22618e+08	1.08268e+08	1.20604e+08	1.40056e+08	1.24792e+08	1.24019e+08	1.06704e+08	1.24665e+08	1.12528e+08	9.56747e+07	8.40225e+07	1.07363e+08	6.72217e+07	8.89823e+07	9.43724e+07	7.71867e+07	7.73281e+07	7.82659e+07	6.6137e+07	6.0551e+07	6.84521e+07	6.47284e+07	7.66913e+07	6.43234e+07	1.01206e+08	7.99271e+07	8.39895e+07	5.05997e+07	4.39151e+07	4.78677e+07	5.78956e+07	4.49748e+07	3.10987e+07	2.39811e+07	6.94244e+06	4.93183e+07	1.71538e+07	3.48765e+07	3.8657e+07	3.67187e+07	3.48956e+07	3.55202e+07
AELRDDPLLSTHLAK	sp|O00231|PSD11_HUMAN	8.13239e+07	7.26528e+07	7.44849e+07	7.14625e+07	6.30103e+07	9.18487e+07	7.83068e+07	6.02291e+07	7.42283e+07	6.73062e+07	6.55753e+07	5.59701e+07	5.67806e+07	5.68993e+07	6.39011e+07	5.85914e+07	6.36874e+07	5.27511e+07	6.35359e+07	4.67046e+07	5.36532e+07	5.20511e+07	4.25398e+07	4.17333e+07	4.32384e+07	4.7414e+07	5.08873e+07	3.67054e+07	4.08782e+07	3.89766e+07	3.66719e+07	3.5151e+07	3.30862e+07	2.80035e+07	2.81737e+07	2.42966e+07	3.07598e+07	2.68937e+07	3.30393e+07	3.03995e+07	2.69355e+07	2.54954e+07	3.00957e+07	2.22541e+07	2.0682e+07	1.63484e+07	1.78788e+07	1.62753e+07
AELRPLQFK	sp|P26786|RS7A_YEAST	4.68137e+07	4.61592e+07	2.4145e+07	2.5346e+07		2.17971e+07	2.9122e+07	2.41763e+07	3.22519e+07	9.64168e+07	4.08217e+07	6.66044e+07	4.16973e+07	9.33959e+07	5.7137e+07	5.73819e+07	9.72235e+07	4.70635e+07	8.14301e+07	6.58713e+07	5.27333e+07	6.44916e+07	7.90716e+07	1.15823e+08	9.24474e+07	1.09043e+08	1.58981e+08	1.7201e+08	2.53181e+08	1.35694e+08	1.95572e+08	1.21578e+08	1.32456e+08	1.62082e+08	1.5735e+08	1.36717e+08	9.61276e+07	1.11249e+08	9.61449e+07	1.27629e+08	7.58957e+07	1.17237e+08	1.6701e+08	1.62485e+08	2.00193e+08	2.04028e+08	1.76538e+08	2.0713e+08
AELTSQESQLSTYEEELAK	sp|P42566|EPS15_HUMAN	2.58467e+07	2.53136e+07	3.32771e+07	1.59037e+07	2.64295e+07	1.58592e+07	2.49197e+07	2.31456e+07	1.7976e+07	1.6843e+07	2.15858e+07	2.0198e+07	2.12969e+07	1.92042e+07	1.41825e+07	1.63802e+07	1.03959e+07	1.562e+07	1.80987e+07	2.00002e+07	1.58117e+07	1.83407e+07	1.32089e+07	1.31559e+07	1.62455e+07	1.44387e+07	1.38787e+07	1.31487e+07	9.83241e+06	1.30022e+07	1.61712e+07	1.76301e+07	1.87265e+07	1.18242e+07	1.18695e+07	1.08031e+07	1.07816e+07	1.31661e+07	1.2306e+07	1.38957e+07	8.59708e+06	7.33119e+06	9.41516e+06	9.77662e+06	7.63881e+06	1.04181e+07	7.09421e+06	8.42033e+06
AELVQLEDELTTLR	sp|Q16890|TPD53_HUMAN	1.19992e+07	8.7771e+06	9.39288e+06	7.4209e+06	1.06661e+07	8.34232e+06	6.75944e+06	7.79167e+06	8.48413e+06	5.27284e+06	7.98514e+06	8.87589e+06	6.88224e+06	8.31932e+06	8.82404e+06	6.08602e+06	6.87471e+06	7.44044e+06	6.88611e+06	7.1638e+06	5.43031e+06	6.23085e+06	6.79641e+06	4.69687e+06	5.57181e+06	3.82661e+06	4.95375e+06	3.31085e+06	4.34725e+06	3.80791e+06	7.93524e+06	4.482e+06	7.41295e+06	2.69858e+06		3.4811e+06	4.02374e+06	3.16553e+06	3.63964e+06	3.05428e+06	3.16859e+06			2.80457e+06	2.98466e+06		2.79488e+06
AELYKEPTNEELNR	sp|Q9H6R4|NOL6_HUMAN	2.37457e+07	2.4703e+07	2.28436e+07	2.40178e+07	2.13216e+07	2.66523e+07	1.9604e+07	2.24898e+07	1.86096e+07	1.63978e+07	1.69504e+07	2.18259e+07	1.80224e+07	1.58035e+07	2.03201e+07	1.60064e+07	1.43864e+07	1.55593e+07	1.88947e+07	1.36275e+07	1.18321e+07	1.51483e+07		1.29456e+07	1.20471e+07	1.33763e+07	1.13417e+07	8.52278e+06	1.10346e+07	1.02654e+07	1.04866e+07	1.37525e+07	9.78292e+06	7.37426e+06	7.76878e+06	7.53679e+06	8.74318e+06	9.74018e+06	9.68254e+06	8.36622e+06	8.55078e+06	6.72886e+06		6.64438e+06	6.26629e+06	5.98345e+06	5.68212e+06
AEMDAALASCK	sp|Q02252|MMSA_HUMAN	5.59443e+06	6.09047e+06	4.94044e+06	5.7873e+06	5.45756e+06	6.78217e+06	6.04291e+06	5.79648e+06	5.36908e+06	4.48308e+06	4.64293e+06	3.73417e+06	4.41568e+06	3.71364e+06	3.52356e+06	3.76396e+06	4.09636e+06	3.6105e+06	6.57626e+06	3.80423e+06	3.37589e+06	3.69273e+06	4.03769e+06		2.81911e+06			2.97929e+06	3.32866e+06	2.19562e+06	2.16516e+06	3.22183e+06	4.03667e+06	1.83265e+06		2.77949e+06	2.72579e+06	2.33003e+06	2.51363e+06	2.13528e+06	2.16636e+06	3.10367e+06	1.15576e+06	1.14362e+06	1.92511e+06		1.09295e+06
AEMDQLLHGLDK	sp|P04424|ARLY_HUMAN	1.91745e+07	2.74332e+07	2.28473e+07	2.05585e+07	1.92184e+07	1.69763e+07	2.17181e+07	1.41547e+07	1.81824e+07	1.46881e+07	1.72288e+07	1.31597e+07	1.20163e+07	1.56499e+07	1.29493e+07	1.10812e+07	1.7034e+07	1.18876e+07	1.00382e+07	1.1757e+07	1.18903e+07	1.6514e+07	9.75827e+06	1.15274e+07	1.00037e+07	1.09309e+07	8.80452e+06	8.15243e+06	9.13931e+06	1.15719e+07	8.38142e+06	8.58406e+06	9.53547e+06	4.14916e+06	6.62847e+06	7.04918e+06	6.37879e+06	6.18959e+06	7.56264e+06	4.62732e+06	7.54567e+06	5.05276e+06	2.04815e+06	5.19363e+06	5.74241e+06	5.53077e+06	5.84766e+06	2.15206e+06
AENDYNSLQDK	sp|P38822|BZZ1_YEAST	6.01964e+06	6.43599e+06	5.77777e+06	7.63293e+06	6.45984e+06	7.25838e+06	6.10368e+06	6.30062e+06	5.08581e+06	5.28876e+06	6.32282e+06	7.01788e+06	8.30423e+06	6.49578e+06	8.16408e+06	7.07145e+06	6.35664e+06	9.1317e+06	1.23954e+07	8.9606e+06	7.10702e+06	1.06354e+07	8.85725e+06	7.32541e+06	8.33449e+06	9.22363e+06	8.36984e+06	1.21527e+07	8.09253e+06	9.24234e+06		8.13532e+06	1.33987e+07	1.18265e+07	1.07047e+07	1.08558e+07	1.21426e+07	1.30944e+07	1.068e+07	1.2343e+07	1.22798e+07	1.28529e+07	1.494e+07	1.15595e+07	9.16764e+06	9.95534e+06	9.2805e+06	7.7933e+06
AENFFLLR	sp|P59998|ARPC4_HUMAN	3.97991e+07	5.0294e+07	4.2535e+07	4.83144e+07	3.89763e+07	3.32755e+07	4.00025e+07	3.57067e+07	3.90578e+07	3.53039e+07	3.93677e+07	3.97547e+07	2.95896e+07	3.98071e+07	3.00136e+07	2.94414e+07	3.79451e+07	2.81071e+07	2.36348e+07	3.19883e+07	2.59044e+07	1.88713e+07	2.6683e+07	2.75105e+07	2.4518e+07	3.2805e+07	2.54722e+07	2.10902e+07	2.67652e+07	2.14712e+07	2.89905e+07	2.49508e+07	2.55125e+07	1.42145e+07	1.56189e+07	1.68592e+07	1.77816e+07	1.4475e+07	1.98452e+07	1.31187e+07	1.59251e+07	1.45627e+07	1.18401e+07	1.40435e+07	1.49181e+07	1.31724e+07	1.01695e+07	9.11503e+06
AENLGEVLR	sp|Q92544|TM9S4_HUMAN	7.29186e+06	9.16255e+06	4.78445e+06	7.56086e+06	8.25036e+06	6.75781e+06	9.44968e+06	7.07405e+06	5.93504e+06	4.49055e+06	7.31613e+06	6.01462e+06	5.01863e+06	6.61738e+06	5.23203e+06	3.49799e+06	7.02112e+06	6.26814e+06	6.05058e+06	5.08186e+06	6.55808e+06	7.6495e+06	4.58879e+06	5.07746e+06	4.60638e+06	6.00364e+06	5.04002e+06	4.39289e+06	5.81658e+06	5.03671e+06	3.74418e+06	3.78084e+06	4.67472e+06	3.29386e+06	2.52102e+06	2.93853e+06	2.71538e+06	2.64145e+06	2.8524e+06	2.88331e+06	2.9371e+06	2.54497e+06	2.27308e+06	2.11749e+06	2.69265e+06		1.66834e+06
AENLQLLTENELHR	sp|O94992|HEXI1_HUMAN	2.9985e+07	3.75652e+07	3.11655e+07	3.56734e+07	3.0897e+07	2.38131e+07	3.02528e+07	2.57193e+07	2.75576e+07	2.89958e+07	3.10965e+07	2.54354e+07	2.04218e+07	3.19247e+07	2.26842e+07	1.97867e+07	2.69958e+07	2.34908e+07	2.18662e+07	2.33421e+07	2.0363e+07	1.80784e+07	2.05833e+07	1.79473e+07	1.85378e+07	1.95648e+07	1.74976e+07	1.56448e+07	1.68231e+07	2.13655e+07	1.72276e+07	1.74427e+07	1.42282e+07	1.41576e+07	1.16537e+07	1.15294e+07	1.20118e+07	1.22779e+07	1.36163e+07	9.79494e+06	1.11699e+07	1.17121e+07	8.7206e+06	1.02732e+07	1.00532e+07	9.17687e+06	1.02546e+07	7.48119e+06
AENLTEAFGNNPK	sp|Q12068|GRE2_YEAST	2.08543e+06	2.73494e+06	3.64899e+06		1.79141e+06		7.28139e+06	3.82859e+06		5.72967e+06	4.68113e+06	4.92236e+06	8.98904e+06	5.15621e+06	5.50796e+06	8.18822e+06	6.82689e+06		9.22164e+06	7.9312e+06	6.13661e+06	1.29578e+07	9.94096e+06	1.18106e+07	1.27353e+07	1.28502e+07	1.11538e+07	1.44373e+07	1.43365e+07	1.18392e+07	1.22378e+07	5.65221e+06	1.71052e+07	2.12879e+07	1.98465e+07	2.11774e+07	1.92358e+07	1.77645e+07	1.12424e+07	1.98841e+07	1.97117e+07	2.09774e+07	1.93484e+07	2.23432e+07	1.86917e+07	1.96949e+07	2.04057e+07	2.02379e+07
AENMLGEDR	sp|P18899|DDR48_YEAST		1.73481e+06	1.01943e+06	3.59486e+07	3.25311e+07	3.63677e+07	5.03149e+07	4.03786e+07	7.10713e+06	6.18637e+07	6.30759e+07	8.01199e+06	8.06375e+07	7.61286e+07	8.81132e+07	1.06152e+08	6.18061e+06	1.03573e+08	1.34423e+08	8.52003e+07	1.25248e+08	1.29494e+08	1.34169e+08	1.47964e+08	4.24587e+06	1.82098e+08	1.61551e+08	2.19037e+08	1.81412e+08	1.93575e+08	1.57954e+08	1.48611e+08	1.29134e+08	2.12902e+08	2.2386e+08	2.13183e+08	2.02533e+08	2.1808e+08	3.30185e+06	2.25849e+08	2.55383e+08	2.39205e+08	2.87575e+08	2.57232e+08	2.30627e+08	2.7512e+08	2.8257e+08	2.5981e+08
AENNPWVTPLADQFQLGVSHVFEYLR	sp|Q15404|RSU1_HUMAN	3.77186e+07	2.87932e+07	2.01349e+07		2.42119e+07	2.1959e+07	2.16068e+07		1.49002e+07	1.75018e+07	2.41259e+07	3.14816e+07	3.16236e+07	2.26358e+07			1.56367e+07	1.89781e+07	1.9467e+07	2.04252e+07	1.4149e+07	9.27092e+06	1.72236e+07	1.3976e+07		8.31748e+06	1.39267e+07	1.07604e+07	5.38046e+06		7.81429e+06	8.47981e+06	2.04327e+07		8.42166e+06	7.17789e+06		8.78974e+06	8.59964e+06	5.67624e+06		7.86814e+06	6.39814e+06	6.06525e+06			5.88648e+06	5.64008e+06
AENNSEVGASGYGVPGPTWDR	sp|Q08211|DHX9_HUMAN	2.52907e+08	2.25716e+08	2.35222e+08	1.66312e+08	1.78649e+08	1.96345e+08	2.12582e+08	2.37916e+08	1.64062e+08	1.3638e+08	1.85236e+08	1.63639e+08	1.96062e+08	1.67457e+08	1.8573e+08	1.46727e+08	1.00988e+08	1.34952e+08	1.0751e+08	1.70784e+08	1.32731e+08	1.41078e+08	1.53033e+08	1.2848e+08	8.67458e+07	8.38901e+07	1.23132e+08	1.01056e+08	9.19435e+07	1.17039e+08	1.24337e+08	1.25948e+08	8.60642e+07	8.00987e+07	8.67591e+07	6.79603e+07	1.10275e+08	9.67568e+07	7.37017e+07	9.56093e+07	8.10786e+07	8.8011e+07	6.88927e+07	7.41225e+07	5.37235e+07	5.65121e+07	5.19181e+07	4.97799e+07
AENSSLNLLGK	sp|P46459|NSF_HUMAN	3.59835e+07	4.16808e+07	3.62095e+07	3.8507e+07	3.30075e+07	3.23128e+07	3.52439e+07	3.14149e+07	3.56141e+07	3.17615e+07	3.08173e+07	3.0145e+07	2.56899e+07	2.82426e+07	2.5776e+07	2.41979e+07	2.64743e+07	2.52691e+07	2.23536e+07	2.23919e+07	2.4249e+07	2.51909e+07	2.22439e+07	2.07235e+07	2.11042e+07	2.49645e+07	2.09443e+07	1.84632e+07	2.08707e+07	2.01978e+07	1.67835e+07	1.65119e+07	1.86486e+07	1.33676e+07	1.28631e+07	1.30341e+07	1.41972e+07	1.25427e+07	1.35125e+07	1.16727e+07	1.33987e+07	1.27057e+07	4.25391e+06	1.05783e+07	1.01375e+07	6.70256e+06	7.36767e+06	7.75383e+06
AEPDMDTSFVGLTGGQLFNEMMSR	sp|P07342|ILVB_YEAST				1.26324e+06		2.98083e+06	3.61584e+06	4.28775e+06	2.43905e+06	4.8745e+06	5.46755e+06	6.03708e+06	7.75451e+06	8.10928e+06	7.58306e+06	9.79031e+06	6.59982e+06	9.14192e+06	1.2236e+07	1.1247e+07	8.72955e+06	7.72707e+06	1.14127e+07	1.1753e+07	1.37739e+07	8.10186e+06	1.70763e+07	1.70464e+07	1.06641e+07	1.67193e+07				2.12214e+07	2.32133e+07	2.3858e+07	2.51183e+07	2.44204e+07	2.03617e+07	2.57897e+07	2.09524e+07	2.51812e+07	2.36426e+07	2.34235e+07	2.24154e+07	2.87928e+07	2.90123e+07	2.50051e+07
AEPEAGEEQAGDDRDSGGPVLQFDYEAVANR	sp|P56182|RRP1_HUMAN	1.98608e+07	1.52737e+07	1.83259e+07	1.00816e+07	1.44447e+07	1.62401e+07	1.26626e+07	1.72796e+07	9.99238e+06	6.11032e+06	1.29528e+07	1.22103e+07	1.42732e+07	9.23185e+06	1.38462e+07	1.29587e+07	8.01604e+06	8.4606e+06	1.14235e+07	1.61656e+07	6.26265e+06	1.23015e+07	1.16368e+07	7.3405e+06	4.13766e+06	6.08526e+06	4.47223e+06		7.91017e+06	6.28967e+06	2.55929e+07	1.73038e+07			7.21566e+06		7.09294e+06	6.88602e+06		1.01985e+07		6.47992e+06	7.50377e+06	4.64118e+06		6.48564e+06
AEPEDHYFLLTEPPLNTPENR	sp|P61158|ARP3_HUMAN	1.76275e+08	1.78422e+08	1.58559e+08	1.4721e+08	1.70489e+08	1.55165e+08	1.63508e+08	1.54513e+08	1.28181e+08	1.24341e+08	1.50922e+08	1.46567e+08	1.31004e+08	1.36969e+08	1.5004e+08	1.27339e+08	1.00229e+08	1.23273e+08	1.10444e+08	1.17471e+08	1.06664e+08	1.03273e+08	1.13607e+08	1.04914e+08	9.28104e+07	7.92789e+07	7.8665e+07	8.74763e+07	8.35226e+07	8.88953e+07	1.01889e+08	1.10017e+08	1.00971e+08	5.80243e+07	6.1278e+07	6.1006e+07	7.2368e+07	7.46422e+07	7.78689e+07	6.07976e+07	5.37597e+07	6.78769e+07	5.06095e+07	5.49781e+07	4.85306e+07	4.42667e+07	4.23145e+07	3.67457e+07
AEPGEDLDYYLYK	sp|P38755|OSH7_YEAST												2.64673e+06	4.45006e+06		2.06469e+06	4.05645e+06	2.2861e+06		3.35258e+06	5.80036e+06		7.44228e+06	7.15852e+06	5.60215e+06	7.69627e+06	7.51464e+06	5.60832e+06	8.52655e+06	7.11042e+06	9.49157e+06	1.43594e+07	1.07889e+07	1.05861e+07	1.34011e+07	8.80862e+06	1.22578e+07	1.3373e+07	1.25386e+07	1.3095e+07	1.41267e+07	1.50328e+07	1.40183e+07	1.57593e+07	7.64227e+06	8.12441e+06	1.96295e+07	8.7101e+06	8.40966e+06
AEPGFVFFLAPHLPVDLEAEDEAFTTYR	sp|P29952|MPI_YEAST										1.49879e+07	1.28356e+07	1.35866e+07		2.44175e+06	2.81197e+06	1.00595e+07	9.42611e+06	6.80765e+06	8.98369e+06	3.2672e+06	6.50861e+06			5.64486e+06	4.40564e+06	7.81149e+06	6.45689e+06	3.58815e+06	1.01765e+07	3.5165e+06		1.91325e+07		7.00625e+06	8.49345e+06	9.04579e+06	8.83291e+06	6.86418e+06	1.2266e+07	5.06035e+06	8.93275e+06	5.67628e+06	8.36825e+06	5.28496e+06	4.12747e+06	7.93604e+06	8.0286e+06	1.06004e+07
AEPHFLSLLQHLLLVR	sp|O60610|DIAP1_HUMAN	1.00908e+07	6.85225e+06	7.51907e+06	3.47364e+06	5.32892e+06	5.10846e+06	5.07447e+06	5.62235e+06	4.61026e+06	3.01407e+06	5.11288e+06	5.00185e+06	5.40221e+06	4.08166e+06	4.06849e+06		5.82508e+06	2.93687e+06		8.16953e+06	3.3432e+06	5.11236e+06	2.79804e+06	3.3755e+06	1.94611e+06		4.46042e+06	3.62973e+06	2.84475e+06	3.14854e+06				978650		5.13089e+06	5.19877e+06		2.35796e+06			822682	2.37389e+06		1.29165e+06			1.40563e+06
AEPLDEEVSLALENGLLNPR	sp|P32324|EF2_YEAST				5.07003e+06	1.05229e+07	1.13155e+07	1.43413e+07	1.74317e+07	1.90882e+07	3.54021e+07	2.12808e+07	3.94104e+07	4.01598e+07	3.82925e+07	3.44122e+07	4.2785e+07	2.66737e+07	4.40826e+07	4.29447e+07	5.05217e+07	4.30484e+07	4.50618e+07	5.8773e+07	5.38864e+07	5.3094e+07	3.15871e+07	7.55708e+07	5.83548e+07	5.13218e+07	6.37678e+07	3.88467e+07		2.38785e+07	3.51438e+06	1.017e+08	1.02504e+08	1.20562e+08	7.193e+06	7.27638e+07	8.6598e+06	4.94496e+07	8.572e+07	8.66436e+07	6.71185e+07	8.03241e+07	1.49532e+08	9.43344e+07	1.06845e+08
AEPLNSVAH	sp|O95777|LSM8_HUMAN	1.57903e+08	1.72038e+08	1.87913e+08	1.91121e+08	1.59073e+08	1.88496e+08	1.72421e+08	1.4622e+08	1.58264e+08	1.53192e+08	1.30041e+08	1.5245e+08	1.34172e+08	1.18595e+08	1.49421e+08	1.20994e+08	1.4379e+08	1.3555e+08	1.32604e+08	1.06191e+08	1.14601e+08	1.15976e+08	1.13002e+08	1.10554e+08	9.2382e+07	1.185e+08	1.04015e+08	9.54161e+07	9.23639e+07	9.76997e+07	8.5701e+07	8.14485e+07	7.26202e+07	6.07081e+07	6.46194e+07	6.56883e+07	6.65117e+07	6.66688e+07	7.03576e+07	6.60931e+07	6.4062e+07	6.39452e+07	5.95789e+07	5.80957e+07	5.32324e+07	4.90526e+07	4.72405e+07	4.47607e+07
AEPMQWASLELPAAK	sp|Q9UHD1|CHRD1_HUMAN	1.04948e+08	1.11228e+08	9.74661e+07	9.02619e+07	9.82887e+07	1.00105e+08	9.0915e+07	9.98717e+07	9.23152e+07	7.9776e+07	9.67923e+07	6.49554e+07	8.94501e+07	8.98664e+07	9.78426e+07	7.59312e+07	6.1551e+07	6.99432e+07	7.91347e+07	7.28209e+07	7.13538e+07	6.45261e+07	7.38949e+07	6.86938e+07	5.95977e+07	5.083e+07	5.6066e+07	5.42742e+07	5.97299e+07	5.89729e+07	7.31913e+07	6.71816e+07	5.71773e+07	4.14831e+07	4.49597e+07	4.03674e+07	4.45172e+07	4.12099e+07	4.71869e+07	3.94566e+07	3.95785e+07	4.11647e+07	3.10251e+07	3.28858e+07	3.52494e+07	3.24834e+07	2.76155e+07	2.29928e+07
AEPPLNASASDQGEK	sp|Q9Y4L1|HYOU1_HUMAN	1.83205e+06	4.76288e+06	4.71243e+06	5.03495e+06	3.52101e+06	4.3147e+06	5.23201e+06	2.29057e+06		4.06561e+06	2.87784e+06	2.39836e+06	3.71619e+06	2.3064e+06	3.06e+06	3.48753e+06	1.90211e+06	3.92401e+06		1.97123e+06	2.86611e+06	1.62403e+06	2.8107e+06		1.71306e+06	2.22482e+06	2.11346e+06	2.53397e+06	3.19795e+06		1.02162e+06	2.03431e+06	1.27276e+06	2.25794e+06	963687	1.36416e+06		2.71666e+06	1.3201e+06	1.45301e+06			1.37076e+06	748226	1.33712e+06	1.69179e+06		1.75513e+06
AEPPQAMNALMR	sp|Q12906|ILF3_HUMAN	1.78136e+08	2.0412e+08	1.92761e+08	1.92669e+08	1.80367e+08	1.66594e+08	1.85374e+08	1.74881e+08	1.89198e+08	1.92495e+08	1.7486e+08	1.57427e+08	1.52322e+08	1.72219e+08	1.397e+08	1.50816e+08	1.47005e+08	1.56238e+08	1.12037e+08	1.321e+08	1.48377e+08	1.19002e+08	1.22494e+08	1.24313e+08	9.64809e+07	1.22781e+08	1.18858e+08	1.02573e+08	1.49337e+08	1.06916e+08	9.66987e+07	9.9043e+07	9.95289e+07	7.93378e+07	8.69548e+07	5.52544e+07	9.00181e+07	8.39146e+07	7.69553e+07	1.1764e+08	6.08615e+07	7.37095e+07	4.3634e+07	5.17969e+07		4.58839e+06	4.82726e+07	5.34017e+07
AEPPQCTSLAWSADGQTLFAGYTDNLVR	sp|P63244|GBLP_HUMAN	2.30612e+08	1.68711e+08	1.85954e+08	1.07403e+08	1.55512e+08	1.64067e+08	1.31984e+08	1.70413e+08	1.07302e+08	7.67652e+07	1.19448e+08	1.4092e+08	1.29757e+08	1.1472e+08	1.30894e+08	1.28913e+08	1.02311e+08	1.02272e+08	1.2998e+08	1.11978e+08	8.36546e+07	1.29896e+08	1.17631e+08	8.75205e+07	8.06354e+07	6.48049e+07	7.79899e+07	8.35319e+07	4.7554e+07	6.77577e+07	8.05873e+07	9.39967e+07	7.19004e+07	6.47422e+07	6.11453e+07	5.90446e+07	9.77414e+07	8.90347e+07	8.18775e+07	6.65479e+07	6.79615e+07	7.76926e+07	5.09738e+07	4.48915e+07	4.28675e+07	3.68795e+07	4.9476e+07	3.29138e+07
AEPSEVDMNSPK	sp|Q9NR30|DDX21_HUMAN	2.54917e+08	1.61454e+07	2.99516e+08	2.98206e+08	2.64252e+08	1.87749e+08	1.58925e+08	2.8611e+08	9.97913e+06	1.48444e+08	2.43817e+08	2.19187e+08	1.45579e+08	1.92294e+08	2.68291e+08	1.50201e+08	1.04072e+08	8.50037e+06	2.17083e+08	1.24222e+08	1.43817e+08	1.54921e+07	1.34155e+08	1.5881e+08	1.26539e+08	1.79477e+08	6.63264e+06	1.37801e+08	6.27619e+06	7.49234e+07	3.57202e+06	9.93884e+07	1.12794e+08	6.84081e+07	1.32064e+08	2.98088e+07	4.57461e+07	1.19691e+08	6.44694e+07	6.61898e+07	6.37616e+07	9.68217e+07	8.08532e+07	6.97561e+07	3.73054e+07	6.5932e+07	5.96694e+07
AEPTAAPHPVLK	sp|Q86YP4|P66A_HUMAN	2.1205e+07	2.30361e+07	2.44466e+07	2.57884e+07	2.03565e+07	2.43796e+07	2.17386e+07	2.03006e+07	2.2469e+07	1.9763e+07	1.59242e+07	1.92593e+07	1.88901e+07	1.85372e+07	1.81409e+07	1.87236e+07	2.04029e+07	1.90753e+07	1.74796e+07	1.49831e+07	1.70343e+07	1.55473e+07	1.22344e+07	1.6238e+07	1.31376e+07	1.69016e+07	1.53843e+07	1.26691e+07	1.30515e+07	1.33017e+07	1.09548e+07	1.18148e+07	1.10593e+07	8.23306e+06	8.56026e+06	9.94501e+06	9.15287e+06	9.65359e+06	9.25586e+06	9.52727e+06	8.25818e+06	8.11676e+06	8.64128e+06	8.20708e+06	6.80406e+06	5.57597e+06	8.96259e+06	7.27284e+06
AEPVEVVAPR	sp|P09874|PARP1_HUMAN	3.33941e+08	3.13665e+08	3.19629e+08	3.19219e+08	2.92037e+08	3.79732e+08	2.64512e+08	2.72013e+08	3.27374e+08	1.33458e+07	2.50123e+08	2.47201e+08	2.54329e+08	2.35454e+08	2.87203e+08	2.31281e+08	2.60023e+08	2.48234e+08	2.76078e+08	2.09174e+08	2.3095e+08	2.24146e+07	2.03205e+08	1.97094e+08	1.78201e+08	2.1391e+08	1.86238e+08	1.62609e+08	2.13857e+08	1.68218e+08	1.33256e+08	1.31644e+08	1.3856e+08	1.30554e+08	1.30967e+08	1.14429e+08	1.24604e+08	1.21877e+08	3.437e+07	1.17595e+08	1.25733e+08	1.2074e+08	1.31441e+08	1.05847e+08	1.00114e+08	7.79222e+07	7.69245e+07	8.68485e+07
AEPYAADEGSGEGHK	sp|Q96K76|UBP47_HUMAN	1.10303e+07	6.75354e+06	6.85796e+06	6.29816e+06	5.0977e+06	6.66328e+06	3.89685e+06	7.20292e+06	4.40007e+06	3.64501e+06	4.98918e+06	4.56884e+06		3.77727e+06	5.50516e+06	6.32798e+06	4.14285e+06	3.09673e+06	5.24304e+06		3.86116e+06	5.37206e+06	3.46084e+06	4.4901e+06	3.23614e+06	3.00663e+06	3.04771e+06	2.48877e+06	2.38829e+06	2.30749e+06	2.97865e+06	2.33209e+06	2.5187e+06	1.9619e+06	2.01725e+06	2.04076e+06	3.9327e+06	4.41007e+06		1.72054e+06		2.7127e+06		2.57326e+06	1.27422e+06	1.18492e+06	1.44519e+06
AEQDASEVAADEEPQGETLVADQEDDVLF	sp|P32610|VATD_YEAST				3.09482e+06		4.62263e+06		4.28775e+06	3.2726e+06				5.80556e+06	5.72558e+06	6.2347e+06		5.7704e+06		5.77019e+06	6.44233e+06	6.41169e+06		5.08467e+06	5.50145e+06	9.30784e+06	4.33593e+06		1.06922e+07	6.78621e+06	8.19649e+06		5.15134e+06	4.59698e+06	1.18572e+07	1.46464e+07	1.13872e+07	1.2366e+07	1.42052e+07	1.22971e+07	1.31975e+07	1.05616e+07	1.22127e+07	1.43693e+07	1.16117e+07	1.17465e+07	1.58484e+07	1.70379e+07	1.39847e+07
AEQEAQAPHWWR	sp|Q96DV4|RM38_HUMAN	1.00902e+06	3.21186e+07	2.49488e+07	2.46923e+07	2.33412e+07	3.31025e+07	2.54702e+07	2.4261e+07	2.42742e+07	2.20047e+07	2.85705e+07	2.29321e+07	2.34428e+07	2.41352e+07	2.38981e+07	2.28551e+07	2.24068e+07	2.23374e+07	2.72854e+07	1.71243e+07	1.52595e+07	1.8244e+07	1.68032e+07	1.63982e+07	1.236e+07	1.86651e+07	1.54664e+07	1.59015e+07	1.63629e+07	1.39498e+07	2.08618e+07	8.88803e+06	1.84759e+07	9.44367e+06	9.90499e+06	8.5102e+06	1.2162e+07	1.18896e+07	1.22863e+07	8.15062e+06	9.70513e+06	9.8726e+06	1.03879e+07	8.14253e+06	9.2437e+06	6.01397e+06	6.16643e+06	7.88145e+06
AEQEEEFLSNTLFK	sp|Q16204|CCDC6_HUMAN	1.54227e+07	1.50026e+07	1.44607e+07	1.28996e+07	1.52727e+07	1.23556e+07	1.14275e+07	1.07669e+07	1.05576e+07	6.62868e+06	1.24916e+07	1.17128e+07	9.92348e+06	9.74587e+06	1.10501e+07	9.38156e+06	8.08604e+06	8.73424e+06	8.52516e+06	9.59926e+06	3.66033e+06	7.83313e+06	8.69618e+06	6.17076e+06	8.22203e+06	6.41643e+06	5.46307e+06	7.14915e+06	5.50506e+06	5.85394e+06	5.28887e+06	5.19614e+06	5.95588e+06	4.67149e+06	3.52864e+06	5.0305e+06	4.78644e+06	5.55522e+06	5.34903e+06	5.03764e+06	3.76189e+06	3.5055e+06	3.99186e+06	3.7504e+06	3.14377e+06	2.2342e+06	3.70187e+06	1.56896e+06
AEQEPEVDPVPYLTK	sp|P25694|CDC48_YEAST				1.85728e+07	1.96816e+07	1.89041e+07	2.96394e+07	3.49771e+07	2.36271e+07	4.48945e+07	3.96529e+07	4.08757e+07	5.59619e+07	5.66445e+07	4.73276e+07	6.31403e+07	5.28947e+07	6.24368e+07	6.55614e+07	7.26926e+07	7.52594e+07	8.66184e+07	8.52376e+07	9.9613e+07	9.89539e+07	9.89153e+07	6.33563e+07	1.25161e+08		1.26265e+08	9.82756e+07	1.05824e+08	1.04505e+08	1.40478e+08	1.56248e+08	1.492e+08	1.42866e+08	1.44752e+08	1.19426e+08	1.36762e+08	1.38959e+08	1.59687e+08	1.37259e+08	1.6863e+08	1.84869e+08	1.87293e+08	1.29345e+08	1.83938e+08
AEQFLETDSDFAK	sp|P38687|SRP68_YEAST	2.54711e+06	3.08506e+06	3.7506e+06	5.20518e+06	2.43687e+06	3.34362e+06		4.66657e+06	3.70945e+06	3.74191e+06	5.58401e+06	891966	9.00305e+06	4.22057e+06	9.41632e+06	1.09853e+07	6.19123e+06	6.31869e+06	9.84481e+06	1.12691e+07	6.72373e+06	1.11338e+07	1.26662e+07	9.71834e+06	1.01067e+07	1.18655e+07	9.47528e+06	1.42988e+07	6.39048e+06	1.23718e+07	1.18073e+07	1.28209e+07	1.26894e+07	1.71066e+07	1.52791e+07	1.72684e+07	1.81538e+07	1.80263e+07	1.49667e+07	1.6254e+07	1.8718e+07	1.9171e+07	1.83313e+07	1.95486e+07	1.66959e+07	1.98593e+07	1.88911e+07	1.66348e+07
AEQFYCGDTEGK	sp|Q02218|ODO1_HUMAN	3.50737e+07	3.20734e+07	2.98712e+07	2.36198e+07	2.74608e+07	2.49716e+07	2.47188e+07	2.621e+07	1.67448e+07	5.62316e+06	2.06967e+07	2.06754e+07	2.38853e+07	1.32931e+07	2.62618e+07	2.36828e+07	1.58837e+07	2.03783e+07	2.38266e+07	1.96563e+07	1.32871e+07	1.84186e+07	1.77021e+07	366380	9.06335e+06	1.7271e+07	1.18073e+07	1.38343e+07	1.16822e+07	1.17648e+07	9.23163e+06	8.85976e+06	1.02971e+07	7.88846e+06	9.74763e+06	8.8562e+06	1.16821e+07	1.21011e+07	1.3631e+07	1.15677e+07	1.22192e+07	9.84053e+06	1.19698e+07	9.54866e+06	6.34741e+06	5.38047e+06	6.73946e+06	4.66897e+06
AEQGEHDENLSPAQAAELVGEDLSR	sp|P27616|PUR7_YEAST				2.02666e+07	2.31153e+07	2.1825e+07	3.48872e+07	3.4583e+07	3.21329e+07	4.89476e+07	5.2775e+07	5.07024e+07	6.34134e+07	7.1894e+07	7.08556e+07	7.66088e+07	5.877e+07	8.044e+07	9.04124e+07	9.75844e+07	9.19776e+07	1.12587e+08	1.16014e+08	1.19007e+08	1.30538e+08	1.03545e+08	1.19383e+08	1.44397e+08	1.38849e+08	1.5677e+08	1.99737e+08	2.12925e+08	2.01079e+08	2.15897e+08	2.09886e+08	2.13016e+08	1.73114e+08	1.81042e+08	1.85759e+08	1.93757e+08	1.47335e+08	2.04115e+08	1.89905e+08	2.20893e+08	2.07272e+08	2.89413e+08	2.51785e+08	2.21317e+08
AEQLNQAAGEASAVLAK	sp|Q9UJZ1|STML2_HUMAN	1.41433e+08	1.53804e+08	1.41665e+08	1.43174e+08	1.32666e+08	1.18571e+08	1.37434e+08	1.35677e+08	1.25057e+08	1.24711e+08	1.22739e+08	1.04393e+08	1.10446e+08	1.19659e+08	1.12895e+08	9.99125e+07	9.44031e+07	1.08391e+08	7.80783e+07	8.77618e+07	9.86035e+07	9.19386e+07	9.37917e+07	8.37088e+07	7.79389e+07	8.14389e+07	7.74501e+07	7.10052e+07	6.79201e+07	8.09225e+07	6.96889e+07	7.24153e+07	7.31552e+07	4.96677e+07	4.04972e+07	5.01112e+07	5.67838e+07	5.60272e+07	5.1567e+07	4.72871e+07	5.36236e+07	5.55973e+07	3.9493e+07	4.04098e+07	4.51578e+07	3.86975e+07	3.73368e+07	3.70779e+07
AEQLGAEGNVDESQK	sp|Q9NQ29|LUC7L_HUMAN	1.5212e+07	1.5339e+07	1.37319e+07	1.37455e+07	1.067e+07	1.45882e+07	9.95117e+06	1.39019e+07	1.00098e+07	1.06395e+07	1.11181e+07	1.10357e+07	1.19901e+07	8.9007e+06	9.37684e+06	9.05368e+06	9.85986e+06	1.07778e+07	1.31755e+07	9.20438e+06	7.68267e+06	1.02071e+07	6.97711e+06	8.93998e+06	7.93146e+06	8.48797e+06	1.33043e+07	8.55089e+06	6.28026e+06	6.85924e+06	7.57039e+06	8.42906e+06	6.43315e+06	5.19077e+06	5.07203e+06		4.98491e+06	6.14892e+06	9.25407e+06	4.04123e+06	5.31e+06	6.59788e+06	6.74671e+06	3.33768e+06	3.56554e+06	3.66035e+06	3.59206e+06	3.73733e+06
AEQLMSDENCFK	sp|Q96ST3|SIN3A_HUMAN	8.40232e+06	9.34657e+06	8.66031e+06	8.90279e+06	5.90059e+06	6.8485e+06	7.47067e+06	8.53504e+06	7.20274e+06	6.02152e+06	6.86501e+06	5.7161e+06	6.59878e+06	6.56052e+06	6.41145e+06	7.51445e+06	5.06661e+06	5.82725e+06	5.96821e+06	5.10554e+06	4.82516e+06	6.1935e+06	6.02809e+06	5.17861e+06	4.74267e+06	5.6127e+06	3.77423e+06	3.5723e+06	3.28026e+06	3.66556e+06	2.35979e+06	3.88179e+06	3.38427e+06		2.17808e+06			3.28749e+06		2.3517e+06				2.31314e+06
AEQLYEGPADDANCLALK	sp|P32324|EF2_YEAST			5.01451e+06	6.30804e+07	6.71117e+07	7.12046e+07	1.16078e+08	1.15425e+08	9.36185e+07	1.90672e+08	1.5777e+08	1.41569e+08	1.85248e+08	1.96076e+08	1.77675e+08	2.37764e+08	1.55922e+08	2.47838e+08	2.79919e+08	2.63342e+08	2.97875e+08	2.80514e+08	2.90176e+08	3.43337e+08	3.38647e+08	3.6719e+08	3.90875e+08	4.59392e+08	5.19677e+08	4.74225e+08	5.8538e+08	5.62227e+08	5.6444e+08	5.82396e+08	5.88229e+08	5.46231e+08	4.92075e+08	5.18372e+08	4.22341e+08	5.34572e+08	4.34218e+08	5.80427e+08	5.22519e+08	6.41002e+08	6.8912e+08	7.27165e+08	6.94404e+08	7.74823e+08
[truncated: 38,098 more rows]
[truncated: 15 more columns]
