# Supplementary material for: Covariation of Peptide Abundances Accurately Reflects Protein Concentration Differences
Source: Mol Cell Proteomics. 2017 Mar 16;16(5):936–48. doi: 10.1074/mcp.O117.067728 (PMC5417831; doi:10.1074/mcp.O117.067728)
Supplement: Supplemental Data [file 10.1074_O117.067728_mcp.O117.067728-6.xlsx]

## Sheet: Protein quantification
Protein	No. peps	w>0.5	S/N (dB)	FWER (PECA)	FDRMC	S1	S2	S3	S4	REF1	REF2	REF3	REF4	S1:S2	S1:S3	S1:S4	S2:S3	S2:S4	S3:S4	REF1:REF2	REF1:REF3	REF1:REF4	REF2:REF3	REF2:REF4	REF3:REF4	Correlation
BGAL	33	17	14.3695	2.23252e-64	0.0329676	0.0406652	6.81246	5.05183	0.714537	2	65	55	15	-7.38824	-6.95687	-4.13514	0.431371	3.2531	2.82172	-5.02237	-4.78136	-2.90689	0.241008	2.11548	1.87447	0.99995
PYGM	32	15	12.6675	3.46985e-57	0.0329676	1.26337	0.0207295	6.38066	5.98431	15	2	65	55	5.92945	-2.33643	-2.24391	-8.26588	-8.17335	0.0925209	2.90689	-2.11548	-1.87447	-5.02237	-4.78136	0.241008	0.99347
CAH2	15	8	6.2257	7.36818e-12	0.0329676	0.968618	34.792	0.799516	0.0371143	10	500	11	0.6	-5.16669	0.276801	4.70588	5.44349	9.87257	4.42908	-5.64386	-0.137504	4.05889	5.50635	9.70275	4.1964	0.999111
OVAL	2	2	18.1413	3.71218e-05	0.0329676	3.60428	3.20873	0.589409	0.146701	65	55	15	2	0.16771	2.61237	4.61876	2.44466	4.45105	2.00639	0.241008	2.11548	5.02237	1.87447	4.78136	2.90689	0.952473
MYG	4	3	24.5784	28.8032	0.0329676	24.7908	2.93584	0.000695802	19.7465	55	15	2	65	3.07796	15.1208	0.328206	12.0428	-2.74976	-14.7926	1.87447	4.78136	-0.241008	2.90689	-2.11548	-5.02237	0.978169
PPID	8	6	-3.59525	158.059	0.0329676	1.86785	1.75047	1.64512	0.185911
ALBU	35	19	12.9246	6.4104e-12	0.125768	1.28457	0.00461866	1.23551	136.42	11	0.6	10	500	8.1196	0.0561773	-6.73062	-8.06342	-14.8502	-6.7868	4.1964	0.137504	-5.50635	-4.05889	-9.70275	-5.64386	0.982752
TRM6	2	2	-8.4941	134.66	0.22555	1.09959	1.18515	0.75561	1.01554
ATG27	3	2	-16.0389	184.923	0.23427	0.98981	0.986299	1.17803	0.869528
SKI2	5	2	-2.51228	10.0338	0.259887	1.17944	1.16565	0.974786	0.746184
EF1G1	10	3	-6.80018	0.0206086	0.418808	0.896737	0.992531	1.17054	0.959853
PSA4	6	2	-4.26207	9.70214	0.551071	1.09924	1.01793	0.967893	0.923339
UTP9	3	2	-9.98445	477.474	0.551071	2.20799	0.1178	1.82738	2.10393
NUP2	10	5	-3.69326	649.546	0.561218	1.33499	1.41757	0.366465	1.44194
RLA2	6	2	-8.90552	39.3253	0.737457	0.829944	0.951272	1.49234	0.848747
RL6B	9	5	-13.1586	210	0.737457	1.06968	1.02603	1.06324	0.856949
ARGJ	10	3	-3.67108	535.657	0.737457	1.92079	1.73907	0.184223	1.62502
IMP3	3	3	-11.2315	1722.28	0.924959	1.82786	1.36931	0.235198	1.69872
HBS1	4	2	3.51058	27.4163	0.92742	1.05124	0.802144	1.15733	1.02468
ESS1	4	2	-16.1628	167.223	0.92742	1.08727	1.13255	1.1035	0.735925
CCC1	2	2	4.49324	54.1747	0.979363	0.947541	1.00785	0.940475	1.11342
RL9A	10	4	10.5102	0.0222374	1	0.817046	0.768015	1.89043	0.842993
CORO	10	7	0.0493962	4.82714	1	1.06907	1.00536	1.02426	0.908362
RS21	6	3	3.68869	13.4407	1	0.802054	0.925731	1.43878	0.936086
HSP75	4	3	-1.34665	16.5191	1	2.82246	2.59729	2.64485	0.0515765
CWP1	5	3	3.56619	17.4055	1	0.96186	0.928247	0.926971	1.20825
CANB	3	2	-100	18.1249	1	0.893406	0.924727	1.29467	0.93493
CARA	2	2	-3.97141	30.351	1	3.07321	4.04804	4.64573	0.0173025
RL19A;RL19B	8	5	-1.37966	31.9685	1	0.853135	0.937501	1.02043	1.22526
DIC1	3	2	-100	36.0198	1	0.988864	1.21085	0.972728	0.858582
PP2C4	2	2	-100	38.4995	1	1.02054	0.862577	0.972463	1.16815
MMS2	3	3	2.6317	51.2712	1	0.885433	1.00721	1.06076	1.05707
TIM9	2	2	-100	51.3097	1	1.0452	1.05535	0.964654	0.939787
MEX67	4	3	-14.9346	53.7104	1	0.951185	0.951305	0.944253	1.17038
MED1	2	2	7.9194	55.9579	1	1.1473	1.1983	0.904983	0.803743
ARX1	6	3	-7.84363	58.0631	1	1.03541	0.859349	1.07607	1.04443
G3P1	3	2	0.0832908	61.2483	1	0.936558	0.839282	1.24277	1.02369
MSN5	4	3	-1.72015	62.7834	1	2.31019	2.33444	2.26148	0.0819931
APN1	3	2	-23.4821	63.2385	1	0.970851	0.897079	1.00856	1.13845
RL7	6	4	9.96491	64.0874	1	1.0996	1.05834	0.819821	1.04815
SQT1	2	2	-100	66.0194	1	0.995126	0.936452	1.12874	0.950698
BGL2	4	2	-13.3897	67.3245	1	1.06163	0.984844	1.04151	0.918329
SHE3	3	2	-100	70.7767	1	0.943907	1.13852	0.90134	1.03239
RIR4	10	4	-3.21871	74.951	1	0.8939	0.984758	1.15828	0.980773
AFG2	2	2	-100	78.5009	1	0.945319	1.0661	0.991448	1.00082
TDA10	4	2	-16.5689	80.5763	1	0.971102	1.00705	0.81707	1.25149
IF2G	13	5	-2.74455	87.0925	1	1.02924	1.02803	0.942866	1.00236
ENO1	6	2	-8.35879	89.7535	1	0.843144	0.941376	1.2097	1.04149
CRP1	4	3	-6.42242	92.8105	1	0.994861	1.02573	1.06953	0.916245
OSTD	2	2	-0.616737	98.0677	1	0.963614	0.974883	0.894488	1.19006
RPN3	9	5	-3.27058	98.6802	1	0.987349	0.995506	0.979116	1.03909
PYGL	2	2	-100	105.294	1	0.0320046	0.0129346	51.3037	47.0854
SLA1	13	7	-1.97508	106.597	1	0.971842	1.0007	0.95193	1.08018
UTP12	3	2	-100	107.185	1	1.05948	0.958533	1.0355	0.950931
SA155	2	2	-10.46	110.01	1	1.00963	0.988928	1.1298	0.886488
UTP17	4	2	-4.91119	121.818	1	1.11773	0.901741	0.864606	1.14752
RAEP	4	3	-6.62605	123.288	1	0.981144	1.19033	0.798023	1.07296
HSP71	13	6	-6.21068	130.652	1	0.788752	0.889561	1.09128	1.30602
PYRE	5	2	-100	130.844	1	1.04614	1.11874	0.793758	1.07644
PDI	17	5	-3.1245	138.719	1	0.901782	1.00781	1.03741	1.06064
CCR4	4	2	-54.871	141.468	1	0.125619	7.98047	9.35915	0.106581
TRM82	3	2	-6.08053	147.405	1	1.06985	1.01413	0.973682	0.946605
AP3D	5	2	-6.92552	147.918	1	0.903913	1.03754	1.00529	1.06067
FTR1	2	2	-100	148.135	1	1.07802	1.23675	0.781537	0.959715
ERG4	2	2	-100	149.861	1	0.994992	1.01945	0.992365	0.993446
IMH1	2	2	-100	152.495	1	1.04289	1.03136	0.921121	1.00933
ASPG1	4	3	-0.438468	152.73	1	1.02	0.968693	0.947521	1.06813
NACB1	4	2	-5.89724	157.801	1	0.951717	0.942638	1.08697	1.02549
UGPA1	11	4	-3.776	161.745	1	0.992835	0.995816	1.06871	0.946418
VPS74	2	2	-8.96832	162.54	1	0.940562	0.998811	1.27315	0.836081
DSD1	2	2	-100	169.056	1	1.0455	1.00156	0.978814	0.97566
IF2A	8	3	-7.68911	169.171	1	1.04301	1.0534	0.961045	0.947055
INM1	3	2	-100	170.436	1	1.03678	0.625493	1.63662	0.942201
YP091	3	2	-100	171.387	1	1.18701	0.79654	1.06974	0.988687
STE20	3	2	-5.44924	171.98	1	0.954193	1.17913	0.792866	1.121
RL36B	10	4	0.221386	172.143	1	1.04885	1.0161	0.930095	1.00884
YRB1	2	2	5.55163	172.262	1	1.01726	1.03919	0.888226	1.065
RH2	2	2	-0.826223	173.409	1	1.07154	1.09604	0.98425	0.865086
ATP5E	3	2	-5.48776	177.674	1	1.14271	1.01015	0.967264	0.895635
GST1	3	3	0.0841476	179.66	1	1.00428	0.966128	0.972881	1.05938
RL31A	2	2	-1.72955	181.722	1	1.02374	1.03017	0.920661	1.02991
TCPD	6	3	-6.72719	181.781	1	1.04608	1.01662	1.0279	0.914797
GSH1	5	3	-7.04811	183.142	1	1.13474	1.05185	0.96325	0.869776
GET3	7	3	-9.74274	184.167	1	1.17466	1.06954	0.793452	1.00317
GIS2	9	5	-1.17993	185.122	1	1.14862	0.947273	0.989492	0.928831
RL6A	3	2	-5.98751	189.153	1	1.08165	1.05282	0.946881	0.927397
RPOA	2	2	-4.65342	191.197	1	0.98754	0.986987	0.93757	1.09428
DPO5	5	2	-32.1265	191.545	1	1.05303	0.977504	1.16401	0.834613
YRB2	2	2	-100	191.571	1	1.06242	0.983062	0.954323	1.00329
MKS3	2	2	-100	194.812	1	0.0887357	2.47804	2.31272	1.96639
GTPC1	5	3	-100	195.607	1	1.05087	0.987025	1.30842	0.736844
MLP1	6	2	-15.1474	197.537	1	1.05123	0.916775	0.864624	1.20008
BAKOR	2	2	-100	199.465	1	1.40724	1.36594	1.26312	0.411865
ERF1	11	3	-4.79907	200.86	1	0.920915	0.949469	1.17824	0.970658
YPT1	4	2	-5.82162	202.003	1	1.07364	1.0132	0.980653	0.937412
DXS	3	2	-13.3786	202.266	1	3.66163	4.19956	3.67767	0.0176827
BOI2	2	2	-100	204.482	1	0.855337	1.14178	1.03289	0.991355
CLPB	3	2	0.659925	205.857	1	1.11077	1.05042	0.91857	0.93304
CDC12	6	4	0.799492	213.193	1	1.08737	0.974753	0.932369	1.01191
FABA	2	2	-100	215.954	1	1.0637	1.0712	0.842048	1.04226
FKS1	10	4	6.55966	218.938	1	1.03125	1.05128	1.02146	0.903016
MDHM	10	6	5.0217	223.657	1	1.03553	1.03239	0.941439	0.993576
NM111	8	5	-4.76032	232.922	1	1.10092	1.05277	0.875913	0.985027
ATN1;ATN2;ATN5	2	2	-100	234.275	1	3.59063	4.01684	4.54974	0.0152391
RSC6	2	2	2.14364	235.247	1	1.21158	0.96638	0.905307	0.943415
TIM16	2	2	-100	240.066	1	1.10263	1.03839	0.821585	1.06305
PHO86	2	2	-1.22113	240.184	1	1.00838	1.04711	1.15835	0.817613
SYN	2	2	-100	243.401	1	0.990992	1.04642	1.06445	0.905942
ERG3	2	2	-4.95356	245	1	1.05953	1.05273	0.96341	0.93059
GNP1	2	2	-100	246.254	1	2.1218	2.16687	0.117261	1.85486
PSB7	4	2	2.74249	250.346	1	0.919686	1.01425	1.24976	0.857803
RIM1	3	2	8.01491	256.993	1	1.07095	0.968326	1.01694	0.948235
KGUA	13	7	2.32021	257.725	1	1.04667	1.10155	0.805293	1.07705
ADK	21	6	-3.91862	262.21	1	0.840073	1.01425	1.08119	1.08551
AKL1	2	2	-100	264.073	1	0.401469	10.0116	0.0321855	7.73012
CBPC2	2	2	5.56718	267.905	1	0.713942	1.00822	1.16954	1.18786
MCES	2	2	-100	269.458	1	0.996969	0.996714	0.997764	1.0086
SKP1	2	2	-100	273.128	1	1.00045	1.20041	1.07257	0.776329
EFTU	10	6	-2.27864	280.588	1	0.95376	1.00058	1.0827	0.967839
UCRI	3	2	1.83953	283.839	1	1.11972	1.06446	0.927571	0.904513
TRX2	9	4	-5.43216	285.005	1	1.08979	0.983542	0.933324	0.999617
RPN10	3	2	6.90852	285.531	1	1.06589	1.07083	0.979233	0.894708
EF2	83	34	-5.78546	287.782	1	0.750359	1.04266	1.18182	1.08152
TMN1	3	3	-1.2001	290.725	1	1.02215	1.03106	0.982735	0.965525
PYRD	5	2	-8.49086	293.109	1	0.949589	1.01116	1.09184	0.953866
LPXD	3	2	-11.7559	293.721	1	1.0104	1.10051	0.840817	1.06957
DPH5	3	3	-100	294.74	1	0.979676	1.02221	1.04523	0.95536
PPIA	5	3	-0.565175	296.221	1	0.786463	8.53597	0.183146	0.81334
EDE1	13	5	-4.96845	298.092	1	1.02195	1.03956	0.944392	0.996708
TRPB	2	2	-18.1108	298.298	1	1.09934	1.04887	0.963007	0.900569
HCH1	2	2	-100	300.551	1	1.05617	0.947468	0.931254	1.07309
SPB1	2	2	-100	302.984	1	1.02444	1.01337	0.993755	0.969316
CCDC8	2	2	-100	303.508	1	0.821322	1.0686	1.10483	1.03128
ALG12	3	2	-100	305.574	1	1.08583	0.952631	0.959824	1.00722
AMPL	10	6	-6.6934	306.58	1	1.04205	1.02493	0.966773	0.968482
HEM2	6	2	-100	308.614	1	0.940888	0.811246	0.832684	1.57336
PLBL	2	2	6.42186	310.579	1	1.14559	0.963597	0.931984	0.972003
MCM2	4	1	2.52556	311.218	1	1.13461	0.977743	0.912374	0.987995
ELF1	2	2	3.33623	311.502	1	1.07403	1.06336	0.99239	0.88231
HOC1	2	2	-100	312.925	1	0.851419	1.13973	0.986144	1.04499
AB140	7	4	-2.83463	322.232	1	1.12748	0.988923	1.02513	0.874883
EF1B	12	6	-7.34913	322.311	1	0.929696	0.381793	2.795	1.00797
DCP2	4	3	0.838543	325.036	1	1.01226	1.0875	0.901405	1.00777
TCPH	8	5	1.59149	330.252	1	1.00591	1.03691	0.923007	1.03872
RFS1	3	2	-10.8082	330.557	1	1.09133	0.941398	1.03484	0.940588
GAS1	13	4	1.11616	331.973	1	1.05003	1.05467	0.953212	0.947317
MPG1	14	4	2.8453	336.248	1	0.0328627	3.82609	3.39871	2.34006
RUVB2	8	4	-6.38395	337.943	1	1.0872	1.03554	1.01943	0.871298
ARP5	3	3	-100	340.647	1	0.914602	1.05728	0.996337	1.03794
IRC22	3	2	-2.23289	348.043	1	0.925137	0.904567	0.972197	1.22913
TUP1	9	3	-3.46843	350.83	1	1.03099	1.07635	0.987876	0.912199
TAF5	5	3	-9.54993	353.744	1	1.07131	0.99127	0.878007	1.07249
BEM2	9	3	-3.57827	355.038	1	1.05249	1.00324	0.93544	1.01242
TRM9	2	2	-100	355.041	1	1.06291	1.03303	0.928472	0.980898
DAPAT	2	2	-100	355.171	1	0.101329	2.05274	2.09357	2.29639
KHSE	7	6	-17.0839	355.798	1	1.03266	0.893967	0.988855	1.09544
SLX9	2	2	2.15357	361.619	1	2.13964	1.973	1.99342	0.118833
CCA1	3	2	-100	361.84	1	3.37952	4.47345	4.52908	0.0146047
TAT1	3	2	-13.1456	362.209	1	1.08689	0.978509	0.980878	0.95859
IF2P	18	5	-6.86428	364.707	1	0.954935	1.0247	1.00299	1.01891
G4P1	20	13	-1.98827	364.986	1	1.10163	0.974892	0.889017	1.04736
SC61A	3	2	-100	365.208	1	1.03769	1.03292	0.972922	0.958934
ATC1	2	2	-100	374.746	1	1.03562	1.05204	0.917036	1.00088
VTI1	2	2	-100	375.254	1	1.10437	0.983583	0.908701	1.0131
MCK1	9	4	-2.12581	375.39	1	0.994346	1.0089	0.970538	1.02708
PAM1	2	2	-13.5408	375.926	1	0.102189	1.86695	2.00998	2.60779
XRN2	3	3	-0.268143	378.818	1	1.11003	0.97573	0.983116	0.939142
BNI1	2	2	-100	380.062	1	0.93048	1.04425	0.992681	1.03676
PHO85	2	2	-100	383.472	1	1.01748	1.01157	1.03288	0.940656
CDC3	4	2	3.4679	385.068	1	1.01135	1.00526	0.904863	1.08701
ACON	20	10	-4.47023	387.318	1	1.08083	0.992579	0.957327	0.973683
RS7B	6	2	-15.4512	387.588	1	0.968555	1.01974	0.950191	1.06555
ENT1	3	3	-21.1852	391.433	1	1.07624	0.988526	1.00502	0.935245
BDH1	2	2	-100	392.761	1	0.921348	1.01426	1.00745	1.0622
YMW4	3	2	-100	396.371	1	1.09733	0.998901	0.892969	1.02166
GLU2B	2	2	-100	397.033	1	1.73117	2.12214	2.02433	0.134463
YMX6	3	3	-100	397.787	1	0.900204	1.09257	1.00103	1.01569
PSA2	4	2	-100	398.473	1	0.98956	1.01911	0.957591	1.03551
CWH43	2	2	3.15276	400.117	1	1.063	1.15676	0.825026	0.985725
PRP19	2	2	-5.91193	401.731	1	0.710748	1.1951	1.1517	1.02221
WDR6	2	2	-100	402.427	1	1.08335	0.983054	0.954323	0.983918
PURL	3	2	-5.81184	405.405	1	0.717912	0.911576	1.7069	0.895217
NST1	2	2	-1.4189	407.796	1	17.892	0.0622924	0.963645	0.931084
RIR2	6	3	-7.42779	409.299	1	1.00809	0.990152	1.05576	0.948924
YFH6	5	3	-6.81183	410.581	1	0.881934	1.001	1.0761	1.05263
IMDH	5	2	-8.6922	411.795	1	1.08658	1.03161	0.968286	0.921338
RT106	3	2	-100	412.162	1	3.97407	0.183875	0.234192	5.84345
KPYK1	18	9	-4.47275	414.797	1	0.838772	0.989919	1.32343	0.91003
RPB3	4	2	-15.6326	419.522	1	1.10942	0.979684	0.917177	1.00315
AATM	2	2	-100	419.772	1	0.947283	1.08458	12.633	0.0770461
IMB4	25	11	-6.0559	420.172	1	1.17205	1.17771	0.574329	1.2614
RTG2	6	3	-6.99712	421.636	1	1.15747	1.10419	0.996008	0.785574
DBP8	3	3	-100	422.519	1	0.900362	1.11468	1.01448	0.982176
MURE	2	2	-100	423.293	1	0.930875	1.08249	0.996618	0.995759
EMP47	8	4	-2.44235	424.981	1	0.802651	1.08256	1.14411	1.00589
GET4	3	2	-100	425.02	1	0.89876	1.01056	1.0717	1.02736
SMY1	3	3	-5.27458	425.767	1	1.09176	0.957738	0.91902	1.04064
HRB1	4	2	-5.02741	426.579	1	1.00359	1.07686	0.829707	1.11521
FAL1	2	2	-100	429.77	1	0.938172	0.990175	1.05167	1.02359
TRX3	3	2	-14.1221	430.265	1	0.993299	1.14948	0.924767	0.947077
UTP4	3	2	1.71564	430.279	1	1.032	1.06614	0.969062	0.937899
DHE4	21	6	6.49231	431.776	1	0.945778	1.02197	0.962734	1.07465
RL33A;RL33B	2	2	1.03012	431.922	1	0.9291	0.982888	1.05251	1.04042
IMA1	4	2	-8.87492	433.275	1	0.949424	0.997005	1.07818	0.979828
H2AZ	2	2	-100	437.67	1	0.908796	1.08301	0.974028	1.04311
AROB	5	2	-7.41462	439.963	1	0.632356	1.12084	1.17488	1.20088
HBB	3	2	-7.62807	441.341	1	12.5069	22.5688	0.876129	0.00404363
HSLO	2	2	-100	443.439	1	0.743162	0.978784	1.32881	1.03458
HEMH	5	2	-7.47985	443.558	1	1.09159	1.02387	1.0088	0.886936
PRS6A	10	3	-0.266456	444.178	1	1.11564	1.01115	0.922743	0.960678
SUCB	6	3	-2.93398	448.088	1	1.01132	1.03728	0.923963	1.03171
GSP1	2	2	-100	454.466	1	0.804725	1.32683	1.00902	0.928195
IDI1	4	2	-17.2879	455.76	1	1.13148	0.943941	1.13435	0.825393
TRXB1	2	2	-100	456.578	1	0.968885	0.993062	1.04202	0.997409
RPOC	3	2	-100	456.619	1	0.593338	0.52246	0.732876	4.40163
KAD	3	3	-41.6127	456.711	1	3.27427	3.01224	2.96246	0.0342249
DDP1	3	2	-5.29558	457.298	1	1.13088	0.953066	0.978691	0.948011
HEM6	5	2	-0.920693	458.245	1	0.960621	1.08723	1.11286	0.860376
AROF	4	2	-6.74342	458.719	1	1.02763	1.10045	1.09184	0.809906
KES1	7	3	-6.11271	459.584	1	1.09201	0.995803	0.923131	0.99618
RS22	10	4	-6.60605	459.883	1	1.37822	1.34136	1.47397	0.366984
TRM3	4	2	-8.94294	464.247	1	1.8569	2.08859	0.122731	2.1009
YCFI	4	2	-1.33977	466.067	1	0.973134	0.986551	0.966876	1.0773
GLRX1	4	2	-7.73545	466.697	1	0.966107	0.951226	0.965168	1.12743
PFD6	2	2	-6.89175	468.138	1	0.918226	0.998445	1.05471	1.03417
GATB	3	2	-8.25406	468.233	1	2.01192	1.64848	0.179481	1.67991
YG2W	2	2	-7.34309	469.607	1	1.08536	1.03128	0.909634	0.98216
GPD2	5	3	-3.45844	469.701	1	0.968308	0.951566	1.0218	1.06214
RCN2	3	2	-100	470.281	1	2.18909	2.25954	0.0882341	2.29129
NUP85	3	2	-100	472.276	1	1.08171	0.551146	1.3158	1.27477
MKAR	2	2	-11.0015	472.78	1	1.03608	1.02486	1.03466	0.910214
RAV2	2	2	-100	475.254	1	12.3171	0.0617767	1.19162	1.10288
INUA;INUB	2	2	4.77463	475.402	1	1.04591	1.06717	0.908402	0.986264
MCX1	2	2	-100	476.126	1	0.995683	0.994024	1.00063	1.00974
RPC7	2	2	-2.56696	478.289	1	1.08219	1.07379	0.91377	0.941757
YIK8	4	2	-128.078	479.79	1	10.7513	0.0265174	0.3106	11.293
PAF1	2	2	-100	480.935	1	1.11215	0.958615	0.918261	1.02147
SDHB	6	2	-3.1035	497.587	1	2.19192	1.9559	0.130306	1.79005
DENR	4	3	-5.85038	498.531	1	0.950396	1.02188	0.925225	1.11288
NOP10	3	2	-100	499.235	1	1.03238	1.05031	1.03444	0.891532
PSB2	3	2	-21.8174	499.273	1	0.959843	1.01147	1.07324	0.959728
BSC5;BUL1	2	2	1.77331	499.532	1	1.03693	1.08174	0.993716	0.897148
ACH1	4	3	-6.42171	502.403	1	0.9604	0.986834	1.0185	1.03596
GDIR	4	2	-122.363	503.77	1	1.10664	1.05998	1.00613	0.84731
PUF4	2	2	-14.6409	506.24	1	0.962307	0.977031	1.10192	0.965227
PSB6	6	3	-5.83929	506.416	1	1.01358	0.98639	0.952505	1.05009
KMO	2	2	-100	507.964	1	2.01727	1.79429	0.126574	2.18273
SGF73	2	2	-100	512.083	1	1.12991	1.08098	0.904733	0.904931
NUOD	2	2	-11.6232	514.307	1	1.97092	0.130429	2.05897	1.88932
YPR1	7	3	-14.4962	514.33	1	0.951261	1.14617	0.998572	0.918482
FEN1	4	2	7.90656	515.497	1	1.12714	0.983319	0.936753	0.963167
EF1A	27	8	-4.33379	516.241	1	0.674579	1.10319	1.4755	0.910706
GATA	5	2	-100	516.293	1	1.06034	0.907516	0.92627	1.12192
PPAB;PPAC	2	2	-100	516.761	1	0.843136	0.95552	1.28758	0.964027
VDAC1	18	5	-3.30622	517.26	1	0.241577	1.85007	2.16396	1.03397
SYR	3	2	-100	518.968	1	0.945862	0.955845	1.05546	1.04796
DEN	2	2	-100	520.646	1	0.832039	1.59762	0.903354	0.832773
MCM4	2	2	-100	522.198	1	2.00881	2.27059	1.78451	0.122858
YL413	5	3	-7.18346	522.225	1	1.05125	1.03606	0.928733	0.988593
TIM44	9	7	-3.33974	523.073	1	1.06025	0.981077	0.916985	1.04839
METK	6	2	4.92811	523.156	1	0.975618	1.06722	0.926481	1.03665
INO80	4	3	-11.678	523.265	1	0.899925	0.929392	1.09398	1.09291
HIBCH	2	2	-100	529.045	1	0.96989	1.05223	0.959702	1.02101
GFA1	6	4	-0.643653	529.7	1	0.938374	1.01824	1.09299	0.95754
RS20	5	2	-2.09871	531.97	1	1.09423	1.05937	0.874184	0.986831
YP067	2	2	-6.2076	531.975	1	0.993157	1.00555	1.1356	0.881761
DPOA2	2	2	-100	532.017	1	1.03148	1.01709	0.914368	1.04246
SYYC	6	3	-14.8815	533.211	1	0.992339	0.990589	1.05546	0.963843
GLNA	9	4	-12.6776	533.258	1	0.883037	1.11408	1.05886	0.959988
NU157	4	2	-2.37203	535.948	1	1.02228	1.16204	0.731239	1.1512
PP2A2	4	3	2.78377	536.497	1	1.04454	1.08482	0.959889	0.919387
CAP	9	4	-7.33333	538.027	1	0.977022	1.00227	0.945214	1.08039
PWP2	2	2	-100	538.105	1	1.12561	0.966888	0.979888	0.937694
NU116	2	2	-100	538.149	1	0.970038	1.1401	0.879001	1.02868
KEL3	2	2	-100	538.504	1	1.02582	1.08766	0.986777	0.908272
DBP3	6	6	5.09489	539.873	1	1.03124	1.0595	0.929356	0.984819
UQCC1	2	2	10.2569	542.806	1	0.965468	1.18775	1.15107	0.757594
OAT	17	4	-8.11662	542.808	1	0.990818	1.06938	1.12514	0.838815
NEP1	3	2	-26.4657	543.567	1	0.986505	1.05188	0.944228	1.02061
MGM1	3	2	-5.46789	547.057	1	0.947694	0.89825	1.01587	1.15637
KOG1	2	2	-57.686	549.002	1	1.80834	0.12425	2.09781	2.12157
ATP11	2	2	-100	550.173	1	0.976636	0.974087	0.95005	1.10643
GPMA	2	2	-100	556.087	1	0.124522	2.13177	1.8212	2.0685
ADH5	2	2	-100	557.356	1	2.209	1.74608	0.138444	1.87269
TRXB	5	3	-5.7645	557.777	1	1.55765	8.5001	0.256195	0.294804
TRPD	5	2	5.52748	561.181	1	1.03822	1.04849	0.901571	1.01893
MUTS	2	2	-1.93873	563.161	1	1.06245	1.08712	0.977574	0.885658
PSA3	2	2	-100	564.305	1	0.9545	1.09078	1.01339	0.947785
HSP7F	30	13	-6.10644	564.491	1	0.932899	0.977102	1.03152	1.06353
ERP4	2	2	0.611878	567.643	1	1.04265	1.05161	0.92503	0.985948
NHP6A	2	2	5.26398	569.684	1	1.02651	0.973811	0.824133	1.21385
TAN1	3	2	-8.70363	573.728	1	1.05222	1.05028	0.950072	0.952435
SEH1	2	2	-100	577.3	1	2.05251	2.0242	2.45844	0.0979042
ASSY	6	3	4.70049	578.293	1	1.02442	1.06794	0.939787	0.972624
CYPH	3	3	-100	579.08	1	1.37073	0.205311	2.57257	1.38124
PP11	2	2	-100	579.564	1	1.09816	0.940166	0.973463	0.99497
YN11A	2	2	-100	580.886	1	0.812019	0.931563	1.05597	1.2519
H2B	9	3	-7.07292	581.06	1	1.05975	1.02482	0.925932	0.994414
HOLB	2	2	-6.58058	581.192	1	4.00409	0.297587	4.17411	0.201056
EF1A2	2	2	1.45655	581.642	1	1.00331	1.03512	0.91636	1.05077
GSF2	2	2	-2.73533	581.643	1	0.998897	1.04126	1.05578	0.91064
NUP57	3	2	5.98453	582.696	1	1.046	0.950457	0.940123	1.06992
GLYC	24	7	-8.88933	584.303	1	0.964335	1.03637	0.871636	1.14795
RL34A;RL34B	5	2	-5.65887	586.2	1	0.79984	0.975547	1.06909	1.19877
YP12A	8	5	-9.95346	586.601	1	0.412197	1.33389	1.36834	1.32916
TIM13	2	2	1.46039	587.382	1	1.02003	1.0452	0.986479	0.950829
EXO70	2	2	-100	587.728	1	0.956562	0.0832164	0.91261	13.7655
IF5A1	5	4	3.68297	589.864	1	0.936459	0.949133	1.02044	1.10254
MYO1	4	2	-11.0408	591.334	1	0.446899	12.3676	9.88301	0.018307
G6PD	7	3	-12.3063	591.766	1	0.988528	1.03501	1.02559	0.953001
SHE10	4	2	-4.84613	592.59	1	1.04747	1.06099	0.90453	0.994778
RS6A;RS6B	3	2	-11.5016	592.745	1	0.99967	1.01954	0.938848	1.04507
IF4A	31	7	-2.06567	593.837	1	0.875614	1.02209	1.12786	0.990698
OPGG	3	2	-15.8479	594.907	1	0.925011	0.859153	1.31889	0.954058
RLA3	4	2	-3.79411	595.073	1	0.723121	1.01434	1.36992	0.995203
FES1	4	3	-5.35746	601.256	1	1.07461	1.00676	0.930643	0.993208
TRMB	5	2	-100	603.948	1	0.938569	0.766056	1.43747	0.967549
14331	2	2	-100	606.327	1	1.0376	0.947852	1.08587	0.936387
LONM	5	3	-1.5133	607.915	1	1.42825	1.4766	1.70686	0.277802
SUI1	4	2	-3.49173	609.084	1	0.930953	0.991389	1.07692	1.00611
GNA1	4	2	-100	612.401	1	0.141069	1.94856	2.12397	1.7128
NOT3	3	3	0.794618	612.72	1	0.973608	1.0231	0.980325	1.02406
RL14B	3	2	-100	613.008	1	1.04109	1.03745	1.02565	0.902713
FCJ1	6	2	-100	613.836	1	0.987912	1.12703	0.894285	1.00432
COXM2	2	2	-2.95961	614.002	1	1.03153	0.824447	1.0771	1.09169
CASP	2	2	-100	615.099	1	1.06441	1.1025	0.879308	0.969106
UBA4	2	2	-100	615.729	1	1.05654	0.931686	0.860273	1.18089
SST2	6	3	7.65251	616.037	1	1.06909	1.04482	0.90941	0.984427
ALG11	2	2	-100	619.704	1	1.19936	0.942576	1.06823	0.828076
ISPD	2	2	-100	620.625	1	2.31217	1.93997	0.134655	1.65563
FSH	2	2	-100	620.868	1	1.02849	1.06606	0.921533	0.989706
SSBP1	6	2	-100	622.385	1	0.95985	0.924941	1.0988	1.0251
MAF1	2	2	-24.6882	623.206	1	2.23604	2.01872	0.126505	1.75121
PAL1	6	3	-0.578464	625.772	1	1.01634	0.944094	0.952399	1.09427
THIG	2	2	-100	625.959	1	2.09306	2.01877	1.94245	0.121837
MRH1	3	2	-100	625.964	1	0.946181	0.959512	1.01515	1.08504
TPS1	7	3	-6.87032	628.398	1	0.0853354	4.3832	3.91035	0.683698
RL32	3	2	-3.04647	629.35	1	1.78393	2.24486	2.02269	0.123454
CEX1	2	2	-100	629.609	1	3.82595	0.290307	0.251316	3.58247
SCW10	3	2	-4.71713	630.128	1	1.02592	1.05173	0.87844	1.05504
SRP14	2	2	-100	630.335	1	1.03307	1.00752	1.01237	0.949025
YN8B	2	2	-100	631.524	1	2.18079	2.26032	0.0991163	2.04678
ARA1	11	5	0.101089	631.958	1	0.929634	0.98868	1.03377	1.05247
HOS3	3	2	-15.6116	633.142	1	1.30667	0.895458	0.864649	0.988434
RIB4	3	2	-100	635.133	1	1.13627	0.907659	0.973506	0.995996
MSC7	6	2	-10.079	635.878	1	1.16214	1.05138	0.955219	0.856798
SCAF	2	2	-5.76922	637.062	1	2.67067	2.1062	0.0846147	2.10104
SVL3	2	2	-1.77509	637.163	1	1.01287	1.09735	1.12289	0.801243
RIFK	2	2	-100	641.079	1	0.723334	0.861743	1.1805	1.359
SAS10	5	2	-3.64452	641.722	1	1.10067	1.01393	0.926418	0.967225
EFG1P	2	2	-14.071	642.679	1	2.1327	1.97286	1.78275	0.133316
PSA7	5	4	-3.38023	643.435	1	1.48415	1.47257	0.331546	1.38008
LMBD2	2	2	-9.26028	643.916	1	0.72028	1.014	1.07227	1.27689
RL23B	5	3	-4.45507	643.964	1	0.862971	1.14074	0.984907	1.03139
2ABA	5	3	-6.9945	644.451	1	0.978536	0.993471	1.01994	1.00854
GCSH	4	2	0.714532	644.99	1	1.01043	1.07892	0.885737	1.03562
EMC1	4	2	-140.515	645.022	1	0.89225	0.935233	1.23862	0.96751
RTC5	2	2	-101.819	647.588	1	1.06669	1.02217	0.908127	1.00994
METK1	7	3	-7.33932	647.947	1	1.03635	1.01761	0.973416	0.97412
DHX37	2	2	-7.70004	649.86	1	1.02516	1.19368	0.864551	0.945208
RRP44	10	4	-0.809675	650.835	1	1.94032	2.28569	0.125176	1.80131
SYWC	9	3	-2.86717	652.862	1	1.04814	1.01049	0.920676	1.02552
COHA1	2	2	-100	653.282	1	0.854466	1.35098	1.10327	0.785188
YCU1	3	2	-12.0402	654.579	1	0.923872	1.00985	1.00756	1.0638
CUE5	4	3	-2.02176	657.477	1	1.03022	1.06616	1.00102	0.909504
RPAB1	2	2	-11.8868	658.211	1	1.08602	1.04999	0.988251	0.88738
UBX2	2	2	-7.79162	658.895	1	0.892174	1.05108	0.902784	1.18122
DHH1	8	4	3.45327	660.9	1	1.07916	1.02432	0.908076	0.996219
PNPH	3	2	-100	662.048	1	0.989845	0.86981	0.958435	1.21184
RLA4	8	5	-0.560414	662.585	1	0.922585	0.905253	1.30044	0.920734
VPS10	12	4	-5.95109	664.964	1	1.03504	1.03145	0.926617	1.01087
ERP1	2	2	0.89307	667.613	1	1.06135	1.00797	0.92282	1.01292
KPR3	2	2	-100	668.323	1	0.0342604	0.576211	9.69671	5.22399
EFP	2	2	1.46555	670.781	1	0.150239	1.90065	0.112381	31.162
HMF1	4	2	-6.84032	671.439	1	0.978095	0.971628	0.937343	1.12259
SPT4	3	2	-100	674.117	1	1.06428	1.0261	0.99313	0.922037
CSL4	2	2	-100	674.789	1	0.119462	0.152179	1.70423	32.2768
GYP2	2	2	-4.8072	675.259	1	0.953481	1.11409	0.966838	0.973673
SED5	2	2	-27.2389	675.952	1	0.915003	1.08583	1.14478	0.879212
RBG2	3	2	-2.90319	676.981	1	1.06587	1.02511	0.968979	0.944514
ABF1	2	2	-100	677.464	1	1.11422	0.990255	0.89173	1.01636
GEA2	2	2	-100	677.638	1	2.12625	1.8656	2.14921	0.117297
TOM1	4	2	-1.59624	677.762	1	1.0759	0.965812	0.950959	1.01199
PLP2	2	2	-100	678.12	1	0.9549	1.01414	1.06292	0.971502
YKT6	5	3	-1.87469	678.401	1	0.960661	1.04314	0.975972	1.02247
TGT	2	2	-100	679.475	1	0.826104	1.07718	1.24425	0.903171
CBP3	2	2	-4.74409	679.495	1	1.18988	1.03313	1.00489	0.809513
ARO10	5	3	-0.276474	680.766	1	1.05057	1.01784	0.984068	0.950316
TR732	2	2	-100	681.761	1	15.4561	0.0704981	0.958687	0.957293
MAD1	2	2	-100	684.754	1	1.48802	1.74549	3.04696	0.12636
MASZ	2	2	-100	685.378	1	0.970129	1.0081	0.995849	1.02677
RT17	2	2	-100	685.572	1	0.97631	0.945101	1.03157	1.05059
TMA64	2	2	-100	685.681	1	0.982769	0.967177	1.08648	0.968323
GAG	3	2	-13.195	686.341	1	2.7592	0.0688063	2.40796	2.18746
RL2	6	3	-8.74119	686.945	1	1.10339	0.993001	0.922773	0.989068
APTH1	2	2	5.61931	688.656	1	1.043	0.78331	0.946641	1.29299
PNCB	2	2	4.65137	691.383	1	1.0259	1.06581	0.989126	0.924625
FTMA	2	2	-100	692.761	1	0.988507	1.04016	0.98482	0.987564
RM10	2	2	-4.78812	693.128	1	0.285048	0.275152	0.233073	54.7039
ERG2	3	2	-13.6025	693.422	1	1.12216	1.07769	0.842379	0.981617
ENV	3	2	-100	693.537	1	1.01759	1.0729	0.933019	0.981698
FMP52	4	3	-8.14583	696.187	1	0.911551	1.04418	1.0196	1.03042
H2A	4	3	-8.29687	697.284	1	1.01414	0.99578	0.957095	1.03462
BCA2	8	4	-6.03428	699.769	1	0.944472	0.972584	1.15462	0.942856
PTR2	3	2	-100	700.11	1	1.03076	1.06632	1.02405	0.888455
YBQ6	8	3	13.935	701.398	1	1.93992	1.71407	0.188377	1.59646
CSE1	5	2	-100	702.193	1	0.959923	0.980609	0.995528	1.06712
HXKA	10	3	-6.48533	704.44	1	1.01847	1.03828	0.94334	1.00247
UBC1	4	2	-0.400236	704.612	1	0.955559	1.06595	0.892832	1.0996
LAC1	2	2	-100	705.318	1	1.01783	1.00263	1.02745	0.953726
NUBCD	2	2	-100	706.094	1	0.859293	0.99971	1.2544	0.928002
RNA14	2	2	-100	706.898	1	1.16973	0.99091	0.883109	0.976939
RS15	19	6	-2.00448	707.099	1	1.17539	1.39244	0.764402	0.799316
ATPF	3	3	-100	710.31	1	0.965153	0.982122	1.06257	0.992845
ENO	16	6	-6.45646	710.881	1	1.02807	1.06958	0.89177	1.0198
MIA40	5	2	-4.37553	711.515	1	1.07927	0.977394	0.934834	1.01407
EPS1	4	2	-100	714.814	1	0.266062	3.5674	0.300962	3.50069
HXKG	7	4	-8.65119	715.157	1	1.54619	0.242241	1.63694	1.631
MAP1	12	5	1.85777	715.976	1	0.971715	0.963867	1.03923	1.02738
PIN3	3	2	-9.54894	716.466	1	1.12604	0.743763	1.08349	1.10201
NOP16	3	2	-9.03788	717.866	1	1.04831	1.03924	0.916281	1.00177
ACT	8	4	-7.84707	719.648	1	0.0819173	2.41015	2.31268	2.1901
RL43A;RL43B	9	3	-8.83516	720.649	1	3.23428	0.0398834	2.98497	2.59711
CYPC	5	3	-7.3475	720.867	1	1.04178	0.948929	0.944446	1.07106
SYSC	8	6	-1.01611	720.879	1	1.00327	1.01401	1.00522	0.977876
PUF6	6	3	-12.0184	720.999	1	1.03629	1.00512	0.981544	0.978119
ITPA	4	3	-14.2073	724.205	1	1.0161	1.09803	0.952718	0.940774
MAS5	9	4	6.87683	724.419	1	1.04519	1.03129	0.912354	1.01686
ARI1	2	2	-100	724.512	1	1.02971	1.03605	0.928528	1.00951
PUR3	2	2	-14.143	724.554	1	1.06918	1.01834	0.933217	0.984179
BRO1	2	2	-100	725.198	1	2.1284	0.117113	2.10491	1.90593
PP1	2	2	-100	725.42	1	0.954207	1.00733	0.999121	1.04128
RT31	2	2	-110.745	726.194	1	1.01225	1.00603	1.03905	0.945076
ATPG	5	2	-13.9031	726.4	1	0.970266	1.06989	0.957439	1.00614
RNQ1	3	2	-83.0928	727.074	1	1.0515	0.965982	0.953076	1.03299
RL13A	6	2	-8.10924	727.324	1	0.975836	1.05345	0.96623	1.00677
TRI14	2	2	-100	729.793	1	2.10485	2.41468	2.45926	0.0800044
SEC4	4	3	-0.456319	730.32	1	1.0491	1.01636	0.965923	0.970941
ARGC	3	2	-100	730.851	1	1.88843	2.0939	0.108921	2.32185
CALM	4	2	-100	735.06	1	1.05245	0.982577	0.962334	1.00486
RLF2	3	2	-9.68019	735.288	1	1.02253	0.927955	0.977362	1.0783
STT4	2	2	-100	735.448	1	0.278195	3.89854	0.278596	3.30958
CKS1	2	2	-100	735.677	1	1.10211	0.92097	0.994053	0.991106
PTH2	2	2	-100	736.564	1	0.96932	1.03476	0.997127	0.999866
ATP14	2	2	-100	737.35	1	1.03066	0.977966	0.952731	1.04134
PYC2	2	2	-100	741.466	1	0.989109	1.07211	1.02344	0.921417
MTCU1;MTCU2	3	2	-3.76318	742.813	1	1.08124	1.0655	0.867937	1.00009
PEX19	2	2	-100	743.925	1	1.12915	0.99842	1.00266	0.884669
PBP1	7	5	-9.47813	744.207	1	0.875098	1.02244	1.13331	0.986186
CBF5	7	4	6.12159	745.833	1	1.06179	1.04815	0.969392	0.926915
RL18A	4	2	-100	746.608	1	0.979743	0.952999	1.13908	0.940246
PNO1	5	4	1.0943	751.202	1	1.06312	1.04897	0.944414	0.949496
MNN1	3	2	-62.6435	751.583	1	1.01002	0.0588701	1.32802	12.664
CHS5	4	2	-100	752.864	1	1.01409	0.933042	0.990267	1.06726
PSB3	4	2	-11.5478	752.982	1	1.07297	0.955541	1.10297	0.884299
TRXY	3	3	2.35604	753.462	1	0.891407	1.21096	0.879616	1.05318
TENX	2	2	-100	753.732	1	1.33165	0.943101	0.688587	1.15636
PSP2	5	2	-0.283036	754.353	1	0.940915	1.00538	1.10134	0.959838
ILVC	4	2	-19.7239	754.583	1	0.972919	1.00424	1.11385	0.918883
KAPS	2	2	-100	758.522	1	1.01165	1.05623	0.970704	0.964108
UBL1	2	2	4.42416	760.046	1	1.05076	1.03898	0.90315	1.01421
MDJ1	3	2	-100	761.421	1	1.11147	0.915089	1.07523	0.9144
TOM22	4	2	0.715982	761.623	1	0.945642	0.990472	1.05989	1.00732
SOL2	2	2	-100	762.091	1	0.987791	1.07072	0.918296	1.02962
SKY1	5	3	-100	762.122	1	1.61167	1.67995	1.50755	0.244995
RS7	5	2	-1.32183	762.411	1	1.02017	1.04555	0.949322	0.987576
TOM40	5	2	-11.2921	764.344	1	1.04446	1.01322	0.896442	1.05411
GYP1	2	2	-5.48908	765.799	1	1.16584	0.976504	1.06442	0.825231
HMO1	3	2	-1.51053	766.151	1	1.07321	0.99	0.970598	0.969703
ELP4	2	2	-100	766.325	1	2.18233	1.93664	0.101762	2.32512
SEC17	6	5	-7.69331	766.668	1	1.04248	1.02574	0.974372	0.959778
BAP2	2	2	-0.513803	767.773	1	0.972209	1.11946	0.932156	0.985694
HSP74	2	2	-100	768.508	1	1.19781	1.02675	0.963054	0.844301
SYC	18	6	-2.17248	769.401	1	0.999131	1.01067	0.953207	1.03891
NOT4	4	2	0.631029	769.942	1	1.02946	0.942112	0.94267	1.09378
BFR2	6	3	-6.82673	771.482	1	0.605658	3.55479	0.078217	5.93823
ARPC5	3	2	-6.98758	771.649	1	1.02365	0.977619	0.983088	1.01645
ARP7	4	2	-5.91031	772.375	1	1.03748	1.08504	0.893133	0.99462
ATG1	2	2	-100	773.313	1	3.57154	0.272032	0.247525	4.15821
RS18B	14	6	-3.63501	773.497	1	1.03005	1.05452	0.958815	0.960177
LCB4	2	2	-4.13032	774.112	1	0.97388	0.980461	0.998308	1.04906
HSP70	5	2	-8.10038	774.409	1	1.0299	0.908103	0.973532	1.09829
HAT2	3	2	28.2705	774.996	1	3.96897	3.91149	3.8837	0.0165857
HEM3	2	2	-100	779.299	1	0.994801	1.01994	0.997708	0.987843
OST3	2	2	-6.99507	779.592	1	1.00852	0.961476	1.0783	0.956393
MDG1	2	2	-100	781.749	1	1.04687	1.03348	0.943433	0.979697
NOG2	6	3	-6.50696	782.278	1	1.02952	1.01136	0.89902	1.0683
YMR7	5	3	-3.04311	787.192	1	1.04466	0.976046	0.971939	1.00906
INP53	5	3	-1.74673	789.143	1	1.09643	1.03885	1.01078	0.868583
VPS45	2	2	-100	789.293	1	2.00008	1.93267	1.82696	0.1416
NDK	7	3	-2.54724	790.273	1	0.973125	1.07124	0.96079	0.998429
SSH1	3	2	-12.8586	790.563	1	1.02428	1.03259	0.993306	0.951853
NTE1	2	2	-11.0124	791.615	1	4.01025	0.216181	4.02558	0.286538
YAP1	4	3	-7.38717	792.026	1	0.921502	1.06924	1.02148	0.993563
HEM1	6	3	-4.82934	795.574	1	1.09661	0.870351	1.0343	1.01299
HSP12	4	2	-16.9985	795.823	1	0.945495	1.06746	0.975994	1.01517
GABAT	5	3	-3.35431	796.358	1	1.0791	1.00918	0.955285	0.961251
TIM54	4	2	0.576537	797.595	1	1.09926	0.958295	0.941316	1.00848
RNA1	8	2	-12.1194	797.728	1	0.978372	0.999924	1.03728	0.985448
CDC53	4	2	-100	798.024	1	3.53258	0.29014	0.277405	3.51712
NOP2	11	4	-7.07802	801.107	1	0.982822	1.05776	1.14347	0.841226
THIM	2	2	-100	803.59	1	1.07473	1.10456	0.897687	0.938399
RRP8	2	2	5.82082	804.063	1	1.06108	1.05204	0.995677	0.899701
KC11;KC12	4	2	-13.4594	804.716	1	0.899202	0.876	1.07574	1.18014
MUC4	2	2	-100	805.111	1	0.490962	0.0297493	7.58018	9.03223
PURA	15	4	-9.43706	805.605	1	1.03205	1.06094	0.946657	0.964759
YG1B	2	2	-100	806.465	1	0.931997	1.01629	0.0590153	17.8896
LSG1	5	2	-11.8128	807.4	1	0.935098	1.0828	0.897931	1.0999
IF1A	3	3	-13.3264	811.391	1	1.02621	0.994903	1.01911	0.961081
AHA1	6	3	-5.73312	814.13	1	0.999158	1.00408	0.987163	1.00974
MTR2	2	2	-100	814.349	1	3.68045	3.98805	0.0169637	4.01622
PDX3	4	2	-0.115858	815.727	1	1.04414	0.930471	1.02241	1.00674
RPN8	3	2	-6.66932	816.067	1	1.06028	1.03459	1.01056	0.902087
SEC18	5	2	-100	816.99	1	1.16657	1.00205	0.881269	0.970713
HXT3	4	2	1.43098	818.256	1	0.900251	1.05565	1.06546	0.987594
NSA2	3	2	-2.97221	819.001	1	0.997252	1.09268	0.899071	1.02072
TBA3	5	3	-6.61788	820.353	1	1.04664	1.00032	0.926063	1.03139
BPL1	2	2	-23.7048	822.267	1	0.981184	1.11845	0.884407	1.03034
YM94	4	3	4.45156	822.947	1	1.04893	0.994061	0.957995	1.0011
ELP1	6	3	-6.84261	824.752	1	1.02898	1.03398	0.9896	0.949776
CBPY	5	2	-7.53311	826.411	1	1.06258	0.978757	0.958264	1.00341
TF2B	2	2	2.37718	827.479	1	1.034	1.04047	0.983736	0.944873
SYDND	6	2	-67.0091	828.871	1	0.747923	1.0192	1.05393	1.24472
CH10	5	2	-6.27001	828.951	1	0.999676	1.00532	0.934419	1.06487
MSH6	2	2	-100	828.998	1	1.17532	1.1218	0.836498	0.906703
VPS27	2	2	-6.45375	829.2	1	1.09061	1.02002	0.908605	0.989348
CHMU	2	2	-100	829.399	1	0.99277	1.04214	1.00685	0.959972
DMXL2	2	2	-100	830.694	1	0.701564	1.31822	1.14432	0.944923
VBA4	4	3	-50.1343	832.68	1	1.62532	1.65843	1.66233	0.223177
ACT1	5	4	-2.34567	834.301	1	0.99401	0.995866	1.08511	0.93097
HSP79	4	2	-11.5359	834.807	1	0.885979	1.12486	0.777378	1.29076
NUOB	4	2	-4.10643	834.948	1	1.0818	1.00557	0.918822	1.00048
MVP	2	2	-100	836.16	1	1.86524	2.00461	2.03623	0.131344
NU188	4	3	-8.26195	836.605	1	1.63297	0.260571	1.54419	1.52194
RLP24	3	2	-6.79649	837.356	1	3.74525	3.92495	0.282532	0.240778
RPA2	19	7	1.71946	837.455	1	1.00552	0.985139	0.999653	1.00987
YB085	2	2	-100	837.738	1	1.004	0.98975	1.00661	0.999715
TIM23	2	2	-100	838.839	1	1.02359	1.06421	0.922452	0.995182
GDI1	7	3	-5.67207	839.465	1	0.999402	1.02906	0.933503	1.0416
BUG1	2	2	-100	842.817	1	0.276274	4.10441	3.59809	0.245096
DPOD	3	2	-7.933	844.647	1	1.59649	2.23895	1.89434	0.147683
KPR1	4	2	-100	846.736	1	1.05838	1.02403	0.965779	0.955369
DOP1	2	2	-100	847.73	1	1.02552	0.992687	0.97907	1.00329
KRE6	5	2	-3.00928	848.455	1	0.987346	1.05255	1.01095	0.951827
MNMG	4	4	-7.76458	850.661	1	1.04042	3.62955	1.02757	0.257708
UBX4	2	2	-100	850.759	1	1.97228	2.03444	1.80031	0.138433
PMU1	4	2	-100	851.826	1	1.32156	2.29836	0.159078	2.0696
RS4	7	4	-2.02208	852.054	1	0.989113	1.04643	0.966628	0.999507
SYI	2	2	-9.69486	853.76	1	1.00933	1.01501	0.933906	1.04518
MSH2	4	2	-100	854.257	1	1.02548	1.02463	0.989762	0.961555
UTP7	2	2	-100	854.262	1	0.975602	1.06394	0.973006	0.990139
KPYK	7	2	-9.56958	854.717	1	0.727281	0.853072	1.3439	1.19935
MED5	3	2	-2.00733	855.54	1	2.15474	1.89136	0.115323	2.12772
YBT1	3	2	-7.36382	855.622	1	0.902788	1.0361	1.12683	0.948756
SHB17	9	4	0.332529	856.787	1	1.05341	1.03435	0.920663	0.996863
FCY1	4	2	7.23359	859.229	1	0.9964	0.910461	1.03628	1.06372
RT18	3	2	-29.1477	859.986	1	1.11954	1.24937	1.09604	0.652292
LIPA	6	2	-19.3881	861.344	1	0.457552	7.73354	8.54909	0.0330569
GLE2	2	2	-6.18794	861.411	1	0.943916	1.04157	0.982155	1.03562
SDA1	3	2	-100	862.599	1	1.05118	1.07563	0.939319	0.941552
GCN5	2	2	-100	862.92	1	1.30462	0.988534	0.806938	0.960916
EXG2	2	2	-4.95173	863.009	1	1.07798	1.09373	0.943127	0.89931
KRR1	3	2	-0.628569	863.108	1	0.990525	1.02267	0.941541	1.04848
ALG9	4	2	-100	863.169	1	1.65948	1.89106	2.22499	0.143217
SODM	2	2	-100	864.025	1	0.835877	1.10762	0.815587	1.32433
TSR4	3	3	1.52351	864.38	1	1.03027	1.02014	0.987371	0.963619
NCBP1	6	3	-3.08387	865.473	1	0.958826	1.01893	1.02649	0.997148
YBP2	2	2	-22.6556	867.162	1	1.22225	0.522041	1.36665	1.14678
SCJ1	4	2	-4.4516	867.516	1	1.09582	1.03894	1.02131	0.860025
PET10	3	2	-16.0885	867.692	1	0.940825	0.885406	1.09535	1.09596
KDSB	2	2	-17.0749	868.035	1	1.17828	1.12531	0.926477	0.814035
LHS1	6	4	-5.98575	869.038	1	1.50405	1.50846	0.2873	1.53415
MMF1	9	3	-6.51735	869.611	1	1.10718	5.8682	0.0261601	5.88351
REB1	4	2	-9.37668	869.753	1	0.991307	1.02696	0.967089	1.01571
SRP40	2	2	-1.2201	870.704	1	2.02234	1.93254	2.38379	0.107336
ADH6	6	3	-5.57066	871.106	1	0.92853	1.00456	1.0832	0.989736
RSC4	2	2	-14.5761	871.199	1	0.941895	1.0247	0.995945	1.04032
DIG1	5	4	-12.2312	871.425	1	1.20823	0.434314	1.46787	1.29824
DPH2	2	2	-100	872.131	1	3.75482	3.43706	0.248938	0.311266
TFDP1	2	2	-100	872.185	1	1.09596	0.0754857	0.937715	12.8904
NU145	6	3	-0.208708	872.479	1	1.00947	0.962681	1.0973	0.93777
HIR3	2	2	-100	874.695	1	1.16677	1.0685	0.800847	1.00159
HMCT	3	2	-100	876.425	1	0.771455	1.24997	1.09319	0.948621
HOSM	2	2	1.47245	879.015	1	1.01753	1.03752	0.955865	0.990969
GLMS	2	2	-2.38124	881.874	1	1.12803	0.981244	1.01676	0.88855
NCE2	3	2	-100	882.254	1	0.923923	1.15373	0.98506	0.95235
ESA1	2	2	-100	882.753	1	0.976704	1.05441	0.970444	1.00059
NOP53	2	2	-100	883.197	1	2.0953	2.00884	1.98995	0.11939
NOB1	3	2	-19.7886	883.231	1	1.01219	1.10776	0.789766	1.12926
TM108	3	2	-9.46703	883.561	1	1.01946	1.08743	0.960236	0.939399
MRP8	2	2	-100	883.896	1	0.952653	0.998985	1.02212	1.02802
NGG1	2	2	-100	884.376	1	1.97247	1.85475	0.142314	1.92069
LOC1	4	3	-24.8705	886.087	1	0.986295	1.05572	0.970069	0.990017
YET3	3	2	-15.0876	886.67	1	0.982691	1.00315	1.07032	0.947769
TGL1	3	2	-100	887.182	1	1.15301	0.910825	1.08218	0.879899
KAD6	3	2	-3.94425	887.453	1	1.0055	1.06657	0.932011	1.00048
GIR2	2	2	-100	889.22	1	0.957276	1.00076	1.18858	0.878223
FADA	3	2	-100	889.715	1	1.08639	0.9726	0.94435	1.00218
TAF12	2	2	-100	891.019	1	0.907916	1.20839	0.962118	0.94737
ZEO1	4	2	-14.0218	891.241	1	1.03177	0.95929	1.0023	1.00802
RL15	3	2	-100	892.291	1	0.955299	0.989804	1.12874	0.936948
NADK	2	2	2.65877	893.363	1	1.02938	1.04813	0.94853	0.977142
JHD1	2	2	-100	893.758	1	2.14916	2.10673	0.112065	1.97085
YD156	2	2	-100	894.423	1	0.690514	1.00766	1.18054	1.21739
RBM27	2	2	-100	895.482	1	19.2595	0.83367	0.905134	0.0688093
PLB1	3	2	-12.4788	895.568	1	1.07953	1.02249	0.906527	0.999372
LOA1	3	2	-1.34102	895.898	1	0.12814	30.5472	1.96305	0.13014
PUR6	13	5	-0.371767	896.124	1	1.01813	1.0432	0.936867	1.00497
NQOR	2	2	-100	896.596	1	1.11936	1.00766	0.937502	0.945679
ERG27	6	2	-100	897.203	1	1.2655	1.0607	1.01723	0.732366
DPM1	6	3	-4.6899	898.027	1	1.01404	1.05385	0.931506	1.00458
SYA	44	17	1.50213	898.657	1	0.966956	1.0206	0.972509	1.04194
REP2	2	2	-100	900.196	1	1.02413	1.00193	0.944267	1.03208
RCK2	2	2	-100	900.306	1	1.99414	0.116737	1.98312	2.16615
PP2B2	2	2	-100	900.969	1	1.94333	0.111481	2.08501	2.21384
HOSC	4	3	3.498	901.726	1	1.04282	0.808635	1.07891	1.09914
YKR18	4	4	7.05623	901.909	1	0.994596	1.02302	0.931921	1.05461
PPCS	2	2	-100	902.14	1	1.02711	1.06617	0.967341	0.944016
ARP4	4	2	-6.85947	903.546	1	4.19491	0.260428	3.39667	0.269486
L	2	2	-100	904.322	1	0.333365	3.54032	4.0505	0.209184
RL6	2	2	-1.09339	905.261	1	1.04692	0.977594	0.960174	1.0176
ALDH	2	2	5.24735	906.286	1	0.960651	1.06222	1.00242	0.977614
MURD	2	2	-100	906.432	1	1.03564	0.996823	1.00372	0.965071
OSM1	2	2	1.1427	907.218	1	1.02869	1.00667	0.945963	1.02084
RL18	2	2	-100	908.114	1	0.996054	1.03497	0.963138	1.00717
ANP1	2	2	-1.62691	908.721	1	1.00951	1.0293	0.92011	1.04594
AIM24	2	2	-100	909.496	1	0.484496	0.492897	9.13332	0.458485
RL8B	2	2	-7.13608	909.694	1	0.954887	0.90926	0.981047	1.17401
NU192	2	2	-100	910.22	1	1.10378	1.00735	1.02003	0.881709
HSP31	2	2	-7.06885	910.69	1	0.994903	1.10464	0.839317	1.0841
YP148	6	5	2.81484	912.545	1	1.05105	1.01789	0.916934	1.01939
RK23	2	2	-100	913.507	1	1.04768	0.991366	0.969098	0.993508
MTNA	5	4	-2.35068	913.57	1	1.00905	0.984141	0.972534	1.03544
DER	4	2	-0.411326	914.811	1	2.27144	2.25501	0.115563	1.6894
ENT2	4	1	-0.54875	915.043	1	1.08757	1.03433	0.903031	0.984421
LCF4	6	3	-16.3789	915.347	1	1.58992	1.63105	1.60266	0.240612
GGA2	6	3	0.752791	916.977	1	1.02286	1.05038	0.954451	0.975175
EFM1	4	2	-1.26525	917.169	1	1.04008	1.0615	0.929779	0.974172
RL37	4	3	-3.94766	917.821	1	1.05511	1.0333	0.95071	0.96478
GPI17	4	3	-4.21527	919.581	1	1.04807	1.00598	0.899872	1.054
PROA	6	3	-0.847957	919.651	1	1.02786	1.02447	1.00653	0.943497
RAD23	6	4	-3.56578	920.555	1	1.00796	1.03677	0.937289	1.02094
TWF1	4	3	-1.87525	922.509	1	1.06999	1.00656	1.03808	0.894441
FIP1	2	2	-100	923.456	1	1.08375	0.991648	0.938979	0.990962
MSRA	3	2	-100	924.562	1	0.969987	1.0291	0.976285	1.02612
SLT11	2	2	-17.052	924.671	1	0.951094	0.940612	1.09986	1.01632
YNB0	2	2	1.99786	924.875	1	0.125476	1.7858	2.27168	1.96452
HSC82	3	2	-100	926.074	1	0.957972	1.03348	0.957841	1.05451
CDC10	3	3	-100	927.268	1	0.960101	1.03053	1.03254	0.978855
NPL4	3	2	-13.3455	928.529	1	1.04907	1.01763	1.05665	0.886487
RT07	3	2	-3.29218	929.428	1	2.05944	2.14597	2.20403	0.102662
DHR1	4	2	-7.64401	929.504	1	8.64995	0.465569	7.87505	0.0315318
HSP26	5	2	-13.1773	929.657	1	0.965078	0.989957	0.987133	1.06034
UTH1	2	2	-100	930.477	1	1.12444	1.06089	0.875735	0.957242
PSR1	2	2	-100	930.536	1	1.00118	0.926574	1.07808	0.999897
CAPZA	3	2	-5.30174	930.908	1	0.956219	0.982133	1.00231	1.06236
PRI1	3	2	-2.2436	931.587	1	1.13941	0.917561	0.996279	0.960075
CBF1	2	2	-100	931.876	1	0.97592	1.07977	0.948911	1.00007
DIM1	3	3	-100	931.894	1	2.4802	0.4457	2.31265	0.391165
GYS1	4	2	2.12739	931.959	1	1.13116	0.83691	1.05843	0.998009
RHO3	7	4	-1.20873	932.167	1	0.939364	1.07348	1.02762	0.965031
ARP3	7	5	4.4414	934.042	1	0.996847	1.01927	0.944735	1.04177
CSK2B	3	2	2.65913	934.069	1	0.950237	0.948496	1.04043	1.0664
AGM1	11	4	-3.402	934.157	1	0.945596	1.04104	0.978848	1.0378
MTR4	11	7	-5.30351	934.418	1	1.22638	1.234	1.19604	0.552479
GPI7	2	2	-4.05997	934.442	1	0.971441	0.912372	1.05302	1.07146
TITIN	2	2	-100	934.509	1	1.03017	0.98953	0.938154	1.04565
PFKA	2	2	-100	935.563	1	1.88299	2.00446	0.130595	2.02875
PAN1	17	7	-0.687607	938.988	1	1.00952	1.05975	0.985637	0.948343
GIN4	2	2	-10.1732	940.42	1	0.940367	1.10071	0.947345	1.01981
SNF1	3	2	-10.629	941.897	1	0.915903	1.06338	0.955329	1.07475
FPG	2	2	-100	942.629	1	0.399901	0.413867	10.6773	0.565883
IF4F2	6	3	-2.78364	942.804	1	1.06224	1.09742	0.909381	0.943322
SRP54	8	4	-5.24673	944.118	1	1.05052	1.05959	1.03172	0.870757
RB3GP	2	2	-100	944.407	1	1.16823	1.00235	0.899425	0.949486
GLRX3	3	2	11.2961	953.871	1	1.09252	1.02558	0.921486	0.968525
CRH1	2	2	1.62747	954.999	1	1.04495	1.01192	0.924858	1.02255
SPEE	12	6	0.203158	955.969	1	1.01935	0.987939	0.970924	1.02273
STE13	2	2	-100	956.739	1	0.447381	7.19157	0.585667	0.530699
SCS7	2	2	-9.37882	957.046	1	0.983001	0.985125	0.970828	1.06368
EI2BA	3	2	-1.09369	957.2	1	1.13465	0.870391	1.03448	0.978821
YAR1	2	2	-3.67011	957.535	1	0.972576	0.988719	0.953146	1.09105
REI1	3	2	-100	957.797	1	1.02084	0.932416	1.16813	0.899377
CHS1	6	3	-7.78304	958.082	1	2.28091	0.460569	2.1709	0.438487
OCA1	2	2	-4.47628	958.925	1	0.996094	1.03459	0.964988	1.00557
LYSC	14	5	-4.00939	959.842	1	0.990892	1.03281	0.92974	1.05097
RS9B	7	4	-0.367404	960.396	1	1.05739	0.992481	0.957283	0.995409
NBP2	2	2	-100	960.558	1	1.07932	0.825615	1.06482	1.0539
M1AP	2	2	22.8983	961.378	1	3.27526	0.0169697	7.35788	2.44528
PSA5	3	2	1.7871	961.44	1	1.05483	1.0443	0.957242	0.948354
PLSB	2	2	-1.44097	962.204	1	1.0199	1.01948	0.876321	1.09749
UVRC	3	2	-7.416	962.351	1	1.0471	1.02438	0.958423	0.97273
FAR8	3	2	-14.8255	962.794	1	0.997842	0.909482	0.96882	1.13737
PUS4	2	2	-100	963.07	1	0.936524	1.12899	0.984753	0.960424
DID2	4	2	-15.6524	963.338	1	1.01716	0.962525	1.05701	0.966318
THO2	2	2	-100	965.421	1	1.9905	2.03314	1.74909	0.141273
TCPE	11	4	-4.64255	966.707	1	1.44907	8.30184	0.278916	0.298032
LSM12	2	2	-100	966.779	1	1.0173	0.838581	1.09741	1.06816
UBP10	2	2	-100	968.252	1	1.87566	2.12185	2.05589	0.122217
FRA1	3	2	-11.0479	968.695	1	0.827911	1.09891	1.01493	1.08297
RBSK	2	2	-100	969.184	1	0.98771	1.04635	1.0069	0.960966
NOC2	4	3	-0.344337	969.223	1	1.03535	1.03856	0.934213	0.995486
ASNS2	3	2	-2.43756	970.144	1	1.05454	0.991841	0.939358	1.0178
YJR1	2	2	-1.92041	970.677	1	0.989474	1.05824	0.932113	1.02457
PUR5	2	2	-100	972.325	1	0.877273	1.04322	1.00528	1.08693
BRE5	5	2	-11.4436	972.401	1	1.03677	1.06263	0.988038	0.918675
SAN1	2	2	-100	972.617	1	1.02794	1.20283	0.864883	0.935126
GVP36	6	3	6.36195	972.623	1	1.04154	1.02328	0.950489	0.987147
SYCC	2	2	-100	974.168	1	0.986272	1.04726	0.947561	1.02174
TDA3	4	2	-16.6304	974.294	1	0.954811	0.946333	1.0815	1.02332
TFB2	2	2	-100	974.533	1	1.02807	0.904484	1.01084	1.06389
OCH1	3	2	-6.55401	976.497	1	1.08872	0.959203	0.904025	1.05924
IST2	10	3	0.140583	977.699	1	1.00384	0.960089	1.00193	1.03559
ERV46	3	2	-100	978.116	1	1.1062	1.01828	0.967178	0.917894
CYSK	4	2	-100	978.18	1	1.0306	0.951375	0.967616	1.05404
DLDH	11	4	-3.93214	978.372	1	1.00431	1.04943	0.93989	1.00949
PUR8	14	4	-3.72545	978.774	1	1.01961	1.05074	0.969625	0.962644
RRP6	2	2	-100	980.035	1	1.03034	1.00438	0.967814	0.998458
DOS2	4	2	-100	982.306	1	1.00353	1.11403	0.875533	1.02164
PHNC	2	2	-100	982.45	1	0.950618	1.00399	1.04058	1.00691
EMC4	2	2	-12.601	983.01	1	1.05172	0.977017	1.0154	0.958436
SGN1	2	2	-100	984.128	1	1.03333	0.972529	0.974126	1.02151
SCS2	5	2	1.70181	984.404	1	1.02442	1.0363	0.930556	1.01226
ATC4	6	3	2.52062	985.985	1	0.95634	0.970704	1.03199	1.04382
MRN1	2	2	-100	986.924	1	1.06021	0.990435	1.00533	0.947266
CYSJ	2	2	-100	987.302	1	1.91871	2.05404	0.129226	1.9635
PYC	2	2	11.082	987.658	1	1.0627	1.01781	1.01508	0.910804
IMB3	4	2	-6.34646	988.335	1	1.01408	0.959458	1.00276	1.02496
RL9	2	2	-100	988.785	1	0.975708	1.0178	1.15053	0.875219
NUC1	2	2	-18.7243	988.791	1	0.937652	1.05269	1.02537	0.988041
ALAM	9	5	3.84061	989.024	1	0.965505	1.08806	0.907303	1.04916
ITA2	2	2	-101.58	989.22	1	0.97975	1.02486	0.964238	1.03284
IMB2	4	2	-1.68791	989.277	1	1.04822	1.00102	0.933662	1.02074
ARLY	3	2	-0.948431	989.298	1	1.01545	1.05517	0.974794	0.957432
SEC5	2	2	-100	989.492	1	0.863464	1.14143	0.879987	1.153
PUT2	3	3	4.80027	992.077	1	0.981046	0.963706	1.01588	1.04117
REP1	2	2	-100	993.888	1	3.83309	0.267177	0.256435	3.80781
MCD4	2	2	-100	994.095	1	0.990066	1.03459	1.02619	0.951354
SSO2	2	2	8.45103	995.156	1	1.00638	1.03282	0.931605	1.03272
RPB7	2	2	1.03178	995.844	1	0.945296	1.08906	0.900176	1.07908
ERG5	2	2	-10.0466	995.949	1	1.09764	0.946945	1.0056	0.956729
YO098	4	2	-3.50877	996.344	1	1.00969	1.00666	0.936481	1.05057
IMB1	4	3	-100	998.599	1	1.08676	1.00702	0.960504	0.951325
BMS1	6	2	-3.53265	998.72	1	1.04281	1.05414	0.89864	1.0123
TREA	7	4	6.70442	999.358	1	2.19545	2.07569	0.486892	0.450692
WNT5B	3	2	-100	1003.28	1	1.03694	1.04581	1.00356	0.918866
Y1163	2	2	-7.64149	1003.72	1	4.51739	0.252737	0.238578	3.67125
MPPB	3	2	-100	1004.66	1	0.270289	3.57269	0.272322	3.80271
RL8A	2	2	-100	1005.31	1	0.1184	2.03322	2.11413	1.96487
SAM37	2	2	-100	1005.39	1	3.91284	3.20855	0.243384	0.32727
PYRH	2	2	-100	1005.75	1	0.058082	0.786802	1.26847	17.2509
UBA1	22	8	-0.928495	1006.31	1	1.06376	1.0592	0.951449	0.932807
YG3A	5	2	-13.3997	1006.69	1	1.05724	1.0343	0.913157	1.00146
PURT	2	2	-100	1009.38	1	0.488993	0.507484	0.547663	7.35803
DSK2	2	2	-100	1009.8	1	0.95273	1.01051	1.05361	0.985846
RPD3	4	2	-9.43807	1010.22	1	1.04587	0.981371	0.929879	1.04776
COX15	4	2	-31.1428	1010.53	1	1.07525	1.02191	0.922785	0.986232
EIF3J	5	2	-4.29565	1014.54	1	0.987983	1.03659	0.919065	1.06242
CRYD	2	2	-100	1015.03	1	0.245436	0.245484	4.29538	3.864
TCPB	11	5	-1.82078	1015.44	1	0.944808	1.01177	1.04696	0.999176
MGR1	2	2	-100	1018.13	1	0.988122	1.05437	1.00844	0.951802
DCPS	4	2	-4.26375	1020.87	1	1.07915	0.980575	0.932182	1.01377
TSC13	2	2	-100	1021.17	1	1.06361	1.01269	0.989826	0.937959
YOR31	3	2	-100	1027.65	1	1.06766	1.04068	0.900724	0.999212
HS150	2	2	-100	1027.94	1	2.19111	1.96973	1.93391	0.11981
2AAA	3	2	-3.24079	1029.3	1	1.00636	0.981271	1.04941	0.964962
HLDD	2	2	-18.5239	1030.77	1	1.02096	1.03661	0.982377	0.961831
HIS8	8	2	-7.96011	1030.99	1	1.15324	1.05877	0.895039	0.915027
CAPZB	4	3	-100	1031.21	1	1.01784	1.07975	0.955054	0.952725
DAP2	2	2	-100	1033.13	1	0.90642	0.994161	0.99839	1.11151
TCPZ	11	5	-4.24863	1033.72	1	0.972672	1.07952	1.02357	0.930431
ENT3	4	2	1.08465	1034.51	1	1.08456	0.963686	0.966073	0.990381
GGC1	4	2	-13.4872	1036.55	1	0.966815	0.97917	1.03035	1.02521
SYG	33	10	-2.42108	1037	1	1.0318	1.03278	0.932095	1.00679
YKC7	7	5	-2.15708	1037.05	1	1.50693	5.35797	0.604699	0.204818
SUR2	3	2	-1.47454	1037.12	1	4.3679	0.253282	0.235994	3.83021
MTAP	4	2	-8.70037	1037.26	1	1.00938	0.996411	0.951666	1.04477
COBQ	3	2	-100	1037.38	1	1.05042	0.99593	0.963451	0.992151
YOP1	2	2	-100	1037.5	1	0.957903	0.982561	1.03192	1.02961
M28P1	4	2	-0.148764	1039.71	1	2.21444	1.99609	1.68543	0.134229
NOG1	4	2	-5.93466	1040.91	1	0.95167	0.98369	0.97734	1.09297
CCW14	5	3	-6.69968	1041.09	1	1.06127	1.00829	0.939951	0.99423
PANC	4	2	-100	1041.23	1	1.06704	0.987443	0.946009	1.00326
PPIB	2	2	-23.9194	1043.13	1	1.03647	0.978694	1.0588	0.93107
TMA46	3	2	-12.7018	1043.83	1	0.997249	0.996963	0.960192	1.04751
SOL3	6	5	6.56868	1043.94	1	1.02005	0.995131	0.955755	1.03075
DNAK	17	5	-10.3236	1045.63	1	0.903197	0.994639	0.999466	1.11374
PSB5	4	2	-9.03178	1046.42	1	0.169128	5.55822	0.187779	5.66503
RS27A	5	2	-1.55603	1046.7	1	0.98358	1.10674	0.989854	0.928054
PIL1	9	3	-3.37663	1046.88	1	1.02138	1.00306	0.980961	0.995028
ATC6	14	5	-2.8993	1047.69	1	1.00065	1.01155	0.975165	1.0131
RS19	2	2	-11.149	1049.46	1	0.950763	1.03891	0.975031	1.03832
RLP7	2	2	-100	1050.31	1	0.994638	0.990285	0.960424	1.05709
LAMB	2	2	-100	1050.43	1	0.777897	1.09491	1.13138	1.03775
MDM38	2	2	-100	1050.99	1	0.983453	0.961161	1.01772	1.0395
GFD1	4	2	7.16774	1052.29	1	0.968823	1.12587	0.931258	0.984456
TEG2	2	2	-100	1052.49	1	0.795674	0.846467	1.05072	1.41308
C1TM	8	3	-4.02208	1052.68	1	1.00397	1.00818	0.978371	1.00981
UTP23	2	2	-13.9309	1054.6	1	1.96006	0.123585	1.88202	2.19351
YK50	4	2	-19.1388	1054.94	1	0.886533	1.14263	1.19379	0.826934
NUM1	9	5	-2.67441	1055.84	1	1.03641	1.00896	0.966926	0.989012
AST1	6	3	-100	1056.18	1	1.05707	0.956817	0.915397	1.08009
SMI1	3	2	-13.4557	1057.75	1	0.966887	1.00506	0.98228	1.0476
IDH1	5	3	0.207788	1057.91	1	0.975513	1.00289	1.02265	0.999501
NAM7	4	2	-9.21769	1058.25	1	2.03212	2.14492	0.111333	2.0607
GLMU	5	2	-100	1058.71	1	2.1223	0.171994	1.62945	1.68127
ACPM	3	2	-1.30343	1059.73	1	1.01579	1.02166	0.975581	0.987703
STT3	4	2	0.303112	1060.13	1	1.03477	1.03277	0.917779	1.01956
RS10B	4	2	6.37278	1061.14	1	0.933047	1.00129	1.03188	1.0373
SRP72	6	2	-6.27605	1061.33	1	0.107608	1.98635	2.16151	2.16442
FKBP4	2	2	-100	1061.5	1	0.916167	1.02	1.02416	1.04486
YP13A	2	2	-3.76213	1061.73	1	0.940401	0.970655	1.02155	1.07241
BGALC	2	2	-100	1062.03	1	1.0734	1.03347	1.01468	0.888407
YND5	2	2	-100	1062.38	1	0.960471	1.03854	1.00872	0.993854
TRX1	8	2	5.82503	1063.92	1	1.04287	1.04448	0.915424	1.00288
YRA2	2	2	-100	1064.61	1	1.00871	0.963574	0.978409	1.05155
IMDH2	3	3	-100	1064.73	1	1.08784	1.00542	0.950694	0.961716
FSF1	5	4	-9.54377	1064.96	1	0.956194	0.971978	0.978114	1.10004
EDC3	6	3	-5.35794	1064.98	1	6.40556	1.11002	0.128011	1.09866
IF6	4	2	0.240099	1065.61	1	0.963816	0.965875	1.03436	1.03851
HAS1	9	3	-0.46752	1065.88	1	1.07138	1.02631	0.886349	1.02606
CAPSD	3	2	-0.519382	1067.69	1	0.907967	1.04492	1.02079	1.03255
YC16	2	2	-1.53698	1067.81	1	1.08803	0.992841	0.930829	0.994506
MRD1	4	2	-100	1068.34	1	0.975118	1.03747	1.07195	0.922137
RPIA	5	2	-8.92229	1069.29	1	1.05808	1.11676	1.08546	0.779672
VP2	2	2	-1.79024	1069.54	1	1.01776	1.03615	0.964761	0.98291
EFGM	4	3	-6.9978	1069.72	1	0.998848	1.08355	0.972139	0.950434
PUS7	5	2	-100	1074.73	1	1.01413	0.994371	0.926916	1.06984
GPP1	6	3	0.37651	1075.07	1	0.994438	0.963865	0.9976	1.0458
GLO2	4	3	0.429688	1075.52	1	2.35022	0.444983	0.402239	2.37719
SERC	9	3	-5.72794	1075.82	1	1.00359	0.936911	1.03845	1.02414
NOP12	7	3	-8.47845	1076.56	1	1.03206	1.01697	1.01888	0.935118
PSD10	3	2	2.64205	1077.33	1	1.06027	1.0318	0.970057	0.942309
ISPH	2	2	-6.2139	1077.49	1	0.977408	1.11217	1.0309	0.892352
KMT2C;KMT2D	2	2	-7.81069	1077.59	1	0.940437	1.15781	0.838749	1.09497
UTP25	4	2	-1.94976	1077.69	1	1.04074	1.01551	0.934768	1.01221
NTF2	5	3	-7.79788	1078.55	1	2.77379	0.394449	0.312674	2.9231
FSH1	5	4	2.55423	1079.17	1	1.04281	1.00961	0.925171	1.02664
OSH2	3	2	-3.03129	1079.43	1	1.08907	0.983017	0.903871	1.03342
SSZ1	14	6	-0.93441	1079.89	1	0.992559	1.01404	1.02152	0.972617
ECM14	4	2	-26.2733	1080.53	1	1.00838	0.978384	1.02636	0.987575
URB1	3	3	5.83471	1081.75	1	1.08924	0.916509	1.01019	0.991592
YP12B	3	2	-61.5543	1083.33	1	1.00968	0.987844	0.891137	1.12508
STE2	2	2	4.95678	1084.56	1	1.00799	1.07795	0.963253	0.955447
ARCA	4	2	-18.9521	1085.21	1	1.0542	1.07324	0.923701	0.956868
MOS2	2	2	-100	1085.22	1	1.96783	1.87789	1.96012	0.138057
NCB5R	3	2	-2.87142	1085.9	1	1.01758	1.00316	1.01259	0.967448
RRP45	2	2	-100	1086.09	1	1.0551	1.00588	0.971165	0.970217
APE2	17	10	-6.23454	1086.64	1	1.10808	1.21186	0.648253	1.14878
NSR1	7	3	-6.34631	1088.01	1	0.953216	1.03955	0.980427	1.02931
SYTC2	2	2	-3.48609	1089.58	1	0.949023	1.02239	1.02761	1.00295
RL16B	4	2	-10.0226	1091.64	1	0.980304	1.02446	1.02127	0.975001
KCY	6	2	5.80251	1092.02	1	1.0663	1.01321	0.985267	0.93943
AIM39	2	2	-11.7876	1095.91	1	1.04842	0.988377	0.916637	1.0528
UAP1	8	4	-4.86237	1095.92	1	1.00928	1.04036	0.951269	1.00115
CTF4	4	2	-7.22827	1096.51	1	0.89973	0.997437	0.983202	1.13334
HEMA	3	2	-9.66517	1096.82	1	0.931621	1.05169	0.953652	1.07025
PUB1	2	2	7.0753	1097.62	1	0.962073	1.04266	0.965675	1.03233
GPD1	2	2	-100	1098.48	1	0.874332	1.03313	1.0424	1.06202
CYAA	4	2	0.299002	1099.76	1	7.02591	0.502822	0.541529	0.522711
EI2BE	9	3	6.93967	1099.79	1	0.977591	1.01144	0.963443	1.04973
POC1	2	2	-100	1101.81	1	0.963147	1.08859	0.859098	1.1102
DNLI1	3	2	-100	1102.17	1	0.89333	1.00576	1.10614	1.00619
VTC3	7	2	-0.775749	1102.81	1	0.945001	0.977001	1.05428	1.02735
ECM33	4	4	7.21705	1103.44	1	1.05477	1.01046	0.941776	0.996264
GAS3	4	2	-5.82073	1103.53	1	0.892558	1.04422	1.03819	1.03347
TS1R2	3	2	-1.68991	1103.84	1	0.145746	1.70699	1.85148	2.17097
DNLJ	4	3	-12.1155	1104.59	1	0.992966	1.00156	0.971128	1.03541
NOT5	4	2	-100	1104.63	1	1.0982	1.15087	1.17493	0.673405
PTM1	2	2	-100	1105.26	1	0.980926	0.992801	1.03607	0.991087
COX6	3	2	-11.2341	1105.44	1	0.98326	1.00856	0.963749	1.04633
YP225	7	3	1.04695	1105.55	1	0.926716	1.0012	1.09511	0.984181
AROC	14	4	4.6934	1105.62	1	1.04806	1.01583	0.934689	1.00491
RNA15	2	2	-100	1106.92	1	1.01796	1.0031	0.930156	1.05286
NADE	11	7	-1.17334	1107.07	1	1.06005	0.996057	0.956588	0.990068
PMG2	3	2	-8.86546	1108.18	1	3.73411	0.276627	0.242508	3.99202
PSAA	2	2	-100	1108.8	1	1.10693	1.08639	0.761886	1.09146
PHOSP	2	2	-100	1109.19	1	1.05613	1.01505	0.954415	0.977366
ETFB	4	2	-100	1110.16	1	0.873658	0.959314	1.21019	0.985926
DLD2	3	2	-17.9781	1110.51	1	1.02894	1.01735	0.998748	0.956492
AHP1	11	5	-3.33418	1110.62	1	2.66853	0.928782	0.384705	1.04879
EEPD1	3	2	-39.7886	1110.95	1	0.991656	0.95833	1.03045	1.02117
ISW1	4	2	-11.3503	1111.81	1	0.975183	0.946495	1.14734	0.944289
MOAA	3	2	-100	1112.4	1	0.995579	1.09665	1.06926	0.856591
CHIT	2	2	-15.1988	1113.86	1	2.27677	2.09206	2.07347	0.101253
COPZ	4	2	-4.50355	1114.05	1	1.02932	1.0166	0.893895	1.06909
NOP6	4	2	-11.0787	1114.19	1	0.931094	1.1001	0.950821	1.02678
PST2	2	2	-6.45369	1114.95	1	0.965623	1.0224	0.957977	1.05734
NHP6B	2	2	-100	1116.52	1	0.968252	1.06646	0.996259	0.972065
VAC8	8	4	-0.971306	1117.02	1	1.0241	0.975483	1.02791	0.973831
MBD1	2	2	-100	1117.94	1	4.1367	0.32287	3.16778	0.236354
TSA1	13	6	-0.668013	1118.03	1	0.95368	0.998292	1.0175	1.0323
RL35A;RL35B	7	4	-2.79798	1118.26	1	1.00043	0.996036	1.0431	0.962086
ASPM;PATS1	2	2	-145.744	1120.1	1	1.05406	0.973623	0.950776	1.02486
SAHH	27	11	-4.05782	1121.01	1	0.984237	1.01875	1.00262	0.994708
KAD2	9	5	-7.5139	1121.62	1	0.994828	1.01374	1.02267	0.969595
PLSC	5	2	-12.5358	1123.03	1	2.02953	0.116041	2.00553	2.1172
FABD	3	2	-100	1124.19	1	1.01158	1.06825	0.98125	0.943079
TCPQ	16	5	-1.80315	1124.4	1	1.05689	1.02873	0.989188	0.929796
PDXJ	2	2	-23.638	1125.26	1	0.930829	0.99526	0.994512	1.08538
MAN1	2	2	-100	1125.33	1	0.245005	3.70221	4.17483	0.264074
REG1	2	2	-100	1126.48	1	8.27463	8.44888	0.0301563	0.474323
PIC2	2	2	-100	1127.37	1	1.08847	1.08991	1.14518	0.736065
SCH9	3	2	-100	1127.87	1	0.848489	1.00887	1.09417	1.06766
YD266	4	3	-2.30007	1128.22	1	1.07322	1.04319	0.930338	0.960084
STM1	14	6	0.0854015	1128.42	1	0.960779	1.07187	0.926719	1.04781
KLHL8	2	2	-100	1129.73	1	2.22404	0.135101	1.96597	1.69287
DADA	2	2	-100	1131.53	1	0.943463	0.979399	0.989085	1.09416
PHO84	11	3	-3.01144	1131.7	1	1.09211	1.00904	0.945124	0.960146
OST1	7	3	-7.1187	1132.09	1	1.08563	1.029	0.991814	0.90256
YP13B	2	2	-100	1133.03	1	0.975458	1.05501	0.932244	1.04233
GBP2	5	3	-4.31172	1133.61	1	0.381454	0.359566	2.70733	2.69301
GBB	2	2	-15.0574	1134.55	1	0.940472	1.121	0.92183	1.02896
IF4E	8	5	2.09206	1135.2	1	1.05627	1.00969	0.978771	0.957984
KTR3	5	2	-9.50511	1135.59	1	0.768408	1.08003	0.982314	1.22665
DPOL	5	2	-7.2331	1135.65	1	0.901178	1.03702	0.935408	1.14393
COPE	4	2	-5.35396	1136.93	1	1.06778	0.931537	1.0352	0.971167
PYRC	9	4	-10.9635	1137.33	1	1.01193	1.04026	0.964276	0.985162
SODC	11	5	-3.41363	1137.66	1	1.03082	0.9792	0.966576	1.02497
YMH9	2	2	-100	1138.47	1	1.03099	0.969104	0.984499	1.01662
KPYK2	3	2	-6.60802	1138.62	1	1.04063	0.973524	0.984689	1.00244
LCF1	13	4	2.86886	1139.55	1	1.03546	1.03937	0.941105	0.987317
PHSG	10	7	3.74833	1140.13	1	1.01025	1.0091	0.947547	1.03523
FLAA	2	2	1.92818	1140.5	1	1.09461	1.0376	0.939563	0.937096
NOP13	4	2	-6.13433	1140.62	1	1.0253	1.00315	0.980708	0.99139
NSA1	5	2	-100	1141.06	1	0.934413	1.01835	1.01698	1.03337
YPT31	2	2	-100	1141.14	1	0.176675	4.68996	5.04484	0.239226
TPO3	2	2	6.04857	1142.25	1	1.13931	1.00522	0.84404	1.03451
UBP14	3	3	-100	1142.37	1	0.989364	0.992007	0.982864	1.03666
NPC1	2	2	-100	1144.11	1	1.03423	1.07656	0.843341	1.06498
TOP1	3	2	-100	1144.57	1	0.985244	1.02075	0.982752	1.0118
PDC	2	2	-100	1145.25	1	3.96442	0.293259	3.38384	0.25419
IDH	2	2	-1.02768	1146.45	1	1.04584	0.965254	0.983389	1.00732
G3P	9	4	-13.8692	1146.8	1	1.67781	0.5765	0.553161	1.86899
SLA2	11	4	-0.283548	1147.75	1	0.920596	1.02636	1.00681	1.0512
DCUP	3	2	-8.74711	1148.49	1	6.46001	0.599418	0.0390245	6.61759
R1AB	5	2	0.664234	1149.95	1	0.910028	1.16272	0.94733	0.997625
NAP1	7	2	-23.3179	1150.11	1	0.980354	1.01678	1.01748	0.985975
TRS31	2	2	-100	1150.58	1	0.987916	0.992845	0.958196	1.06401
KICH	2	2	-100	1155	1	7.42295	0.498593	0.444626	0.60769
SMC3	3	2	0.185134	1155.64	1	0.958344	1.17237	0.940203	0.946659
NAT5	2	2	-100	1155.96	1	0.984978	0.985455	1.00942	1.02062
RAS2	2	2	-7.58	1156.3	1	1.02788	1.0338	0.976672	0.963538
LIPB	2	2	-4.59783	1157.96	1	1.0583	1.00861	0.975913	0.959968
DBP6	3	2	-6.46087	1158.66	1	10.4279	0.451079	10.4958	0.020255
EF3B	3	3	-100	1158.79	1	0.919855	1.04308	1.0798	0.965206
SGPL	5	3	-5.31004	1159.59	1	0.94901	1.03092	0.941991	1.08507
ASNS1	15	5	-1.38935	1160.21	1	1.02197	0.966419	0.965408	1.04878
HXT2	2	2	-7.24374	1160.64	1	1.02855	0.986328	0.988818	0.996867
RT28	2	2	-100	1161.31	1	0.825435	1.01007	1.05625	1.13553
COG6	2	2	-100	1162.28	1	1.05278	0.991105	0.991961	0.966155
EIF3G	6	3	2.40579	1163.66	1	1.02086	1.00946	0.980226	0.989971
MET5	5	3	-1.79363	1164.97	1	0.974513	0.923954	1.06714	1.04074
MKT1	6	4	0.396177	1165	1	0.961535	1.06188	0.897426	1.09134
COFI	6	3	-5.25128	1165.06	1	1.00599	1.00436	0.986098	1.00369
DNBI	3	2	-100	1165.66	1	2.11832	0.112641	1.96573	2.13201
AMPD	6	4	-22.2797	1166.05	1	1.05899	1.03408	0.934683	0.976989
TBP7	2	2	-100	1166.39	1	1.21759	1.19978	0.897354	0.762838
LCB1	7	4	-2.72229	1167.38	1	1.05855	1.0258	0.955164	0.964157
PSB1	4	2	7.3679	1167.49	1	0.831655	1.01232	1.03454	1.14813
LYS4	9	4	-7.86636	1167.84	1	1.03851	0.970266	0.968369	1.02484
VPS1	17	4	1.47015	1172.88	1	0.984425	1.04637	0.960783	1.01043
NPY1	5	3	-7.67873	1172.89	1	1.00297	1.04419	0.978784	0.975539
YCY0	3	2	-1.51663	1175.16	1	2.23488	2.12955	0.102084	2.05826
BBC1	10	6	-2.3245	1175.42	1	0.66002	1.6134	0.628909	1.49319
CSR1	3	2	-1.47526	1175.8	1	2.01062	1.74343	1.83434	0.155519
BZRD	3	2	-6.49546	1176.61	1	1.07466	0.986879	1.00585	0.937417
CET1	3	2	-4.44097	1177.35	1	0.882891	1.19249	0.962191	0.987133
TOLB	4	2	-12.5197	1177.48	1	0.986197	1.05207	0.988271	0.975245
NRDR	3	2	-17.8012	1178.17	1	1.16471	1.12235	0.864715	0.884673
TAL1	8	3	-0.622393	1181.45	1	1.0164	1.0256	0.973848	0.985076
URA8	4	2	5.2548	1184.31	1	1.0482	1.02633	0.944919	0.983727
RHOA	2	2	-100	1184.39	1	2.04687	1.97634	2.03861	0.121259
PPN1	2	2	-100	1184.6	1	1.02735	1.02636	0.984764	0.963054
PVH1	3	2	-5.68546	1186.15	1	1.02004	1.0645	1.07645	0.855547
COG5	2	2	-5.33542	1186.52	1	0.933735	1.08799	0.973693	1.01095
ECM29	10	5	-2.10511	1187.16	1	0.96754	1.08696	1.01098	0.940532
ERG1	7	3	-9.89273	1187.5	1	0.994856	1.042	1.0022	0.962547
KCC2	2	2	-6.44066	1188.5	1	0.854668	0.994113	1.04982	1.12112
YGD9	3	2	-100	1189.06	1	1.03602	1.01864	0.982161	0.96478
NIT3	4	2	-11.8925	1190.22	1	0.986388	1.01727	1.03014	0.967437
ALO	12	6	2.51341	1191.09	1	0.9894	1.0295	1.00881	0.973178
SFB3	7	3	-18.0673	1191.43	1	3.23009	0.290321	3.23727	0.329404
AL1L1	3	3	-3.32101	1191.84	1	1.01811	1.07269	0.986169	0.928491
ESC1	3	2	-100	1192.92	1	1.0325	1.10863	0.992891	0.879871
RPC3	2	2	-27.0884	1193.32	1	1.0511	0.936697	1.06581	0.952969
ABP1	15	4	0.713178	1194.72	1	1.08558	1.02427	0.916073	0.981735
CDC48	28	11	-4.98929	1196.51	1	0.731028	1.1977	1.10611	1.03257
RL4P	2	2	-100	1196.66	1	0.993267	0.997689	1.0285	0.98115
HRI1	5	2	-4.4766	1196.89	1	0.996428	1.01044	0.960394	1.03417
ETFA	4	2	4.40449	1197.92	1	1.03922	1.04601	0.922289	0.997444
RPC2	4	2	-8.23289	1198.41	1	1.10981	0.9829	1.02586	0.893618
CDK1	2	2	2.24096	1198.93	1	0.992239	1.01519	0.943346	1.05236
KIME	3	2	-8.05079	1199.11	1	0.979699	1.02191	1.03353	0.96643
ETT1	4	2	-6.73751	1199.16	1	0.992225	0.991338	0.991698	1.02515
ACSA	3	2	-16.4145	1199.51	1	1.97708	1.86634	0.132765	2.04127
UTP13	5	3	-5.55095	1201.42	1	0.954733	1.00968	1.0444	0.993269
RL30	12	5	-1.95819	1202.99	1	0.978868	1.07264	1.18383	0.804518
FKBP2	3	2	3.34717	1203.32	1	0.950574	1.0781	1.09463	0.891432
ENP1	6	2	-100	1204.52	1	0.856396	1.07995	1.11006	0.974038
ARP9	2	2	-1.88006	1207.35	1	0.98733	1.0129	1.04033	0.961171
YPK1	6	3	8.768	1209.33	1	0.994221	1.06644	0.962481	0.979918
NTM1	2	2	-100	1209.97	1	1.04254	1.01066	0.977136	0.971293
YGI2	3	2	-3.04326	1210.32	1	0.901521	0.964212	1.04804	1.09767
YHI9	3	2	1.38155	1213.47	1	1.04936	1.02295	0.971149	0.959252
PFD5	2	2	1.05383	1215.12	1	1.01904	1.03582	0.956601	0.990368
MTNB	3	3	-4.42566	1215.13	1	0.97651	1.06131	1.01365	0.951905
TRYP	8	5	-1.66062	1216.22	1	0.95144	1.02428	1.01677	1.0092
YM44	6	2	-10.0458	1217.15	1	1.05102	1.01837	0.913747	1.02249
YTM1	5	3	-9.24088	1217.27	1	0.905609	0.970562	1.12828	1.00837
PROF	6	4	-12.9053	1217.63	1	0.91929	0.989054	1.11942	0.982507
THI80	2	2	-17.4087	1217.64	1	1.99925	0.12486	2.04242	1.96139
ODBB2	2	2	-100	1217.91	1	0.994899	1.02917	0.963772	1.01335
FAT1	3	2	-6.70039	1218.18	1	1.0666	1.02837	0.92763	0.982815
TRP	18	6	-4.95555	1219.28	1	0.976498	1.04416	1.03529	0.947322
PUR1	12	5	-1.14698	1221.18	1	1.04945	1.01975	0.966961	0.966349
CNS1	3	3	-1.77356	1221.56	1	1.01628	1.05086	0.935491	1.00093
RS26	5	3	-10.1762	1222.16	1	0.37432	2.6755	0.367607	2.71623
UBC6	2	2	-100	1224.12	1	0.996626	1.0074	1.0364	0.961035
IGFN1	2	2	-100	1224.33	1	4.31776	3.68015	0.238418	0.263959
FKBP3	3	3	1.5654	1224.55	1	0.984052	1.03096	0.960121	1.02663
CYS3	7	4	-2.61252	1227.15	1	0.9987	0.948559	0.982522	1.07438
ADE	5	2	8.82427	1229.07	1	0.997152	0.981798	0.959239	1.06485
SKI3	5	2	-10.506	1229.09	1	1.03082	1.02837	0.935121	1.00879
ACON2	9	4	-3.7702	1229.35	1	0.996901	1.01976	0.961623	1.02293
PABP	29	9	-2.04802	1231.01	1	0.986227	1.00715	0.980977	1.02629
SEY1	6	2	-10.5191	1232.11	1	1.0362	1.07826	0.95566	0.936547
ODPX	4	2	-3.80393	1232.19	1	1.04172	0.929108	1.01081	1.02214
KAE1	2	2	-11.4258	1234.92	1	1.05215	0.872603	1.11203	0.979468
RS5	17	9	-9.12116	1236.1	1	1.37788	1.34656	0.397647	1.35539
COX4	4	2	-10.5925	1238.47	1	0.987	0.994888	0.956284	1.06493
OBG	2	2	-100	1239.36	1	1.00794	0.982662	1.03786	0.972798
DOA1	2	2	-6.53448	1239.7	1	0.99266	0.890139	0.975121	1.1606
RL44	2	2	-100	1240.69	1	0.961675	1.08796	1.00638	0.949728
PANE	8	3	-1.48084	1240.88	1	0.998822	0.972524	1.00199	1.02742
RT09	2	2	-100	1241.08	1	1.06355	0.976582	0.948732	1.01482
ADH3	3	2	-5.05609	1242.32	1	0.957019	0.997668	1.00362	1.04357
SCP1	2	2	-100	1243.54	1	1.08617	0.933728	0.902306	1.09276
IF5	6	2	-9.69345	1243.86	1	1.03463	1.03206	0.958621	0.976932
LEU1	7	4	-12.5906	1243.93	1	0.396284	5.15049	0.378112	1.29576
MPM1	3	2	-100	1244.69	1	1.00448	0.98406	1.04401	0.969025
YMY9	13	6	-2.33691	1245.47	1	1.0237	1.02074	0.990544	0.966133
GLRX2	2	2	-100	1246	1	1.02047	1.04264	0.953713	0.985478
RDL1	8	4	2.98263	1247.22	1	1.01875	1.03861	0.95789	0.986651
UBP1	3	2	-100	1248.72	1	0.917506	0.971774	0.98782	1.1354
RS11	3	2	-100	1251.29	1	0.794159	1.07172	1.12885	1.04082
VATE	8	4	-6.59562	1251.85	1	0.920968	1.01227	1.0336	1.03778
IDHP	8	4	-0.877026	1252.78	1	0.980274	1.00741	1.0316	0.981606
PNPP	5	3	-5.72725	1252.81	1	0.977621	1.01044	1.03148	0.981428
EFG1	2	2	-100	1254.71	1	2.00586	0.131483	1.90523	1.99013
MED3	2	2	-0.331894	1255.43	1	1.08495	0.945964	1.03421	0.942116
NAA25	2	2	-100	1257.14	1	1.0699	0.988459	1.01872	0.928204
CLC1	3	2	-29.1652	1257.46	1	0.964515	1.0654	1.04214	0.933792
SFB2	2	2	0.167625	1257.61	1	1.05628	1.03724	0.960744	0.950021
AP3B	8	3	-5.24206	1257.82	1	1.0276	0.987466	0.960715	1.02579
UBR1	5	2	-18.4797	1259.21	1	0.168748	2.02574	1.64114	1.78251
ARPC3	2	2	-1.73299	1259.85	1	1.02937	0.999552	1.01501	0.957534
ATPA	15	5	-3.00336	1261.86	1	0.988219	1.01206	0.943178	1.0601
MVD1	10	4	-8.02404	1263.25	1	0.965898	1.00027	0.996968	1.03818
RL16A	5	4	-2.00502	1264.21	1	0.867895	1.01915	1.01287	1.1162
RAP1	7	4	1.8948	1264.59	1	1.04401	1.02608	0.999224	0.93423
CIC1	4	2	-100	1264.98	1	1.00085	1.00075	0.916394	1.0895
SPA2	4	2	-106.689	1265.34	1	1.00434	0.91077	1.02529	1.06626
DCAM	2	2	-100	1265.46	1	1.03428	0.994046	0.973747	0.998873
AP3M	3	2	-10.7009	1267.01	1	0.205451	0.203583	5.25539	4.5493
SUVH8	2	2	-100	1267.47	1	0.325814	0.231702	4.73546	2.7973
GCH1	2	2	-3.37236	1267.76	1	0.979208	0.952768	1.00072	1.07109
CDS1	2	2	-100	1269	1	1.02192	1.02083	0.960198	0.99832
RL17	3	3	-100	1273	1	2.27118	2.68693	0.425413	0.385196
PP2C3	3	2	5.68637	1273.26	1	1.01915	1.06472	0.915128	1.00704
EFR3	4	2	-9.73671	1273.29	1	2.07434	2.02497	0.120453	1.97644
ALDH5	8	4	-4.25308	1274.09	1	1.01053	1.00605	0.954243	1.03079
IMG2	2	2	-14.0441	1274.46	1	1.0695	1.01968	0.943843	0.97153
YRA1	5	2	-9.8555	1275.43	1	1.03515	0.976708	0.993682	0.99537
RSSA	12	3	0.474038	1275.73	1	0.989993	1.01887	0.966214	1.02606
RSC3	2	2	-100	1276.87	1	2.06675	1.8782	0.116503	2.21122
PAT1	4	3	-4.35306	1278.95	1	1.00013	1.0066	0.983122	1.01037
TRA2	2	2	-100	1279.27	1	37.7062	0.112258	0.110773	2.13272
EMP24	2	2	-100	1279.59	1	1.03765	0.982683	0.959813	1.02176
YL179	5	3	-3.74401	1280.12	1	1.01487	1.01599	0.959313	1.01097
BUD23	2	2	-100	1280.46	1	1.77101	1.8353	0.149405	2.05924
RIO2	2	2	7.99608	1282.31	1	0.943455	1.11269	1.04332	0.913035
GGA1	2	2	1.16094	1282.53	1	1.07698	1.03558	0.925981	0.968295
GLGB	4	2	-100	1283.38	1	0.909976	13.6607	1.16646	0.0689651
NDI1	5	2	-100	1284.88	1	2.07815	1.95082	1.81431	0.135955
NADC	6	3	-2.03106	1287.67	1	0.886408	1.00924	1.04603	1.06863
MSC6	3	2	-100	1288.58	1	1.02922	0.997181	1.00783	0.96679
UBX1	12	4	0.232997	1289.71	1	0.988699	0.998793	1.0677	0.948443
FTHS	3	2	3.97802	1291.1	1	0.968349	1.00287	1.03144	0.998339
CISY	2	2	-100	1291.77	1	1.98216	0.118017	2.03559	2.10003
MIAA	2	2	-100	1293.16	1	0.0825493	0.946374	11.0158	1.162
DPH6	2	2	-100	1294.05	1	0.940507	0.914042	1.07742	1.07966
BCA1	8	5	5.13871	1294.54	1	1.00009	0.99181	0.946296	1.06538
KATG2	2	2	5.93062	1294.65	1	1.00991	1.029	0.965747	0.99641
MAP2	9	3	-2.74778	1297.79	1	1.03247	1.03242	0.945133	0.992595
CLH	29	13	2.32183	1297.83	1	1.0249	1.00139	0.965252	1.00942
PYRF	2	2	-100	1297.91	1	0.859949	0.972586	1.10874	1.07837
NCL1	20	10	1.58244	1298.92	1	1.03719	1.03954	0.922319	1.00559
LSB3	8	3	-0.828389	1299.03	1	1.03363	1.01431	0.991929	0.961578
PFD1	2	2	-100	1299.44	1	17.5768	1.04477	0.0548367	0.993043
YME1	8	3	-7.90555	1299.54	1	0.947644	1.04795	1.04851	0.96038
MCM6	5	3	-2.74186	1299.57	1	1.03344	1.0214	0.925359	1.02379
RS13	13	5	-2.08329	1302.31	1	1.05163	0.994673	1.01227	0.944411
ALDH3	2	2	-9.62835	1302.6	1	4.00816	0.225031	0.246714	4.49385
PRTB	6	4	0.944365	1303.29	1	1.03858	1.06237	0.885744	1.02323
RL21B	4	4	4.80971	1303.3	1	1.0068	1.01413	0.994939	0.984384
ERG24	3	3	-100	1303.96	1	1.12975	0.971203	0.968346	0.94119
T2EA	3	2	0.935326	1305.66	1	1.02996	1.0327	0.952066	0.987499
DNAE2	3	3	-6.32414	1305.69	1	1.04682	0.941938	1.04583	0.969716
SYFA	13	5	1.17567	1308.41	1	0.974895	1.03364	0.987018	1.00542
SYK	3	2	2.95996	1309.1	1	0.95706	1.04369	0.982034	1.01944
ARPC2	3	2	-6.03284	1309.12	1	1.03396	0.999922	0.943257	1.02541
SFH1	2	2	-100	1309.9	1	1.97682	2.08573	0.119653	2.02698
RSC8	6	3	-8.55758	1310.88	1	0.997398	0.993394	1.00232	1.00694
RFA2	4	1	-100	1312.91	1	0.957194	0.892902	1.16605	1.00341
TM9S2	2	2	-100	1314.24	1	1.07533	0.943452	0.986943	0.99873
RM17	2	2	-100	1315.16	1	1.00731	0.964213	1.00877	1.02064
TSL1	12	5	-6.29624	1315.74	1	1.00304	1.06122	0.940884	0.99848
RL38	3	2	-10.7761	1315.92	1	1.01992	0.972623	0.962823	1.04699
XYN;XYNA	2	2	-100	1320.18	1	0.318406	3.96306	0.23924	3.31249
5NTC	3	2	-9.27445	1320.4	1	1.86927	1.51111	0.138052	2.5644
GET1	2	2	-100	1321.42	1	2.09552	2.13134	0.11499	1.94713
UBC3	2	2	-3.14835	1323	1	0.96468	0.960924	1.05082	1.0266
HTPG	2	2	-8.84099	1324.11	1	0.969222	1.03285	0.997483	1.00146
RRP3	3	2	1.6652	1324.81	1	0.907932	0.957196	1.04114	1.10519
COPG	14	4	-1.762	1326.52	1	1.03887	1.02121	0.956503	0.98546
RT25	2	2	-100	1326.55	1	1.04153	0.946138	0.993624	1.02129
CHLH	2	2	-100	1328.25	1	0.0920374	1.97327	2.33747	2.35562
URE1	2	2	-4.98929	1328.49	1	1.00874	0.994929	0.983477	1.01313
SYP	5	3	-9.69844	1328.86	1	1.01285	1.01649	0.996038	0.975158
G3P2	14	3	-8.03715	1331.04	1	1.73909	0.578559	1.56697	0.634262
RL24A;RL24B	6	3	4.11988	1332.75	1	1.02591	0.991719	1.00794	0.975149
LYS12	8	4	3.60448	1333.31	1	0.985254	0.998742	0.958619	1.06011
KYE1	2	2	-100	1334.43	1	0.951962	1.02481	0.960983	1.06665
AAKG	4	2	-100	1335.35	1	0.947507	0.980392	1.00484	1.07132
CAF16	2	2	-7.55115	1335.42	1	1.00288	1.05309	0.97206	0.974073
TIM21	2	2	-0.724479	1336.36	1	0.949884	1.04915	1.03189	0.972426
UTP15	2	2	-100	1336.64	1	1.94284	0.116632	1.87093	2.35878
YG5B	2	2	-100	1336.66	1	0.992584	1.05885	0.934072	1.01864
VTC4	18	7	-3.64378	1336.91	1	0.988703	1.03622	0.984453	0.991484
ORM1	2	2	2.3311	1337.17	1	1.02381	1.05463	1.02375	0.904659
HSP82	3	2	-6.27029	1337.55	1	0.935152	1.05024	1.16691	0.872555
AIM7	2	2	1.72223	1338.22	1	1.00315	1.05362	0.946914	0.999169
LSM2	4	2	0.570366	1338.89	1	0.970737	1.02357	0.950011	1.05938
MCR1	2	2	-2.77865	1340.39	1	1.00525	1.0402	0.936594	1.02107
RFA1	8	4	1.38312	1341.4	1	1.00445	1.04891	0.925844	1.02518
HIS4	2	2	6.855	1341.83	1	1.02617	0.96306	0.957203	1.05711
KAPR	9	6	-0.895984	1342.69	1	0.958129	1.0273	1.03011	0.986267
RIA1	4	2	-4.10679	1343.12	1	1.08701	1.05596	0.919133	0.947852
ACS2	16	6	0.55543	1343.3	1	1.00696	1.04742	0.985416	0.962154
HMDH2	4	3	-4.30681	1343.6	1	1.01711	0.995651	1.00393	0.983602
RL22A	3	2	-6.50622	1344.02	1	0.122653	1.84896	2.38074	1.85217
UBIE	2	2	-100	1345	1	0.940244	1.01488	1.00769	1.03996
YM71	8	4	-7.39078	1346.13	1	1.00399	0.993901	0.986389	1.01596
MDV1	2	2	3.9905	1347.57	1	1.05277	1.02017	0.984194	0.946053
GTS1	4	3	-5.2481	1347.83	1	1.00947	1.03359	0.954993	1.0036
BCP1	3	3	-100	1349.23	1	1.08759	0.955107	0.971867	0.990546
PROB	10	4	-2.00477	1350.95	1	0.937933	1.01747	1.02764	1.01968
CT026	2	2	-100	1350.99	1	0.875363	1.07272	1.10989	0.959498
SWI3	3	3	1.29682	1351.19	1	1.34226	1.5443	0.31211	1.54569
CCS1	6	3	-7.33046	1351.79	1	0.949276	1.01311	1.00875	1.03078
PHO88	9	3	-0.416704	1352.31	1	0.90411	0.972888	1.02647	1.10757
YP097	4	3	-4.36503	1352.82	1	1.00062	0.958067	0.99952	1.04362
AIM41	2	2	-100	1353.56	1	1.03071	0.942584	1.00266	1.02657
NU170	2	2	-100	1353.96	1	1.05423	1.23694	0.980264	0.782294
TIG	3	2	-8.35931	1354.16	1	0.132816	1.82877	2.24978	1.83
CISY1	3	2	-0.737901	1354.98	1	1.03142	1.01178	0.988772	0.969126
RAV1	2	2	-20.2381	1356.17	1	1.92086	1.89335	1.90986	0.14397
NMD2	2	2	-4.54275	1359.91	1	1.08952	0.927008	0.895033	1.10623
SEC14	16	4	4.47497	1360.08	1	0.987654	1.02157	0.943111	1.05091
MDHP	5	3	3.95076	1360.16	1	1.01319	1.02093	1.02581	0.942421
RL15A	4	2	6.89061	1360.23	1	0.947036	1.08664	1.21868	0.797368
STE23	7	4	5.23004	1360.31	1	0.968371	0.974872	1.0361	1.02237
HNT1	5	2	1.59869	1363.7	1	0.977851	1.05947	0.99561	0.969501
YL287	2	2	7.12466	1364.7	1	1.06847	0.991816	0.936548	1.00757
VMA22	2	2	-8.93373	1365.42	1	1.0056	1.0953	0.933781	0.972299
MHP1	4	2	1.32808	1366.02	1	1.06082	0.994926	1.0007	0.94681
MAK11	2	2	-100	1366.63	1	1.98377	0.12169	1.98694	2.08481
NUP60	7	4	-11.7091	1367.51	1	1.03481	1.05563	0.978375	0.935665
EI2BB	2	2	1.86761	1367.64	1	1.05083	1.05244	0.972442	0.929833
EI2BD	3	3	-0.79359	1368.13	1	1.01969	0.964441	0.994314	1.02266
PMG1	9	3	-3.33562	1368.31	1	1.01103	0.975564	0.99251	1.02152
RT04	2	2	-100	1370.59	1	1.98895	1.95953	2.07791	0.12348
BTUF	2	2	-100	1371.83	1	1.01674	1.00234	18.7631	0.0522959
PNP	7	2	-6.13256	1372	1	1.11775	1.04958	0.914875	0.931702
ERF3	16	3	-3.64367	1372.02	1	1.04687	0.981727	0.990587	0.982257
DCA13	3	2	-1.54428	1372.29	1	0.963185	1.07266	0.955449	1.01303
RS3A	6	4	3.4632	1373.36	1	0.947181	1.00992	1.03307	1.01192
MTC1	6	4	-1.265	1373.67	1	0.984417	0.960112	1.00476	1.05302
KRE33	13	4	6.22373	1376.78	1	1.06195	1.00833	0.918977	1.01622
PO152	5	2	-100	1377.46	1	0.995178	0.977278	0.93923	1.09474
VRP1	2	2	-100	1377.97	1	1.07508	0.899421	0.994098	1.04032
TPM1	8	4	-3.17466	1378.22	1	1.03568	1.02498	0.953535	0.987919
PCD16	2	2	-100	1378.4	1	1.0309	1.02686	0.913229	1.03441
CH60	2	2	3.65963	1379.42	1	0.991745	1.02583	0.948891	1.03588
SFH5	3	2	-13.5718	1379.49	1	0.983516	1.02976	0.919196	1.07417
PPB	2	2	-4.30999	1380.35	1	0.961772	1.06892	1.01157	0.961576
PIS	3	2	-4.9847	1383.69	1	1.04877	1.02835	0.953056	0.972889
ETFD	2	2	-3.03468	1383.69	1	0.263914	4.06886	0.218429	4.26339
TOS1	2	2	-100	1384.07	1	1.0803	1.00719	0.914974	1.00447
FMP41	2	2	-9.75696	1386.02	1	1.06859	1.16119	0.870005	0.926322
EF1G2	18	8	2.76213	1387.31	1	1.01948	1.01173	0.979617	0.989697
SCD6	5	4	-3.25137	1387.75	1	0.968238	1.02157	0.979644	1.03201
KEL1	5	3	-3.47682	1388.26	1	0.748301	1.15695	1.10513	1.04519
P5CR	5	3	-8.3895	1388.44	1	1.10271	1.07474	0.826895	1.02044
ALE1	3	2	1.83124	1388.97	1	1.02942	0.957594	0.980421	1.0347
YJF5	4	2	-5.57265	1389	1	1.02451	0.984838	0.961474	1.03081
NAB6	2	2	-2.23092	1389.52	1	0.934999	1.11262	0.949187	1.01272
RL12A;RL12B	14	7	0.572341	1389.58	1	0.999707	1.03953	0.942904	1.02052
RPAC1	4	4	3.61821	1390.94	1	1.0248	1.04377	0.981778	0.952231
WWM1	2	2	-39.6732	1391.12	1	1.03102	0.987333	0.954458	1.02923
ILV6	12	5	-5.59021	1391.23	1	0.923952	1.02087	1.07614	0.985178
YO22B	3	2	-13.5171	1392.13	1	1.01961	1.01203	0.980564	0.988326
PAP	3	2	-8.03174	1392.82	1	2.12718	0.116775	2.11922	1.89963
APA1	5	2	-100	1393.07	1	0.991849	1.04263	0.97977	0.986964
VPS29	2	2	2.57548	1393.22	1	1.03279	1.01483	0.939033	1.01604
PLP1	2	2	-100	1396.2	1	0.149608	1.98902	1.7537	1.91624
NUSB	2	2	-15.3315	1397.33	1	1.06394	0.974171	1.06948	0.902144
DFM1	2	2	-5.85561	1399.19	1	1.00816	0.985451	1.03095	0.976336
IF5A	2	2	-100	1401.45	1	0.937953	1.02594	1.00137	1.03777
DNM1	5	2	3.57679	1401.75	1	1.0196	1.01493	0.938184	1.03003
RFC3	4	2	-11.4898	1404.03	1	0.953223	0.966029	0.999595	1.0864
HEK2	6	3	0.804025	1404.48	1	1.01759	1.02901	1.00327	0.951889
MZM1	2	2	-5.60051	1405.36	1	1.03746	1.03	0.925552	1.01109
YME2	2	2	-100	1405.73	1	0.946881	1.03338	1.04147	0.981295
TBCA	2	2	-100	1406.7	1	1.02051	1.0176	0.975112	0.987537
DBP4	4	2	-3.10351	1407.24	1	0.955512	1.05047	0.97736	1.01936
PMM	12	3	-2.2297	1408.01	1	1.00243	1.03487	0.990461	0.973241
PCNA	7	3	-6.4157	1408.19	1	0.97129	0.988749	1.01206	1.02887
POB3	6	4	6.4884	1408.37	1	1.00307	1.03437	0.968395	0.995265
ARO8	16	5	-1.65006	1409.11	1	1.04465	0.972973	0.997162	0.98665
PDR12	13	6	0.0989026	1409.19	1	1.03516	1.01745	0.942679	1.00719
APT1	2	2	-3.05708	1409.51	1	1.02345	1.00381	0.959189	1.01479
HECW1;HECW2;NAT2	2	2	-100	1409.99	1	0.922525	0.978316	0.991328	1.1177
SEC63	8	4	2.87065	1410.59	1	1.02761	1.02333	0.966449	0.983958
GUNV	2	2	-100	1411.23	1	1.68182	2.57955	2.11461	0.109005
RL11A;RL11B	2	2	-100	1411.5	1	0.845485	0.99582	1.24727	0.952255
TDA1	3	2	-100	1413.44	1	1.01747	0.939582	1.03337	1.01225
RSMB	2	2	-100	1414.45	1	1.0555	0.955665	1.01765	0.974176
SYKC	19	5	-3.21418	1415.19	1	1.05564	0.937	0.958736	1.0545
KRI1	2	2	-100	1415.73	1	1.89408	1.85127	0.133862	2.13046
RS8	2	2	-100	1415.78	1	1.9973	2.14153	1.99817	0.117004
NFU1	3	3	-0.0226896	1416.59	1	1.06464	0.9508	0.979578	1.00848
RV167	4	2	-2.45807	1420.01	1	1.05582	1.06438	0.935084	0.951623
TIM10	3	2	-31.1843	1420.44	1	0.193308	0.225549	4.79712	4.78111
NVL	2	2	-100	1422.17	1	4.27663	0.253557	4.04332	0.228078
PDR5	19	4	0.792589	1423.1	1	1.04858	0.981804	0.9466	1.02614
RL28	7	4	2.58528	1424.67	1	1.02185	0.986094	0.96382	1.02967
RM35	3	2	2.56262	1425.96	1	1.01536	1.0308	1.07096	0.892142
MG101	5	2	-17.6057	1426.94	1	1.76818	1.80074	0.147316	2.13194
RL25	12	4	-2.52058	1428.23	1	1.01574	1.04262	0.960408	0.983184
NAPA	2	2	-12.7544	1429.18	1	0.898259	1.0531	1.04523	1.01139
RFC1	4	2	-14.0914	1429.8	1	1.01717	1.00979	0.98802	0.985389
BPT1	2	2	-100	1430.27	1	1.00828	1.12653	0.0562174	15.6604
PHO91	2	2	1.07177	1432.47	1	1.91427	0.122669	2.17175	1.96087
DOT6	3	2	5.59747	1432.56	1	4.35867	4.75532	0.205761	0.23448
HMCS	16	4	-4.8806	1432.82	1	0.985463	0.967548	0.98859	1.06089
ERV41	3	2	-100	1432.96	1	1.01526	0.962543	0.94832	1.07906
SGT1	3	3	-6.94393	1434.39	1	1.01554	1.03325	0.951022	1.00209
ERG26	3	2	-2.17958	1434.74	1	0.962681	1.03196	1.02058	0.986301
PAX4	2	2	-100	1435.88	1	4.80027	4.82848	0.228125	0.189126
TBB	18	10	-4.0262	1436.42	1	0.940135	0.971101	1.06737	1.0262
SEC13	11	5	-0.623927	1436.44	1	1.03404	1.06463	0.961634	0.944608
THIL	10	5	-1.71843	1437.32	1	0.996971	0.990068	0.980503	1.03324
SODF	2	2	-9.65183	1437.46	1	1.04763	0.955425	0.983271	1.01607
HSP78	6	3	0.73075	1437.96	1	1.0045	0.963377	0.995879	1.03764
RL20A;RL20B	13	4	-4.09433	1439.53	1	1.00079	1.04301	0.925593	1.03503
GAL83	2	2	1.28231	1439.77	1	0.947414	1.03838	1.03429	0.982785
DAPEL	4	2	-11.1991	1440.56	1	1.06531	1.01745	0.935185	0.98654
VATC	12	4	-7.50138	1441.4	1	1.03382	1.01686	0.948422	1.00299
MNN2	5	2	-0.807835	1442.76	1	1.07085	1.01352	0.924876	0.996216
YM91	2	2	-8.06109	1442.81	1	0.46758	0.489113	7.11417	0.614625
BCH1	3	2	1.39595	1445.24	1	1.12096	0.951228	0.95063	0.986542
NFS1	2	2	5.82439	1447.57	1	0.959826	0.925639	1.1436	0.984215
TRM1	9	3	-6.13285	1448.38	1	1.04256	1.01933	0.959018	0.981193
RRP12	4	2	7.44727	1448.44	1	1.02042	1.05257	0.958898	0.970953
MSC1	2	2	-100	1449.36	1	0.965254	0.956658	1.09349	0.990346
YPT32	2	2	-100	1450.5	1	1.00991	1.06741	0.956212	0.970129
YJ9J	2	2	-100	1451.38	1	1.12798	0.993826	0.914345	0.975611
GCST	11	6	0.811979	1452.11	1	0.967728	1.03251	0.963001	1.03927
ETR1	8	4	-2.01953	1452.32	1	1.0809	1.01974	0.956437	0.948569
MORC4	2	2	1.33219	1452.81	1	0.98147	1.04512	0.973552	1.00137
CBPS	6	4	3.58368	1452.97	1	1.00455	1.01888	0.960714	1.01697
RS14	4	3	-5.18858	1454.88	1	0.948138	0.998871	1.01113	1.04427
RS16	18	6	-1.96735	1455.1	1	1.02784	1.02479	0.963129	0.985717
AIM17	6	2	5.81565	1456.01	1	1.02198	0.983166	1.04763	0.949992
NIC96	3	2	-100	1457.59	1	0.231186	4.03036	0.223915	4.79303
PUR9	3	2	-100	1458.05	1	0.28359	0.537758	13.3454	0.491349
GCSP	12	6	-3.5772	1458.36	1	1.02707	1.00712	0.977916	0.988594
PDS5	2	2	-100	1459.04	1	1.09089	1.00323	1.04545	0.874007
NU100	3	2	-8.24363	1462.42	1	0.985932	1.07881	0.881577	1.06647
Y6023	2	2	-100	1463	1	0.998975	1.03151	0.927495	1.04631
MYO2	10	4	-0.559553	1463.3	1	0.996768	1.01803	0.996939	0.988499
RV161	4	2	-6.02786	1463.49	1	0.958741	1.02608	0.974921	1.04268
SDS23	5	2	-3.17499	1464.44	1	1.01249	1.06835	0.92205	1.00263
RPN6	2	2	-1.96308	1464.6	1	0.900597	0.997458	1.07225	1.03819
TOM71	4	2	-15.8563	1464.85	1	1.02268	1.03168	0.976207	0.97089
RPB2	18	8	-0.451765	1465.17	1	0.987915	1.06232	0.957971	0.994657
LEUD	4	2	7.89267	1466.16	1	1.0376	1.00148	0.925884	1.03937
TPS3	9	5	1.56739	1467.06	1	1.00667	0.961052	1.04242	0.991571
DHE2	2	2	-100	1469.88	1	1.05823	0.987866	0.93137	1.02707
SYDC	24	7	-4.45467	1470.02	1	1.76934	0.8199	0.807815	0.85333
BAR1	2	2	-3.64734	1473.79	1	1.02602	1.02687	0.964456	0.984122
VATF	3	2	-100	1474.31	1	1.00631	1.01874	0.957416	1.01883
LSP1	6	3	-1.76225	1476.19	1	1.00409	1.05757	0.981438	0.959531
NET1	6	5	-5.29259	1477.47	1	1.00897	1.01775	0.964775	1.00938
IF2B	10	5	-3.15402	1477.67	1	0.969745	1.03395	1.01197	0.985537
6PGD	2	2	-4.08805	1480.17	1	1.01538	1.02953	0.946738	1.01042
FTSH	2	2	-1.29795	1480.2	1	0.962962	1.03912	0.984209	1.0154
SAM4	8	3	-5.39915	1480.45	1	1.00084	1.0084	1.00413	0.986767
OSH6	3	2	-1.07507	1482.16	1	0.986572	1.03765	0.98115	0.995598
YD061	2	2	-100	1482.44	1	1.0267	0.986885	1.01393	0.973375
TRM44	2	2	-100	1482.5	1	1.03104	1.03128	0.993612	0.946523
NNRD	3	3	-0.298101	1483.35	1	1.06058	0.969315	0.96894	1.00391
ROT1	2	2	-104.23	1484.95	1	1.00491	0.993479	0.954294	1.04962
YO021	2	2	2.93007	1485.49	1	1.02589	0.979785	1.00571	0.989228
GLPK	3	2	2.39052	1485.77	1	0.962509	1.02185	1.05629	0.962554
GAR1	3	2	-0.956379	1486.3	1	1.01966	1.01435	1.01308	0.954366
GLYM	6	4	-3.33597	1486.75	1	1.02211	1.03598	0.956857	0.98697
SIL1	3	2	6.77062	1487.25	1	0.947001	0.96536	1.08226	1.01071
MCH1	2	2	-14.015	1487.67	1	2.20957	2.25583	0.093794	2.139
RFC2	2	2	-100	1488.68	1	1.0915	0.871553	0.97129	1.08226
ZUO1	12	6	-5.45717	1488.93	1	0.992257	1.00514	0.981759	1.02128
RPN1	22	8	2.19507	1488.98	1	0.970682	1.05048	1.01211	0.968966
END3	5	2	4.0398	1489.99	1	1.03844	0.997061	0.97227	0.993363
SLY1	4	2	-1.52047	1490.15	1	1.03946	1.01597	0.978872	0.967354
RT103	5	4	2.34246	1490.45	1	0.960552	0.918655	1.1033	1.02715
MCM3	6	4	-4.40026	1491.22	1	1.93042	0.514675	0.529426	1.90112
RPN5	5	3	8.57319	1491.54	1	0.967516	0.993053	1.0149	1.02552
NOL10	3	2	-100	1492.06	1	0.99418	1.0205	0.994067	0.991528
WHI4	3	2	-2.35505	1493.17	1	1.0534	1.04656	0.949942	0.954877
SEC65	4	2	-16.8056	1493.46	1	1.03572	0.998511	0.979113	0.987583
VA0D	6	3	2.7342	1493.99	1	0.960315	1.00393	1.01291	1.02403
IPYR	12	6	0.656211	1494.47	1	0.979058	1.02091	0.983689	1.01706
TMA16	2	2	-100	1495.31	1	0.977816	1.04608	1.01059	0.967394
APE3	9	6	-1.26212	1496.71	1	0.998931	1.02634	1.00652	0.969061
IPI3	3	2	-6.65847	1496.93	1	1.03951	0.927736	1.03491	1.00195
RS6	7	3	-9.56687	1498.28	1	1.00387	0.891273	1.04932	1.06513
DLHH	3	2	-6.16654	1500.97	1	1.01067	1.02501	1.02532	0.941471
CY1	4	2	-3.5305	1504.01	1	1.19204	0.855424	0.829831	1.18179
DBP9	5	2	-4.25508	1504.28	1	1.00024	0.99532	1.03434	0.971114
CHO2	4	3	-1.8299	1504.73	1	1.54334	1.51535	1.63138	0.262102
TCB1	8	4	-0.798029	1506.37	1	0.538063	0.5659	1.87768	1.74907
TAE2	4	2	1.01344	1507.62	1	0.929475	1.10035	0.997516	0.980192
FRDS	5	2	6.78752	1508.3	1	1.0537	1.03564	0.914953	1.00155
TFB1	2	2	-100	1511.05	1	0.996633	1.10105	0.943179	0.966191
COPA	27	7	0.698315	1512.71	1	0.970818	1.03658	1.00331	0.99043
AGE2	2	2	-4.96766	1513.09	1	1.01876	0.987283	1.03864	0.957241
UTP8	6	2	-2.67193	1513.37	1	0.956425	1.01569	1.00922	1.02
KRE2	8	4	-1.85764	1514.12	1	1.03988	0.993342	0.992271	0.975641
PHB2	5	2	-1.64251	1516.22	1	1.00304	0.999424	0.977489	1.02051
NHP2	4	3	-1.54046	1517.13	1	1.03237	1.00856	0.950849	1.01006
YRO2	2	2	-153.525	1520.73	1	0.953322	0.867906	1.00694	1.20029
FDFT	4	2	-5.38292	1520.88	1	1.02002	1.02165	0.962978	0.996492
DUR1	11	5	-5.53921	1521.53	1	0.93442	1.03842	1.04419	0.986973
NMD3	7	4	4.59569	1522.13	1	1.03814	1.01516	0.95403	0.994603
BLH1	5	4	-3.62311	1523.8	1	1.00822	1.03135	0.929188	1.035
RS4A;RS4B	6	3	-5.27301	1526.27	1	0.860642	1.08772	1.03106	1.03604
ABF2	4	2	-7.77619	1526.36	1	0.98083	0.987902	1.00255	1.02941
RT01	3	2	2.43314	1526.38	1	1.00391	0.993022	0.999072	1.00404
SURE	2	2	-100	1526.69	1	1.03022	1.02593	0.983933	0.961579
RPN2	10	3	-4.28089	1527.21	1	0.977888	0.962738	1.02122	1.04012
ODPB	9	4	7.81534	1528.67	1	1.00464	1.03709	0.971533	0.987901
DCE	4	2	4.42807	1528.97	1	0.989794	1.05912	0.974083	0.979297
VIP1	12	5	8.30703	1529.64	1	1.04608	1.04854	0.942315	0.967504
YM14	4	3	3.59997	1530.95	1	0.980297	1.04488	0.973198	1.00317
LIS1	2	2	4.282	1531.97	1	0.972601	0.966704	1.01327	1.04966
ENO2	27	8	-8.44771	1532.05	1	0.989499	1.0167	0.971665	1.023
GUAA	16	7	2.68891	1533.36	1	1.01996	1.04003	0.956066	0.986014
SIS1	7	3	1.88021	1533.48	1	1.01323	1.03396	0.917208	1.04069
CARP	8	4	-7.76405	1533.63	1	1.04151	1.00689	0.943609	1.01056
H1	3	2	-25.2967	1534.4	1	0.959808	1.01057	0.967823	1.06526
YDH2	2	2	-100	1534.72	1	0.987798	0.996738	0.963347	1.05431
RTN1	10	3	-9.66063	1534.88	1	1.02504	1.02488	0.976762	0.974537
NACA	9	2	-4.5458	1534.91	1	0.98289	1.05215	0.974537	0.992242
COQ1	4	3	-0.321059	1535.88	1	1.0482	1.04329	0.922313	0.991457
MANBA	2	2	6.10019	1536	1	0.995494	1.04423	0.986831	0.974819
LPXC	2	2	1.93022	1537.62	1	1.00306	0.976319	0.970215	1.05248
THRC	13	5	-2.28099	1539.4	1	0.972593	1.01791	0.980476	1.03021
LSM4	3	2	-14.2021	1540.83	1	1.12371	1.07086	1.01499	0.818753
NOT1	11	5	-5.45809	1542.42	1	1.40535	1.36477	0.415121	1.25597
NAB3	5	2	-9.32267	1544	1	0.990227	1.0129	0.9804	1.01694
RS7A	7	2	-72.8558	1544.33	1	0.981901	1.06079	0.95558	1.0047
SPT6	15	7	3.8532	1544.34	1	1.86094	1.04274	0.522385	0.986505
GCN20	9	4	4.75091	1544.96	1	1.055	1.03859	0.944296	0.966484
MBF1	9	4	-3.40759	1546.39	1	0.963633	0.995337	0.965957	1.07934
RPN12	4	2	-17.8543	1546.86	1	1.00023	1.01862	0.994601	0.986823
SRPR	4	2	-6.82847	1547.32	1	1.04093	0.973883	0.952855	1.03525
CCPR	8	3	4.85998	1548.28	1	1.03614	0.99371	0.977255	0.993836
KPC1	6	3	-4.75715	1548.93	1	0.893701	0.898264	1.07512	1.15864
NUP84	3	2	-126.646	1549.52	1	3.78145	3.75449	0.262106	0.268729
LSB1	3	2	-3.88742	1549.81	1	1.00853	0.963784	1.0503	0.979533
LSPA	2	2	2.52133	1550.56	1	1.03273	1.00445	0.926206	1.04082
QCR2	6	5	-1.35943	1550.98	1	0.465824	1.37069	1.31828	1.18804
UTP22	6	3	-10.4529	1551.24	1	1.04692	0.983332	0.984961	0.986203
DED1	30	12	-5.44978	1552.1	1	0.989845	1.02922	0.989312	0.992185
SEC7	16	6	-8.35027	1552.54	1	1.31272	1.32014	1.15862	0.498041
RTF1	3	2	-100	1553.55	1	1.12925	1.03049	0.971746	0.88433
OYE1	2	2	-151.764	1553.92	1	0.963431	1.03008	1.00442	1.00321
YGP1	2	2	-100	1554.72	1	1.03187	0.968467	1.01957	0.981462
STI1	24	7	1.03945	1556.07	1	1.03435	1.00187	0.992762	0.972027
PBP4	2	2	-1.09696	1557.38	1	1.01184	1.00267	0.985859	0.999813
ODO1	14	7	1.35474	1557.92	1	0.993169	1.02929	1.00576	0.972622
PUR4	45	15	-1.39796	1558.29	1	1.04231	1.01434	0.957135	0.988205
DXO	4	3	-0.890499	1561.28	1	1.01666	0.996897	0.984965	1.00173
ZPR1	5	3	0.00435481	1562.01	1	1.02267	1.02875	0.964599	0.985387
NPA3	5	3	-2.56263	1563.79	1	1.04023	1.01978	0.922064	1.02236
PFKA2	32	9	-1.79442	1565.06	1	1.02407	1.03299	0.974028	0.970519
RIB3	5	4	-1.25726	1565.09	1	1.00104	0.963041	0.950907	1.09085
FIMB	16	6	-3.62554	1566.06	1	1.03579	0.97945	0.972044	1.01406
PSS	2	2	-21.0596	1566.9	1	0.913126	1.15412	1.20535	0.787237
CYC8	4	2	7.52546	1568.39	1	0.91306	1.03849	1.13353	0.930394
BRX1	3	2	-17.9268	1568.48	1	0.999141	1.02184	1.01194	0.967906
DIP5	2	2	-100	1570.46	1	1.03562	0.989967	0.98052	0.994765
PIN4	3	2	-15.8245	1570.65	1	1.02945	0.950995	0.978435	1.04396
DBP5	17	7	-0.0453064	1571.49	1	1.02925	1.00231	0.977808	0.991339
PRS6B	4	3	-4.0546	1572.5	1	0.964291	1.04268	0.946171	1.05117
IF4B	8	4	6.20626	1572.97	1	0.962776	1.01127	1.00988	1.01703
LCB2	3	2	-6.73159	1574.53	1	1.02967	1.01413	0.968214	0.989091
XRN1	22	6	2.53217	1575.58	1	1.04227	1.01597	0.957381	0.986402
SUCA	8	3	-11.1329	1575.81	1	1.02928	0.992893	1.03843	0.942299
NPT1	9	5	-1.18079	1575.95	1	1.026	0.983915	0.978927	1.01192
YBY9	3	2	-0.922372	1577.83	1	0.98766	0.962198	0.981264	1.07236
YPT7	5	2	-9.62971	1580.58	1	0.997778	1.00626	1.01564	0.980661
KTI12	2	2	-100	1581.04	1	1.02434	0.956535	0.983579	1.03763
VATB	37	11	-5.01412	1581.33	1	1.00434	1.00578	0.985711	1.0043
KPCB	2	2	-100	1581.52	1	0.978	0.999792	1.04152	0.98194
SDHA	5	3	-6.35861	1584.98	1	1.57662	1.46634	0.289437	1.49446
ARB1	18	8	0.0970115	1586.31	1	1.03205	1.03439	0.930504	1.00669
SRP68	5	3	-2.87512	1586.34	1	1.0249	0.98137	1.02403	0.970894
PANB	2	2	5.50142	1586.89	1	0.962099	1.11827	0.991614	0.937328
PPA3	3	2	0.137255	1587.06	1	1.02792	1.00271	0.967504	1.0028
GLYA	4	2	-3.6917	1587.91	1	0.980621	1.01958	0.958088	1.04393
CYM1	5	2	-100	1588.42	1	3.73467	0.247503	3.89997	0.277401
RDRP	4	2	2.59721	1588.64	1	1.02594	0.914753	0.978813	1.08861
F16PA	3	2	-5.67291	1589.42	1	0.964578	1.00561	1.01746	1.01325
HPRT	7	3	7.6214	1589.44	1	0.998467	1.0461	0.916264	1.04489
STH1	7	4	-0.83063	1590.31	1	1.08401	0.960091	0.866934	1.10833
ATPO	8	3	-7.3618	1591.48	1	0.816935	1.08282	1.02631	1.10149
SYP1	9	4	2.27452	1592.71	1	0.989712	0.998473	0.967557	1.04587
SKG3	2	2	-100	1593.18	1	0.911811	1.27693	0.899689	0.954629
STDH	4	3	3.31436	1593.88	1	1.00601	1.02908	0.973259	0.99248
WTM1	22	8	0.311516	1595.67	1	0.992451	1.00992	0.984024	1.01391
MDN1	21	6	-0.753693	1595.72	1	1.02799	1.04431	0.962839	0.967449
MNN11	4	3	-20.083	1596.11	1	1.09483	1.00922	0.957527	0.945191
RFA3	2	2	-2.60821	1597.74	1	1.01159	0.982507	0.991708	1.01456
HGH1	3	2	-100	1602.31	1	0.981985	1.03961	1.00258	0.977021
DUG1	13	4	-4.7823	1602.63	1	1.03212	1.0331	0.972364	0.964488
TIM50	8	4	5.75329	1602.84	1	1.03177	1.03212	0.9396	0.999408
BIOB	3	2	-100	1603.83	1	1.0542	1.09844	0.879581	0.981802
SERB	3	3	-5.00821	1604.11	1	1.00522	0.988799	1.03972	0.967644
POLG	11	6	-1.11297	1604.37	1	1.62941	0.611337	0.645735	1.55465
DHOM	14	5	-1.46754	1605.1	1	1.0226	0.999209	0.955627	1.02412
PUR91	3	2	-16.8111	1605.69	1	1.00058	1.00127	0.956146	1.04394
SSD1	9	5	2.68431	1606.1	1	1.04272	0.984973	0.930743	1.04611
GCS1	7	4	-0.342716	1606.32	1	1.04912	1.01752	0.952902	0.983076
YCP4	7	3	-4.88823	1606.88	1	1.00939	1.05349	0.938899	1.00159
CDC37	7	4	-1.8877	1607.02	1	0.996588	0.997579	0.983575	1.02265
UTP21	2	2	9.50962	1607.44	1	1.02044	1.06622	0.970497	0.947041
NAB2	5	3	1.74912	1609.87	1	1.00453	1.01836	0.962656	1.01546
ADH1	29	11	-0.498028	1610.57	1	1.01469	1.01206	0.967685	1.00629
AYR1	5	2	0.481058	1611.57	1	0.953675	0.978849	1.02307	1.04708
T2FA	6	3	-2.93659	1611.66	1	1.05527	0.977222	0.968238	1.00152
USO1	5	1	-4.57158	1611.75	1	0.978385	1.03485	0.946022	1.04403
H4	5	2	-5.82618	1612.89	1	0.948747	1.03845	1.01807	0.996985
PUR7	15	8	0.25904	1613.24	1	1.03371	1.02132	0.978599	0.967906
ALF	69	23	-4.96391	1613.86	1	0.974182	0.989782	1.02588	1.01094
POL	7	3	-5.43961	1614.21	1	0.638491	0.628502	0.645562	3.86012
RT08	6	3	-2.925	1615.78	1	1.09837	1.14202	0.934899	0.85273
EXG1	7	5	-4.54337	1616.74	1	0.717142	2.15976	0.787407	0.819956
MRT4	6	3	-2.8939	1618.39	1	0.990857	1.03384	0.983082	0.992993
TCPA	9	5	-1.55243	1619.49	1	0.947038	1.00644	1.06594	0.984261
RFC5	4	2	-5.53275	1619.63	1	0.491034	0.506576	0.504484	7.96885
ERG6	22	5	-2.91789	1620.62	1	1.02401	0.988085	0.942818	1.04827
DPP3	5	3	1.40549	1625.69	1	1.0053	1.02022	0.973647	1.00141
REE1	6	2	5.37036	1626.23	1	1.03205	0.978665	0.977005	1.01337
HRR25	3	2	5.59659	1627.17	1	1.04227	1.00678	0.963973	0.988605
RPB1	33	10	3.12349	1630.96	1	1.01157	1.01371	0.973302	1.00195
GLGB2	2	2	-7.13201	1631.1	1	1.01738	1.01639	0.988259	0.978553
GRH1	4	3	1.25088	1633.44	1	1.07137	1.00115	0.966538	0.964597
LEM3	4	2	2.58123	1633.55	1	0.963995	1.0567	0.986683	0.994937
GPP2	3	2	-19.332	1633.66	1	1.03053	1.01729	0.947026	1.00724
PMT1	5	4	-6.65525	1634.09	1	1.01045	0.930751	1.0421	1.02033
RML2	3	3	-100	1634.8	1	0.889827	0.164862	1.12265	6.07198
MPCP	11	6	2.86908	1635.49	1	1.01843	1.01087	0.941198	1.03203
PGM1	9	5	1.39257	1636.42	1	0.999984	1.00389	0.993755	1.00241
KU	3	2	-3.46179	1636.7	1	0.972762	1.0322	1.01857	0.977774
URE2	4	3	4.81221	1636.89	1	0.990518	0.991468	1.02615	0.992316
RS24A;RS24B	8	2	-3.93675	1639.4	1	1.01771	1.01045	0.989315	0.982946
HS104	20	8	-1.17382	1639.48	1	0.948015	0.996408	1.08327	0.97726
DUS3	6	2	2.87988	1639.97	1	1.01307	1.01385	1.01654	0.957772
NAT1	16	2	-0.900807	1640.04	1	1.02858	1.02519	0.971895	0.975752
TPRN	4	2	-100	1640.14	1	0.985413	1.0073	1.00255	1.00489
RSP5	7	4	-8.30075	1640.84	1	1.43099	1.46735	0.326465	1.45879
PHO81	6	5	7.09969	1641.28	1	1.02919	1.03279	0.951802	0.988429
XPO1	8	3	-0.92911	1641.5	1	0.98664	0.994119	0.96773	1.05353
RLA0	16	9	-1.69076	1642.55	1	0.94925	0.992522	0.992865	1.06903
DOA10	4	2	-3.99104	1643.11	1	1.08246	0.991715	0.913458	1.01979
PRX1	6	3	0.320295	1643.13	1	1.01501	0.997364	1.00959	0.978431
NNRE	2	2	1.3364	1646.21	1	0.983068	1.02635	0.968543	1.0233
RSC7	6	5	-28.9184	1649.2	1	0.963507	0.978814	0.970734	1.09231
SCW4	4	2	-21.2479	1649.8	1	1.05707	0.98974	0.930534	1.02717
DLD1	3	3	-14.6111	1650.33	1	0.967333	1.05695	0.942653	1.03757
LYS1	3	2	-100	1650.47	1	1.02033	0.9988	1.01028	0.971269
RBG1	4	3	-6.60026	1650.75	1	0.671694	4.25959	0.574479	0.608397
MYO3	2	2	1.96151	1650.84	1	1.00482	0.989566	1.01475	0.991079
LKHA4	5	2	-7.72757	1651.13	1	0.98911	0.98983	0.981217	1.04095
XKS1	3	2	-4.35771	1651.27	1	0.961471	0.95395	1.05486	1.03358
ELP3	4	3	-4.24573	1651.3	1	1.01808	0.947948	0.961224	1.07797
PPT1	6	2	8.37305	1651.76	1	1.02651	0.98573	1.03993	0.950336
CTR9	3	2	-11.4039	1652.19	1	1.011	1.00638	1.02847	0.955645
SUB2	16	7	0.679595	1652.96	1	1.04346	1.00092	0.957425	1.00004
DBP10	7	3	-8.8271	1655.18	1	1.01704	1.05178	0.96139	0.972383
AK	9	3	-6.47735	1655.83	1	0.99822	1.04687	1.01563	0.942209
GLY1	15	7	4.57243	1656.49	1	1.0174	1.02318	0.9323	1.03038
BZZ1	7	3	-2.55907	1657.15	1	1.05184	0.982331	0.969621	0.998135
RRP4	2	2	-15.1939	1657.72	1	1.01181	1.07604	0.992566	0.925364
EUG1	3	3	9.51826	1658.68	1	0.993667	1.04556	0.968376	0.993953
LNT	2	2	-34.9111	1659	1	0.98455	1.01998	0.984938	1.01103
PGA3	3	3	-11.8413	1659.73	1	2.84726	0.335011	0.384181	2.72884
PRS4	4	3	8.12189	1660.24	1	0.953971	1.0429	0.992988	1.01223
RSE1	4	2	0.325792	1660.75	1	0.969501	1.04659	0.991136	0.994353
HOG1	6	4	2.98209	1661.27	1	0.999334	1.02189	0.963888	1.01592
TRA1	3	2	0.471301	1662.13	1	0.967742	1.0335	1.08294	0.923264
ILV5	23	9	-2.4062	1662.42	1	1.03444	1.00903	0.968279	0.989438
RL13	5	3	-12.7223	1664.12	1	1.02732	0.95885	1.02429	0.991113
ADPP	3	2	-6.9612	1666.43	1	0.979292	0.989858	1.00651	1.02493
RSC58	3	2	-11.1821	1666.74	1	0.983135	1.01932	1.0344	0.964687
GSHR	11	4	0.205103	1666.94	1	1.00725	0.984806	0.989679	1.01863
PMA1	11	5	-1.91581	1668.95	1	0.916174	0.982321	1.0263	1.08266
SRO9	12	4	5.645	1669.13	1	0.969661	1.00284	1.03265	0.995859
UTP14	5	2	-12.9106	1669.43	1	0.533269	0.444994	0.464109	9.07986
BUD6	2	2	3.75586	1669.93	1	0.922165	0.96248	1.13817	0.989905
YO283	6	3	-2.6644	1670.05	1	0.983673	1.02093	1.01347	0.982519
EF3A	19	9	-4.72588	1670.11	1	0.977214	1.00002	1.00613	1.01707
URA7	9	4	-1.36382	1670.17	1	1.01249	1.01786	0.926674	1.04712
SEC23	16	7	6.11824	1671.42	1	1.02783	1.03401	0.988168	0.952186
MCFS2	4	2	-100	1673.03	1	0.989897	0.975845	1.00301	1.0321
RPOB	3	2	3.04646	1673.08	1	0.469476	0.545434	0.511868	7.62934
D1;D3;OV16	2	2	0.128251	1675.19	1	1.04135	0.985821	1.00705	0.967285
HIS2	21	8	-3.45351	1679.65	1	0.99369	1.01897	1.02291	0.965497
ALDH4	10	5	-8.1029	1679.91	1	0.983804	0.986576	1.01832	1.01176
TRPG	6	3	-1.96574	1680.59	1	4.48738	0.565348	0.674313	0.584561
KTR4	4	3	-2.0573	1681.19	1	0.968058	1.00798	0.990348	1.03481
PRTD	9	3	-0.607474	1682.51	1	1.02431	0.962836	1.00596	1.00795
NOP58	14	5	0.529199	1683.31	1	0.514535	1.17185	1.47281	1.12607
SYNC	22	12	0.729595	1683.81	1	1.01305	1.02563	0.971105	0.991086
MAK5	4	3	3.72141	1684.18	1	1.02685	1.00468	0.962361	1.00722
AP1B1	2	2	-100	1684.51	1	1.00985	1.00971	1.02119	0.960375
IF4F1	11	5	1.58454	1686.15	1	1.0427	1.01261	0.968779	0.97763
SNQ2	4	2	-12.7014	1686.48	1	0.461103	0.504949	7.59693	0.565349
AAP1	14	7	-6.35925	1686.94	1	1.02056	0.968054	1.02224	0.990167
YL257	10	5	-0.63031	1687.62	1	1.01887	0.998804	0.952031	1.03216
SC241	2	2	-4.64263	1689.68	1	0.998892	0.986986	0.996375	1.018
RS17A;RS17B	22	6	1.31636	1690.05	1	1.03714	1.01281	0.972747	0.978666
QCR1	8	3	-8.46608	1691.46	1	0.979036	1.02341	1.00542	0.992667
RS23A;RS23B	4	2	5.89444	1691.73	1	0.986568	1.03857	0.945835	1.03187
PPA5	2	2	-11.5738	1694.67	1	1.03086	0.996791	0.984007	0.989003
NOP56	14	6	-2.93705	1694.89	1	0.999636	1.02352	0.971494	1.00606
PMT4	3	3	3.50761	1695.72	1	0.9432	0.963838	1.00124	1.09863
SYRC	18	6	-2.4785	1695.99	1	1.02256	1.01642	0.945665	1.01742
AKR1	2	2	-0.949308	1696.37	1	1.04999	1.0128	0.976142	0.963337
NPR1	2	2	4.92897	1696.46	1	0.981953	0.939303	1.05822	1.02454
GPX3	4	2	5.08771	1697.27	1	0.973247	1.00924	0.945209	1.0771
SYT	5	3	-0.934565	1697.67	1	0.988921	1.0225	0.935149	1.05754
ARO9	9	3	-5.57163	1698.02	1	0.964574	1.10288	0.935913	1.00439
CHD1	7	3	-6.20652	1698.72	1	1.00887	0.981843	0.952196	1.06022
SBA1	6	2	5.09448	1699.61	1	1.02953	1.00329	0.979307	0.988589
MTD1	6	3	-6.39353	1700.79	1	3.8668	0.610674	0.636259	0.665586
FTR	2	2	-100	1700.9	1	0.994696	0.901364	1.11103	1.00388
LEUC	31	10	-2.88589	1701.05	1	1.00247	1.02048	0.958206	1.02015
ARP2	11	6	0.471461	1701.49	1	1.05866	1.01239	0.932941	1.0001
TPS2	19	6	-4.14409	1701.51	1	1.02064	0.996939	0.985746	0.996996
SPT16	15	5	-2.04373	1702.67	1	1.01569	1.01213	0.957367	1.01607
KYNU	4	3	-2.33963	1702.98	1	0.992902	1.02867	0.957976	1.02203
ODPA	11	5	-3.36622	1703.55	1	1.03219	1.01672	0.953179	0.999683
LEO1	2	2	2.78198	1703.96	1	0.925436	0.938665	1.08207	1.06387
TCTP	12	3	7.1793	1704.22	1	0.975629	0.98707	1.05472	0.984537
THDH	12	7	2.84536	1704.69	1	0.980938	1.01504	1.00289	1.00143
P2C51	2	2	-25.0182	1704.79	1	1.02443	1.02733	0.977479	0.972076
EMW1	6	3	-0.953557	1705.61	1	1.03007	1.00929	0.947443	1.01522
MED6	2	2	-6.68118	1706.38	1	1.04218	0.938063	1.01367	1.00908
RL4A	41	15	-2.10411	1706.66	1	0.994846	0.994013	0.979048	1.03288
TKT1	24	7	6.02746	1709.45	1	1.02576	1.00342	0.970521	1.00107
FBRL	17	8	-0.613543	1710.07	1	1.03037	0.980628	0.97803	1.01193
MCA1	8	4	0.697655	1710.29	1	0.985841	0.982626	0.994831	1.03766
KTR1	3	2	-4.50242	1710.38	1	0.993312	1.02517	0.978957	1.00312
ACTG	3	2	-0.659878	1710.43	1	1.02428	1.01792	0.975113	0.983582
DNAJ	8	4	-2.3061	1711.94	1	0.985597	1.03597	1.01528	0.964644
UBP3	5	3	2.04165	1713.06	1	1.02432	1.02394	0.97219	0.980705
HIS1	9	5	6.02916	1714.02	1	0.996885	1.02934	0.961954	1.01307
RPN9	4	3	-0.0220799	1714.31	1	1.04827	1.01759	0.996838	0.940439
FIS1	4	2	-3.0884	1715.74	1	0.98965	0.968722	1.00095	1.0421
PUR92	10	5	-4.13742	1715.8	1	0.976692	0.983741	1.01706	1.02333
RPC1	9	3	-3.20059	1716.63	1	1.03722	0.963505	0.962774	1.03933
ODC2	2	2	-100	1717.36	1	1.06	0.991668	1.052	0.904302
IDH2	11	5	-0.765377	1717.41	1	1.02213	0.987095	0.993823	0.997295
RS8A;RS8B	17	8	3.1957	1718.75	1	1.01421	1.01728	0.936969	1.03444
OSTB	6	3	-7.47604	1718.87	1	1.00872	1.04017	0.972583	0.979934
YEY6	5	4	0.419099	1719.13	1	0.995913	1.03113	0.987897	0.985723
MYOD	2	2	6.74807	1719.27	1	1.00873	0.983379	0.965324	1.04431
PDR16	2	2	-11.3158	1719.55	1	0.93424	0.986636	1.03165	1.0516
ARD1	4	3	-0.315482	1720.04	1	0.994824	1.01034	0.975363	1.02004
OAC1	6	3	-7.72595	1720.04	1	1.01936	0.991046	0.999495	0.990369
CAJ1	5	3	-1.61076	1720.99	1	0.950287	1.00146	1.08071	0.972302
C1TC	19	8	-4.6225	1721.35	1	0.963112	0.983778	1.01569	1.03912
RPN7	6	3	-2.25647	1723.73	1	0.992428	1.04121	0.977573	0.98995
PAA1	6	3	-1.94198	1723.73	1	2.39225	0.423687	0.438544	2.24976
PUF3	5	2	2.54682	1724.47	1	0.962674	0.999665	0.998852	1.04032
COX12	3	2	-20.9051	1724.48	1	1.01014	0.962941	1.0276	1.00045
ADT4	2	2	5.36108	1727.32	1	0.993472	0.974115	1.00807	1.02504
RL10	16	6	-4.01958	1727.54	1	0.950761	0.966384	0.967237	1.12524
OPLA	6	3	-4.29654	1727.58	1	2.37025	2.30178	2.25551	0.0812637
RL5	12	5	-3.92743	1729.12	1	0.809762	0.812128	1.98493	0.766078
PWP1	8	4	-3.46427	1729.47	1	0.93571	1.04728	1.03387	0.987028
NCPR	13	4	-1.35679	1729.88	1	1.11974	0.92685	0.962552	1.00104
FRL4B	2	2	8.04868	1730.55	1	1.02079	1.01054	1.00597	0.963664
GMPPB	2	2	5.44272	1730.7	1	1.00345	1.05165	0.981493	0.965486
IMDH4	4	2	-13.6573	1730.86	1	1.01646	0.967846	1.00522	1.01121
CWH41	8	3	-10.8071	1732.4	1	0.986157	1.05378	0.972076	0.989929
DLD3	10	4	4.18954	1732.54	1	1.01849	1.00941	0.959642	1.0136
CBS	22	5	3.74617	1734.77	1	1.01755	1.02178	0.957356	1.00465
MAOM	16	7	-3.76292	1734.99	1	1.01813	1.01353	1.01692	0.952964
SDC1	3	2	3.90763	1735.03	1	1.04365	0.954817	1.01414	0.989525
NEW1	31	9	-0.582312	1735.22	1	0.989458	1.04686	0.967579	0.99776
VATH	15	6	1.05383	1735.62	1	0.994506	1.02377	0.954382	1.02912
RCC1	5	4	5.85333	1737.73	1	0.972014	1.09425	0.958705	0.980675
VATD	5	3	2.87574	1737.8	1	1.00245	0.998137	0.950972	1.05094
MPI	8	2	-6.47475	1737.93	1	0.9805	0.999589	1.01723	1.00302
SFGH	3	3	5.66649	1738.22	1	0.97999	1.00047	1.03534	0.985129
MNN5	6	4	5.15509	1738.83	1	0.97741	1.00543	0.977545	1.04096
DHAS	12	5	-0.159737	1739	1	1.02644	1.01743	0.974447	0.982663
VTC2	15	7	1.00161	1739.76	1	0.992693	0.97728	1.06503	0.967837
MET22	3	2	2.90985	1740.1	1	1.01962	1.01643	0.97455	0.9901
TRPE	10	4	0.528872	1740.52	1	0.98309	1.01344	0.975941	1.02846
RPAC2	3	2	-11.8838	1741.19	1	0.995622	0.998569	1.00329	1.00254
HMDH	2	2	-100	1741.41	1	1.00174	0.992369	1.02317	0.983165
TCB3	17	6	-2.37386	1741.63	1	0.993652	1.00957	0.956379	1.04231
YD089	3	2	-8.10493	1741.82	1	0.995633	0.987538	0.987259	1.03019
UPP	8	4	-1.217	1741.96	1	0.965824	0.98103	1.02884	1.02582
DNPEP	6	4	-9.15061	1742.6	1	1.02035	0.953092	1.07209	0.959139
IF2	3	2	0.525076	1742.63	1	0.951109	0.964056	1.05146	1.03722
ENT5	3	2	-4.56496	1743.04	1	1.01137	0.993709	0.974874	1.02066
IWS1	7	5	0.905843	1744.47	1	1.0086	1.01433	0.966317	1.01154
GPA1	4	3	-2.84551	1745	1	0.913104	1.03292	0.997792	1.06261
ODO2	4	3	-5.379	1745.13	1	0.974876	1.01085	1.00845	1.00626
FKBP	4	2	-2.41591	1746	1	0.987153	1.05484	0.96918	0.990886
RS11A;RS11B	11	7	7.90552	1746.27	1	0.980069	1.05499	0.964266	1.00299
TPM2	5	3	-8.49235	1746.75	1	1.01941	0.972821	0.985888	1.0228
TOP2	13	5	-4.92523	1746.85	1	0.951449	0.989716	0.99243	1.07005
RLI1	13	7	1.01028	1746.98	1	0.981772	1.03992	0.976753	1.00278
NSP1	11	4	-5.7133	1747.78	1	1.04445	0.965925	0.995178	0.996021
PGM2	10	6	5.08669	1748.71	1	0.977561	1.04157	0.988773	0.993278
RIX7	4	2	0.866311	1749.54	1	0.957722	1.03913	1.02003	0.985096
HRP1	6	2	0.858125	1752.93	1	0.999802	0.984556	0.994314	1.0217
FHP	16	6	-4.90671	1753.09	1	0.976516	0.980246	1.0416	1.00296
PESC	12	3	4.15733	1753.43	1	4.36888	0.63299	0.606487	0.596227
CP51	8	5	-1.11564	1753.43	1	1.01216	1.03557	0.956574	0.997367
MGLL	4	3	-6.31608	1753.45	1	1.00935	1.0029	1.00321	0.984705
SEC16	11	5	-2.58315	1753.93	1	1.06671	1.03613	0.934817	0.967865
LSB5	2	2	-6.4534	1753.96	1	0.946472	0.9867	1.07595	0.995216
AROG	5	3	-3.13235	1755.73	1	1.01144	1.02474	0.991805	0.972799
CP4A5;CP4A6	2	2	-100	1755.86	1	0.993188	1.02094	0.977336	1.00908
SPT5	15	5	5.5044	1756.08	1	1.00437	1.00633	0.965295	1.02496
SYL	6	3	-0.675672	1756.31	1	0.994005	1.05998	0.947199	1.00201
PUS1	5	2	-13.4861	1757.09	1	0.980773	1.01089	1.02398	0.985
PGM3	3	2	-10.7688	1758.25	1	1.00481	1.0178	0.953457	1.02554
NOP3	5	3	-2.90889	1758.26	1	1.00173	1.01873	0.959742	1.02102
FUMC	2	2	-100	1758.55	1	1.01605	1.00016	0.963211	1.02163
CYC	3	2	6.60093	1758.71	1	1.0528	1.01552	0.92856	1.0073
LGUL	5	3	-18.7882	1759.45	1	1.04417	1.00708	1.05905	0.89794
RS19A;RS19B	3	2	-3.83105	1759.63	1	0.964594	0.993828	1.00599	1.03693
RPA49	7	3	-1.02314	1759.65	1	0.98918	1.02547	0.987152	0.998655
VPH1	7	4	6.76197	1759.88	1	0.946638	0.990412	1.0828	0.985039
ELP2	8	5	2.15382	1761.02	1	1.03105	0.986147	0.960435	1.02402
YHM2	5	3	-3.90341	1761.06	1	1.01279	1.01015	0.971724	1.00589
FADH	6	2	-7.9449	1762.34	1	0.991162	1.03183	0.961713	1.01672
TFS2	8	3	3.4031	1762.9	1	1.0464	1.01074	0.974376	0.97037
ARPC1	6	3	1.88825	1763	1	1.01969	1.03489	0.945431	1.00233
YBD6	5	3	-2.50363	1763.11	1	0.958545	1.01744	0.987653	1.03818
MURB	2	2	4.15191	1763.53	1	1.009	0.982581	1.00903	0.999624
SGT2	11	4	-0.308463	1763.91	1	1.05668	1.04625	0.957087	0.945082
GLRX5	4	2	-0.128482	1767.16	1	1.00175	0.968764	1.02997	1.00046
RS12	5	2	1.99125	1768.08	1	1.01875	0.994632	0.988316	0.998558
SEC24	11	5	-0.292139	1771.14	1	1.00954	1.03835	0.968528	0.984968
RS1	2	2	0.630101	1772.91	1	0.974885	1.00071	0.980875	1.04502
QOR	6	4	5.32726	1772.91	1	0.936327	1.11158	0.973091	0.987369
MS116	5	3	-5.44539	1773	1	1.0254	1.05166	1.0046	0.923086
ODP2	5	3	-5.65179	1773.97	1	1.00634	0.959434	1.00091	1.03478
THTR	4	2	-1.39099	1774.22	1	1.01493	0.992546	0.984278	1.00855
DAK1	17	9	-0.0027266	1774.85	1	1.03668	1.01091	0.979932	0.973743
MDY2	5	2	2.09646	1775.27	1	1.01614	1.00188	0.986983	0.995227
CDC73	2	2	-100	1775.7	1	0.980333	0.99386	1.00813	1.01809
RM03	3	2	4.7593	1776.11	1	1.04518	1.01012	0.945516	1.00177
HIS7	17	8	3.12138	1776.61	1	0.896929	1.03449	1.00978	1.0673
FSH3	2	2	-6.87401	1776.9	1	1.01477	1.03058	0.946136	1.01064
RL17A	21	8	1.1843	1777.57	1	1.01361	1.00169	0.952809	1.03369
RPA43	4	3	-7.414	1778.59	1	1.02843	1.0213	0.952258	0.999811
YPT10	2	2	4.88981	1779.98	1	1.0213	0.988436	1.01293	0.977956
CFR1	2	2	6.39245	1780.1	1	1.0137	0.980382	1.00453	1.00169
GRE3	12	6	1.72771	1780.95	1	1.00918	1.04087	0.950781	1.00128
GDA1	3	3	1.89421	1781.56	1	0.990796	1.01603	0.993792	0.999566
RPN11	10	4	-1.64136	1782.28	1	0.977488	1.01223	1.02882	0.982358
PARN	2	2	0.405283	1783.37	1	1.09729	0.967887	1.074	0.876696
NOP4	3	2	5.74159	1784.62	1	1.02026	0.998776	0.961911	1.0202
SVF1	5	3	-2.44051	1785.01	1	1.01153	1.01829	0.951362	1.02048
OYE2	4	3	8.96995	1785.91	1	1.03791	1.00822	0.965774	0.989487
ILVB	9	6	4.02049	1786.22	1	0.984604	1.02049	0.98187	1.01362
MAK21	7	2	10.6208	1786.51	1	0.996893	1.05043	0.952093	1.00301
TOM70	19	5	-0.585866	1787.2	1	0.998199	1.00216	1.01281	0.987002
CHI1;CHIA	2	2	6.9282	1787.65	1	1.02739	0.98838	0.961496	1.02422
DEF1	4	2	-2.99606	1787.73	1	0.99657	1.02171	0.982027	1.00009
RS3A1	13	4	3.4741	1790.17	1	0.996882	0.990433	0.986994	1.02616
RS29	4	2	2.78407	1790.37	1	1.0343	0.968263	0.993373	1.00519
ILV3	14	5	5.64425	1790.5	1	1.01241	1.01248	0.973598	1.00202
H3	4	3	-8.89649	1790.66	1	1.04124	0.965835	0.986972	1.00749
DHYS	17	6	6.61982	1791.1	1	1.02583	1.04651	0.93796	0.993106
FAB1	2	2	7.46079	1791.25	1	0.995636	1.02318	0.991541	0.990002
KGSDH	2	2	-100	1791.28	1	0.993539	0.972042	1.02607	1.00914
PP2C2	7	3	-0.721732	1791.39	1	1.04103	1.02574	0.970545	0.964904
GSHB	6	3	-1.64167	1792.71	1	1.01926	1.01826	0.977087	0.98611
NEUFC	2	2	-100	1794.1	1	1.02663	1.0894	1.02956	0.868457
COPD	4	1	-11.033	1796.16	1	1.00439	1.0041	0.977107	1.0148
BFR1	10	5	-2.98579	1796.16	1	1.01568	1.0068	1.00757	0.970566
HXKB	19	6	-0.208069	1797.25	1	0.998816	1.02006	0.985007	0.996439
YP260	3	2	-100	1797.61	1	1.04346	0.951124	0.976834	1.03149
T2EB	2	2	6.54003	1798.48	1	0.982845	0.983087	1.05914	0.977171
HSP77	17	7	1.86134	1798.76	1	0.973283	0.990648	1.00715	1.02979
SYEC	27	10	-5.50414	1799.43	1	0.995952	0.983277	1.00248	1.01862
MPPA	4	3	1.4011	1800.1	1	1.60498	0.269844	1.56177	1.47843
DOHH	11	5	7.91224	1800.71	1	0.988588	1.06355	1.00657	0.9449
YNU8	4	2	8.48463	1800.83	1	0.978841	1.00923	0.968129	1.04559
G6PI	50	13	-5.77369	1801.46	1	0.956385	1.08732	0.983674	0.977591
DRE2	3	3	-0.0528351	1801.71	1	1.03484	1.01164	0.947165	1.0085
XYLB	2	2	2.42056	1802.09	1	0.98834	1.00404	0.991788	1.01607
HIS5	10	5	-0.593617	1803.08	1	1.01574	1.03415	0.937857	1.01507
NUG1	11	5	2.89138	1803.29	1	1.04994	1.01233	0.97757	0.962425
FPPS	10	4	0.566913	1805.23	1	0.98555	1.01558	0.979883	1.0196
YIDC	3	2	-14.0908	1806.51	1	0.94083	1.04679	1.00604	1.00928
PRS7	10	3	-3.03966	1806.88	1	0.95299	0.994838	1.02361	1.03045
SAR1	6	3	6.62422	1807.93	1	0.979842	1.01536	0.966546	1.03993
UTP10	8	3	-5.8976	1811.21	1	1.00082	1.05979	0.960992	0.981082
EI2BG	6	3	-3.72167	1811.9	1	1.02937	1.03728	0.934621	1.00206
PRS8	7	3	-2.23068	1813.36	1	0.984604	1.0087	1.00438	1.00248
ERG8	3	2	-3.06582	1813.52	1	1.02378	1.05669	0.96473	0.958162
RS27B	10	5	6.39873	1813.81	1	1.00074	1.02248	0.978774	0.998485
CARB	7	4	-4.1788	1814.48	1	1.00685	1.00075	1.00273	0.989741
EIF3I	14	5	1.49827	1814.79	1	0.982148	1.00012	1.00888	1.00909
YKD3A	4	2	0.604424	1814.91	1	0.995109	1.01761	1.00697	0.980693
RUVB1	6	2	-13.728	1815.13	1	1.02043	1.01005	1.01376	0.957051
EIS1	8	5	-1.41849	1815.37	1	1.04165	0.956523	1.00091	1.00274
PSA6	4	2	-12.6862	1815.63	1	1.00909	1.00091	1.01229	0.978073
NU159	14	4	0.190632	1815.78	1	0.996321	0.971395	1.02575	1.00731
ALB1	3	2	1.4647	1816.15	1	1.00691	1.00814	0.974724	1.01066
GAS5	7	5	0.427447	1816.19	1	0.958572	1.0293	0.990441	1.0233
PDXH	4	3	-1.09978	1816.42	1	1.02541	1.04487	0.941096	0.991767
SYFB	22	7	-1.736	1816.65	1	1.05578	0.996534	0.950446	1.00001
FUMH	11	5	-5.00426	1817.26	1	1.01671	1.00763	0.976499	0.999611
RL19	3	3	-100	1818.49	1	0.982626	0.993311	1.07504	0.953016
EIF2A	10	4	-4.03009	1818.73	1	1.02116	1.01876	0.984713	0.976167
LYS9	11	8	-4.6053	1819.45	1	1.00121	1.01795	0.971613	1.00985
STE24	3	2	-13.8225	1819.8	1	0.981101	1.01436	0.99606	1.00881
ADT2	14	5	1.18104	1819.88	1	1.00924	1.02683	0.979283	0.985372
AATC	17	9	0.869709	1820.51	1	1.01044	1.00764	0.984943	0.997178
RS3	18	9	-1.75866	1821.37	1	0.984345	1.00164	1.00537	1.00883
RPF2	3	2	6.04596	1821.43	1	1.02387	1.00345	0.983666	0.989489
EBP2	5	3	1.72887	1823.08	1	1.01028	1.04727	0.948686	0.996279
HSP72	9	3	11.148	1823.51	1	0.962882	0.859552	1.05962	1.14026
GRP78	19	5	-0.845355	1823.8	1	0.990252	1.00114	1.00273	1.00596
NU133	7	5	2.22425	1824.06	1	0.97709	0.938884	1.02058	1.06809
ARF2	7	4	0.40985	1824.11	1	1.04052	0.982094	0.944045	1.03658
SYGA	5	2	8.06993	1824.32	1	0.959527	1.03884	0.958323	1.04685
SYH	17	5	3.204	1825	1	1.00687	0.997447	0.972435	1.02395
TOM20	2	2	-1.80935	1825.4	1	0.994472	0.98975	1.00168	1.01427
CYPD	5	2	0.986273	1825.73	1	0.969716	1.00445	0.992444	1.03448
TPIS	30	9	-1.00977	1826.88	1	1.01548	1.00846	0.980421	0.995992
GRPE	6	3	-7.04501	1827.65	1	1.02156	0.996085	0.977912	1.00494
RAN	5	3	2.88161	1827.8	1	0.982795	1.02657	0.999296	0.991866
AIM9	12	7	-0.093703	1827.85	1	0.927305	1.00866	1.00677	1.06195
EIF3A	23	6	2.16572	1828.04	1	1.00514	1.02499	0.981877	0.988541
ACAC	51	21	2.00019	1828.21	1	1.03876	1.00256	0.953817	1.00673
SYIC	30	11	7.04965	1828.96	1	0.998326	1.00159	0.996055	1.00404
PUR2	29	12	1.80784	1829.19	1	1.02507	1.01748	0.979116	0.979237
SXM1	5	3	-1.73811	1829.47	1	2.76885	0.366169	0.387518	2.54523
PYR1	52	21	1.78255	1830.06	1	0.998976	0.996953	1.00131	1.00277
YHI0	21	9	5.6505	1830.69	1	0.987318	1.03483	0.974596	1.00426
GCN1	27	12	5.48574	1830.77	1	1.02892	1.02787	0.959335	0.985627
DRS1	4	3	2.44899	1831.19	1	1.01221	0.966865	1.00153	1.02023
RRB1	6	3	-3.9411	1832.81	1	0.993247	0.992701	0.993403	1.02094
TCPG	11	4	10.0995	1832.91	1	1.00464	1.03136	0.958711	1.00668
EIF3C	12	6	-1.08803	1833.54	1	0.991269	1.02143	0.979975	1.00783
RIR1	12	5	-1.60389	1834.34	1	1.52871	0.615349	1.74872	0.607902
ALDH6	30	11	-2.15207	1834.43	1	1.03245	1.02827	0.940497	1.00154
OLA1	19	8	6.37482	1834.88	1	0.987592	1.00779	1.00251	1.00222
SYMC	23	7	0.102773	1835.27	1	1.01947	1.01407	0.945261	1.02331
UBP2	7	3	-3.12937	1835.9	1	1.03401	0.992833	0.967321	1.007
EIF3B	19	9	5.87663	1836.43	1	1.01253	1.01435	0.957243	1.01714
ATPB	25	9	5.7699	1836.48	1	1.00458	1.03011	0.966513	0.99983
CLU	27	10	2.86318	1836.7	1	1.02071	1.00479	0.968469	1.00679
SYV	20	7	3.77753	1836.83	1	1.01095	1.00462	0.98164	1.00304
QCR7	2	2	10.4222	1837.11	1	0.997526	0.98761	0.99663	1.01849
SC160	37	14	-0.833361	1837.28	1	0.992727	1.00332	0.99303	1.01104
PFKA1	33	6	1.53722	1837.59	1	0.983883	1.01753	1.01515	0.983955
YM13B	2	2	-100	1838.77	1	1.00465	1.04977	0.959758	0.987933
RL7A	6	3	-2.11155	1838.82	1	0.961877	1.01759	0.97797	1.04468
KPR5	10	5	-0.0704277	1838.98	1	1.01927	1.0296	0.990441	0.962084
UBP6	12	5	0.953705	1839.3	1	1.02578	1.02592	0.974406	0.975194
UBC13	2	2	-6.54322	1839.96	1	1.00145	0.978423	1.01878	1.00177
YG169	2	2	1.29783	1841.43	1	1.01374	1.00063	1.00692	0.979047
METE	37	11	-2.28682	1841.62	1	1.00377	1.02175	0.983909	0.990985
FAS1	59	29	-0.529658	1842.41	1	1.01834	0.99857	0.981143	1.00229
SHS1	7	2	2.13339	1843.08	1	0.995795	1.00426	0.988505	1.01159
VPS13	19	7	4.14749	1843.14	1	1.0386	1.02278	0.930754	1.01142
ERB1	8	2	-3.83566	1843.72	1	1.01222	1.01334	0.967181	1.00801
KAR	13	7	4.26652	1844.13	1	1.01399	0.988336	1.00618	0.991709
ACO1	5	3	4.25883	1844.29	1	0.977094	0.942149	1.01757	1.06753
SYQ	32	13	3.53504	1844.44	1	1.0192	1.0188	0.973689	0.989081
FAS2	87	35	-1.35594	1844.49	1	1.01295	1.02288	0.964683	1.00046
TBA1	6	3	-4.44687	1844.96	1	0.978511	1.01842	1.01579	0.987878
GLT1	42	16	-1.20295	1845.25	1	1.02419	1.01587	0.993656	0.967265
RPA1	28	9	1.29705	1845.63	1	0.975604	1.02215	1.00752	0.995309
SAC1	14	6	6.21019	1845.7	1	1.02639	1.00024	0.983151	0.990741
AIP1	9	5	-3.15752	1846.02	1	0.999986	1.00274	0.98743	1.00998
ARO1	29	12	-2.79169	1847.53	1	1.01745	0.998531	0.964568	1.02045
TAF6	6	3	-5.35049	1847.63	1	1.00751	1.00312	0.987324	1.00216
UTP20	6	4	-2.60962	1847.71	1	0.952555	0.973902	1.02585	1.05078
TPA1	7	3	-5.0272	1847.82	1	0.992571	0.995694	1.00355	1.00827
VATA	53	17	-3.49405	1848.25	1	0.996507	1.02111	0.960121	1.02358
RRP5	26	7	1.90737	1848.38	1	1.00889	1.01042	0.957976	1.024
PSA1	8	6	8.19936	1848.94	1	1.00863	1.00786	0.971696	1.01236
SEC31	20	6	-4.42353	1849.17	1	1.01277	1.01572	0.983098	0.988821
SYTC	22	10	-1.18716	1849.3	1	1.00366	1.0049	0.985545	1.00604
YPD1	2	2	-100	1849.41	1	0.999429	1.01963	0.983795	0.997468
PRS10	5	3	-0.369957	1849.63	1	0.999239	1.01842	1.03033	0.953732
PMT2	5	3	1.15301	1849.83	1	0.978259	1.02539	1.0038	0.993133
RL3	42	18	-4.85997	1849.89	1	0.934195	1.03572	1.02189	1.01139
RS2	32	11	3.02935	1849.99	1	1.06903	1.07585	0.918317	0.946815
COPB	16	7	-0.378165	1850	1	0.997901	1.00719	1.01684	0.978465
GLO3	7	3	-3.28081	1850.57	1	0.961661	1.00413	0.964435	1.07378
FAT2	8	5	11.3016	1850.64	1	0.985466	1.03902	0.956244	1.02133
TYSY	9	4	0.812902	1850.87	1	1.00476	0.985608	0.986701	1.0234
6PGD1	18	8	0.587352	1850.88	1	0.996024	1.00959	0.988648	1.00587
GBLP	23	9	8.09305	1851.26	1	0.996034	1.00404	0.985781	1.01437
LYS2	13	7	8.92963	1851.4	1	0.980506	1.01624	0.966213	1.03867
DBP2	10	5	2.36765	1851.74	1	0.953012	0.991975	1.0249	1.0321
PRP43	7	3	1.88648	1851.96	1	0.984203	0.982314	1.00458	1.02962
HSP60	20	8	6.15737	1852.13	1	0.975238	1.01378	0.972346	1.04022
PGK	104	39	-5.11225	1852.22	1	0.975978	1.06857	0.97529	0.983154
COPB2	15	6	6.8881	1852.49	1	1.01111	1.01076	0.985791	0.992595
SYLC	36	10	-4.70678	1852.78	1	0.985719	1.01542	0.997665	1.00142
PDC1	68	19	-6.38987	1853	1	0.949993	1.20404	0.91579	0.954643
SIN3	3	2	38.0823	1853	1	1.17008	1.00191	0.878595	0.970885

## Sheet: de novo peptide quantification
De novo peptides	Abstract Proteins	JD_06232014_sample1-A	JD_06232014_sample1_B	JD_06232014_sample1_C	JD_06232014_sample2_A	JD_06232014_sample2_B	JD_06232014_sample2_C	JD_06232014_sample3_A	JD_06232014_sample3_B	JD_06232014_sample3_C	JD_06232014_sample4-A	JD_06232014_sample4_B	JD_06232014_sample4_C
//AAAAAVSTSTR//GGVAAVFEQK//PPELGDLHK	MSP1	6.59646e+06	4.31989e+06	6.68011e+06	6.0707e+06	4.86628e+06	7.25906e+06	5.39591e+06	6.53675e+06	0.982755	3.42606e+06	9.00791e+06	2.51312e+06
//AAAALANK//AAAALANK//AAAALANK//AAAALANK//AAAALANK//AAAALANK//AAAALANK//AAAALANK//AAAALANK//AAAALANK//AAAALANK//AAAALANK//AAAALANK//AAAALANK//AAAALAGGK//AAAALANK//AAAALANK//AAAALANK	AROA	8.95486e+08	9.27403e+08	1.01902e+09	8.81174e+08	9.5089e+08	9.92057e+08	8.61899e+08	8.5244e+08	8.56722e+08	7.9953e+08	8.81297e+08	8.48958e+08
//AAADALSDLELKDSK//AAADALGFELGWTPK//AAADALSDLELKDSK//AAADNGNLYVALAQR//AADLKMSELGWTPK//TVEGSRSELGWTPK//AAADALSDLELKDSK//AAADNGNLYVALAQR//AAADALGFELGWTPK//TVERSGSELGWTPK//AAADALSDLELKDSK//AAADALGFELGWTPK//AAADALTEMVALAQR//AAALGMVSELGWTPK//AAADALSDLELKDSK//TVEGSRSELGWTPK	RIR2	7.60158e+07	6.99888e+07	6.92444e+07	7.21472e+07	6.93118e+07	6.42054e+07	7.58702e+07	6.71687e+07	5.38088e+07	6.03709e+07	4.80591e+07	5.49294e+07
//AAAEEFQR//AAAEEFQR//AAAEEFQR//AAAEEFQR//AAAEEFQR//AAAEEFQR//AAAEEFQR//AAAEEFQR	SHE10	4.00646e+07	3.53059e+07	4.59123e+07	3.31786e+07	3.86222e+07	3.70937e+07	3.80454e+07	4.15421e+07	4.05547e+07	3.6427e+07	3.67347e+07	4.25862e+07
//AAAEGVANLHLDEATGEMVSK//AAAEGVANLHLDEASAEMVSK//NVEGVNALHLDEATADMVSK//AAAQGVADLHLDEASAEMVSK//AAAQGVADLHLDEATGEMVSK//AAAEGVANLHLDEASAEMVSK//AAAEGVANLHLDEATGEMVSK//AAAEGVANLHLDETQEMVSK//NVEGVANLHLDEATGEMVSK	SYKC	1.70122e+08	1.88372e+08	1.6217e+08	1.44326e+08	1.6279e+08	1.75884e+08	1.62405e+08	1.77589e+08	1.74297e+08	1.63107e+08	1.77807e+08	1.69627e+08
//AAAFPFVFEK//MAPAEPELLR//NVFPFVFEK//AAAFPFVFEK//MAPAEPELLR	KPYK1	3.25355e+07	3.46317e+07	3.73752e+07	1.44145e+07	2.96848e+07	3.32724e+07	1.96075e+07	2.78272e+07	2.71862e+07	2.89091e+07	2.806e+07	2.94567e+07
//AAAGSVLLEDCK//AAAGSVLLEDCK//AAAGSVLLEDCK//AAAGSVLLEDCK//AAQSVLLEDCK	AP2M	1.38288e+07	1.37993e+07	1.14232e+07	1.72846e+07	1.51494e+07	1.30868e+07	1.62145e+07	1.22264e+07	1.37676e+07	1.47943e+07	1.42248e+07	1.14738e+07
//AAAHYLR//AAAHYLR//AAAHYLR//ATHGLFR//AAAHYLR//AAAHYLR//AAAHYLR//AAAHYLR//ATHGLFR	ALF;ALF1	1.65843e+09	1.50541e+09	1.22434e+09	1.4616e+09	1.39258e+09	1.22898e+09	1.4375e+09	1.45994e+09	1.11812e+09	1.29145e+09	1.39246e+09	1.08997e+09
//AAAPAQTTTDYK//AAAPAQTTTDYK//AAAPAQTTTDYK//AAAPAQTWMYK//AAAPAQTTTDYK//AAAPAQTTTDYK//AAAPAQTTSEYK//AAAPAQTTTDYK//AAAPAQTTTDYK//AAAPAQTTSEYK//AAAPAQTTTDYK//AAAPAQTTESYK	IWS1	4.5138e+07	4.33358e+07	4.18599e+07	3.14184e+07	4.05393e+07	3.36393e+07	2.58383e+07	4.30507e+07	4.16576e+07	3.014e+07	3.23349e+07	3.89186e+07
//AAAPPVPR//AAAPPVPR//AAAPPPVR//AAAPPVPR	TNNI3;ATPO	1.21978e+08	1.31934e+08	1.21731e+08	1.06599e+08	1.0109e+08	1.16859e+08	1.00412e+08	1.06537e+08	1.0839e+08	1.08087e+08	1.03321e+08	1.07136e+08
//AAAQDGYVPQR//AAAQDGYVPQR//AAAQDGYVPQR//AAAQDGYVPQR//AAAQDGYVPQR//NVQDGYVPQR//AAAQDGYVGPAR//AAAQDGYVPQR//AAAQDGYVPQR	SPT5	7.09187e+07	7.15654e+07	7.51671e+07	6.14371e+07	7.92691e+07	7.27339e+07	6.72036e+07	6.83994e+07	8.56337e+07	6.36637e+07	6.67361e+07	8.05184e+07
//AAASNEGQNASLK//NVSNEGQNASLK//NVSNEGQNASLK//VMKVHDFDNR//VNSNEGQNASLK//NVSNEGQNASLK//VNSNEGQNASLK//NVSNEGQNASLK//AAASNEGQNASLK	ALF	2.51899e+08	2.60282e+08	2.69674e+08	2.41728e+08	2.32686e+08	2.50629e+08	2.45212e+08	2.42087e+08	2.66943e+08	2.53844e+08	2.2351e+08	2.42821e+08
//AAASTLEDLEVK//AAASTLEDLEVK//AAASTLEDLEVK//FALGNSNPSALR//AAASTLEDLEVK//FALGNSNPSALR//AAASTLEDLEVK//FALGNSNPSALR	CD48A;CD48E;CDC48;CD48D	5.58484e+08	5.59337e+08	4.60492e+08	6.39268e+08	5.73932e+08	5.45007e+08	5.48751e+08	5.91168e+08	5.21883e+08	5.9062e+08	5.89711e+08	5.10849e+08
//AAATAAMTK//AAATAAMTK//AAATAAMTK//AAATAAMTK//AAATAAMTK//AAATAAMTK//AAATAAMTK//AAATAAMTK//AAATAAMTK//AAATAAMTK//AAATAAMTK//AAATAAMTK//AAATAAMTK//AAATAAMTK//AAATAAMTK	EF3A	1.2789e+09	1.42774e+09	1.65173e+09	1.3507e+09	1.62052e+09	1.51847e+09	1.22807e+09	1.31771e+09	1.43332e+09	1.36172e+09	1.2148e+09	1.46295e+09
//AAATTGEWDK//AAATTGEWDK//AAATTGEWDK	PDC1	1.00426e+08	1.14418e+08	8.58788e+07	9.22358e+07	8.33997e+07	6.78587e+07	7.62049e+07	8.90777e+07	8.9213e+07	9.10033e+07	1.00441e+08	7.87236e+07
//AACLVQNGLATWFPLAVTK//AACLVQNGLATWFPLAVTK//PLGMGGLREATWFPALVTK	GCN1	2.14758e+07	2.15798e+07	2.38773e+07	2.61918e+07	2.31993e+07	2.25561e+07	2.07085e+07	1.88876e+07	1.97554e+07	2.25785e+07	2.10309e+07	2.07957e+07
//AACYNNDSAPNK//AACYNNDSAPNK//AACYNNDGTPNK//AACYNNDGTPNK	GLNA	1.04925e+07	1.24674e+07	1.2817e+07	9.79049e+06	1.31766e+07	1.14815e+07	1.0279e+07	1.14056e+07	1.22944e+07	1.0873e+07	1.00882e+07	1.10997e+07
//AADALLLKK//AADALLLKK//AADALLLKK//AADALLLKK//AADALLLKK	MOM4	3.60605e+07	3.55487e+07	3.64756e+07	4.49103e+07	2.90919e+07	2.83647e+07	4.29928e+07	3.41755e+07	1.99863e+07	5.83189e+07	3.22019e+07	2.49931e+07
//AADEAFAK//AADEAFAK//AADEAFAK//AADEAFAK//AADEAFAK//AADEAFAK//AADEAFAK//AADEAFAK//AADEAFAK//AADEAFAK//AADEAFAK//AADEAFAK//AADEAFAK//AADEAFAK//AADEAFAK//AADEAFAK	HSP75;HSP76	3.86819e+09	3.88811e+09	4.01697e+09	3.80288e+09	3.05032e+09	3.34701e+09	3.55607e+09	3.53298e+09	3.49989e+09	3.13767e+09	3.32609e+09	3.65497e+09
//AADFNVPLDGK//AADFNVPLDGK//AADNTLKNDGK//AADFNVPLDGK//AADFNVPLDGK//NNLMLELDGK//AADFNVPLDGK//AADNTLSDALR	PGK	1.80099e+07	1.67738e+07	1.92347e+07	1.72796e+07	1.59748e+07	1.78035e+07	1.61129e+07	1.92368e+07	1.7417e+07	1.83691e+07	1.72476e+07	1.98641e+07
//AADGLFPEQQTK//AENLFPEQQTK//EAGGLFPEQQTK//AENLFPEQQTK//ANELFPENKDK//AENLFPEQQTK//AENLFPEQQTK//AENLFPEQQTK//AENLFPEQQTK//AENLFPEQQTK//EANLFPENKDK//AENLFPEQQTK//EANLFPEQQTK//AENLFPEQQTK	RL6B	4.68156e+08	4.58541e+08	4.45548e+08	4.961e+08	5.08868e+08	4.72066e+08	4.87217e+08	4.65675e+08	4.27225e+08	4.61544e+08	4.82681e+08	4.75005e+08
//AADLEVANPLMSK//LPVLLADACCSR//EQLEVANPLMSK//LPVLLADACCSR//AADLEVANPLMSK//LPVLLADACCSR//QLEEVANPLMSK//LPVLLADACCSR//AADLEVANPLMSK//LPVLLADACCSR//ELQEVANPLMSK//LPVLLADACCSR//AADLEVANPSPYK//LPVLLADACCSR	HSP72;PDC5;PDC1	1.20158e+08	1.94273e+08	1.54681e+08	9.77014e+07	2.19239e+08	2.33484e+08	6.31261e+07	1.61983e+08	1.52676e+08	8.59411e+07	1.0813e+08	1.75346e+08
//AADLLNLAK//AADLLNLAK//AADLLNLAK//AADLLNLAK//AADLLNLAK//AADLLNLAK//AADLLNLAK//AADLLNLAK//AADLLNLAK//AADLLNLAK//AADLLNLAK//AADLLNLAK	ILVB	3.52654e+08	3.62528e+08	3.41465e+08	3.70247e+08	3.69026e+08	3.57373e+08	3.92985e+08	3.52078e+08	3.35176e+08	3.5831e+08	3.62085e+08	3.65052e+08
//AADNNLPTK//AADNNLPTK	PUR3	6.61319e+07	6.3032e+07	7.44513e+07	6.60813e+07	6.53552e+07	6.84468e+07	5.39212e+07	7.04448e+07	6.45274e+07	7.07263e+07	6.48915e+07	6.42217e+07
//AAEAATTDLTYR//AAEAATTDLTYR//AAEAATTDLTYR//AAEAATTDLTYR//AAEAATTDLTYR//AAEAATTDLTYR//AAEAATTDLTYR//AAEAATTDLTYR//AAEAATTDLTYR//AAEAATTDLTYR//AAEAATTDLTYR//AAEAATTDLTYR	WTM1	7.10845e+08	6.76892e+08	6.6554e+08	7.11461e+08	7.2416e+08	6.82267e+08	7.62588e+08	7.44687e+08	6.6758e+08	6.42038e+08	6.7057e+08	6.53157e+08
//AAEAPLTVLSYYNK//FSQLLEPLSTYNK//FSQLLEPLSTYNK	MED3	1.58948e+07	1.29167e+07	1.22913e+07	1.28397e+07	7.0487e+06	1.10411e+07	1.22532e+07	1.21321e+07	1.20271e+07	1.00705e+07	1.07281e+07	8.91314e+06
//AAECCVAFTPEER//GEEEMVAFTPEER//DDCCLSLCLDLR//AAECCVAFTPEER//AAECCVAFTPEER//DDCCLSLCDLLR//SPCCSVAFTPEER//DDCCLSLCDLLR	AP1B1	5.55719e+06	6.25346e+06	5.1275e+06	6.3617e+06	6.42659e+06	4.56506e+06	5.26856e+06	3.77291e+06	7.60259e+06	4.16103e+06	4.66268e+06	7.07879e+06
//AAEDSLDPFDQLK//AAEDSLDPFDQLK//AAEDSLDPFDQLK//AAEDSLDPFDQLK//DGVDSLDPFDQLK	VPS1	2.1873e+07	2.10729e+07	2.33036e+07	2.24036e+07	2.01795e+07	2.12195e+07	2.08243e+07	2.4119e+07	2.34262e+07	1.90826e+07	2.10124e+07	2.14141e+07
//AAEDSSVVLSER//EAADSSVVLSER//MTEGVFLANHK//GDVDSSVVLSER//MLEGSFLANHK	APE2	4.37831e+07	4.01912e+07	3.09711e+07	3.51522e+07	3.58007e+07	3.6894e+07	3.27341e+07	4.37944e+07	4.67053e+07	3.24536e+07	3.76602e+07	1.93128e+07
//AAEEAGVTDVK//AAEEAGVTDVK//AAEEAGVTDVK//AAEEAGVTDVK//AAEEAGVTDVK//AAEEAGVTDVK//AAEEAGVTDVK//AAEEAGVTDVK	FAS2	4.4236e+08	4.57306e+08	4.65345e+08	4.48651e+08	4.24137e+08	4.67586e+08	4.55676e+08	4.42868e+08	5.21638e+08	4.20011e+08	4.68227e+08	5.12066e+08
//AAEEAGVTDVKK//LLSSLEEAEAR//AAEEAGVTDVKK//LLSSLEEAEAR//AAEEAPSSTVKK//AAEEAGVTDVKK//LLSSLEEAEAR//LLSSLEEAEAR//AAEEARMPAKK//LLSSLEEAEAR	TX305;FAS2;TF3C1	2.43548e+07	2.1061e+07	2.82362e+07	2.66365e+07	2.60655e+07	3.38929e+07	2.75197e+07	2.59069e+07	3.55931e+07	2.68658e+07	2.55172e+07	2.88586e+07
//AAEENFNADDK//AAEENFNADDK//AAEENFNADDK//EAAENFNADDK//AAEENFNADDK//AAEENFNADDK//AAEENFNADDK//AAEENFNADDK//AAEENFNADDK//AAEENFNADDK//AAEENFNADDK	PFKA2	5.51804e+08	5.37075e+08	5.55866e+08	5.28395e+08	5.03749e+08	5.32104e+08	4.48576e+08	5.66117e+08	5.95943e+08	5.40489e+08	5.66345e+08	4.90749e+08
//AAEGALENANDLELSGVKCQK//AQEALENANDLSEGLVSELSK//AQEALEGQNDLSEGLVSESLK//AQEALENANDLSEGLVSESLK//FHNSRNANDLSEGLVSGFPR//QAEALENQGDLSEGLVSELSK//AQEALENANDLSEGLVSESLK	NOP56	3.30854e+07	4.7186e+07	5.36902e+07	3.59974e+07	5.30186e+07	5.19738e+07	6.02226e+07	1.04387e+08	1.14532e+08	3.54914e+07	5.32077e+07	6.55192e+07
//AAEHMVFASFLR//DRHMVFVLSMK//DGVHMVFASFLR//AAEHMVFASFLR//DRHMVFPVSYK	KPYK1;KPYK2;KPYK	1.92665e+08	1.8516e+08	2.21412e+08	1.89983e+08	1.9015e+08	1.87296e+08	2.17231e+08	2.03403e+08	2.47871e+08	1.98073e+08	1.90591e+08	1.82161e+08
//AAELGPVYGFQWR//GVDLGPVYGFQWR//VGDLGPVYGFQWR//GVDLGPVYGFQWR//VGDLGPVYGFQWR//VGDLGPVYGFQWR//GVDLGPVYGFQWR//GVDLGPVYGFQWR//VGDLGPVYGFQWR//GVDLGPVYGFQWR	DRTS2;TYSY;DRTS1;DRTS	7.36517e+07	8.13923e+07	7.44156e+07	7.7173e+07	7.5023e+07	6.87321e+07	7.58253e+07	7.02844e+07	7.78534e+07	7.48712e+07	7.51734e+07	6.92602e+07
//AAELLLSFVWWYK//ELAALLSNGAAEELPK//AAELLLSWCGPALPK//SLKGHNSLLPEQFR//AAELLLSNENDVLPK//AAELLLSDNENVLPK//AAELLLSNEDNVLPK//EHKKNSLLPEQFR//AAELLLEEERDLPK//AAELLLSNDENVLPK//AAELLLSNDEVNLPK//NKAALLSHHHCLPK//DRLLLSPEETDLPK//AAELLLSDDQNVLPK	PUS7	2.77992e+07	2.55201e+07	2.84959e+07	2.51081e+07	2.63888e+07	3.02179e+07	2.19124e+07	2.8133e+07	3.09536e+07	2.40294e+07	2.54464e+07	2.9339e+07
//AAELSEDSVLPNALDDLGR//AAELSEDSVLQLPGDDGLR//AAELSEDSVLPNALDDLGR//AAELSEDSVLCPPRDGLR	SYIC	9.94783e+07	1.19736e+08	1.28763e+08	1.03323e+08	1.22764e+08	9.3985e+07	1.14469e+08	1.25624e+08	1.41372e+08	1.00191e+08	1.21359e+08	1.11114e+08
//AAEYGKPTNQGVNELK//LNEKPTVVNDYEAAR//NEKLPTVVNDYEAAR//AAEYGKPAAGGKDNELK//LNEKPTVVNDYEAAR//LNEKPTVVNDYEAAR//VQEKPYNGGSGVPGTTK//LNEKPTVVNDYEAAR//LNEKPTVVNDYEAAR//LNEKPTVVNDYEAAR//AAEYGKPTNQGVNELK	MBF1;RL15	2.54561e+08	1.77661e+08	2.34624e+08	2.48377e+08	2.32158e+08	2.53928e+08	2.81593e+08	1.68057e+08	2.40104e+08	2.44685e+08	2.51057e+08	2.70483e+08
//AAFAQWR//AAFAQWR//AAFAQWR//AAFAQWR//AAFAQWR//AAFAQWR//AAFAQWR	POM33	3.3548e+07	2.74415e+07	2.51999e+07	2.73545e+07	2.31634e+07	2.45813e+07	3.34596e+07	2.64211e+07	2.45046e+07	3.037e+07	2.20662e+07	2.37569e+07
//AAFDEDGNLSNVK//AAFDEDGNLSNVK//AAFDEDNGLSNVK//AAFDEDGNLSNVK//AAFDEDGNLSNVK	GPA1	3.30967e+07	3.6128e+07	3.03817e+07	3.65953e+07	2.17678e+07	2.81567e+07	2.98853e+07	3.52539e+07	5.03873e+07	2.61705e+07	3.12473e+07	2.41227e+07
//AAFDGVTFK//AAFDGVTFK//AAFDGVTFK//AAFDGVTFK//AAFDGVTFK//AAFDGVTFK//AAFDGVTFK//AAFDGVTFK	FAS2	2.70397e+07	2.94143e+07	2.84141e+07	1.97321e+07	2.81764e+07	2.77813e+07	4.78367e+07	2.10487e+07	2.48989e+07	2.63556e+07	2.69906e+07	2.11765e+07
//AAFDGVTFK//AAFDGVTFK//AAFDGVTFK//AAFDGVTFK//AAFDGVTFK//AAFDGVTFK//AAFDGVTFK//AAFDGVTFK//AAFDGVTFK//AAFDGVTFK//AAFDGSLFK//AAFDGVTFK//AAFDGVTFK//AAFDGVTFK//AAFDGVTFK//AAFDGVTFK//AAFDGVTFK//AAFDGVTFK//AAFDGVTFK//AAFDGVTFK//AAFDGVTFK//AAFDGVTFK	FAS2	4.45475e+07	6.37711e+07	5.66899e+07	4.49245e+07	6.4434e+07	7.19692e+07	4.17464e+07	5.0236e+07	5.79965e+07	5.44162e+07	6.08477e+07	5.51029e+07
//AAFDNVWSK//AAFDNVWSK	ALDH3	2.17137e+07	2.64063e+07	3.16907e+07	3.44866e+07	0.911039	3.38788e+07	4.07277e+07	3.61189e+07	1.04666	5.02738e+07	4.22628e+07	2.8841e+07
//AAFGLAEAGYK//AAFGLAEQYK//AAFGLAEQYK//AAFGLAEQYK//AAFGLAEQYK//AAFGLAEQYK//AAFGLAEAGYK	SDHA;SDHX	6.95728e+07	6.65543e+07	5.96906e+07	6.6674e+07	6.08667e+07	5.36836e+07	5.99925e+07	6.52853e+07	5.20029e+07	6.36012e+07	6.37429e+07	4.99122e+07
//AAFLSALVGK//AAFLSALVGK//AAFLSALVGK//AAFLSALVGK	RT18;SWI3B	2.06379e+07	1.89087e+07	1.82035e+07	2.17902e+07	1.9144e+07	1.92184e+07	2.4722e+07	1.90921e+07	1.79949e+07	2.21656e+07	2.03106e+07	2.22642e+07
//AAFNGVTFK//AAFNGVTFK//AAFNGVTFK//AAFNGVTFK//AAFNGVTFK//AAFNGVTFK//AAFNGVTFK//AAFNGVTFK//AAFNGVTFK//AAFNGVTFK//AAFNGVTFK//AAFNGVTFK//AAFNGVTFK//AAFNGVTFK//AAFNGVTFK//AAFNGVTFK	FAS2	3.33077e+08	3.73641e+08	3.7634e+08	3.75359e+08	3.7086e+08	3.62437e+08	3.32959e+08	3.81377e+08	3.6372e+08	3.88594e+08	3.72058e+08	3.10607e+08
//AAFNNPDR//AAFNNPDR//AAFNNPDR//AAFNNPDR//AAFNNPDR//AAFNNPDR//AAFNNPDR//AAFNNPDR//AAFNNPDR//AAFNNPDR//AAFNNPDR//AAFNNPDR	RD23B;RAD23;RHP23;PHK;RD23D;RD23C	1.26902e+08	1.29877e+08	1.10561e+08	9.85188e+07	1.03221e+08	1.08684e+08	9.50106e+07	1.09022e+08	1.09311e+08	9.53163e+07	1.02566e+08	1.08014e+08
//AAFVVDK//AAFVVDK//AAFVVDK//AAFVVDK//AAFVVDK//AAFVVDK//AAFVVDK//AAFVVDK//AAFVVDK//AAFVVDK//AAFVVDK//AAFVVDK//AAFVVDK	FEOB	9.42995e+07	1.02465e+08	9.29383e+07	8.37396e+07	9.16389e+07	8.11883e+07	9.60688e+07	8.5282e+07	7.56904e+07	8.04733e+07	1.00246e+08	9.07584e+07
//AAGANSQASFVLDDWK//AQANVDNVWADVYSK//AAGANVDNVWSDVYAK//AAQNVDNVWADVYSK//QAAAAADNVWADVYSK//AAQNVDNVWADVYSK//AAQNVDNVWADVYSK	RLA3	4.40755e+07	2.4602e+07	1.19139e+08	2.87119e+07	9.54346e+07	8.47711e+07	9.62175e+07	9.65055e+07	8.32002e+07	5.23057e+07	5.17661e+07	7.77629e+07
//AAGANVDNVWADVYAK//AAGANVDNVWADVYAK//AAQNVDNVWADVYAK//SPEAVDNVWADVYAK//AAQNVDNVWADVYAK//AAGANVDNVWADVYAK//AAGANVDNVWADVYAK//AAGANVDNVWADVYAK//SPEERNVWADVYAK//AAQNVDNVWADVYAK//TPADVDNVWADVYAK//AAGANVDNVWADVYAK//AAQNVDNVWADVYAK//AAGANVDNVWADVYAK//AAGANVDNVWADVYAK//AAGANVDNVWADVYAK//AAGANVDNVWADVYAK//AAGANVDNVWADVYAK//AAGANVDNVWADVYAK//AAQNVDNVWADVYAK//AAGANVDNVWADVYAK//AAQNVDNVWADVYAK	RLA3	2.68032e+09	2.77102e+09	2.75724e+09	2.69998e+09	2.83954e+09	2.69704e+09	2.81624e+09	2.76868e+09	2.99352e+09	2.71132e+09	2.6451e+09	2.8339e+09
//AAGCLSNEALEEFLSK//GVNAMSGGEALEEFLSK//GVNAMSNEALEEFLSK//TEELSNEALEEFLSK	SEY1	1.73628e+07	1.37972e+07	1.35563e+07	1.03198e+07	1.51466e+07	1.15391e+07	1.49978e+07	1.14235e+07	1.5197e+07	9.23688e+06	1.21419e+07	1.86096e+07
//AAGDALNDSELNGEK//GLEAQGGDSELNGEK	PABP	4.29834e+06	0.847125	6.80067e+06	1.07755e+07	1.08414e+07	1.21721e+07	5.50495e+06	1.25066e+07	1.4182e+07	6.85278e+06	1.2096e+07	1.29919e+07
//AAGDLRAVEEEMLGSNDK//AAGEVNLVEEEMLGSSNR//WVAAGGLVEEMELGSNDK//AAWVNLVEEEMLGSNDK//QLWNLVEEEMLGSDNK	GCN1	1.3019e+07	2.09143e+07	2.52847e+07	9.49669e+06	1.97468e+07	2.88555e+07	1.73388e+07	2.91144e+07	3.50995e+07	1.22915e+07	1.86595e+07	3.26118e+07
//AAGHCVAPMATEEGR//AAGHCVAGGHAVMMR//HAQCVAPNTSSGDGR//HAQCVAPSDMLDGR//HAQCVAPNSGSTDGR//AAGHCVAPSDMLDGR//AAGHCVAGGHAVMMR	HEM2	2.1558e+07	2.05318e+07	2.0702e+07	1.9814e+07	1.98627e+07	2.4732e+07	2.3203e+07	2.58788e+07	1.72229e+07	2.04896e+07	2.16523e+07	2.44188e+07
//AAGLFVSTSSYNGCVWVK//AQLFVSTSSYGGGCVWVK//AAGLFVSTSSYGNQESTVK//AQLFVSTSSYNGCVWVK//AAGLFVSTSSYSESVAQNK	YCP4	3.3169e+07	3.29448e+07	4.72126e+07	2.58252e+07	3.11084e+07	4.95557e+07	2.48232e+07	4.07606e+07	3.42756e+07	2.23013e+07	2.527e+07	3.20569e+07
//AAGLLEYNNALFQALGNK//AQLLENYNALFQVAGQK//AAGLELGGYNALFQALNGK//AAGLLENYNALFWLSPK//AQLLEYNNALFQQNLK	NU192	1.2246e+07	7.79351e+06	1.56364e+07	7.43795e+06	1.22176e+07	7.80129e+06	9.08314e+06	7.98203e+06	9.52323e+06	5.99545e+06	5.85639e+06	6.84656e+06
//AAGLVSTVQTLEQHDAMK//TSVAGALVQTLEQHDAMK//LGQLSTVQTLEQHDAMK//STVAQLVQTLEQHDAMK//MRAQLVQTLEQHDAMK//AQLVSTVQTLEQHDAMK//AAGLVSTVQTLEQHGEMK	ATPA	1.24409e+08	1.22282e+08	1.06776e+08	1.33268e+08	1.15434e+08	9.74698e+07	1.11973e+08	1.07143e+08	9.9033e+07	1.19517e+08	1.13266e+08	9.61238e+07
//AAGPMSRDTYLQTK//ELGQSGVDTYLQTK//GLPCSRDTYLQTK//ELGGASGVDTYLQTK	ALDH2	1.38014e+07	2.20633e+07	1.05755e+07	1.63834e+07	1.69016e+07	1.65138e+07	1.3462e+07	1.00799e+07	1.75775e+07	1.53363e+07	7.16483e+06	1.19363e+07
//AAGQLQQQQQK//AQGAQQQQLQK//AQQQQQQLQK	NRDE2;MINK1;IHOG;NOT1;DOKA	2.82566e+07	2.24287e+07	2.63596e+07	2.24457e+07	2.33041e+07	2.45474e+07	1.97756e+07	2.11633e+07	2.69538e+07	2.02526e+07	2.14088e+07	1.12773e+07
//AAGQQVTLPELVSFK//AAGQQVTLPELVSFK//AAGGAQVTLPELVYAK//AQQQVTLPELVSFK	RTC5	1.20778e+07	1.11523e+07	1.19947e+07	1.03836e+07	1.2043e+07	9.89098e+06	9.69104e+06	9.98357e+06	9.39762e+06	9.60586e+06	8.96426e+06	1.06421e+07
//AAGTELLSCQDSFYK//SQDVLLSCQDSFYK//AAGTELLSGACDSFYK//AAGTELLSCQDSFYK//AAGTELLSCQDSFYK//AAGTELLSCQDSFYK//EDDDEENQLLGVVSK//AAGTELLSCQDSFYK//AAGTELLSCQDSFYK//AAGTELLSCQDSFYK//DDDQPTTEGELGVVSK//AAGTELLSCQDSFYK//AAGTELLSCQDSFYK//MYMETTQSQNLLSK//AAGTELLSCQDSFYK	SC241	5.15633e+07	6.24455e+07	5.00299e+07	5.39783e+07	5.20419e+07	5.26207e+07	4.95946e+07	5.5588e+07	5.2019e+07	5.27089e+07	5.4264e+07	5.76952e+07
//AAGVQQLLTGQSTSEDTK//AAGVQGALLTGQSTSEDTK//QLGQGALLTGQSTEESSK//AAGVQQLLTGQSHCHAR//AAGVQQLLTGQSTGMMPK	HSP75	1.12354e+07	1.26381e+07	8.17774e+06	7.29118e+06	1.05593e+07	8.62833e+06	1.53521e+07	9.58261e+06	6.56754e+06	1.02562e+07	1.02734	1.17948
//AAGYTLPSHLLSTSDVTR//AAGYTLPSHLLSWGLMR//AAGYTLPSHLLSTSDSLR//AAGYTLPSHLLSTLSSDR//AAGYTLPSHLLSTSDSLR//AAGYTLPSHLLGCLPYR//AAGYTLPSHLLSWGLMR//AAGYTLPSHLLSTSDVTR//AAGYTLPSHLLSTSDVTR	RL4B;RL4A	5.1089e+07	5.21542e+07	4.96916e+07	1.58872e+08	5.62642e+07	5.44841e+07	5.36596e+07	5.71599e+07	5.70792e+07	4.74471e+07	4.78843e+07	5.15486e+07
//AAKDTVYEAVK//AVVSSAAELGYK//VAVSSAAYEAVK//AAKDTVYEAVK//VAVSSAAYEAVK	ATPF1	1.05383	0.752664	2.20496e+08	4.48848e+08	0.820589	3.63654e+08	1.32058e+08	2.92789e+08	3.94395e+08	1.04562	4.90571e+08	3.809e+08
//AAKEAGVTDVK//LLSDSLSPTR	KATG;FAS2	1.36688e+07	1.35547e+07	1.48867e+07	1.03555e+07	1.31273e+07	1.47185e+07	8.2939e+06	1.40418e+07	1.69173e+07	1.17014e+07	1.1283e+07	1.4372e+07
//AAKESVDQFLNLK//SALQSVDQFLNLK//SALQSVDQFLNLK//SALQSVDQFLNLK//TLGQSVDQFLNLK//SALQSVDQFLNLK//AAKESVDQFLNLK	LSM2	1.09448e+08	1.08341e+08	1.17332e+08	1.21929e+08	1.10502e+08	1.03235e+08	1.07504e+08	1.08991e+08	1.08053e+08	1.09523e+08	1.01568e+08	1.06601e+08
//AAKFLMACALNNAEK//SSVLAGYTNALNNAEK//SSVLANSAYALNNAEK//SSVLADASNSSMLLEK//SSVLADALYRDNAEK//SSVLADAAPPPANNAEK//SSVLEDYVALNNAEK//SSVLATGYNALNNAEK//SSVLANFSSALNNAEK//SSVLADYLDLNNAEK//SSVLANSAYALNNAEK//SSVLADALMLMDLEK//SSVLADALMLSSNAEK//SSVLADYLDLNNAEK	RS22	2.72331e+07	3.15154e+07	1.6671e+07	2.41644e+07	2.46117e+07	2.2367e+07	2.69223e+07	3.12274e+07	2.1048e+07	2.9677e+07	3.17018e+07	1.65607e+07
//AAKGSQYGVLMAQQK//NTKAQYGVLMAGAQK//DLVSQYGVLMAQQK//EVVSQYGVLMAQQK//DLVSQYGVLMAQQK//DLVSQYGVLMAQQK//AAGKSQYGVLMAQQK//AAKGSQYGVLMAQQK//DLVSQYGVLMAQQK//DLVSQYGVLMAQQK//DLVSQYGVLMAGAQK	SERC	7.59837e+07	8.62706e+07	1.59258e+08	7.111e+07	1.79553e+08	1.52902e+08	7.85738e+07	9.05794e+07	1.61858e+08	8.00122e+07	9.56621e+07	1.44487e+08
//AAKKSDASYGNQPYYK//VLATTWSYGNQPYYK//SLDYLPGPYPNEQAAR//SYDLLPGPYMVGYATK//AAKKSDASYGNQPYYK//FHGHLPGPYMVGATYK//SYDLLPGPYPNEQAAR//VLALGMASYGNQPYYK	CY1	1.09264e+08	1.22774e+08	9.90155e+07	9.31797e+07	1.16596e+08	1.1188e+08	7.12947e+07	1.4423e+08	1.1622e+08	1.00786e+08	1.03375e+08	9.89877e+07
//AAKREFPGVQMK//KAAREFPGVQMK//SAQRLMLGVQMK//GTQRLFPGVQMK//QVRATFPGVQMK//NLRATFPGVQMK//KAAREFPGVQMK//RLNATFPGVQMK//KAAREFPGVQMK//GLGRATMLGVQMK	PDC1	4.41715e+08	4.28353e+08	3.83417e+08	4.35056e+08	3.87835e+08	3.22129e+08	3.03962e+08	3.55879e+08	3.22801e+08	4.28677e+08	4.20716e+08	2.88001e+08
//AALDFYTK	PFKA2	2.211e+08	2.05512e+08	4.03143e+07	2.08666e+07	2.44637e+07	3.72389e+07	5.74977e+07	5.93455e+07	3.49145e+07	2.743e+07	2.3234e+07	4.21469e+07
//AALDFYTK//AALDFYTK	PFKA2	3.27621e+07	7.12056e+08	1.79042e+08	2.16465e+08	1.99867e+08	2.06252e+08	9.63603e+08	1.81126e+08	1.8908e+08	6.23208e+08	3.18028e+07	8.62247e+08
//AALDFYTK//AALDFYTK//AALDFYTK//AALDFYTK//AALDFYTK//AALDFYTK//AALDFYTK//AALDFYTK//AALDFYTK//AALDFYTK//AALDFYTK//AALDFYTK	PFKA2	6.82269e+08	7.73271e+08	6.42645e+08	6.42462e+08	6.95238e+08	6.42021e+08	5.26418e+08	6.34607e+08	6.40888e+08	7.73916e+08	7.65755e+08	6.70404e+08
//AALEDGPVTAEQSSVETAR//AALEGDPVTAENLSESTAR//ELAGEGPVTAENLSSETAR//AALEDGPVTAENLSMAWR//AALEDGPVTAENLSSETAR//AALEDGPVTAENLSSETAR//ALAEDGPVTAENLSSETAR//AALEDGPVTAENLSSETAR//AALEDGPVTAENLSSETAR//AALEDGPVTAENLSSETAR	GYP5	1.35999e+07	1.69198e+07	1.50125e+07	1.40019e+07	1.47411e+07	1.37503e+07	1.59953e+07	1.42402e+07	1.50365e+07	1.34233e+07	1.78383e+07	1.49214e+07
//AALEDGWVPGK//AALEDGWVPGK//AALEDGWVPGK//AALEDGWVPGK//AALEDGWVPGK//AALEDGWVPGK//AALEDGWVPGK//AALEDGWVPGK//AALEDGWVPGK//AALEDGWVPGK//AALEDGWVPGK//AALEDGWVPGK	ILV5;VIT2	1.8488e+09	2.04551e+09	1.49013e+09	2.00692e+09	1.95104e+09	1.67675e+09	1.71327e+09	2.02552e+09	1.69785e+09	2.06636e+09	2.04116e+09	1.53107e+09
//AALEFHPFDPVSK//AALEFHPFDPVSK//AALEFHPFDPVSK//AALEFHPFDPVSK//AALEFHPFDPVSK//AALEFHPFDPVSK	PMA1;PMA2	6.55866e+07	6.47614e+07	6.77978e+07	6.7701e+07	6.68537e+07	5.99263e+07	5.85268e+07	6.08622e+07	5.65462e+07	6.16455e+07	6.03327e+07	6.86087e+07
//AALEQLSGQTPVQSK//AALEQLSGQTPVQSK//AALEQLSGQTPVQSK//AALEQLSGQTPVQSK//AALEQLSGQTPVQSK//AALEQLSGQTPVQSK	RL111;RL11B;RL11;RL112;RL11A	5.47083e+07	6.60182e+07	6.36533e+07	5.58497e+07	5.32254e+07	5.8322e+07	5.60536e+07	5.91096e+07	5.21243e+07	4.35353e+07	4.63408e+07	5.72931e+07
//AALEQPLTSETAMK//AALEQPLTSETAMK//AALEQPLTSETMAK//AALEQPLTSETAMK//AALEQPLTSETAMK//AALEQPLTGTTEMK//AALEQPLTSETAMK//AALEQPLTSETAMK//AALEQPLTSETAMK	RL25	3.29472e+07	3.37096e+07	3.11877e+07	3.3055e+07	3.35708e+07	3.44829e+07	3.40632e+07	3.24274e+07	3.22838e+07	2.98955e+07	2.80256e+07	3.34338e+07
//AALGLSTLPELYEK//RVGLGMLPELYEK//GVVGLSTLPELYEK//GVVGLSTLPELYEK//GVVGLSTLPELYEK//GVVGLSTLPELYEK//GVVGLSTLPELYEK//GVVGLSTLPELYEK//GVVGLSTLPELYEK//GVVGLSTLPELYEK//GVVGLSTLPELYEK//GVVGLSTLPELYEK	ADH2;ADH1	4.2407e+08	4.63556e+08	4.67888e+08	4.15463e+08	4.39654e+08	4.35092e+08	3.92624e+08	4.24987e+08	4.17506e+08	4.07361e+08	4.03472e+08	4.62505e+08
//AALHQYAR//AALHQYAR//AALHQYAR//AALHQYAR//AALHQYAR//AALHQYAR//AALHQYAR//AALHQYAR//AALHQYAR//AALHQYAR//AALHQYAR//AALHQYAR//AALHQYAR	AYR1	3.53365e+07	3.46905e+07	3.96876e+07	3.84159e+07	3.47245e+07	4.34823e+07	3.87123e+07	3.28601e+07	4.96347e+07	3.9818e+07	3.67691e+07	4.42721e+07
//AALLACAAEYLQK//AALLACAAEYLQK//AALLACAAEYLQK	CBF1	2.86824e+07	2.6586e+07	3.26821e+07	3.04129e+07	2.89457e+07	3.53983e+07	3.36121e+07	2.2734e+07	3.31989e+07	4.59648e+07	2.55137e+07	3.06422e+07
//AALLLADNDAK//AALLLADNDAK//AALLLADNDAK//AALLLADNDAK	PIS	5.55813e+07	5.15348e+07	5.29039e+07	4.9844e+07	5.78352e+07	5.00689e+07	6.39612e+07	4.64672e+07	4.5234e+07	5.35886e+07	4.98229e+07	4.33403e+07
//AALLLARDNDAK//AALLLADNDRAK//AALLLADNDRAK	PIS	1.23444e+07	1.39465e+07	1.43823e+07	1.19105e+07	1.81389e+07	1.78592e+07	1.47786e+07	1.50085e+07	1.77506e+07	1.94696e+07	1.49928e+07	1.57e+07
//AALLLLGLGFNK//AALLLLGLGFNK	ARB1	6.8842e+06	8.33888e+06	8.97681e+06	6.09944e+06	6.6347e+06	8.8173e+06	8.01337e+06	9.27291e+06	9.28592e+06	6.78181e+06	6.44594e+06	9.43875e+06
//AALLNQYFAQAYK//VRLNQYGTSTAYK//AALLNQYFAQAYK//AALLNQYFAQAYK//AALLNQYFAQAYK//AALLNQYFAQAYK//AALLNQYFAQAYK//AALLNQYFAQAYK//AALLNQYFAQAYK//AALLFEEFAQAYK	SYEC	5.13706e+08	5.06659e+08	5.43076e+08	5.00842e+08	5.16977e+08	5.6186e+08	5.13578e+08	4.86104e+08	5.47381e+08	4.75311e+08	4.66916e+08	5.34268e+08
//AALLSSGNVK//AALLSSGNVK//AALLSSGNVK//AALLSSGNVK//AALLSSGNVK//AALLSSGNVK//AALLSSGNVK//AALLSSGNVK//AALLSSGNVK//AALLSSGNVK//AALLSSGNVK//AALLSSGNVK//AALLSSGNVK//AALLSSGNVK	IF2P	2.28304e+08	2.30274e+08	2.14092e+08	2.09708e+08	2.14908e+08	1.99593e+08	1.81491e+08	2.03354e+08	2.25448e+08	2.1074e+08	2.04567e+08	1.77292e+08
//AALLSVGK//AALLSVGK//AALLSVGK//AALLSVGK//AALLSVGK//AALLSVGK//AALLSVGK//AALLSVGK//AALLSVGK//AALLSVGK//AALLSVGK//AALLSVGK//AALLSVGK//AALLSVGK	ALO	3.89135e+07	3.75281e+07	3.96295e+07	4.26457e+07	3.86221e+07	3.32352e+07	4.35612e+07	3.71193e+07	3.4954e+07	3.40472e+07	3.55781e+07	2.76914e+07
//AALLTAWWAPMFVMGVENEK//AALLTAPSSTANNFVMGVNEEK//AALLTAPSSTAEVMVMRNEEK//AALLTAPSSTAPMFVMGVNEEK//VRLTAPSGMAPMFVMGVNEEK	G3P3;G3P;G3P2	1.32171e+08	1.59843e+08	1.53559e+08	1.26821e+08	1.65759e+08	1.6125e+08	1.27109e+08	1.85994e+08	1.68743e+08	1.12041e+08	1.26732e+08	1.5693e+08
//AALLVPLSNHK//AALLVPLSNHK//AALLVPLSNHK//AALLVPLSNHK	SYG	1.72331e+07	1.85141e+07	1.93277e+07	1.90745e+07	1.77954e+07	2.00168e+07	1.87565e+07	1.60649e+07	1.43424e+07	1.70834e+07	1.43456e+07	1.61756e+07
//AALNEPTAAALAYTTPK//AALNEPTAAALAYTTPK//VGVNEPTAAALAYGLEK//GVVNEPTAAALAYLGEK//GVVNEPATAALAYGLEK	HSP7M;HSP7L;DNAK;HSP77	1.26349e+07	1.54938e+07	1.32985e+07	1.13758e+07	1.35908e+07	1.2209e+07	1.70971e+07	1.39925e+07	1.87898e+07	1.65697e+07	1.44797e+07	1.42092e+07
//AALNPEALDEENKPSTLR//NLAAPEALDEERGMKAPR//NLAAPEALDEEGGKPTLSR//AALNPEALDEENKPSTLR//AALNPEALDEERQKMPR	FKBP3	1.44528e+07	1.52932e+07	1.33004e+07	1.68275e+07	1.52615e+07	1.4001e+07	1.45556e+07	1.39745e+07	1.14409e+07	1.42842e+07	1.43347e+07	1.186e+07
//AALQPANTAWSEAGLHSAWQWQR//AALQREPAWSHEELSAADQQVDK//MRLDPGPAWSEAGLHSAWQQWR//VRQPNGWWSEAGLHSAWQQWR//AALQPNATAWSEAGHLSAWQQWR//AALQPVEEWSEAGHLSAWQWAGR	BGAL	5.2003e+06	0.864115	1.27382	2.83526e+07	2.90233e+07	2.18953e+07	1.9699e+07	2.17245e+07	1.7027e+07	5.25698e+06	0.972943	1.00773
//AALQTYLPK//AALQTYLPK//AALQTYLPK//AALQTYLPK//AALQTYLPK//AALQTYLPK//AALQTYLPK//PLYLENKK//AALQTYLPK//AALQTYLPK//AALQTYLPK//AALQTYLPK//AALQTYLPK	GAR1;BGL2	6.13828e+08	5.91786e+08	5.74663e+08	6.21778e+08	6.49378e+08	6.70661e+08	6.20502e+08	5.89931e+08	6.17545e+08	6.56324e+08	6.44765e+08	6.34678e+08
//AALSAMVDAAK//AALSAMVDAAK//AALSAMVDAAK//AALSAMVDAAK//AALSAMVDAAK//AALSAMVDAAK//AALSAMVDAAK//AALSAMVDAAK//AALSAMVDAAK//AALSAMDQLK//AALSAMVDAAK	EF3A;EF3;METE	1.52569e+08	1.42739e+08	1.50322e+08	1.51686e+08	1.73723e+08	1.57643e+08	1.52042e+08	1.32843e+08	1.51415e+08	1.52336e+08	1.40588e+08	1.30367e+08
//AALSFGAKPEEQK//AALSFGAKPEEQK//ALASFQKPEEQK//AALSFGKAPEEQK//AALSFQKPEEQK//AALSFQKPEEQK//AALSFGAKPEEQK//AALSFGAKPEEQK//AALSFGAKPEEQK//AALSFQKPEEQK//AALSFGAKPMNPR//AALSFGAKPEEQK//AALSFGAKPEEQK//AALSFGAKPEEQK	NSP1	2.26007e+07	2.23903e+07	2.29875e+07	2.08413e+07	2.04869e+07	2.77527e+07	2.1085e+07	2.40286e+07	2.40628e+07	2.35626e+07	2.3207e+07	2.52642e+07
//AALSNPLLAR//AALSNPLLAR//AALSNPLALR//AALSNPLALR//AALSNPLALR//AALSNPLALR//AALSNPLLAR//AALSNPLALR//AALSNPLLAR//AALSNPLALR//AALSNPLALR//AALSNPLLAR	RS24A;RS24B	8.76009e+07	8.62733e+07	9.08679e+07	8.88139e+07	8.57858e+07	8.59701e+07	8.15854e+07	7.74078e+07	7.46211e+07	7.23899e+07	7.69687e+07	8.26355e+07
//AALTPTSLK//GTVLTPVSK//GTVLTPVSK//AALTPTSLK//GTVLTPVSK//GTVLTPVSK//AALTPTTVK//GTVLTPVSK//GTVLTPVSK//GTVLTPVSK//GTVLTPVSK//GTVLTPVSK	LYS1	1.7714e+08	1.71251e+08	1.70821e+08	7.36214e+07	1.66151e+08	1.69785e+08	8.21661e+06	2.0434e+08	5.35151e+07	1.55368e+08	1.69652e+08	1.65748e+08
//AALVQDLLHPTAASEAR//AALVQDLLHPTAASEAR//AALVQDLLHPWCLAR//AALVQDLLHGFQSHAR//AALVQDLLHGFGGTHAR//AALVQDLLHGFQSHAR	RS27B;RS27	1.12427e+08	1.21869e+08	1.30985e+08	1.33471e+08	1.22809e+08	1.30427e+08	1.19975e+08	1.14268e+08	1.04335e+08	1.19884e+08	1.1046e+08	1.14249e+08
//AALVQLDATPFR//AALVQLDATPFR//AALVQLDATPFR//AALVQLDATFPR//AALVQLDATPFR//AALVQLDATPFR//AALVQLDATPFR//AALVQLDATFPR//AALVQLDATPFR//AALVQLDATFPR//AALVQLDATPFR//AALVQLDATPFR	RS8B;RS8A;RS8	4.80037e+09	4.91657e+09	5.09303e+09	4.68747e+09	4.72337e+09	5.25945e+09	4.802e+09	5.10663e+09	5.33078e+09	4.93103e+09	4.75491e+09	5.00777e+09
//AALVQLDATPYR//AALVQLDATPYR//AALVQLDSTPFR	RS8B;RS8A	4.18922e+07	0.806444	6.10333e+07	6.84191e+07	3.88565e+07	5.40008e+07	3.89651e+07	5.05815e+07	3.73211e+07	2.65144e+07	2.80636e+07	3.39327e+07
//AALVTTLNAR	MCM7B;PQQD	1.3513e+07	1.43797e+07	1.2911e+07	1.44423e+07	2.60735e+07	1.05591e+07	1.32873e+07	1.29678e+07	1.28201e+07	1.5178e+07	1.36027e+07	1.16987e+07
//AALYALHSLGCK//AALYALHSLGCK//AALYALHSLGCK//AALYALHSLGCK//AALYALHSLGCK	ARO12;ARO11;ARO1	3.81459e+07	5.48208e+07	5.39392e+07	4.07912e+07	5.86213e+07	6.20391e+07	3.80872e+07	4.19878e+07	6.58285e+07	5.13514e+07	5.22746e+07	4.39522e+07
//AAMCNAAMSPEELK//LCCNAAMSPEELK//LCCNAAMSPEELK//MGPMWAQLSQDDK//AAMCNAAMSPEELK//LCCNAAMSPEELK//AAMCNAAMSPEELK//LCCNAAMSAHLMK//LCCNAAMSPEELK//AAMCNAAMSPEELK//AAMCNAAMSAHLMK//LCCNAAMSHALMK	LCB1	4.14001e+07	4.24069e+07	4.25631e+07	4.36016e+07	4.25935e+07	3.65623e+07	4.03581e+07	3.65303e+07	3.74888e+07	3.56304e+07	4.45972e+07	3.76499e+07
//AAMHQLTTDLQDEVAK//SWHQLTTDLQDEVAK//SWHQLTTDLQDEVAK//LCHQLTTDLQDEVAK//HLCQLTTDLQDEVAK//SWHQLTTDLQDEVAK//LCHQLTTDLNEEVAK//SWHQLTTDLQDEVAK//SWHQLTTDGALDEVAK//SWHQLTTDLQDEVAK//SWHQLTTDLQDEVAK//SWHQLTTDLQDEVAK	IMB4	2.35234e+07	2.49753e+07	2.65959e+07	2.33246e+07	2.41366e+07	2.96955e+07	1.8313e+07	2.35147e+07	2.38559e+07	2.42272e+07	2.68026e+07	2.39077e+07
//AAMLASLYPSLR//AAMLASLYPLSR//AAMLASLYPLSR//AAMLASLYPSLR//AAMLASLYPLSR//AAMLASLYPVTR//AAMLASLYPLSR//SAMLASLYPLSR//SAMLASLYPLSR//HVTPSAALNATAR//AAMLASLYPLSR//GTMLASLYPVTR//AAMLASLYPVTR	VPS10	4.32369e+07	4.47925e+07	4.28316e+07	4.03469e+07	3.50799e+07	3.86796e+07	3.80102e+07	3.88233e+07	3.57637e+07	3.92846e+07	3.7833e+07	4.09109e+07
//AAMNQAEEFK//AAMNQAEEFK//AAMNQAEEFK//AAMNQAEEFK//AAMNQAEEFK//AAMNQAEEFK//AAMNQAEEFK//AAMNQAEEFK//AAMNQAEEFK	PRFA	3.51972e+07	3.05099e+07	3.21384e+07	3.24318e+07	3.26648e+07	2.99311e+07	2.83264e+07	2.87736e+07	3.12707e+07	3.42631e+07	3.46877e+07	2.87335e+07
//AAMVGLQKRPAMPK//TKHQLLKEEFPK//TKHQLLKEEFPK//TKHQLLKEEFPK//SWVGLQPNGTLVVK//LLMHLLKEEFPK//TKHQLLKEEFPK//FLPHLLKEEFPK//TKHQLLKEEFPK	NTM1	1.95788e+07	1.94583e+07	1.9964e+07	1.8177e+07	1.71781e+07	2.27466e+07	2.17432e+07	2.16271e+07	1.81567e+07	1.68922e+07	1.96951e+07	1.92341e+07
//AAMVSDLEPDKEMTLDDNR//AAMVDSLEPDKETMLDDNR//SVDSTTELPMGPATMLDDNR//SAMVSDLEPDSAVTMLDDNR//AAMVDSLEPDSAVTMLDDNR//FDRGDLMHGEKTMLDDNR	UBA1	9.72973e+06	1.15291e+07	1.32162e+07	8.80138e+06	9.86056e+06	8.74839e+06	8.18454e+06	8.56999e+06	1.33928e+07	1.40315e+07	6.72356e+06	1.3425e+07
//AANAPVYVTR//AANAPVYVTR//AANAPVYVTR//AANAPVYVTR//AANAPVYVTR//AANAPVYVTR//AANAPVYVTR//AANAPVYVTR//AANAPVYVTR//AANAPVYVTR	ERG27	9.80599e+07	8.86558e+07	8.71558e+07	6.95857e+07	9.41653e+07	9.82604e+07	7.63653e+07	8.31959e+07	8.7438e+07	7.95764e+07	8.48395e+07	8.79086e+07
//AANCNYSSLVGMTK//QQCNYSSLVFNR//AANCNYSSLVFNR//AGQCNYSSLVFNR//AANCNYSSLVFNR//QQCNYSSLVFNR//DHCMLAVLSYYK//AANCNYSSLVFNR//AANCNYSSLVGMTK//AANCNYSSLVFNR//AGQCNYSSLVFNR//AGQCNYSSLVFNR	PSA6	3.07534e+07	2.76031e+07	2.29408e+07	2.65228e+07	2.97787e+07	2.45106e+07	2.0654e+07	2.83751e+07	3.30365e+07	2.53627e+07	2.39246e+07	2.73464e+07
//AANEDPASLK	URB1	1.27271e+07	2.00989e+07	1.18442e+07	1.42709e+07	7.19349e+06	9.12826e+06	2.03081e+07	1.21175e+07	1.19299e+07	1.76202e+07	1.16191e+07	1.11741e+07
//AANEHETAPR//AANEHETAPR//AANEHETAPR	LCF4;LCF1;LCF3	2.20879e+07	3.18421e+07	2.46058e+07	4.24066e+07	1.82568e+07	2.34896e+07	3.67739e+07	2.06044e+07	2.79489e+07	3.71639e+07	2.28147e+07	2.1424e+07
//AANEHETAPR//AANEHETAPR//AANEHETAPR//AANEHETAPR//AAQDHETAPR//AANEHETAPR//AANEHETAPR//AANEHETAPR//AANEHETAPR//AAQDHETAPR//AANEHETAPR//AANEHETAPR//AANEHETAPR//AANEHETAPR//AANEHETAPR	LCF4;LCF1;LCF3	8.29684e+07	4.1813e+07	5.9789e+07	5.68921e+07	6.15993e+07	6.92704e+07	4.92319e+07	6.76196e+07	5.21913e+07	4.40705e+07	7.61294e+07	6.77939e+07
//AANFDTLMGYGLDLGK//AGQFDTYPNYLDLGK//AGQFDTLMNYLDLGK//DCPPELPANYLDLGK//AANFDTLMNYLDLGK//FHLGFMMNYLDLGK//AGEFNTLMNYLDLGK//PAPTDVEDALDKDSTK//AGQFDTLMNYLDLGK//PAPTDVEDALDKDSTK//QKMSLEMNYLDLGK//AGQFDTLMNYLDLGK//AANFDTLMNYLDLGK//PAPTDVEDALDKDSTK	ALDH6	2.22036e+07	3.21949e+07	2.46352e+07	2.16347e+07	3.36655e+07	2.94909e+07	2.2155e+07	3.54822e+07	3.43836e+07	2.78477e+07	2.99818e+07	3.79155e+07
//AANGASVPLNLHPSK//AANGASVPLNLHPSK//AANGASVKTTMLPSK//AANGASVPLNLHPSK//AANGASVKTTHYKK//AANQSVPLNLHPSK//AANGASVPLNLHPSK//AANGASVKTTMLPSK//AANGASVPLRASSFK//AANGASVPLNLHPSK//AANQSVPLNLHPSK	RL26A;RL26B	4.93112e+07	5.40157e+07	5.33439e+07	4.97606e+07	5.20812e+07	1.14278	4.97561e+07	5.72903e+07	4.67864e+07	4.47772e+07	4.87799e+07	4.17022e+07
//AANGNAAFTAK//NAAGNAAFTAK//QQGNAAFTAK//AGQGNAAFTAK//DLSEELTTK//QQGNAAFTAK//NAAGNAAFTAK//NAAGNAAFTAK//QQGNAAFTAK//EVSEELTTK	SECA;STI1	3.4554e+08	2.96621e+08	3.33674e+08	3.19907e+08	2.77442e+08	2.91666e+08	3.13597e+08	3.34044e+08	3.27041e+08	3.00815e+08	2.97797e+08	2.96385e+08
//AANGSYAMNTLMADSK//AAGGGSYAMNTLMADSK//AAGNSSFMNTLMADSK//AANGSSFMNTLMADSK//AAGNSSFMNTLMADSK//AAGNSSFMNTLMADSK//AANGSSFMNTLMADSK//AANGSSFMNTLMADSK//AANGSSFMNTLMADSK//AANGSSFMNTLMADSK//AAGNSSFMNTLMADSK//AANGSSFMNTLMADSK	RNQ1	1.23412e+08	1.16962e+08	1.03032e+08	9.81925e+07	1.19239e+08	1.02731e+08	9.78995e+07	1.07291e+08	1.17123e+08	1.16759e+08	1.07547e+08	1.11524e+08
//AANLAHNDQTTVEAYK//VLLDYDSETTVEAYK//NLAAAHGDGQTTVEAYK//AANLAHDNQTTVEAYK//KGPSAHDNQTTVEAYK//AAGGLAHDGGQTTVEAYK//VLLDYSDETTVEAYK//VLLDYSDETTVEAYK	EIS1	2.35456e+07	2.45902e+07	1.93324e+07	1.26212e+07	2.15716e+07	1.9139e+07	1.91654e+07	2.11747e+07	2.10869e+07	1.60118e+07	2.18774e+07	1.96917e+07
//AANTHLGQPVFASVK//SRNHLHLMFASVK//WLTSAFSPVFASVK//AANTHLGQPVFASVK//MYVTLGQPVFASVK//AANTHLGQPVFASVK//AANTHLGQPVFASVK//NAATHLGQPVFASVK	SUCA	4.69416e+07	3.4605e+07	3.80345e+07	4.79705e+07	3.75437e+07	5.52062e+07	3.89515e+07	5.90244e+07	4.89781e+07	6.62827e+07	3.19695e+07	4.96453e+07
//AAPCDVPGLVDLMR//EMQPQPGLVDPFR//EMQPQPGLVDLMR//EMQPQPGLVDLMR//MEQPQPAVVDMLR//EMQPQPGLVDLMR//EMQPQPGLVDLMR	YOR31	2.85562e+07	2.94609e+07	2.81696e+07	2.7503e+07	2.3628e+07	2.86746e+07	2.24621e+07	2.51797e+07	2.94084e+07	2.77792e+07	2.76934e+07	2.77206e+07
//AAPDFTNK	DCP;RSA3;GATA	4.51025e+07	4.09978e+07	4.97823e+07	3.05531e+07	3.39971e+07	3.30763e+07	3.43261e+07	3.61569e+07	3.57005e+07	5.00636e+07	3.63077e+07	5.95227e+07
//AAPDFTNK//AAPDFTNK//AAPDFTNK//AAPDFTNK//AAPDFTNK//AAPDFTNK//AAPDFTNK	DCP;RSA3;GATA	1.47551e+08	1.44306e+08	1.48291e+08	1.28451e+08	1.49862e+08	1.56486e+08	1.26373e+08	1.52449e+08	1.52032e+08	1.3396e+08	1.47459e+08	1.52346e+08
//AAPFEQR	METE	5.13284e+08	4.41754e+08	4.66897e+08	4.62185e+08	4.8878e+08	5.1788e+08	4.86866e+08	4.40019e+08	4.59697e+08	4.23702e+08	4.58069e+08	4.3032e+08
//AAPGPSDNAALQLEK//AAPGPSDQQLQLEK//AAPGPSDNAALQLEK	MDL2	8.90797e+06	1.02166e+07	1.22758e+07	1.07727e+07	1.22964e+07	1.21986e+07	1.13545e+07	1.2985e+07	1.27518e+07	1.51204e+07	1.47965e+07	1.02555e+07
//AAPLAPKPGTPLQVGVGLK//AAPLAPKPGTPLQVGVGLK//AAPLAPKPGTPLQVGVGLK//AAPLAPKPGTPLQVGVGLK//AAPLAPKPGTPLQVGVVAK//AAPLAPKPGTPLQVGVGLK//AAPLAPKPGTPLQVGVGLK	LYSC	4.15972e+07	4.58656e+07	4.33966e+07	4.24515e+07	4.05695e+07	4.63926e+07	3.64639e+07	4.57083e+07	4.25565e+07	4.36939e+07	4.51718e+07	4.38879e+07
//AAPPPEVK//AAATTFVK//AAPPPVEK//AAPPPVEK//AAPPPEVK	NAB2	4.04108e+07	3.99323e+07	4.0619e+07	4.08546e+07	4.23909e+07	4.33883e+07	3.95129e+07	4.00097e+07	4.14316e+07	1.83585e+07	3.7948e+07	4.1938e+07
//AAPSDAAVPVEVAAK//TGLLLELEHNEK//TDVVDLVEHVAAK//SAPADAAVPASTPLK//APSADAAVPASTPLK	PDC1	1.92391e+07	2.48392e+07	2.28169e+07	2.41295e+07	2.17881e+07	2.56097e+07	1.88596e+07	2.77929e+07	2.23388e+07	2.11005e+07	2.1586e+07	4.1729e+07
//AAPSPLSHVAELR//AAPSPLSHVAELR//AAPSPLSHVAELR	RPB2	1.01572e+08	1.00874e+08	9.13822e+07	1.08296e+08	9.57231e+07	8.5574e+07	8.40211e+07	9.30984e+07	8.01793e+07	9.52504e+07	1.01626e+08	8.50143e+07
//AAPSPLSHVAELR//AAPSPLSYMGLLK//AAPSPLSHVAELR	RPB2	3.05487e+07	2.55507e+07	3.66041e+07	3.18888e+07	2.93146e+07	3.52366e+07	3.17524e+07	3.43419e+07	3.21568e+07	2.84003e+07	2.99403e+07	3.68223e+07
//AAPTKTNLYNAER//RLAAGTNLYNAER//QLGLGTNLYNAER//SVPKGTNLYNAER//RLAAGTNLYNAER//QLVAGTNLYNAER	PMA1;PMA2	1.50752e+08	1.4024e+08	1.60713e+08	1.0954e+08	1.36301e+08	1.5109e+08	4.89585e+07	1.74465e+08	1.70232e+08	1.02783e+08	1.22269e+08	1.40975e+08
//AAPTVDVSVSQRKR//AAPTVDVSVVDLTVK	G3P3;G3P;G3P1;G3P2	1.00356e+07	9.0997e+06	9.72416e+06	9.86293e+06	9.00749e+06	1.00635e+07	1.67729e+07	1.87101e+07	2.23895e+07	9.39481e+06	9.20169e+06	9.72996e+06
//AAQDAVVTVPAYFEEGER//AAQDAVVTVPAYFNDSQR//NVGDAVVTVPAMMNFSQR//AAQDAVVTVPAYFNDNTR//NVGDAVVTVPAYMNMSQR//AAQDAVVTVTEEGPGHQSR//AAQDAVVTVTTEMQTQSR//AAQDAVVTVPAYDFNQSR	HSP71;HSP70;HSP7A;HSP7B;HSP72	5.71681e+07	6.09508e+07	6.174e+07	6.24095e+07	6.17638e+07	5.42521e+07	6.70984e+07	6.30074e+07	6.47625e+07	5.90594e+07	5.34807e+07	6.06206e+07
//AAQDSFAANWGVMVSHR//AAGDASFAANWGVMVSHR//AAQDSFAANWGVMVSHR//AAQDSFAANWGVMVSHR//AAQDSFAANWGVMVSHR//AAQDSFAANWGVMVSHR//AAQDSFAANWGVMVSHR//AAQDSFAANWGVMVSHR//AAQDSFAANWGVMVSHR	ENO2;ENO1;ENO	8.62354e+07	8.41023e+07	7.90224e+07	7.56957e+07	8.62346e+07	9.31536e+07	9.79584e+07	1.03934e+08	1.07016e+08	1.00254e+08	9.22214e+07	8.51373e+07
//AAQDVWNR//AAQDVWNR//AAQDVWNR//AAQDVWNR//AAQDVWNR//AAQDVWNR//AAQDVWNR//AAQDVWNR//AAQDVWNR//AAQDVWNR//AAQDVWNR//AAQDVWNR	FAS1	4.76678e+08	4.53988e+08	4.17916e+08	3.74927e+08	4.41311e+08	4.17748e+08	4.04834e+08	4.03186e+08	4.35038e+08	3.87382e+08	4.56798e+08	4.07237e+08
//AAQGSPLTLVEPLELR//VGNGSPLTLVEPLELR//AAQGSPLTLVEPELLR//AAQGSPLTLVEPLELR//AAQGSPLTLVEPELLR//AAQGSPLTLVEPELLR//AAQGSPLTLVEPLELR//AAQGSPLTLVEPLELR//AAQGSPLTLVEPLELR	RS16A;RS16;RS16B	9.38275e+07	9.48474e+07	1.134e+08	9.55522e+07	8.85326e+07	9.95373e+07	9.52367e+07	7.86558e+07	9.28261e+07	9.19284e+07	8.48794e+07	9.53123e+07
//AAQLGFNTACVEK//AAQLGFNTACVEK//AAQLGFNTACVEK//AAQLGFNTACVEK//AAQLGFNTACVEK//AAQLGFNTACVEK//AAQLGFNTACVEK//AAQLGFNTACVEK//AAQLGFNTACVEK//AAQLGFNTACVEK//AAQLGFNTACVEK//AAQLGFNTACVEK	DLDH	2.25132e+08	2.80474e+08	2.2383e+08	2.5903e+08	2.74375e+08	2.84411e+08	2.32748e+08	2.41305e+08	2.48486e+08	2.72538e+08	2.74785e+08	2.29817e+08
//AAQLGSSFLAQLK//AAQLGSSFLAQLK//AAQLGSSFLAQLK//AAQLGSSFLAQLK//AAQLGSSFLAQLK//AAQLGSSFLAQLK//AAQLGSSFLAQLK//AAGALGSSFLAQLK//AAGALGSSFLAQLK//AAQLGSSFLAQLK//AAQLGSSFLAQLK//AAQLGSSFLAQLK	OAT	2.40403e+08	2.27327e+08	2.38999e+08	2.27512e+08	2.16801e+08	2.32059e+08	2.1184e+08	2.27487e+08	2.26136e+08	1.98963e+08	1.99725e+08	2.51142e+08
//AAQNVDNVWADVYSK	RLA3	4.13453e+07	2.60502e+07	9.35085e+07	6.52631e+07	7.52154e+07	7.58999e+07	8.34054e+07	1.0683e+08	8.61759e+07	6.97015e+07	5.80703e+07	8.15727e+07
//AAQQQWGNDFYK//AAGAQQWGNDFYK//QAAQQWGNDFYK//AAQQQWGNDFYK//QAAQQWGNDFYK//AAQQQWGNDFYK//QAAQQWGNDFYK//QAAQQWGNDFYK//AAQQQWGNDFYK	FAS2	3.53457e+08	4.24283e+08	3.15411e+08	4.1327e+08	3.97096e+08	3.35046e+08	3.3002e+08	3.43623e+08	3.52636e+08	4.45563e+08	4.021e+08	3.375e+08
//AARCFHLLPTR//VTGNSFHLLPTR//VTQYNHLLPTR//VTQYNHLLPTR//AARCFHLLPTR//VTGNSFHLLPTR//VTGSFNHLLPTR//AARCFHLLPTR	RL27B;RL27A	6.1711e+07	5.75324e+06	6.09544e+07	2.07503e+07	2.28837e+07	4.18267e+07	5.90322e+07	6.67118e+07	4.27282e+07	1.37401e+07	2.4014e+07	4.30818e+07
//AASDALPPASPK//AASDALPPASPK//AASDALPPASPK//AASDALPPASPK//AASDALPPASPK//AASDALPPASPK//AASDALPPASPK//AASDALPPASPK//AASDALPPASPK//AASDALPPASPK//DSAAALPPASPK//AASDALPPASPK//AASDALPPASPK//AASDALPPASPK//AASDALPPASPK//AASDALPPASPK//AASDALPPASPK//AASDALPPASPK//AASDALPPASPK//AASDALPPASPK//AASDALPPASPK//AASDALPPASPK//AASDALPPASPK//AASDALPPASPK//AASDALPPASPK//AASDALPPASPK//AASDALPPASPK//AASDALPPASPK//AASDA…	IPYR	2.36542e+09	2.16679e+09	2.16984e+09	1.83747e+09	2.08616e+09	2.2949e+09	1.92851e+09	2.1489e+09	2.04116e+09	1.90225e+09	2.18856e+09	1.9338e+09
//AASEDFMAAGAMR//TQEDFMAAGAMR//TQEDFMAAMQR//TQEDFMAAMGAR//TQEDFMAAMQR//TQEDFMAAMQR//AASEDFMAAMQR//TQEDFMAAMQR//EGTADFMAAMQR//CGMAFATDVEAR//AASEDFMAAMQR//AASEDFMAAMQR//TQEDFMAAGMAR//AASEDFMAAMQR//AASEDFMAAMQR//TQEDFMAAQMR//TAADDFMAAGMAR	PMA1;PMA2	1.26027e+07	1.38592e+07	1.5305e+07	1.36521e+07	1.42994e+07	1.45094e+07	1.38787e+07	1.23852e+07	1.53096e+07	1.25958e+07	1.36942e+07	1.3857e+07
//AASENYPELADAVK//TQENYPELADVAK//ETQNYPELADAVK//TEQNYPELADAVK//TQENYPELADVAK//TEQNYPELADAVK//TEQNYPELADAVK//TEQNYPELADAVK//TEQNYPELADVAK//AASENYPELADVAK//TEQNYPELADAVK//TEQNYPELADAVK	GDA1	6.41708e+07	7.64657e+07	4.93882e+07	7.25242e+07	7.84602e+07	6.30673e+07	6.81526e+07	6.79493e+07	6.69831e+07	7.28524e+07	7.9357e+07	6.26742e+07
//AASFQDSTLPDAR//AASFQDSTLPDAR//AASFQDSTLPDAR//KTMQDSTLPDAR//AASFQDSTLPDAR//AASFQDSTLPDAR//AASFQDSTLPDAR//AASFQDSTLPDAR//AASFQDSTLPDAR//AASFQDSTLPDAR//TKMQDSTLPDAR	NOG2	4.68505e+07	4.67297e+07	4.55593e+07	4.16709e+07	4.92901e+07	4.18444e+07	4.127e+07	3.93034e+07	3.85039e+07	3.66692e+07	4.06126e+07	4.10213e+07
//AASVEGVNVEK//AASVEGVNVEK//AASVEGVNVEK//AASVEGVNVEK//AASVEGVNVEK//AASVEGVNVEK//AASVEGVNVEK//AASVEGVNVEK//AASVEGVNVEK	RL6B	1.86546e+07	1.8201e+07	1.94185e+07	1.74819e+07	1.90558e+07	2.13307e+07	1.41012e+07	2.20114e+07	1.96106e+07	1.81207e+07	1.62303e+07	7.39914e+06
//AATASANVR//AATASANVR//AATASANVR//AATASANVR//AATASANVR//AATASANVR//AATASAVNR//AATASANVR//AATASANVR//AATASANVR//AATASANVR//AATASANVR//AATASANVR	IF5	1.31494e+08	1.33328e+08	1.48867e+08	1.41712e+08	1.50376e+08	1.30875e+08	1.33192e+08	1.41804e+08	1.39221e+08	1.14912e+08	1.15243e+08	1.35971e+08
//AATDGVMVAR//AATDGVMVAR//AATDRMTPK//AATDRMTPK//AATDGVMVAR//AATDGVMVAR	DUS4L;KPYK1;KPYK	8.03046e+07	8.49682e+07	8.23198e+07	6.80535e+07	7.58861e+07	6.45663e+07	8.82485e+07	7.71025e+07	5.47775e+07	7.75642e+07	8.12357e+07	6.81761e+07
//AATEQGWQFYAFEALR//AATLDGMPDFYAFELAR//QLPMEEQFYAFELAR//LQPMEEQFYAFELAR//QLFGHSSDFYAFVQNK//GSVLHACMFYAFELAR//AAVPMEQEFYAFELAR//AATEQGGQEFYAFELAR//MAEEPAVQFYAFELAR//SLEQLVNEYSTFSENK	DHE4;DHE5	2.93211e+07	2.70058e+07	2.43932e+07	1.89682e+07	2.85235e+07	2.75749e+07	1.89024e+07	3.53079e+07	2.87891e+07	2.57461e+07	3.98869e+07	2.8152e+07
//AATFPLAQPATDVEAR//AATFPLAQPATDVEAR//AATFPLAQPATDVEAR//DKFPLAQPATDVEAR//AATFPLAQPATDDLAR//SGVFPLAQPATDVEAR//AATFPLAQPADTVEAR//DKFPLAQPASEVEAR//SGVFPLAQPATDVEAR//AATFPLAQPATDVEAR	RL13A;RL13B	5.66216e+07	5.85081e+07	5.82799e+07	6.12758e+07	6.21411e+07	6.84435e+07	5.67882e+07	6.26255e+07	5.66582e+07	5.59084e+07	6.40182e+07	5.6803e+07
//AATHTYDELKK//LPTHPPDLDGSK//LPTHPEPVDGSK//LPTHPEKDDPK//AATHTYDELKK//AATHTYLLDGSK//LPTHPEKDDPK//LPTHPEPVDGSK//LPTHPPDDLGSK//LPTHPETEQPK	G3PC;G3PC1;NSR1;G3PC2	6.29018e+07	5.94237e+07	6.24115e+07	6.99561e+07	5.97994e+07	6.43155e+07	6.70516e+07	6.82885e+07	5.5206e+07	5.96629e+07	4.98803e+07	6.73298e+07
//AATNGHVSQVYALR//AATNGHVSALRFDK//AATNGHVSQVYALR//AATNGHVSQVYALR//AATGNHVSQVYALR//AATGGGHVSQVYALR//AATNGHVSQVYALR//SRNGHVSQVLFDK//AATNGHVSQVYALR//AATGNHVSNLYALR//SRNGHVSALGVFDK//AATGNHVSQVYALR//AATNGHVSQVYALR//WLDHVSQVLFDK	RS16A;RS16;RS16B	3.9707e+07	4.29104e+07	3.91309e+07	3.68384e+07	4.47599e+07	3.72548e+07	3.64043e+07	4.26568e+07	3.68874e+07	3.25047e+07	4.02292e+07	3.64372e+07
//AAVCHLSGTTNFMR//LQCHLSGTTNFMR//AAVCHLSGTTNFMR//LQCHLSGTTNFMR//LQCHLSGTTNFMR//LQCHLSGTTNFMR	UBP6	3.56871e+07	3.46222e+07	2.69742e+07	3.09468e+07	3.07872e+07	2.93934e+07	3.86924e+07	2.64932e+07	2.65688e+07	3.10843e+07	2.91186e+07	2.28578e+07
//AAVDCECEFQNLEHNEK//AAVDCECEFQNLEHNEK//QLDCECEMELLEHNEK	YP148	6.55567e+07	6.71231e+07	5.26925e+07	5.70086e+07	5.54521e+07	5.24885e+07	4.34202e+07	3.98935e+07	5.78547e+07	4.98599e+07	5.63052e+07	4.66082e+07
//AAVDHGDAGLLLAK//AAVLVKPHDESGK//AAVLVKPHDESGK//AAVGDDHAGLLLAK//ELYEMAGLLLAK//AAVDDGHAGLLLAK//AAVDDGHAGLLLAK//AAVDDGHAGLLLAK//ELYEMAGLLLAK//AAVGHDDAGLLLAK//AAVHDGDAGLLLAK//AAVDDGHAGLLLAK//AAVLVKPHDEGSK//AAVDGDHAGLLLAK	RL27B;RL27A	6.44296e+07	6.22665e+07	5.89221e+07	5.61203e+07	6.05592e+07	5.81445e+07	4.76533e+07	6.0598e+07	5.32326e+07	4.77687e+07	5.96236e+07	5.31559e+07
//AAVEEGLLPNGTALVK//AAVEEGLLPNGTALVK//AAVEEGLLPGGGTALVK//AAVEEGLLPGNTALVK//AAVEEGLLPGNTALVK//HLVAFQQLGVNTVR//AAVEEGLLPGNTALVK//AAVEEGLLPGNTALVK//AAVEEGLLPGNTALVK//AAVEEGLLPGGGTALVK	CH60;HSP60;CH601	1.55401e+09	1.54803e+09	1.41371e+09	1.49978e+09	1.38421e+09	1.34872e+09	1.38873e+09	1.4966e+09	1.5103e+09	1.4895e+09	1.42951e+09	1.69318e+09
//AAVELLDENVSAR//ELQLLDSTQPSR//ELQLLDSTPGGTR//ELQLLDENVGTR//ELQLLDENVGTR//ELQLLDENVGTR//AAVELLDENVGTR	MED11	1.38312e+07	1.74204e+07	1.66716e+07	1.40072e+07	1.46658e+07	1.59827e+07	1.67732e+07	1.35551e+07	1.56326e+07	1.5672e+07	1.43661e+07	1.63757e+07
//AAVGEWAGLGK//DLAQWAGLGK//EGAGLWAGLGK//LQGEWQLGK//DLAQWAGLGK//AAVGEWAGLGK//LQGEWAGLGK//LQGEWAGLGK//QLGEWAGLGK//QLGEWAGLGK//AAVGEWAGLGK//EGQLWAGLGK	NUON	3.65005e+07	4.55598e+07	4.29266e+07	3.76192e+07	3.53002e+07	2.9009e+07	3.25409e+07	3.61721e+07	2.37096e+07	4.47006e+07	4.4246e+07	3.63546e+07
//AAVGLSTLPELYEK//AAVGLSTLPELYEK//AAVGLSTLPELYEK//AAVGLSTLPELYEK//AAVGLSTLPELYEK	ADH2;ADH1	2.44997e+08	2.51647e+08	2.63427e+08	2.43355e+08	2.36304e+08	2.53826e+08	2.39114e+08	2.22696e+08	2.4909e+08	2.18885e+08	2.16154e+08	2.35832e+08
//AAVLFDKTPTVFLK//LQLFSGVTPTVFLK//QLLFDKTPTVFLK//HLTLPLLRSMAAAR//LQLFKDTPTVFLK//LQLFDKTPTVFLK//AGLLFDKTPTVFLK//LQLFDKTPTVFLK//AGLLFDKTPTVFLK	ALG12	2.38234e+07	2.46501e+07	4.46643e+07	2.26626e+07	2.54167e+07	2.52849e+07	2.42388e+07	2.45647e+07	3.29156e+07	2.22896e+07	2.07289e+07	2.39118e+07
//AAVLGLQVDTLYDELK//LLQGLQVDTLYDELK//LLQGLQVDTLYDELK//LLQGLQVDTLYDELK//LLQGLQVDTLYDELK//LLQGLQVDTLYDELK//LLQGAGLVDTLYDELK	SERB	3.48519e+07	3.97332e+07	3.83579e+07	3.6453e+07	3.42669e+07	3.42285e+07	3.99698e+07	4.4786e+07	4.13562e+07	3.26778e+07	3.09313e+07	3.6067e+07
//AAVLMLTKTVYVTPMK//AAVDGLLKPLDLLGQDK//LQDGLLKPLDLLGQDK//AAVLRFGLTVYSLPMK//SLTLRRTTVYVTPMK//LQDGLLKPASVDAPTLK//LQDVLAKPASVDPATLK	T2EB	3.36209e+07	3.61273e+07	3.15844e+07	3.63982e+07	3.46396e+07	2.93373e+07	3.65394e+07	3.68287e+07	3.35089e+07	3.39022e+07	3.5819e+07	3.1491e+07
//AAVLNCVVEDDKK//GALLNCVVEDDKK//AAVLNCVVEDDKK//LQLNCVVEDDKK//LQLNCVVEDDKK//AAVLNCVVEDDKK//AAVLNCVVEDDKK//ALGLNCVVEDDKK//LQLNCVVEDDKK//LQLNCASLTSPEK	EF1B	5.27763e+07	6.87641e+07	5.38029e+07	6.32795e+07	5.74387e+07	5.28525e+07	7.36251e+07	5.24306e+07	5.40485e+07	3.61816e+07	6.31917e+07	4.64425e+07
//AAVNYNHLLPTR//AAVNYNHLLPTR//AAVNYNHLLPTR//KKRMSTEDFVK//AAVNYNHLLPTR//AAVNYNHLLPTR	RL27B;RL27A	1.06605e+08	1.09804e+08	1.14044e+08	1.07575e+08	1.04662e+08	1.10757e+08	1.15348e+08	1.04973e+08	1.1088e+08	1.04921e+08	9.94836e+07	1.10651e+08
//AAVPFNR//AAVPFNR//AVAPFNR//AAVPFNR//VAAPFNR//AAVPFNR//AAVPFNR	SYG	4.31776e+08	5.80248e+08	3.92479e+08	3.80232e+08	3.88886e+08	3.76201e+08	3.45817e+08	3.95142e+08	3.59199e+08	3.67343e+08	4.25309e+08	3.57056e+08
//AAVSELLDFESDSLNK//KSGNALLDFERMDNK//AAVYFFTHLSPQDNK//GLASELLDFESDEGKK//GLAYFFTHLSPQDNK//QLYFFTHLSPQDNK//GLAYFFTHLSPQDNK//GLAYFFTHLSPQDNK//GLAYFFTHLSPQDNK//GLAYFFTHLSPQDNK//KEFFFTHLSPQDNK	MCK1	6.30799e+07	6.89914e+07	5.79629e+07	6.84565e+07	6.05962e+07	6.61196e+07	7.2247e+07	6.11326e+07	5.14891e+07	6.42038e+07	6.41088e+07	5.69351e+07
//AAVSKEK//AAVSGVTK//AAVSGVTK//AASVKEK//AAVSKEK//AASVKEK//AAVSEKK//AASVGSLK	PSD10	6.78231e+07	6.64641e+07	5.89594e+07	5.43353e+07	6.5776e+07	5.79619e+07	5.764e+07	5.97929e+07	5.474e+07	5.72024e+07	5.78575e+07	4.37824e+07
//AAVTAFWGK	HBB	1.37954e+07	5.2628e+06	4.97139e+07	7.051e+07	6.49742e+07	5.71632e+07	3.22727e+07	0.915226	1.86001e+07	1.03567	1.09591e+07	1.26968e+07
//AAVTAFWGK//APYMLVTR	HBB	1.41626e+07	1.95944e+07	1.47027e+07	6.76689e+07	2.24238e+07	1.4992e+07	1.20414	1.41461e+07	2.07059e+07	1.00183e+07	3.54771e+07	1.47522e+07
//AAVTDYGNMSSEDQELER//QLTDYGNMSSEDQELER//SRVDYGGGMSSEPCDLER//AVATDYGNMSSEDQELER//QLTDYGNMSSEDQELER//LQTDYGNMSSEDQELER//LQTDYGNMSSEDQELER//QLTDYGNMSSEDQELER	SPT6	2.76074e+07	3.23147e+07	2.33348e+07	2.98263e+07	3.91612e+07	3.08096e+07	3.3854e+07	2.90404e+07	3.47989e+07	3.85768e+07	3.71375e+07	2.20075e+07
//AAWVAQR//AAWGQLR//AAAHYLR	ALF;ALF1	7.39563e+07	7.21197e+07	6.93297e+07	6.32342e+07	6.22454e+07	6.3777e+07	7.3244e+07	8.14826e+07	5.99371e+07	4.63584e+07	6.70352e+07	6.45039e+07
//AAWYLNYVLEK//TLLLCSPGFYAK//TLLLCSPGFYAK//APCVVPLLSNDGK//TLLLCSPGFYAK//APCVVPLLSNDGK//TLLLCSPGFYAK//TLLLCSPGFYAK//TLLLCSPGFYAK//TLLLCSPGFYAK//TLLLCSPGFYAK	DOM34	3.15608e+07	2.4679e+07	1.69932e+07	4.11744e+07	4.13516e+07	3.63131e+07	4.95495e+07	2.37659e+07	2.74706e+07	3.3653e+07	2.97985e+07	2.13132e+07
//AAYDYADR	AROF	9.56057e+07	1.09686e+08	1.02982e+08	9.06385e+07	1.14706e+08	1.08141e+08	7.84781e+07	1.03776e+08	1.21056e+08	7.93678e+07	9.30295e+07	1.00202e+08
//AAYLEHHPR//LGFNDGETLK//LTGFEHHPR//AAYLELEER//AAYLELEER//AAYLEHHPR//LGGGFDGETLK	NECP2	5.02289e+07	4.72664e+07	4.88666e+07	4.50458e+07	5.25459e+07	4.82986e+07	4.36408e+07	4.62367e+07	4.86583e+07	4.5592e+07	4.8085e+07	4.5244e+07
//AAYLGPPGTPYENK//AAYLGPPGTPYENK//AAYLGPPGTPYENK//AAYLGPPGTPYENK//EGALLANYDPASTR//SAFLGPPGTPYEGGK//AAYLGPPGTPYENK//DAALLANYDLNER//AAYLGPPGTPYENK//SAFLGPPGTMQDLK//FTGLGPPGTPYENK//EGALLANYDLQDR//AAYLGPPGTPYENK//AAYLGPPGTPYENK	GPN2;UBC1	1.43758e+08	1.4685e+08	1.36193e+08	1.50638e+08	1.5241e+08	1.35205e+08	1.20505e+08	1.29208e+08	1.25383e+08	1.72579e+08	1.47052e+08	1.22212e+08
//AAYLPVRSPLAK//AAYLPVRSPLAK//KVGKKDAMPLAK//TFGLPVRSPLAK//KVGKKDAMPLAK//TFGLPVVVALNR//KVGKKDAMPLAK//TFGLPVRSPLAK//AAYLPVRSPLAK	C1TM	7.81826e+07	1.18799e+08	8.87935e+07	8.89747e+07	7.88643e+07	8.67681e+07	8.13983e+07	7.23089e+07	8.17754e+07	7.90064e+07	7.58671e+07	7.88389e+07
//AAYLVQLAVRMPK//TAVFVQLAVPSSLK//SLAFVQLAVGDLVK//TVAFVQLAVGDLVK//FTGLVQLAVGDLVK//SLAFVGALAVGDLVK//SLAFVQLAVPSSLK//TFGLVQLAVGDLVK	TCPB	1.17183e+07	1.23426e+07	1.26262e+07	1.38575e+07	1.1322e+07	1.54121e+07	2.00491e+07	1.32494e+07	1.70841e+07	1.16067e+07	1.0395e+07	1.31028e+07
//AAYPGSFTYGTGLR//AAYPGSFTNYLTR//GFTPGSFTPGDHLK//AAYPGSFTNYLTR//YAAPGSFGEHTVPK//GFTPGSFGEHTVPK//AAYPGSFTNYLTR//EHMEMLTLTVPK//TAMVGSFTNYELK//GFTPGSFTNYLTR//GFTPGSFTNYLTR//GFTPGSFTRESFK//GFTPGSFGHETVPK//AHPPGSFTNYELK	RSSA1;RSSA2;RSSA	8.68304e+07	9.00029e+07	9.36299e+07	7.66812e+07	7.19972e+07	8.99572e+07	8.03578e+07	9.67797e+07	9.06245e+07	8.00802e+07	7.83214e+07	8.12386e+07
//AAYQSSNANCLGLER//AAYQSSGQNCLGLER//AAYQSSGQNCLGLER	MSC7	2.89273e+07	3.39505e+07	2.5592e+07	2.23196e+07	2.92231e+07	2.53235e+07	2.60016e+07	2.08455e+07	2.66336e+07	2.4485e+07	2.03939e+07	1.36874e+07
//AAYSYMFDSLR//AAYSYMFDSLR//AAYSYMFDSLR//AAYSYMFDSLR//AAYSYMFDSLR//AAYSYMFDSLR//AAYSYMFDSLR//AAYSYMFDSLR//AAYSYMFDSLR//AAYSYMFDSLR//AAYSYMFDSLR//AAYSYMFDSLR//AAYSYMFDSLR//AAYSYMFDSLR//AAYSYMFDSLR//AAYSYMFDSLR//AAYSYMFDSLR//AAYSYMFDSLR	LSP1	3.67033e+08	3.68433e+08	3.27934e+08	2.89531e+08	3.38274e+08	3.17819e+08	3.43504e+08	3.33946e+08	3.54094e+08	3.44858e+08	3.35545e+08	3.53594e+08
//AAYYFGMK//AAYYFGMK//AAYYFGMK//AAYYFGMK//AAYYFGMK//AAYYFGMK	SGPL	1.65013e+07	1.90127e+07	1.51498e+07	2.06054e+07	2.10204e+07	1.86791e+07	1.4271e+07	1.54472e+07	1.6871e+07	1.96557e+07	2.48665e+07	1.98077e+07
//ACAAQTNATFLK//ACAAQTNATFLK//ACAAQPAGPDLPK//ACAAQTNATFLK//ACAAQTNATFLK	PS6AA;PR6AA;PR6AB;PS6AB;PRS6A	7.94945e+07	1.37799e+08	8.85189e+07	5.06822e+07	1.00434e+08	1.24857e+08	9.32879e+07	1.07495e+08	1.13968e+08	1.34086e+08	7.80797e+07	8.27339e+07
//ACAQQFR//ACAQQFR//AEDFAAEK//ACAQQFR//ACAQQFR//ACAQQFR//ACAQQFR//ACAQQFR//ACAQQFR//ACAQQFR//ACAQQFR//ACAQQFR//ACAQQFR//AEDFAAEK//ACAQQFR	C1TC;TTC40	1.48373e+08	1.76098e+08	1.66343e+08	1.35104e+08	1.7381e+08	1.51671e+08	1.41251e+08	1.43948e+08	1.54135e+08	1.26958e+08	1.52706e+08	1.52539e+08
//ACDTGGSDNFPLQYDSGK//ACDTSNDNFPLQYCAR	TR112	5.75201e+07	6.59625e+07	5.73057e+07	5.93718e+07	6.19389e+07	5.42004e+07	5.01456e+07	6.31891e+07	5.46151e+07	5.67074e+07	6.4086e+07	5.34807e+07
//ACELDPEGQVGGPDK//ACELDPEGQVGGPDK//ACELDPEGQVGGPDK//ACELDFYTVGGPDK//ACELDPEGQVGGPDK//ACELDPEGQVGGPDK//ACELDPEGQVGGPDK//ACELDPEGQVGGPDK//ACELDPEGQVGGPDK//ACELDPGCPVGGPSR	YD161	4.54788e+07	4.51298e+07	3.66169e+07	4.31443e+07	3.90297e+07	4.05927e+07	4.56557e+07	3.71953e+07	4.25727e+07	3.64698e+07	4.31115e+07	3.48762e+07
//ACGGNNAGHTLVVDGVK//CAGGNNAGHTLVVDGVK//ACNNNQHTLVVDGVK//ACGGNNAGHTLVEAGLK//CAGGNNAGHTLVVDGVK//ACGGNNAGHTLVVDGVK//ACGGNNAGHTLVVDGVK//ACGGNNAGHTLVVDGVK//ACGGNNAGHTLVVDGVK//ACGGNNAGHTLVVDGVK//CAGGNNAGHTLVVDGVK	PURA	4.14583e+07	3.83536e+07	4.20785e+07	3.64776e+07	3.80593e+07	4.00093e+07	3.18973e+07	3.97877e+07	3.9598e+07	4.49464e+07	4.05305e+07	4.14553e+07
//ACGLLLSEER//ACGLLLSEER//ACGLLLSEER//ACGLLLSEER	XPO1	6.10323e+07	6.38656e+07	5.78385e+07	6.28296e+07	5.48588e+07	5.90215e+07	7.21298e+07	5.06286e+07	5.55085e+07	5.53875e+07	5.43767e+07	5.90155e+07
//ACLDELQPFETGTK	UBX2	1.66345e+07	1.63347e+07	1.03807e+07	1.19435e+07	1.42367e+07	1.25902e+07	1.07604e+07	1.48942e+07	1.51707e+07	1.69276e+07	1.63084e+07	1.677e+07
//ACLDYLDSPLCQQR//ACLDYLDSCPLQQR//ACLDYLDSAAQGGNQR//ACLDYLDSPLCQQR//ACLDYLDSPLCQQR//ACLDYLDSCLPQQR//ASWDYLDSPLQCQR//ACLDYLDSCPLQQR//ACLDYLDSPLCQQR//ACLDYLDSPLCQQR//ACLDYLDSCPLQQR//ACLDYLDSPLCQQR//ACLDYLDSPLCQQR//ACLDYLDSPLCQQR	FKS1	3.35344e+07	3.88985e+07	3.56151e+07	3.74933e+07	2.6242e+07	3.17609e+07	4.20055e+07	3.41161e+07	3.88866e+07	3.66724e+07	3.56655e+07	3.96167e+07
//ACLQNCFQNDTNR//TFECGDDWGELSPK//ACLQNCFQNDTNR//ACLQNCFQNDGWK	SEC5	4.78823e+06	6.46951e+06	5.9824e+06	9.26859e+06	5.52104e+06	1.28166e+07	2.9407e+06	6.74205e+06	1.11161e+07	6.78578e+06	1.11569e+07	6.43502e+06
//ACMLCGLVQTTNEFNR//ACMLCGLVQTFQGEGSR//ACMLCGLVQTTNEFNR//ACMLCGLVQTTNEFNR//ACMLCGLVQTSQEFNR//ACMLCGLVQTTENNFR	SPT4	1.8559e+07	1.85791e+07	1.79074e+07	1.55963e+07	1.69362e+07	1.67434e+07	1.4084e+07	1.55271e+07	1.74867e+07	1.43762e+07	1.39414e+07	1.20269e+07
//ACPVGNEARTESLK//ACPVGNEAGVTTSLR//ACPVGNEAGVTTSLR//ACPVGNEAGVTTSLR//ACPVGNEAGVTTSLR//ACPVGNEARTETVK//ACPVGNEAGVTTSLR//ACPVGNEAGVTTSLR//ACPVGNEAGVTTSLR//ACPVGNEARTETVK	NUG1	9.50897e+07	9.76819e+07	8.01729e+07	9.27287e+07	7.21264e+07	8.19007e+07	8.57755e+07	6.889e+07	7.6218e+07	7.09151e+07	8.02449e+07	6.93055e+07
//ACQLLPDLK//DSTAARLPAR//NNMLLPDLK	BPT1	1.46661e+08	3.37812e+07	1.86398e+08	1.34543e+08	7.21715e+07	1.83911e+08	2.67755e+08	5.59372e+07	1.26197e+08	6.67596e+07	8.70922e+07	1.58513e+08
//ACQLLPDLK//NNMLLPDLK	BPT1	3.05643e+07	5.7445e+07	1.18828	3.59515e+07	4.35817e+07	1.19278	1.30722	2.30488e+07	1.00908	3.14741e+07	2.50476e+07	2.98349e+07
//ACTDFLK	CSE1	3.50592e+07	3.16919e+07	2.722e+07	3.02898e+07	3.11843e+07	3.3483e+07	3.14084e+07	2.48624e+07	2.97328e+07	2.37941e+07	2.77361e+07	2.72789e+07
//ACTLTFESR//ACTLTFESR//ACTLTFESR//ACTLTFESR	M28P1	2.2031e+07	2.57485e+07	2.05752e+07	2.1215e+07	2.04582e+07	1.84576e+07	2.12422e+07	1.11734e+07	1.96372e+07	1.76496	1.99773e+07	2.11112e+07
//ACVVYGGSPLGNQLR//ACVVYGGSPLGVAANR//ACVVYGGSPLGNQLR//ACVVYGGSPLGNQLR//ACVVYGGSPLGNQLR//ACVVYGGSLGPNQLR//ACVVYGGSPLGNQLR//SGSVVGGRVSNDELSK	DBP1;DED1	5.64511e+08	5.56153e+08	5.0906e+08	5.41465e+08	5.29792e+08	4.59891e+08	5.03109e+08	4.98102e+08	4.5972e+08	4.79216e+08	5.33366e+08	4.48277e+08
//ACYVTLVR//ACYVTLVR//ACYVTLVR//ACYVTLVR//ACYVTLVR//ACYVTLVR//ACYVTLVR//ACYVTLVR//ACYVTLVR//ACYVTLVR//ACYVTLVR//ACYVTLVR//ACYVTLVR	KRE2	1.26652e+08	1.31743e+08	1.04898e+08	1.18395e+08	1.1524e+08	1.04755e+08	1.05773e+08	1.21187e+08	1.16573e+08	1.28068e+08	1.17053e+08	9.7522e+07
//ADAAYADK//ADAAYADK//ADAAYADK//DAAAYADK//ADAAYDAK//DAAAYADK//ADAAYADK//GEAAYADK//DAAAYADK//DAAAYADK//DAAAYADK//DAAAYADK//DAAAYADK//ADAAYADK//DAAAYADK//ADAAYADK//DAAAYADK//DAAAYDAK//DAAAYADK//DAAAYADK//ADAAYADK//ADAAYADK//GEAAYDAK//ADAAYADK//ADAAYADK//GEAAYADK	ALDH6	6.44983e+08	6.72445e+08	7.3319e+08	6.31913e+08	6.8935e+08	6.65605e+08	5.5849e+08	6.60031e+08	5.57619e+08	6.37673e+08	5.85374e+08	6.91074e+08
//ADAPLDTK//ADAPLDTK//ADAPLDTK	KRE2	1.27753e+08	1.2509e+08	1.19319e+08	1.31758	1.16494e+08	1.26577e+08	1.58673	1.32517e+08	1.18004e+08	1.62065	1.20034e+08	1.25895e+08
//ADASDAAQVDNSPTTESSGGR//EQSDAAQVDNSPTTEGGSSR//DAASADAQVDNSPTTESNSR//EQSGEAQVDNSPTTESNSR//ADASADAQVDNSPTTESNSR//ADADGTAQVDNSPTETGGSSR	NUP2	1.73011e+07	1.56692e+07	1.77608e+07	1.57963e+07	1.79005e+07	1.58845e+07	1.6154e+07	1.45922e+07	1.90568e+07	1.33534e+07	1.34819e+07	1.88705e+07
//ADCMDDEDYLSLLLNR//EYYVNCFSSLPSDFSK//EYYVNCFSSLSDPFSK	SLG1	3.06587e+07	3.0734e+07	2.44875e+07	2.67931e+07	3.85491e+07	3.09657e+07	2.689e+07	3.28477e+07	3.34432e+07	3.36067e+07	1.74946e+07	1.7681e+07
//ADDEVMEEPFFR	KPC1	1.23398e+07	7.70836e+06	1.13005	1.16442e+07	1.36938e+07	1.35122e+07	7.45726e+06	1.17102e+07	0.902402	1.17165e+07	7.83828e+06	1.27952e+07
//ADDHASVQLNVAK//ADDHASVQLNVAK//ADDHASVQLNVAK//ADDHASVQLNVAK//ADDHASVQLNVAK//ADDHASVQLNVAK//DADHASVQLNVAK//ADDHASVQLNVAK//ADDHASVQLNVAK//ADDHASVQLNVAK	RS21B;RS21A;RS21	9.15952e+07	8.03227e+07	8.88836e+07	8.63063e+07	8.39571e+07	9.20102e+07	9.02764e+07	9.76089e+07	9.31381e+07	1.11123e+08	8.55437e+07	9.20392e+07
//ADEMEVYHAYTEVK//GEMEDLYHAYTEVK//EGEMEVYHAYTEVK//ADEMEVYHAYTEVK//EMGEEVYHAYTEVK//EMGEEVYHAYTEVK//EGMEEVYHAYTEVK	ALDH6	1.69843e+07	1.56104e+07	1.63694e+07	1.66293e+07	1.70686e+07	1.26061e+07	1.59558e+07	1.09749e+07	5.32939e+06	1.4697e+07	1.94039e+07	1.25494e+07
//ADENEWNVEK//ADENEWNVEK//ADENEWNVEK//ADENEWNVEK//ADENEWNVEK//ADENEWNVEK//ADENEWNVEK//ADENEWNVEK//EGENEWNVEK//ADENEWNVEK	RPAC1	1.34775e+08	1.36136e+08	1.24006e+08	1.30165e+08	1.23005e+08	1.1664e+08	1.13901e+08	1.03025e+08	1.23135e+08	1.02642e+08	1.22823e+08	1.15478e+08
//ADGALANDTENSLK//ADGALANDTENSLK//ADQLANDTENSLK//ADQLANDTENSLK//ADQLANDTENSLK//ADGALANDTENSLK//ADQLANDTENSLK//ADGALANDTENSLK//ADQLANDTENSLK//ADGALANDTENSLK//ADGALANDTENSLK//ADGALANDTENSLK	HSP7E;HSP77	1.31777e+09	1.31531e+09	1.33078e+09	1.31246e+09	1.2864e+09	1.39256e+09	1.11867e+09	1.40204e+09	1.24168e+09	1.24627e+09	1.14582e+09	1.18402e+09
//ADGEFSPNASVSPSLLYPTPLPR//MEEELADASVSPVTLYPTPLPR//FEENQGPSSVSPVTLYPTPLPR	GSHB	2.94145e+07	3.5931e+07	2.85288e+07	2.68125e+07	4.02281e+07	3.96698e+07	3.38662e+07	5.0026e+07	4.94142e+07	2.05545e+07	2.68898e+07	3.62422e+07
//ADGELDGAGTTDEDYMAWK//DAALDDGQTTDEDYMAWK//AVEADDGQTTDEDYMAWK//EAGLDDQGTTDEDYMAWK//GEADLDQGTSEEDYMAWK	NCPR	5.49594e+07	5.80503e+07	3.75143e+07	5.25395e+07	5.91925e+07	4.34352e+07	4.92452e+07	6.75736e+07	5.49504e+07	5.98427e+07	6.25294e+07	4.14895e+07
//ADGQLVGLNVLR//ADGQLVGLNVLR//ADGQLVGLNVLR//ADGQLVGLNVLR//ADGQLVGLNVLR//ADGQLVGLNVLR//ADGQLVGLNVLR//ADGQLVGLNVLR//ADGQLVGLNVLR//ADGQLVGLNVLR//ADGQLVGLNVLR	CT026	1.66512e+09	1.74567e+09	1.9808e+09	1.79921e+09	1.51857e+09	1.71494e+09	1.70576e+09	1.81797e+09	1.8396e+09	1.57146e+09	1.56414e+09	1.73247e+09
//ADLEDFDDLYEK//EGLEDFDDLYEK//EGLEDFDDLYEK//EGLEDFDDLYEK//EGLEDFDDLYEK//EGLEDFDDLYEK//EGLEDFDDLYEK//EGLEDFDDLYEK//EGLEDFDDLYEK//EGLEDFDDLYEK//EGLEDFDDLYEK//EGLEDFDDLYEK	NOT5	3.20224e+07	3.28634e+07	3.07351e+07	2.97858e+07	2.95323e+07	3.72561e+07	2.8783e+07	3.77123e+07	3.88592e+07	3.35159e+07	2.98053e+07	3.51971e+07
//ADLEEACGEEENEALENVLPNVEGK//PLLCGEEPLLYEDNHFMMYMQK//TYAGATYAPLLYENDHFFDYMQK	VATA	7.60369e+07	9.5909e+07	8.45524e+07	8.23152e+07	1.08799e+08	1.36871e+08	1.24411e+08	2.15242e+08	2.45065e+08	8.5958e+07	1.1713e+08	1.53734e+08
//ADLEYCGLYNEK//ADLEYCGLYNEK//GELEYCGLYNEK//ADLEYCGLYNEK//ADLEYCGLYNEK//DALEYCGLYNEK//EGLEYCGLYNEK//ADLEYCGLYNEK//ADLEYCGLYNEK//ADLEYCGLYNEK	YBU6	6.31448e+07	6.62926e+07	5.27061e+07	5.61586e+07	6.47566e+07	6.11345e+07	5.51583e+07	6.17248e+07	5.04189e+07	5.91682e+07	6.25776e+07	4.55222e+07
//ADLEYLSDLDQLRK//LGEEYLSDLDQLKR//LGEEYLSDLDKQLR//LGEEYLSDLDQLKR	PYGM	0.99601	1.01752e+07	8.82725e+06	1.00356	0.988821	3.73607e+06	5.6774e+07	7.37793e+07	6.98212e+07	5.66978e+07	4.77325e+07	4.14745e+07
//ADLLDTLVDGLQR//ADLLDTLVDGLQR//ADLLDTLVDGLQR//EGLLDTLVDGLQR//EGLLDTLVDGLQR//DALLDTLVDAVQR//ADLLDTLVDGLQR//ADLLDTLVTSQPR//GELLDTLVDGLQR//GELLDTLVDGQLR//ADLLDTLVDGLQR	GFA1	1.9218e+07	1.95151e+07	2.21383e+07	2.13167e+07	1.97144e+07	2.07657e+07	2.10302e+07	2.1158e+07	2.01667e+07	1.79406e+07	1.82134e+07	1.82923e+07
//ADLMELLNHSDSR//DALMELLNHSDSR//DALMELLNHDSSR//ADLMELLNHSDSR//ADLMELLNHSDSR//TPTMELLNHSDSR//DALMELLNHSDSR//ADLMELLNHSDSR//ADLMELLNHSDSR//ADLMELLNHSDSR//EGLMELLNHSDSR	VATH	7.22233e+07	8.47138e+07	1.0249e+08	7.62129e+07	8.31552e+07	8.89776e+07	7.64867e+07	8.11431e+07	1.11843e+08	8.13283e+07	8.42922e+07	1.24603e+08
//ADLPAEMLNDKNR//GELPAETTLPESDK//ELGPAETTLPESDK//KAAHDFKNPESDK//GELPAEMLNDKNR//DALPAEMLNDRGGK//KMHATTKNPESDK//ADLPAEMLNDKNR	HPRT	4.69688e+07	3.87141e+07	3.57574e+07	4.6046e+07	4.56834e+07	3.46556e+07	4.47705e+07	3.6786e+07	3.14984e+07	5.13423e+07	4.02339e+07	2.70677e+07
//ADLPAGWQGLDNGPESR//EGLPAGWQGLDNGPESR//EGLPAGWQGLDNGPESR//VSEGFMDEGPLLVSMR//ELGPAGWQGLDNGPESR//GELPAGWQGLDNGPESR//GELQWPQGLDNGPESR//LWPAGGEQGLDNGPESR//NVVHSSSQGLDNGPESR//ADLPAGWQGLDNGPESR//MKHAGWQGLDNGPESR//SVVDSMMEGPLLVMSR//NALPAMPQGLDNGPESR//EGLPAGWQGLDNGPESR	PGK	4.47348e+08	2.55245e+08	3.31699e+08	2.72472e+08	3.74081e+08	3.41009e+08	2.23067e+08	2.97575e+08	3.28669e+08	3.8498e+08	3.10614e+08	2.96095e+08
//ADLPSVTSENLR//EGLPSVTSENLR//EGLPSVTSENLR//EGLPSVTERADK//ADLPSVTSENLR//EGLPSVTSENLR//DALPSVTSEQVR	SYIC	5.55805e+08	5.77831e+08	5.43654e+08	5.42122e+08	5.22735e+08	5.7425e+08	5.58187e+08	5.14467e+08	5.18338e+08	5.13453e+08	5.66457e+08	5.60172e+08
//ADLTTQLLDFDK//DALTTQLLDFDK//ADLTTQLLDFDK//ADLTTQLLDFDK//ADLTTQLLDFDK//ADLTTQLLDFDK//ADLTTQLLDFDK//MPRTQLLDFDK//GELTTQLLDFDK//EGLTTQLLDFDK	ATG27	6.15753e+07	6.01768e+07	6.50818e+07	5.73893e+07	6.08505e+07	5.98108e+07	5.95142e+07	5.94001e+07	6.46446e+07	5.95347e+07	5.15024e+07	6.73803e+07
//ADLVAVLK//ADLVAVLK//ADLVAVLK//ADLVAVLK//ADLVAVLK//ELVGAVLK//ADLVAVLK//ADLVAVLK//DALVAVLK//ADLVAVLK//ADLVAVLK//ADLVAVLK//ADLVAVLK//ELVGAVLK//ADLVAVLK//ADLVAVLK//ADLVAVLK//ADLVAVLK//ADLVAVLK//ADLVAVLK//ADLVAVLK//ADLVAVLK	IF4B	2.71195e+08	2.516e+08	2.40259e+08	2.54158e+08	2.44653e+08	2.6901e+08	2.92445e+08	2.91264e+08	2.61788e+08	2.64135e+08	2.72419e+08	2.55966e+08
//ADLVVNPWDSVAVAK//GELVVNPWDSVAVAK//ADLVVNPWDSVAVAK//ADLVVNPWDSVAVAK//GELVVNPWDSVAVAK//GELVVNPWDSVAVAK//GELVVNPWDSVAVAK//GELVVNPWDSVAVAK//GELVVNPWDSVAVAK//GELVVNPWDSVAVAK//VVWDKPVVVNADDK//GELVVNPWDSVAVAK//GELVVNPWDSVAVAK	TPS2	1.08384e+08	1.04012e+08	1.13975e+08	1.0278e+08	1.07971e+08	1.07749e+08	1.10546e+08	1.04025e+08	1.15117e+08	9.98531e+07	9.32137e+07	1.13407e+08
//ADNRVAQGHFVVDFYK//LAAYHAQTEPLVDFYK//ALAYHAQTEPLVDFYK//LPVMDVGGAEPLVDFYK//ALAYHAQTEPLVDFYK//ALAYHAQTEPLVDFYK//ALAYHAQTEPLVDFYK//HATFVAQGHFVVDFYK	KAD2	1.14155e+08	1.24744e+08	1.32761e+08	1.1191e+08	1.26848e+08	1.41211e+08	8.66668e+07	1.15659e+08	1.62313e+08	1.26661e+08	1.23962e+08	1.57158e+08
//ADNWWFR//ADNWWFR//ADNWWFR//ADNWWFR//ADNWWFR//ADNWWFR//ADNWWFR//ADNWWFR//ADNWWFR//ADNWWFR//ADNWWFR//ADNWWFR//ADNWWFR//ADNWWFR//ADNWWFR//ADNWWFR//ADNWWFR//ADNWWFR//ADNWWFR//ADNWWFR//ADNWWFR//ADNWWFR//ADNWWFR//ADNWWFR	PUR92	3.03288e+08	3.51208e+08	3.12688e+08	3.36065e+08	2.79092e+08	3.49417e+08	3.37528e+08	3.08532e+08	3.24639e+08	3.30329e+08	3.06226e+08	2.66912e+08
//ADPAFKPETK//ADPAFKPTEK//GEPAFKPTEK//GEPAFKPETK//ADPAFKPETK//ADPAFKPTEK	RL5	1.83893e+09	1.96826e+09	1.70739e+09	1.55942e+09	1.83129e+09	1.46254e+09	1.68493e+09	1.9604e+09	1.30776e+09	1.61953e+09	1.94698e+09	1.32825e+09
//ADPAFKPTEK//ADPAFKPTEK//ADPAFKPTEK//ADPAFKPTEK//ADPAFKPTEK//ADPAFKPTEK//ADPAFKPTEK//ADPAFKPTEK//ADPAFKPTEK//APDAFKPTEK//ADPAFKPTEK	RL5	2.25729e+09	2.26786e+09	2.42785e+09	2.06864e+09	2.35803e+09	2.82925e+09	1.97598e+09	2.29741e+09	3.09438e+09	2.19046e+09	2.32394e+09	2.62562e+09
//ADPLFGEEMR	ASAH1	6.7978e+08	8.84546e+06	4.91524e+08	1.21123e+07	4.76152e+08	5.60235e+08	6.67618e+08	5.65643e+08	1.50656e+07	6.21409e+08	6.48641e+08	6.10584e+08
//ADPLVSLMMDLK//ADPLVSLMMVEK//ELGPVSLMMVEK//DAPLVSLMMVEK//DAPLVSLMMVEK//ADPLVSLMMVEK//WPLWLMMDLK//ADPLVSLMMVEK	PRS8	4.87569e+07	5.28014e+07	5.7799e+07	4.12598e+07	4.39366e+07	4.63312e+07	4.08884e+07	4.08135e+07	4.90054e+07	4.01968e+07	4.01623e+07	4.40851e+07
//ADQCQSPPCSSSSGVHQPVSLR//ADQCQSPPCSFNGVHQPVSLR//ADQCQSPPCSFNGVHQPVSLR//ADQCQSPPCSFNVGHQLDVPK//ADQCQSPPCSFNGVHQPSLVR//ADTEADSPPCMSNRHQPVSLR	GDA1	6.16293e+07	7.43607e+07	6.04257e+07	6.0753e+07	6.07029e+07	5.79403e+07	5.31493e+07	7.434e+07	5.39758e+07	6.74346e+07	6.7183e+07	3.44141e+07
//ADQLANDTEDSLK//DAQLANDTEDTVK//QDALANDTEDSLK//QDALANDTEDSLK//ADQLANDTEDSLK//ADGALANDTEDSLK//ADQLANDTEDSLK//ADGALANDETDSLK//ADGALANDGSCQLK//EGQLANDETDVTK//QDALAGGDTEDSLK	HSP7E;HSP77	7.91561e+06	7.24571e+06	9.61391e+06	1.34413e+07	6.68393e+06	8.38109e+06	1.24143e+07	8.51748e+06	6.70266e+06	1.01099e+07	8.20688e+06	9.26244e+06
//ADSASSTSTFDAR//ADSASSTSTFDAR//ADSASSTSTFDAR//TGDASSTSTFDAR//ADSASSTSTFDAR//ADSASSTSTFDAR//ADSASSTSTFDAR//GESASSTSTFDAR//ADSASSTSTFDAR//ADSASSTSTFDAR	PAN1	2.23693e+07	2.09058e+07	2.18753e+07	1.86776e+07	1.96916e+07	1.88288e+07	2.16859e+07	2.00931e+07	2.16546e+07	3.50073e+07	1.85452e+07	2.68969e+07
//ADSGLDNEKCPR//ADSVADNEKCPR	MTNA	7.80979e+06	4.93154e+06	7.12348e+06	8.82717e+06	5.09431e+06	5.51531e+06	7.79364e+06	5.05982e+06	5.50511e+06	1.0618e+07	5.11273e+06	4.62483e+06
//ADSLVDYVQVR//ADSLVDYVQVR//ADSLVDYVQVR//ADSLVDYVQVR//GESLVDYVQVR//ADSLVDYVQVR//ADSLVDYVQVR//ADSLVDYVQVR//ADSLVDYVQVR//ADSLVDYVQVR//ADSLVDYVQVR//ADSLVDYVQVR	SYP	3.22457e+09	3.47376e+09	3.34052e+09	2.8635e+09	2.83592e+09	3.28323e+09	3.17828e+09	3.33964e+09	3.47211e+09	2.85403e+09	2.81638e+09	2.76508e+09
//ADTYTGLK//DATYTGLK//DATYTGLK//DATYTGLK//GETYTGLK//DATYTGLK//GETYTGLK//YALDTASK//GETYTGLK	MAP22;LIPA;MAP21;TRPF;ATPG	6.47077e+07	7.02868e+07	6.15743e+07	4.86523e+07	6.85709e+07	6.512e+07	5.64319e+07	6.43161e+07	5.13299e+07	5.1137e+07	6.27393e+07	6.56123e+07
//ADVGAVALPEGLDAK//EGVQVALPEGLDAK//ADVQVALPEGLDAK//NLDAVALPEGLDAK//EGVQVALPEGLDAK//EGVQVALPEGLDAK//NLGEVALPEGLDAK//ADVQVALPEGLDAK//EGVQVALPEGLDAK	YMR7	9.49622e+07	9.26726e+07	1.00742e+08	9.89252e+07	9.18757e+07	1.01521e+08	9.44234e+07	1.01661e+08	1.08159e+08	9.94331e+07	9.55953e+07	1.04081e+08
//ADVTLFCCLLR//GEVTLFCCLLR//GEVTLFCCLLR//DAVTLFCCLLR	RPB1	4.66632e+07	4.46042e+07	4.09337e+07	4.55623e+07	4.16532e+07	4.33251e+07	4.69017e+07	4.10481e+07	4.2384e+07	4.18872e+07	4.05235e+07	4.1311e+07
//ADYEPMMDHEEDQK//GEYEDEMMHEEDQK	RPN12	2.95926e+07	3.17549e+07	2.44465e+07	3.44072e+07	3.23668e+07	2.33346e+07	3.02359e+07	2.52627e+07	1.9727e+07	1.64528e+07	3.96539e+07	1.83726e+07
//ADYHFFQGLTR//DAYHFFQGLTR//DAYHFFQGLTR//ADYHFFQGLTR	ITPA	1.60318e+07	1.31209e+07	1.78691e+07	2.85848e+07	1.40422e+07	1.51585e+07	1.20081e+07	1.47457e+07	1.39635e+07	1.18618e+07	1.31583e+07	1.70807e+07
//AEAAEVTRWQDTPADDPELLK//AEAAEVTGLTAQDTPADDPELLK//AEAAEVQSLDKDTPADDPELLK//AEAAEVTGLTAQDTPADDPELLK//AEAAEVTGLGDKDTPADDPELLK//AEAAEVQSEVKDTPADDPELLK	RPA1	1.92681e+07	2.09928e+07	1.84138e+07	1.70606e+07	2.07089e+07	1.72674e+07	2.584e+07	2.17732e+07	1.84623e+07	1.92343e+07	2.81479e+07	1.65395e+07
//AEAAEYAQLLAK//AEAAEYAQLLAK	RS6	7.64076e+06	6.66796e+06	5.54545e+06	1.3257e+07	2.86081e+06	4.30962e+06	1.77309e+07	7.73773e+06	7.21383e+06	2.39841e+07	3.50893e+06	9.914e+06
//AEAESLVAEAQLSNLTR//AEAESLVAEAQLSNLTR//AEATLDVAEAQLSNLTR//SNVASWLQGTQVNLER//AEAESLVAEAQLSNLTR//AEAESLVAEAQLSNLTR//AEAESLVAEAQLSNLTR//AEAESLVAEAQLSNLTR//AEAESLVAEAQLSNLTR//AEAESLVAEAQLSNLTR//AEAESLVAEAQLSNLTR//AEAESLVAEAQLSNLTR	LSP1;PIL1;RISA	6.34573e+06	2.20577e+08	2.01735e+08	2.05276e+08	1.87883e+08	2.06994e+08	2.56383e+08	2.73418e+08	2.39026e+08	2.4028e+08	2.21163e+08	2.25388e+08
//AEAFYLLR	MIOX	9.6609e+07	9.29057e+07	9.18137e+07	9.99939e+07	9.45792e+07	9.17608e+07	1.18392e+08	9.13354e+07	9.45714e+07	9.56975e+07	9.49173e+07	8.69365e+07
//AEAGVQGELAELKK//EAAGVQGELAELKK//EAAGVQGELAELKK//EAQVQGELAELKK//EAAGVQGELAELKK//EAAGVQGELAELKK//AEAGVQGELAELKK//EAAGVQGELAELKK//EAAGVQGELAELKK//EAARQPAMAELKK//EAAGVQGELAELKK	VATG	6.73344e+07	5.383e+07	7.23126e+07	6.75532e+07	6.56211e+07	7.2844e+07	6.50363e+07	6.66624e+07	7.34923e+07	6.13987e+07	5.71396e+07	7.10105e+07
//AEAKPDLVLLGK//AEAKPDLVLAVK//AEAKPDLVLLGK//AEAKPDLVLLGK	OAT	5.8997e+07	6.99034e+07	7.97405e+07	5.30257e+07	8.50613e+07	6.35406e+07	6.35332e+07	7.79359e+07	9.13828e+07	6.85544e+07	5.27427e+07	8.90482e+07
//AEALNLANTDSQYLTPTSSSPPK//AEALNLANTDQSYLTPTSSGPVR//AEALNLANTDSQYLTPTSGSPVR//QVAEALANTDQSYLTPTSPDRK//EALPSGKNTDQSYLTPTSGSPVR//QVLSSPANTDQSYLTPTSPDRK//AEALNLAGGTDSQYLTPTSPAAEK//EAALNLANTDSQYLTPTSGSPVR//EAALNLANTDSQYLTPTSSGPVR//QVAEALGQTDSQYLTPTSGSPVR//AEANLLANTDSQYLTPTSGSPVR	RPA1	3.69125e+07	4.30838e+07	3.68238e+07	4.4223e+07	4.34845e+07	4.58985e+07	4.70497e+07	4.28213e+07	4.4097e+07	4.12455e+07	3.88363e+07	4.33499e+07
//AEALTDVAEAQLSNLTR//SLRPFECVELSHLSK//ATDLVAEAEAQLSNLTR//TLDGVDVAEAQLSQVTR//SLRPFECVELSHLSK//TLEGAEVAEAQLSNLTR//SLRPFECVELSHLSK//TLEQEVAEAQLSQVTR//AEAESLVAEAQLSNLTR//AEAESLVAEAQLSNLTR//TLDGVDVAEAQLSNLTR//RLSPFECVELSHLSK//LLEAGMPDLSAEVESLK//TLDVGDVAEAQLSNLTR//AEAESLVAEAQLSNLTR//LLMLNECVELSHLSK//LLGGDAYHLSAEVESLK	RPN6;LSP1;PIL1	1.42651e+08	1.33979e+08	1.15869e+08	6.37367e+07	1.28283e+08	1.19918e+08	7.73575e+07	1.52396e+08	1.37321e+08	3.48683e+07	1.44261e+08	1.20087e+08
//AEAPLDYKK//EAAPLDYKK//EAAPLDYKK//AEAPLDYKK//AEAPLDYKK//AEAPLDYKK//AEAPLDYKK//EAAPLDYKK//AEAPLDYKK//EAAPLDYKK	IMDH4	2.36489e+08	2.48903e+08	2.22948e+08	2.26293e+08	2.34595e+08	1.96828e+08	2.05972e+08	2.46739e+08	2.28457e+08	2.06308e+08	2.3553e+08	2.26513e+08
//AEATWEGLQAAK//WWWEGLQAAK//PSSTWEGLQAAK	TAL;TAL1;TALDO	4.76882e+07	1.14931e+08	1.37544e+08	0.936919	1.34933e+08	1.44933e+08	6.62918e+07	9.13512e+07	1.15108e+08	4.23311e+07	7.63525e+07	1.07917e+08
//AEAVMAFGSLMDPGDK//AEAVMAFGSLMDGPDK//AEAVMAFGSLMDGPDK//AEAVMAFKEMDGPDK//AEAVMAFGSLMDGPDK//AEAVMAFGSLMDGPDK//AEAVMAFGSLMDPGDK//AEAVMAFSGLMDPGDK//AEAVMAFGSLMDGPDK//AEAVMAFGSLMDGPDK//AEAVMAFGSLMDGPDK	IMB1	1.83385e+07	2.01358e+07	1.94719e+07	1.16982e+07	1.86968e+07	1.65971e+07	1.47552e+07	1.18285e+07	2.18215e+07	1.48616e+07	1.79392e+07	1.80224e+07
//AECQNPGVFSK//NMNENPGVFSK//NMDGANPGVFSK//NMDQNPGVFSK//NMNENPGVFSK//NMNENPGVFSK//NMNENPGVFSK//EACQNPGVFSK//NYHQPHPDTK//MPDENPRFSK//NMDQNPGVFSK	SEC7	1.30978e+07	1.04947e+07	3.10064e+07	2.47299e+07	1.82801e+07	2.90675e+07	3.95982e+07	4.44782e+07	2.84143e+07	2.16327e+07	1.69189e+07	2.81916e+07
//AECYNYEGNYLK//AECYNYEGNYLK//CAGAYDYEGNYLK//AECYNYESVFNK//CAEYNYEGNYLK//AECYNYEGNYLK//CAEYNYEGNYLK	PSR1;PSR2	1.50594e+07	2.06213e+07	1.51099e+07	1.41556e+07	1.28979e+07	1.50861e+07	2.00913e+07	3.55082e+07	1.27787e+07	1.37312e+07	1.62528e+07	1.64757e+07
//AEELELPSEDPNDYLTGLR//AEELELPSEDQAGDFLLER//ELEAELPSEDQNEFLLER//ELEAELPSEDAGNEFLLER//AEELELPSEDANGEFLLER	FAS2	3.57847e+08	3.70342e+08	3.88826e+08	3.61097e+08	3.58093e+08	4.28999e+08	3.45055e+08	4.84303e+08	4.80892e+08	3.43962e+08	3.55885e+08	3.53846e+08
//AEELLVVTGDNSEEYDK//AEELLVVTGDFNGCSSGR//AEELLVVTGDNFGCSGSR//EAELLVVTGDNFSGGSCR//AEELLVVTGDNFSGGSCR//AEELLVVTGDNFGCGSSR//AEELLVVTGDNFGCSSGR//AEELLVVTGDNFGCSGSR	LEUC	4.01077e+07	4.24102e+07	4.00083e+07	4.88385e+07	4.42002e+07	5.10094e+07	7.97988e+07	5.60315e+07	5.81105e+07	4.40153e+07	4.60105e+07	4.67188e+07
//AEESSPNTGWMQR//AEESSPNTGSTEQR//AEESSPNTGSTEQR//AEESSPNTGSTEQR//AEESSPNTGSTEQR//AEESSPNTGMWQR//AEESSPNTGSTEQR//AEESSPNTTSGEQR//AEESSPNCARESR//AEESSPNTGTSEQR	BBC1	2.37123e+07	3.11657e+07	2.91821e+07	2.44269e+07	2.5627e+07	2.76264e+07	2.44503e+07	2.31941e+07	2.93741e+07	2.46291e+07	2.52925e+07	2.59471e+07
//AEETLAWLDSNTTATK//AEETLAWLDSNTTATK//EAETLAWLDSNTTATK//EAETLAWLDSHEPPR//EAETLAWLDSNTTATK//EAETLAWLDSNTTATK//AEETLAWLDSNTTATK//MPWLAWLDNSTTATK//AEETLAWLDSNTTATK//EAETLAWLDSNTTATK//EAETLAWLDSNTTATK	HSP71;HSP72	5.97761e+08	6.09459e+08	5.76999e+08	5.30398e+08	5.19778e+08	6.19218e+08	5.62517e+08	6.13221e+08	6.26026e+08	5.42468e+08	5.72101e+08	6.08141e+08
//AEETLAWLDSNTTATKEEFDDQLK//AEETLAWLDTSSAGATKEEFDDQLK//QACALAWLNSDTTATKEEFDDQLK//AEETLAWLDSNTTATKEEFDDQLK//AEETLAWLDSGGTTATKEEPAAESYK	HSP71;HSP72	2.10628e+07	2.71457e+07	2.12143e+07	1.8688e+07	2.79537e+07	2.69529e+07	2.97767e+07	5.36212e+07	5.63839e+07	1.4956e+07	2.84141e+07	3.60305e+07
//AEETPASSNESTPSASSSSSANK	SRP40	1.28814e+07	9.62481e+06	1.3002e+07	1.6239e+07	1.30857e+07	2.33172e+07	1.43341e+07	1.09287e+07	1.61395e+07	2.05524e+07	8.51411e+06	1.98297e+07
//AEETRETLDSNTTASK//AEETLSWLDSNTTASK//AEETLSWLDSNTTASK//AEETLSWLDSNTTASK//NLDMLVDLDSNTTASK//AEETLSWLDSNTTASK	HSP71;HSP72	9.47519e+07	8.86962e+07	9.72591e+07	8.75846e+07	8.36028e+07	7.7857e+07	7.55844e+07	6.42504e+07	7.32618e+07	8.876e+07	8.78147e+07	7.1675e+07
//AEEWLYDEGFDSLK//AEEWLYDEGFDSLK//AEEWLYDEGFDSLK//AEEWLYDEGFDSLK//AEEWLYDEGFDSLK//AEEWLYDEGFDSLK//DTNNALYDEGFDSLK//AEEWLYDEGFDSLK//AEEWLYDEGFDSLK//AEEWLYDEGFDSLK//AEEWLYDEGFDSLK//AEEWLYDEGFDSLK	HSP7F	2.30437e+07	1.26298e+07	1.44706e+07	1.26462e+07	1.47142e+07	1.8217e+07	8.97638e+06	2.72895e+07	1.55647e+07	2.36942e+07	2.0152e+07	1.28799e+07
//AEFLCEGPADDANCLALK//AEFLCEGPADDANCLALK	EF2	1.37072e+08	3.55105e+07	1.79923e+08	1.11525e+08	5.5712e+07	1.38793e+08	2.00877e+08	8.44151e+07	1.2695e+08	8.13107e+07	8.00248e+07	1.2547e+08
//AEGALYEGPADDADCLALK//AEQLYEGPADDADCLALK//AEGALYEGPADDADCLALK//AEQLYEGPADDADCLALK//AEGALYEGPADDADCLALK//AEGALYEGPADDADCLALK//AEQLYEGPADDADCLALK//AEGALYEGPADDADCLALK//AEQLYEGPGEDADMAAALK//QLSFEEGPADDADCLALK//AEGLAYEGPADDADCLALK	EF2	2.71776e+07	3.29396e+07	2.51616e+07	2.74052e+07	3.11432e+07	2.68706e+07	2.86855e+07	3.46142e+07	2.63221e+07	2.56763e+07	2.60747e+07	2.76661e+07
//AEGALYEGPADDANCLALK//AEQLYEGPADDANCLALK//AEGALYEGPADDANCLALK	EF2	4.29013e+09	4.28015e+09	3.56652e+09	4.20499e+09	4.14249e+09	3.81274e+09	3.37338e+09	4.76303e+09	3.831e+09	3.88054e+09	4.10476e+09	3.70895e+09
//AEGVGYGFQDVVHQTDLVR//QVEGYGFQDVVHQTDLVR//AEGVGYGFQDVVHQTDLVR//AEGVGYGFQDVVHQKWNR	YK50	1.14632e+07	1.64533e+07	1.73889e+07	3.52454e+07	1.2704e+07	2.52823e+07	3.46172e+07	1.96753e+07	2.51554e+07	1.79756e+07	1.74699e+07	6.97436e+06
//AELCYEGPADDANCLALK//AELCYEGPADDANCLALK//AECLYEGPADDANCLALK//AEGGHGQEGPADDANCLALK//EAATTYEGPADDANGGFVPK//AEGAGGGHEGPADDALNCALK//AEGANGHEGPADDAGAPAFQK//AELCYEGPADDGQCLALK	EF2	1.36918e+08	3.28263e+07	1.81446e+08	1.15706e+08	7.45356e+07	1.40919e+08	2.17528e+08	8.78209e+07	1.30278e+08	8.27685e+07	8.45097e+07	1.3932e+08
//AELDACLLAALNGQELYVAPHLSR//AELDATGWALLNGQELYVAPHLSR//AELDALNGMLLNGQELYVAPHLSR	PABP	1.99411e+08	2.23712e+08	2.3816e+08	1.70817e+08	2.18833e+08	2.40464e+08	1.93945e+08	3.54861e+08	3.17708e+08	1.64446e+08	2.15014e+08	2.30754e+08
//AELDFQPPSSGSGNYSGR//AELDFQPPSSGSNGYSGR//AELDFQPPSSGSGNYSGR//AEVEFQPPSSDVSSMSR//AELDFQPPSSGSGNYSGR//AELDFQPPSSGSGNYSGR//AELDFQPPSSGSGNYSGR//DLEAFQPPSSDVSSMSR//AELDFQPPSSGSGNYSGR//AELDFQPPSSGSNGYSGR	TKT1	5.74921e+08	6.74222e+08	5.53315e+08	5.93688e+08	6.75733e+08	6.42672e+08	5.10815e+08	6.32552e+08	6.3288e+08	6.12365e+08	6.66931e+08	6.3746e+08
//AELDGACLWNAYWLR//AEGGNCKLWNAYWLR	EMC1	4.77742e+06	6.7247e+06	6.51957e+06	5.50821e+06	7.03878e+06	4.37196e+06	6.43655e+06	1.18172e+07	1.44717e+07	5.3972e+06	6.61559e+06	8.08938e+06
//AELFSTLSGLFK//EALFSTLSGLFK//AELFSTLSGLFK//EALFSTLSGLFK//EALFSTLSGLFK//EALFSTLSGLFK//EALFSTLSGLFK//EALFSTLSGLFK//EALFSTLSGLFK//EALFSTLSGLFK	SYH	1.71063e+08	1.80898e+08	1.88923e+08	1.63498e+08	1.65862e+08	1.70955e+08	1.6305e+08	1.76328e+08	1.55154e+08	1.51572e+08	1.52282e+08	1.63442e+08
//AELPENANVTVLNK//AELPENANVTVLNK//AELPENANVTVLNK//AELPENANVTVLNK//AELPENANVTVLNK//AELPENANVTVLNK//AELPENANVTVLNK//AELPENANVTVLNK//AELPENANVTVLNK//AELPENANVTVLNK	NACA	1.17941e+09	1.1487e+09	1.3079e+09	1.15298e+09	1.10117e+09	1.21682e+09	1.05152e+09	1.19148e+09	1.28387e+09	1.12517e+09	1.13209e+09	1.18495e+09
//AELQLLNLTESQLTK//QKGQLLNLTECLRK//AELQLGGLLTENTLTK//AELQLLNLTENTLTK//QLAELLNLTENTLTK//AELQLLNLTEEAKTK//AELQLLNLTEEAKTK//EALQLLNLTENTLTK//AELQLLNLTENTLTK	TIM14	4.51415e+07	4.28352e+07	5.01485e+07	4.68829e+07	4.43672e+07	4.76924e+07	4.47619e+07	4.40999e+07	4.51145e+07	4.72489e+07	4.03667e+07	4.64566e+07
//AELSGGSGDNDVPSTK//AELSSNGDNDVPSTK//AELSSNGDNDVPSTK//EPTSSNGTNDVPSTK//AELSSNGDNDVPSTK//EPTSNSGTNDVPSTK//AELSSNGDNDVPSTK//TPESSNGTNDVPSTK//AELSSNGTNGHMSTK//EPTSSNSANDVPTSK//EPTSSNSANDVPTSK//AELSSNGDNDVPSTK//AELSSNGDNDVPSTK	HIS7	3.44106e+07	3.21195e+07	6.27848e+07	1.13087e+08	4.02371e+07	6.9911e+07	8.07096e+07	5.20874e+07	7.06612e+07	9.74935e+07	4.52986e+07	7.1387e+07
//AELSSDGTNDVPSTK//AELSSDGSGADVPSTK//AELSSDGTNDVPSTK//AELSSDGTNDVPSTK//AELSSDGGGTDVPSTK//AELSSDGGGTDVPSTK//AELSSDGTNDVPSTK//AELSSDGGGTDVPSTK//AELSSDGTNDVPSTK	HIS7	5.37238e+07	6.00741e+08	5.02806e+07	4.22757e+07	4.93014e+07	4.81479e+07	4.44937e+07	4.52806e+08	4.8974e+07	4.15312e+07	4.41518e+07	5.14968e+08
//AELSSDGTNDVPSTK//AELSSDGTNDVPSTK//AELSSDENGSVPSTK//AELSSDGSGADVPSTK//AELSSDSANDVPSTK//AELSSDGTNDVPSTK//AELSSDGTNDVPSTK//AELSSNGSEDVPSTK//AELSSDGTNDVPSTK//AELSSDGSQDVPSTK	HIS7	5.1257e+08	4.78678e+08	4.70594e+08	4.84946e+08	4.75258e+08	4.61126e+08	5.16783e+08	4.55827e+08	4.29515e+08	5.31723e+08	5.17112e+08	4.88766e+08
//AELSSNDTNDVPSTK//AELSSNDTNDVPSTK//AELSNSDAGDSVPSTK//AELSSNDTNDVPSTK//AELSSNDTNDVPSTK//AELSSNDTNDVPSTK//AELSSNDTNDVPSTK//AELSSNDTNDVPSTK//AELSSNDTNDVPSTK//AELSSNDTNDVPSTK//AELSSNDWWGPSTK//AELSSNDTNDVPSTK	HIS7	2.86208e+07	2.62786e+07	2.61178e+07	2.55482e+07	2.57804e+07	2.59949e+07	2.46732e+07	2.54462e+07	2.85944e+07	2.8105e+07	2.51771e+07	2.53332e+07
//AELSSNGTDDVPSTK//AELSSNGGCNVPSTK//AELSSNGSEDVPSTK//AELSSNGSEDVPSTK//AELSSNGTDDVPSTK//AELGGSSGSEDVPSTK//AELSSNGGGGCVPSTK//AELSSNGSEDVPSTK//AELSSNGSEDVPSTK//AELSSNGTDDVPSTK//AELSSNGSEDVPSTK//AELSSNGSEDVPSTK//AELSSNGTDDVPSTK//AELSSNGSEDVPSTK	HIS7	4.77656e+07	5.60853e+07	5.63134e+07	4.70595e+07	5.41871e+07	5.23355e+07	4.41484e+07	5.10212e+07	5.36309e+07	5.28892e+07	5.84728e+07	5.95407e+07
//AELSSNGTNDVPSTK//AELSSNGTNDVPSTK//AELSSNGTNDVPSTK//AELSSNGTNDVPSTK//AELSGGSGTNDVPSTK//AELSSNGTNDVPSTK//AELSSNGTNDVPSTK//AELSSNGTNDVPSTK//AELSSNSANDVPSTK//MRPSNGTNDVPSTK//AELSSNEEEVPSTK//AELSSNGTNDVPSTK	HIS7	2.41717e+09	2.49383e+09	2.60684e+09	2.06565e+09	2.37193e+09	2.5313e+09	1.92739e+09	2.4227e+09	2.46398e+09	2.01718e+09	2.38326e+09	2.28872e+09
//AEMFEGWLR//EAMFEGWLR	ARO9	1.78199e+07	2.46972e+07	2.75677e+07	1.70375e+07	2.10453e+07	2.13912e+07	1.65308e+07	2.30202e+07	2.2078e+07	2.0916e+07	1.50748e+07	2.36487e+07
//AENQNLPPELLK//FLVKNPEYVEK//EANQNLPPELLK//EANQNLPPELLK//ALNDHLLDEVVK//KMHCLPPELLK//EANQNLPPELLK//EANQNLPPELLK//EGQQNLPPELLK//FVLKNPEYVEK	TSL1;DBP2;DPH1	2.43673e+08	2.58131e+08	2.22211e+08	1.51886e+08	1.92902e+08	2.78355e+08	2.77253e+08	2.45989e+08	1.00327e+08	2.33897e+08	1.86468e+08	1.28063e+08
//AENSGRNSPLSSAAEQPEQK//EKEEVNSPLSSAAEQPEQK//GEQKSLDAPSLASSNHEAMK//WLGQSGELYPPNEQPEQK//EKEEVNSLPSSAAEQPEQK//EKDELNLPSSSAAEQPEQK//AEGGKRCGLPSSAAMGMFLK	COQ5	4.16067e+07	3.86906e+07	3.87468e+07	3.68828e+07	4.13968e+07	3.77159e+07	3.8691e+07	4.17483e+07	3.46081e+07	3.14546e+07	3.1521e+07	3.43388e+07
//AEQADAAAELAEDAAEAEDAGKPK//AEAGEGAAAELAEDAAEAEDAGKPK//AEQADAAAELAEDAAEAEDAGKPK	STM1	3.4871e+09	3.31197e+09	2.90267e+09	3.43662e+09	3.05595e+09	3.26669e+09	3.81317e+09	3.82079e+09	3.30109e+09	3.67384e+09	3.43961e+09	2.70301e+09
//AEQLYEGPADDANCLALKK//AEQLYEGPADDANCLALKK//AEGALYEGPADDAWNSALKK	EF2	2.13273e+07	2.72182e+07	2.26809e+07	2.31923e+07	2.63561e+07	4.79741e+07	1.20477e+07	1.63571e+07	2.18009e+07	4.93581e+07	3.23614e+07	2.85506e+07
//AEQSSNGTNDVPSTK//SQVSSNGDNDVPSTK//AEQSSNGSNEVPSTK//AEQSSNGTNDVPSTK//AELGMDGTNDVPSTK//TNVSSNGDNDVPSTK//AEQSSNGTNDVPSTK	HIS7	2.58453e+07	3.03046e+07	4.3997e+07	8.2584e+07	3.24225e+07	3.98963e+07	6.07738e+07	3.70797e+07	5.19351e+07	7.2577e+07	4.06578e+07	5.13998e+07
//AEQTYLNTAHPDLLK//AEQTYLNTAHPDLLK//AEQTYLNTAHPDLLK//AEQTYLNTAHPDLLK//AEQTYLNTAHPDLLK//AEQTYLNTAHPDLLK//AEQTYLNTAHPDLLK//AEQTYLNTAHPLDLK//AEQTYLNTAHPDLLK//AEQTYLNTAHPDLLK//AEQTYLNTAHPDLLK	VPS1	3.46088e+07	3.87257e+07	4.45831e+07	3.65417e+07	4.10155e+07	4.61115e+07	3.46617e+07	3.73853e+07	3.63362e+07	4.28447e+07	4.19233e+07	4.23759e+07
//AEQVFQNVK//AEQVFQNVK//AEQVFQNVK//AEQVFQNVK//AEQVFQNVK//AEQVFQNVK//AEQVFQNVK//AEQVFQNVK//AEQVFQNVK//AEQVFQNVK//EAQVFQNVK//AEQVFQNVK	CYCR	2.27657e+09	2.40141e+09	2.22211e+09	2.29843e+09	2.32851e+09	2.03918e+09	1.95222e+09	2.3312e+09	2.23387e+09	2.09447e+09	2.21024e+09	2.21458e+09
//AESELNTEQVK//AESEAGVTEQVK//AESEAGVTEQVK//AESELNTEQVK//ESAEAGVTEQVK//ESAELNTEQVK//EASEAGVTEQVK//AESEAGVTEQVK	SYTC	2.21604e+08	2.30893e+08	2.46737e+08	2.06009e+08	2.23914e+08	2.49873e+08	2.22239e+08	1.95928e+08	2.52989e+08	2.17042e+08	2.23729e+08	2.38562e+08
//AESLTAVLYPNDNFAQGK//AESLTAVLYPNDNFANAK//AESLTAVLYNASNSNAQGK//RPTAMVLYPNDNFAQGK	PHSG	4.371e+07	4.40478e+07	4.69684e+07	4.07337e+07	4.94413e+07	5.20069e+07	4.66e+07	5.59314e+07	6.05773e+07	3.82973e+07	4.03822e+07	5.08922e+07
//AESSSTLPLHMYLR//AESSSTLPLHMYLR//AESSSTLPLHMYLR//AESSSTLPLHMYLR//AESSSTLPLHMYLR//AESSSTLPLHMYLR//AESSSTLPLHMYLR//AESSSTLPLHMYLR//AESSSTLPLHMYLR	PAA1	4.84379e+07	5.13002e+07	5.39479e+07	4.42593e+07	4.40224e+07	4.93735e+07	4.12941e+07	4.87442e+07	4.5554e+07	4.15858e+07	4.60727e+07	4.76732e+07
//AESYLSQNYYPER//AESYLSQNYYPER//TADYLSQNYYPER//AESYLSQNYYPER//AESYLSQNYYPER//AESYLSQNYYPER//AESYLSQNYYPER//AESYLSQNYYPER//AESYLSQNYYPER//AESYLSQNYYPER//AESYLSQNYYPER//AESYLSQNYYPER	SEC14	2.10399e+08	2.32813e+08	1.93254e+08	1.92622e+08	2.05732e+08	1.7373e+08	1.40343e+08	1.97008e+08	2.00501e+08	1.99702e+08	2.16361e+08	1.67247e+08
//AETAEVGTTLLDGADCVMLSGETAK//AEVSDRLAMLDQDCVMLSGETAK//DLLYSLMLHDGADCVMLSADTAK//AETEAVGLTTLDQDCVMLSGETAK//AEVSDVGTTLLDQDCVMLSGETAK//AEVSDVATSLLDQDCVMLSGETAK//AEVSDRLAMLDGADCVMLSGETAK	KPYK1;KPYK2;KPYK	2.62285e+08	2.97157e+08	2.63638e+08	2.65881e+08	3.15305e+08	2.61302e+08	3.3762e+08	5.64593e+08	5.33728e+08	2.60724e+08	2.63317e+08	2.78768e+08
//AETDDGADVLR//AETDDGADVLR//AETDDGADVLR//AETDDQDVLR//AETDDGADVLR//AETDDGADVLR//AETDDQDVLR//AETDDQDVLR//AETDDQDVLR	SEC23;SC232;KAT2	1.32238e+08	1.14424e+08	1.16636e+08	1.28924e+08	1.13763e+08	1.35675e+08	1.41503e+08	1.19426e+08	1.22846e+08	1.1291e+08	1.02962e+08	1.01296e+08
//AETFHEMEK	ACAC	5.58514e+07	5.80815e+07	5.18256e+07	4.30742e+07	6.08197e+07	4.51977e+07	4.61408e+07	5.86375e+07	4.12459e+07	4.55976e+07	5.25405e+07	4.18197e+07
//AETFHEMEK//AETFHEMEK//EATFHEMEK//EATFHEMEK//EATFHEMEK//AETFHEMEK//EATFHEMEK//AETFHEMEK//AETFHEMEK//AETFHEMEK//AETFHEMEK//AETFHEMEK	ACAC;AFAM	6.97677e+07	6.80134e+07	7.35168e+07	6.24859e+07	7.48268e+07	8.68755e+07	5.52061e+07	7.00333e+07	8.94478e+07	6.49159e+07	6.40657e+07	8.02126e+07
//AETFLVDYLMLK//AETFLVDYLMLK	MDHP	2.60425e+07	2.32867e+07	2.20476e+07	2.60552e+07	2.03159e+07	2.11017e+07	2.96202e+07	2.29491e+07	2.3199e+07	2.05762e+07	1.91157e+07	2.01136e+07
//AETFTTNVENDAR//AETFTTNVENGER//AETFTTNVENGER//AETFTTNVENADR//EATFTTNVENDAR//TAEFTTNVENGER//AETFTTNVENGER//AETFTTNVENDAR//TAEFTTNVENGER//AETFTTNVENADR//AETFTTNVENGER//AETFTTNVENGER	TOM20	1.48144e+08	1.46502e+08	1.45062e+08	1.3756e+08	1.41427e+08	1.46388e+08	1.57104e+08	1.30127e+08	1.53028e+08	1.33941e+08	1.41581e+08	1.41857e+08
//AETGVDELTTAGSQDHPFK//AETGVDELTTAGSQDHPFK//ATWDQVNTTAGNTDHPFK//EATGVDELTTAGSQDHPFK//ATADVDELTTAGSQDHPFK//ANWSGGELTTAGQPVEEEK//DLTQWGNTTQNTDHFPK//EATGVDELTTQSQDHPFK//AESAVDELTTQSQDHPFK	SYNC	5.19656e+08	6.12609e+08	6.00058e+08	5.32241e+08	5.90275e+08	5.26454e+08	4.67236e+08	4.96856e+08	5.25504e+08	5.73494e+08	5.73294e+08	4.95615e+08
//AETLTLAEELLNAAK//AETLTLAEELLNAAK//TLTSLSPEELLNAAK//TLAETLAEELLNAAK//TLAETLAEELLNAAK//AETLTLAEELLGQAK//TLAELTAEELLNAAK//AETLTLAEELLNAAK//AETLTAELELLNAAK//TLATELAEELLNAAK	RS5;RS52;RS51	6.1289e+08	4.46897e+08	5.20955e+08	3.12543e+08	5.7897e+08	5.37221e+08	4.29129e+08	5.25022e+08	3.96639e+08	4.7537e+08	5.8187e+08	4.69342e+08
//AETLVTALDK//SVDLVTALDK	INM2	0.974028	2.21067e+07	2.27774e+07	2.27541e+07	1.93246e+07	1.91728e+07	2.20426e+07	2.00151e+07	2.37964e+07	2.2064e+07	2.05118e+07	1.89243e+07
//AETSWETTPMDLAK//AETSWETTPMDLAK//AETSWETTPMDLAK//AETSWETTPMDLAK//AETSWETTPMDLAK//AETSWETTPMDLAK//AETSWETTPMDLAK//AETSWETTPMDLAK//AETSWETTPMDLAK//AETSWETTPMDLAK//AETSWETTPMDLAK//AETSWETTPMDLAK//AETSWETTPMDLAK	SYTC	3.9484e+08	4.61987e+08	4.28875e+08	3.76876e+08	4.00973e+08	4.4379e+08	3.88694e+08	4.76657e+08	4.55845e+08	4.464e+08	4.31418e+08	4.71725e+08
//AEVALYCK	P2C17;P2C16	2.88419e+07	0.908994	2.84442e+07	2.99449e+07	3.95229e+07	2.42198e+07	2.91736e+07	2.68135e+07	2.57707e+07	2.63413e+07	3.33896e+07	1.91661e+07
//AEVEELHR//AEVEELHR//AEVEELHR	PDR12;Y3475	2.41692e+07	2.16377e+07	2.06049e+07	1.99738e+07	2.30255e+07	1.69137e+07	2.10655e+07	2.07055e+07	1.77556e+07	1.85459e+07	1.94251e+07	1.47153e+07
//AEVEGVNVEK//SMGGEVAVAPR	XYN2	1.98266e+07	1.54094e+07	5.68489e+07	4.27901e+07	2.63813e+07	7.13456e+07	3.43033e+07	5.17136e+07	5.53795e+07	1.30223e+08	2.40756e+07	6.62223e+07
//AEVELSPDVLVYK//KMPDLENLLFNK//AEVELSPDVLVYK//AEVELSPDVLVYK//AEVELSPDVLVYK//EAVELSPDVLVYK//ERWLENLLFNK//EAVELSPDVLVYK//EAVELSPDVLVYK//KMPDLENLLFNK//EAVELSPDVLVYK//AEVELSPDVLVYK//EAVELSPDVLVYK//EAVELSPDVLVYK	SCS2	1.82448e+08	1.82253e+08	2.11875e+08	1.95191e+08	1.86299e+08	1.93275e+08	1.79438e+08	1.84105e+08	2.13895e+08	1.70251e+08	1.73355e+08	2.02579e+08
//AEVGAEVDHYESCNFDLNR//AEVGAEVDHYESCNFDLNR//AEVGAEVDHYESCNFDLNR//AEVGAEVDHYESCNFDLNR//AEVGAEVDHYESCNFDLNR//AEVGAEVDHYESCNFDLNR//AEVGAEVDHYESCNFDLNR//AEVGAEVDHYESCNFDLNR//AEVGAEVDHYESCNFDLNR//AEVGAEVDHYESCNFDLNR	CBPY;CBPYA	5.41443e+07	5.55113e+07	4.42768e+07	5.61288e+07	6.30066e+07	4.75026e+07	5.14069e+07	6.40668e+07	5.1815e+07	5.66205e+07	6.4405e+07	5.35738e+07
//AEVGMALPSWLSR//EAVGMALPCLVTR//EAVGMALLMVGGPR//AERMALQNQTVR//EAVGMALPCLTVR//EAVGMALPSWVTR//AEVGMALPCLTVR//AEVGMALPCLVTR	SSD1	5.10436e+07	5.3219e+07	5.25171e+07	4.32256e+07	4.82746e+07	4.62037e+07	4.57509e+07	4.64448e+07	4.82237e+07	4.26339e+07	3.75762e+07	4.71375e+07
//AEVLTVPTNFSEEQK//AEVLTVPTNFSEEQK//AEVLTVPTNSSDVTMK//AEVLTVPTNFSEEQK//AEVLTVPTNFSEEQK//AEVLTVPTNFSEEQK//AEVLTVPTNFSEEQK//AEVLTVPTNFSEEQK	SSZ1	8.26446e+08	8.61505e+08	8.91417e+08	8.42841e+08	7.81007e+08	8.6337e+08	8.56112e+08	8.68571e+08	9.36714e+08	8.49564e+08	8.61616e+08	8.136e+08
//AEVSDVGNALLDQDCVMLSGETAK//AEVSDVGNALLDGADCVMLSGETAK//AEVSDVGNALLDGADCVMLSGETAK//CEEEDRHGAKMLMVMLSGETAK	KPYK1;KPYK2;KPYK	6.23182e+08	5.56112e+08	7.51544e+08	4.18437e+08	5.45666e+08	6.89219e+08	7.33148e+08	9.70944e+08	1.38283e+09	2.25283e+08	5.75935e+08	6.27609e+08
//AEVSDVGSTLLDQDCVMLSGETAK//AEVVFLPDSGQGGTTCLPQFGCGK//AEVVMNMALLDGADCVMLSGETAK//AEVDSVGWKSKQDGSDMLSGETAK//ELGVFLQGDPSQSTCLPQFGCGK//VLDAFMTYNGGCYGFQNALLVR//AEVSDRLTSLDQDCVMLSGETAK//AEVSDRTSLLDGADCVMLSGETAK//AEVVFLGGDALDGADCVMLSGETAK//AEVSDVRTTLDQDCVMLSGETAK	KPYK1;KPYK2;KPYK	5.10491e+08	4.87619e+08	6.66661e+08	3.83951e+08	5.4265e+08	6.71727e+08	4.60355e+08	6.071e+08	7.80466e+08	4.45277e+08	5.38215e+08	5.96935e+08
//AEVSDVGWLLDGADCVMLSGETAK	KPYK1;KPYK2;KPYK	4.49108e+08	5.58719e+08	4.19011e+08	3.06789e+08	5.11224e+08	7.07329e+08	5.92904e+08	7.61136e+08	9.12547e+08	4.77209e+08	3.23243e+08	3.87672e+08
//AEVSSMPTLLFYK//AEVSSMPTLLFYK//AEVSSMPTLLYFK//AEVSSMPTLLFYK//AEVSSMPTLLFYK//AEVSSMPTLLFYK//AEVSSMPTLLFYK//AEVSSMPTLLFYK//AEVSSMPTLLFYK//AEVSSMPTLLYFK//AEVSSMPTLLYFK	TRX2	1.61942e+09	1.58698e+09	1.637e+09	1.60377e+09	1.38454e+09	1.4693e+09	1.53973e+09	1.38749e+09	1.45684e+09	1.38187e+09	1.4458e+09	1.54124e+09
//AEYAKHAVAATLGPK//GVTELAEAVAATLGPK//GVTLEAEAVAATLGPK//GVTALEEAVAATLGPK//GVETLAEAVAATLGPK//GVTELAEAVAATLGPK//GVVSELDAVAATLGPK//GVDLVSEAVAATLGPK//GVTLEAEAVAATLGPK//GVTALEEAVAATLGPK//GVTLEAEAVAATLGPK//GVDVSLEAVAATLGPK//GVDVSLEAVAATLGPK//GVLEATEAVAATLGPK//GVTLEAEAVAATLGPK//GVELATEAVAATLGPK//VGVSELDAVAATLGPK	CH60;HSP60;CH601	5.89165e+08	5.93202e+08	4.77533e+08	6.076e+08	5.85904e+08	4.91064e+08	5.94337e+08	5.07345e+08	4.55097e+08	6.11316e+08	5.70187e+08	5.21563e+08
//AEYGAEPTLLFYK//AEVSSMPTLLFYK//AEVSSMPTLLFYK//AEVSSMPTLLFYK//AEVSSMPTLLFYK//AEVSSMPTLLFYK//AEVSSMPTLLFYK//AEVSSMPTLLFYK	TRX2	1.45141e+08	1.26281e+08	1.66734e+08	1.02092e+08	1.0523e+08	1.31615e+08	1.25214e+08	1.18673e+08	1.11634e+08	1.35563e+08	1.37467e+08	1.11019e+08
//AEYNQVSK//EAYNQVSK//EAYNQVSK//EAYNQVSK//EAYNQVSK//EAYNQVSK//EAYNQVSK//EAYNQVSK//EAYNQVSK//AEYNQVSK//EAYNQVSK//AEYNQVSK	SEC7	2.97004e+07	3.86093e+07	3.77937e+07	2.90448e+07	4.0121e+07	3.64607e+07	3.04993e+07	3.38398e+07	3.7271e+07	3.09349e+07	2.7774e+07	3.58135e+07
//AEYPGDVFYLHSR//AEYPGDVFYLHSR//AEYPGDVFYLHSR//AEYPGDVFYLHSR//AEYPGDVFYLHSR//AEYPGDVFYLHSR//SSKGCPPTLSNYSR//AEYPGDVFYLHSR//AEYPGDVFYLHSR	ATPA	2.31072e+08	2.21947e+08	2.02835e+08	1.12358e+08	1.87483e+08	1.98044e+08	8.7952e+07	2.20206e+08	1.88351e+08	2.34384e+08	1.80845e+08	1.83173e+08
//AFAAEELDKPK//DKTLPSTNQSK//AFAAEELDKPK	WIS4;PDC;PDC1	7.09374e+06	9.03876e+06	1.66193e+07	1.91233e+07	6.43306e+06	1.19652e+07	8.58746e+06	2.08215e+07	2.09156e+07	9.20841e+06	1.47059e+07	1.66428e+07
//AFAAELDR//AFAAELDR//AFAAELDR//AFAAELDR//AFAAELDR//AFAAELDR//AFAAELDR//AFAAEVER//AFAAELDR//AFAAELDR//AFAAELDR//AFAAELDR//AFAAELDR//AFAAEVER//AFAAELDR//AFAAELDR//AFAAELDR//AFAAELDR//AFAAELDR	LYS2	8.07222e+07	8.09666e+07	7.86139e+07	8.55723e+07	8.35593e+07	7.92648e+07	8.42855e+07	8.31673e+07	7.38633e+07	9.83677e+07	7.30866e+07	7.40162e+07
//AFAEYAR//AFAEAYR//AFAEAYR//AFAEAYR	KLOT	5.34264e+07	5.24527e+07	4.46072e+07	4.68375e+07	4.93709e+07	5.17899e+07	5.06616e+07	4.87655e+07	5.06587e+07	4.7085e+07	4.27531e+07	4.55856e+07
//AFALVDPLELAWSDK//FAALVDWRGAQAVDR//AFALVDPLELASGTDR//FAALVDELPTASAVDR//AFALVDPELLAWSDK//AFALVDELPLASGTDR	MSN5	1.37146e+07	1.41146e+07	1.37927e+07	1.22033e+07	1.39985e+07	1.26818e+07	1.28555e+07	1.4575e+07	1.40269e+07	1.1578e+07	1.22777e+07	1.28494e+07
//AFAPEDYPALSK//AFAPEDYPALSK//AFAPEDKSQTSK//FAAPEDYPALSK//FAAPEDYPALSK//AFAPEDYPALSK//FAAPEDYPALSK//AFAPEDYPALSK//FAAPEDYPALSK//AFAPEDYPALSK//FAAPEDYPALSK//AFAPEDYPALSK//AFAPEDYPALSK//AFAPEDYPALSK	GST1	6.99953e+07	7.03749e+07	7.07204e+07	6.82455e+07	7.07575e+07	6.6096e+07	6.31568e+07	7.1852e+07	6.65144e+07	6.41715e+07	7.15441e+07	6.601e+07
//AFAPTTVNSGR//AFAPTTVNSGR//AFAPTTVNSGR//AFAPTTVNGSR//AFAPTTVNSGR//AFAPTTVNSGR//AFAPTTVNSGR//AFAPTTVNSGR//AFAPTTVNSGR//AFAPTTVNSGR//AFAPTTVNSGR//AFAPTTVNSGR	S61A1;S61A2;SC61A	1.80609e+08	1.7596e+08	1.72925e+08	1.74807e+08	1.81566e+08	1.75029e+08	1.55714e+08	1.74017e+08	1.6734e+08	1.32353e+08	1.64641e+08	1.43478e+08
//AFAQFDLKNNK//AFAQFDLLTNR//AFAQFDTLLNR//AFAGAFDLLASGR//AFQAFDLLASGR//AFAQFDLLASGR//AFAQFDLLASGR//AFAGAFDLLASGR//AFAGAFDLLWGK//AFAQFDLKNNK//AFAQFDLLTNR//AFAGAFDPKPFK//AFQAFDTLLNR//FAAGAFDPKPFK	PAP2	1.05112e+07	1.34103e+07	1.0044e+07	1.15326e+07	9.48895e+06	1.40249e+07	1.21322e+07	1.22045e+07	1.46144e+07	9.60227e+06	1.39481e+07	1.44519e+07
//AFAQLVNTVLAEK//AFAQLVNTVLAEK//AFAGALVNSLLAEK//FAAQLVNTVLEAK//AFAQLVNTVLAEK//AFAQLVSQVLAEK//AFAQLVNTVLAEK	KCC1	1.50276e+07	1.12502e+07	1.16533e+07	1.5497e+07	1.24913e+07	1.2633e+07	1.44974e+07	1.26972e+07	1.35846e+07	1.30726e+07	1.12021e+07	1.1196e+07
//AFAYHMLLENLR//AFAYHMLLENLR//ASARMGMLLENLR//ASASMCLLGGKNLR//ASASGSMLLLENLR//AFAYHLMLENLR//TSTASCLLLENLR//ASASGSMLLLENLR//ASASGSMLLLENLR//ASARMGMLLENLR//ASASGSMLLLENLR//ASTTSCLLLENLR	PGK	1.46533e+08	1.32091e+08	1.42051e+08	1.35912e+08	1.25269e+08	1.01435e+08	1.2988e+08	1.17722e+08	1.07428e+08	1.25306e+08	1.20177e+08	1.1388e+08
//AFAYNVLEDPELR//YGHTELLAFSEAAK//AFAYNVLEDPELR//AFAYNVLHFPSDR//FAAYNVLEDPELR//FAAYNVLEDPELR//AFAYNVLHMLSDR//FAAYNVLEDPELR//AFAYNVLEDPELR//AFAYNVLEDPELR//AFAYNVLEDPELR//AFAYNVLHFPSDR	GLRX5	1.17094e+08	1.25971e+08	1.08195e+08	1.05095e+08	1.17074e+08	9.92456e+07	1.2552e+08	1.18978e+08	1.26662e+08	1.39339e+08	1.09733e+08	8.76751e+07
//AFCQLDLPNEENNGQSK//AFCQLDLPNEENNGQSK//AFCQLDLPNEENNNASK//AFCQLDLPNEENNGQSK//AFCQLDLPNEEYSSYK	SC160	9.63716e+07	1.19869e+08	1.01342e+08	9.66866e+07	1.09003e+08	9.43492e+07	8.97338e+07	1.14417e+08	9.1845e+07	1.04857e+08	1.15042e+08	9.32182e+07
//AFDAVNNALSGFSNYSFEK//AFDAVNNALGSFSNYAEYK//FADAVGLELSGMAANNVDDR//AFDELKPDSGFSNYSFEK//AFDAVNNALSGFSNYSFEK//AFDAVNNALGSFSNYSFEK//SVDMLYPSSSFFESALER	THRC	2.11091e+07	1.70446e+07	2.46405e+07	1.57965e+07	1.86191e+07	3.02142e+07	1.31932e+07	2.45862e+07	3.3773e+07	2.61967e+07	3.74539e+07	2.57245e+07
//AFDAVNNALSGFSNYSFEK//FADAVNNALSGFSNYSFEK//AFDAVNNALSGFNSYYAEK//AFDAVGGNALSHHMYSFEK//AFDAVPDSLSGFNSYSFEK	THRC	2.39583e+08	2.6346e+08	2.5745e+08	2.24882e+08	3.10141e+08	3.16227e+08	2.48388e+08	3.42058e+08	3.45289e+08	2.33825e+08	2.78112e+08	3.05788e+08
//AFDGVPLVMDQPVNDFLDSSVR//AFKTRCHSGQPVNDFLDTATR//AFDGLFLHSGQPVNDFLDTATR//AFDTKLSGHDPVTNDFLDGFPK//HLPTDLSHKPDQNDFLDPFGK//AFDGFLLHSGQPVNDFLDTATR	RS3	2.94214e+09	3.43986e+09	3.38955e+09	3.04233e+09	3.75367e+09	3.65579e+09	3.22273e+09	4.56084e+09	4.35504e+09	2.82934e+09	3.60745e+09	3.83922e+09
//AFDLDAGDYTAAK//AFDLDAGDYTAAK//AFDLDAGDYTAAK//AFDLDAGDYTAAK//FDALDAGDYTAAK//AFDLDAGDYTAAK//AFDLDAGDYTAAK//AFDLDAGDYTAAK//AFDLDAGDYTAAK	SKI3	1.83978e+07	1.46361e+07	1.54349e+07	1.36909e+07	1.72924e+07	1.94527e+07	1.48555e+07	1.79093e+07	1.55009e+07	1.69024e+07	1.30478e+07	2.30467e+07
//AFEFQVFDKR//AEFFQVFDRK//FAEFQVFDRK//FAEFQVFDRK//FAEFQVFDKR	NU145	9.82197e+06	8.76764e+06	8.17942e+06	6.87359e+06	8.92293e+06	8.5833e+06	8.00963e+06	1.04924e+07	6.96339e+06	9.80621e+06	7.73089e+06	6.14237e+06
//AFELFEGLK//AFELFEGLK//AFELFEGLK//AFELFEGLK//AFELFEGLK//AFELFEGLK//AFELFEGLK//AFELFEGLK//AFELFEGLK//AFELFEGLK	SECA;BCA1	1.28399e+07	1.50277e+07	1.03862e+07	1.26278e+07	1.21911e+07	1.56638e+07	1.38707e+07	1.19866e+07	1.2319e+07	1.14443e+07	1.05042e+07	1.38895e+07
//AFEVGYQEFLQR//FEAVGYQEFLQR//AFEVGYQEFLQR//AFEVGYQEFLQR//AFEVGYQEFLQR//FAEVGYQEFLQR//AFEVGYQSVSFPR//AFEVGYQEFLQR//AFEVGYQEFLQR//FAEVGYQEFLQR//AFEVGYQEFLQR//AFEVGYQEFLQR//FEAVGYQEFLQR//FEAVGYQEFLQR	TOP2	2.10908e+07	2.22671e+07	2.45039e+07	2.12715e+07	2.16965e+07	2.62047e+07	2.08561e+07	2.44286e+07	2.62341e+07	1.74243e+07	1.99918e+07	2.06574e+07
//AFEYQLHGDDK//AFEYPPPSGDDK//AFEYQLHGDDK	CDC37	1.2981e+07	1.50252e+07	1.34427e+07	2.49508e+07	2.32936e+07	4.30655e+07	1.40157e+07	1.61472e+07	1.7756e+07	1.62686e+07	1.39366e+07	1.48882e+07
//AFFVGDLLTK	LYS2;RSE1	1.28537e+07	1.15058e+07	1.38079e+07	1.11001e+07	1.33399e+07	1.03874e+07	1.07981e+07	0.829915	1.32134e+07	5.48833e+06	1.21046e+07	6.21592e+06
//AFGDYNDNYTPGWK//AFGDYNDNYTPGWK//AFGDYNDNYTPGWK//AFGDYNDNYTPGWK//QFDYNDNYTPGWK//AFGDYNDNYTPGWK//AFGDYNDNYTPGWK//AFGDYNDNYTPGWK//AFGDYNDNYTPGWK//AFGDYNDNYTPGWK//AFGDYNDNYTPGWK//AFGDYNDNYTPGWK	YHI0	2.37391e+08	2.46338e+08	1.97132e+08	2.22436e+08	2.13531e+08	2.07075e+08	1.55789e+08	2.70904e+08	2.20298e+08	1.9516e+08	2.03972e+08	1.77041e+08
//AFHDTEWATQDPR//AFHDTEWAQSEPR//AFHDTEWASEQPR//FAHDTEWAEGSAPR//AFHDTEWATDQPR//FAHDTEWFHMPR//AFHDTEWAQTDPR//FAHDTEWAQTDPR//AFHDTEWATAGDPR//FAHDTEWATDQPR//AFHDTEWAQTDPR	ALDH6	1.50839e+08	1.5578e+08	1.34467e+08	1.59169e+08	1.57289e+08	1.45634e+08	1.84619e+08	1.31163e+08	1.63321e+08	1.47145e+08	1.49851e+08	1.29181e+08
//AFHNDVYAQFAK//HEAKTSHTWDAK//AFHNDVYAQFAK//AGMPPDVYAQFAK//HFANDVYAQFAK//AFHNDVYAQFAK	OAT	3.7999e+07	3.64146e+07	4.17367e+07	2.95438e+07	2.14805e+07	2.88061e+07	3.96457e+07	4.90892e+07	2.92154e+07	4.39549e+07	4.0469e+07	3.17785e+07
//AFLAQLDDMTHSMAVPLDVVK//AFLAQLGCGSTHSMAVPLDVVK//AFLAQLGCSASHSMAVPLDVVK//AFLAQLEEDPESMAVPLDVVK//AFLAQLESMDHSSMVPLDVVK//ALFAQLDDMHTSMAVPLDVVK//AFLAGALGCSGTHSMAVPLDVVK//AFLAGALGCGSTHSSMVPLDVVK	MPCP	7.89148e+07	8.25321e+07	8.24344e+07	7.87923e+07	9.17297e+07	8.90512e+07	7.88106e+07	8.72653e+07	8.8475e+07	7.91397e+07	7.85084e+07	8.92234e+07
//AFLDLLAQLGGHSVAR//GYLRTKGFTQLLDR//LFSKSRGFTQLLDR//DLPKKHGFTQLLDR//GYRTKLGFTQLLDR//SLFKSRGFTQLLDR	OSM1;FRDS	8.35734e+06	8.73632e+06	7.49937e+06	1.06251	1.01615e+07	8.34164e+06	8.46314e+06	3.99494e+06	6.00233e+06	1.08707e+07	7.48559e+06	6.07771e+06
//AFLGGELLAMK//AFLDQLLAMK//AFLNELLAMK//AFLNELLAMK	FLIF	8.94079e+06	9.80398e+06	3.90364e+07	7.37745e+06	6.52034e+06	5.6591e+06	7.35752e+06	7.43515e+06	7.97454e+06	8.00945e+06	7.74768e+06	7.42491e+06
//AFLGSDPMSVPLYYQR//AFLGSDPMSVPLYYQR//AFLGSDPMSVPLYSGFR//MGMLEPKGPDDLNVPAK	MGLL	3.36842e+07	3.504e+07	3.53295e+07	3.28559e+07	3.26161e+07	3.33472e+07	3.5251e+07	3.80074e+07	3.64992e+07	3.05237e+07	3.06665e+07	3.42569e+07
//AFLLEEQK//AFLLEEQK//AFLLEEQK	RL34B;RL34A;RL34	5.35227e+09	5.91726e+09	5.07841e+09	5.12228e+09	5.41789e+09	5.22896e+09	4.41347e+09	5.14376e+09	5.13813e+09	5.42678e+09	5.4814e+09	5.36743e+09
//AFLPALNVTSSSTAVAALEAAR//AFLPALNVTSSSTAVAALEAAR//TRELLNVTSSSTAVAALEAAR	ALF;ALF1	4.68095e+08	3.66227e+08	2.64427e+08	8.4426e+08	4.20093e+08	2.93197e+08	1.89863e+09	1.32686e+09	8.45795e+08	6.89907e+08	5.84693e+08	2.79147e+08
//AFLSYHDEAQK//AFLSYHDEAQK//AFLSYHDEAQK//AFLSYHDEAQK//AFGGWSLDEAQK//AFLSYHEEGQK//AFLSYHDEAQK//AFLSYHDEAQK//AFLSYHDEAQK//AFGGWSLDEAQK//AFLSYHDEAQK	VATA;DEN	1.80795e+08	1.69033e+08	1.79881e+08	1.67094e+08	1.75334e+08	2.08603e+08	1.66894e+08	1.81021e+08	1.96804e+08	1.7426e+08	1.77846e+08	2.06346e+08
//AFLSYHDEAQK//AFLSYHDEAQK//AFLSYHDEAQK//AFLSYHDEQAK//AFLSYHDEQAK//AFLSYHDEAQK//AFLSYHDEAQK//AFLSYHDEQAK//AFLSYHDEAQK//AFLSYHDEAQK//AFLSYHDEAQK	VATA	4.8378e+08	4.30313e+08	3.68649e+08	4.41775e+08	4.36465e+08	3.30618e+08	3.84194e+08	4.39122e+08	2.82774e+08	3.26284e+08	4.29166e+08	3.01022e+08
//AFMGDYLSCNESK//AFMGDYLSGDMGNK//CHCSASEVDELSK//AFMGDYLSCNESK//AFMGDYLSCNESK//AFMGDYLSCNESK//AFMGDYLSGDMGNK//AFMGDYLSGMDGNK	MYO5;MYO1;MYO3	3.78657e+07	4.34577e+07	2.91228e+07	3.18195e+07	3.76073e+07	3.51795e+07	2.36694e+07	3.81655e+07	2.87742e+07	1.74136e+08	1.50437e+08	1.38929e+08
//AFNLMFETALGQKEPK//NLFAMFETALGPSQLGK//AFNLMFETALGPSQLGK//FARAMFETALGFLHGR//AFNLMFETALGPSGQLK//AFNLMFETALGKEGAPK//NFALMFETALGNSAPLK	SYG	7.31493e+06	7.89143e+06	8.99041e+06	1.13711e+07	9.44301e+06	1.13007e+07	2.60105e+07	1.8282e+07	1.9906e+07	7.83344e+06	8.56518e+06	1.0468e+07
//AFNPNAATSAALGHFAAPPAR//AFNPNAAVCAGLHFAAHRK//AFNPNAATSAAGLHFAAPPAR//SLMPDAATSAAGLHFAAPPAR//AFNPNAATSAQLHFAAPPAR//VSAEFVPGYLALTDDVEAR//AFNPNAATSAAGLHFAAPPAR//AFNNPAATSAAGLHFAAPPAR//GFQPNAATSAALGHFAHLNK//AFNPNAATSAALGHFAAPPAR	LYSC	4.34763e+07	4.40316e+07	3.19531e+07	4.72803e+07	4.49954e+07	3.70519e+07	3.84291e+07	5.08043e+07	3.70596e+07	4.39e+07	4.34895e+07	3.57221e+07
//AFPAGVTTEVK//AFPAGVTTEVK//AFPAGVTTEVK//AFPAGVTTEVK//AFPAGVTTEVK//FAPAGVTTEVK//AFPAGVTTEVK	EF1A2;EF1A1;EF1A;EF1A4;EF1A3	8.26529e+07	8.15546e+07	8.43112e+07	9.37555e+07	8.6747e+07	8.31985e+07	8.64243e+07	8.13065e+07	7.49791e+07	8.8756e+07	8.05122e+07	8.8574e+07
//AFPANDQSLGVLR//AFPANDQSLGVLR//AFPANDQSLGVLR//AFPANDQSLGVLR//AFPANDQSLGVLR//FAPANDQSLGVLR//AFPANDQSLGVLR//AFPANDQSLGVLR//AFPANDQSLGVLR//AFPANDQSLGVLR//AFPANDQSLGVLR//AFPANDQSLGVLR//AFPANDQSLGVLR//AFPANGLNNLQTK	COPD	1.96438e+08	2.03994e+08	2.15596e+08	2.05288e+08	1.88514e+08	2.10485e+08	2.16826e+08	1.87752e+08	1.94689e+08	1.8876e+08	1.96463e+08	2.15111e+08
//AFPCFDEPNLK//AFPCFDEPNLK//AFPCFDEPNLK//FAPCFDEPNLK//AFPCFDEPNLK//AFPCFDEPNLK//FAPCFDEPNLK//AFPCFDEPNLK//FAPCFDEPNLK//FAPCFDEPNLK//AFPCFDEPNLK//AFPCFDEPNLK//AFPCFDEPNLK//AFPCFDEPNLK//AFPCFDEPGGLK//AFPCFDEPNLK//AFPCFDEPNLK//AFPCFDEPNLK//AFPCFDEPNLK//FAPCFDEPNLK//AFPCFDEPNLK//AFPCFDEPNLK//AFPCFDEPNLK//AFPCFDEPNLK//AFPCFDEPNLK//FAPCFDEPNLK//AFPCFDEPNLK//FAPCFDEPNLK//FAPCFDEGLGPK//AFPCFDEPNLK	APE2;AMPQ;ERAP1;AMPN;AAP1	1.96601e+08	1.93591e+08	1.81573e+08	1.8101e+08	1.62819e+08	1.98673e+08	1.86207e+08	1.75079e+08	1.86914e+08	1.93779e+08	1.8438e+08	1.61576e+08
//AFPDFANEEYVNK//FAPDFANEEYVNK//AFPDFANEEYVNK//AFPDFANEEYVNK//FAPDFANEEYVNK//FAPDFANEEYVNK//AFPDFANEEYVNK//FAPDFANEEYVNK//AFPDFANEEYVNK//FAPDFANEEYVNK//FAPDFANEEYVNK//FAPDFANEEYVNK	GPP1;GPP2	2.97479e+08	2.85058e+08	2.54335e+08	2.60534e+08	2.81418e+08	2.6602e+08	2.07883e+08	2.87455e+08	2.69139e+08	2.72391e+08	2.92222e+08	2.87451e+08
//AFPMFLSTLSK//AFPMFLSTLSK//AFPMFLSTLSK//AFPMFLSTLSK//AFPMFLSTLSK//AFPMFLSTLSK//AFPMFLSTLSK//AFPMFLSTLSK//AFPMFLSTLSK//AFPMFLSTLSK//AFPMFLSTLSK//AFPMFLSTSLK	PUF6	9.6135e+07	1.01127e+08	1.12135e+08	9.4788e+07	9.32623e+07	9.74526e+07	8.96766e+07	8.83198e+07	9.12304e+07	8.52076e+07	8.08046e+07	9.59751e+07
//AFPVLQTNYNSGLPVVR//AFPVLQTNYNSGLPVVR//AFPVLQTNYNGSLPVVR//AFPVLQTNYNKEPVVR//AFPVLQTNYNWRPLR//FAPVLQTNYNSGLPVVR//FAPVLQTNYNGSLPVVR//AFPVLQTNYNGSLPVVR//AFPVLQTNYNGSLPVVR//AFPVLQTNYNGSLPVVR//AFPVLQSGAYNGSLPVVR	RSC58	2.38382e+07	3.70048e+07	3.72318e+07	3.70132e+07	3.05764e+07	3.1664e+07	3.46465e+07	3.52248e+07	3.67576e+07	3.14017e+07	2.85766e+07	3.91119e+07
//AFQFFQLGNGVPR//AFQFFQLNNVPR//AFQFFQLNNVPR//AFQFFQLNNVPR//AFQFFQLNNVPR//AFQFFQLGNGVPR//AFQFFQLNNVPR//FAQFFQLNNVPR//FAQFFQLNNVPR//FAQFFQLNNVPR//FQAFFQLNNVPR//AFQFFQLNNVPR//AFQFFQLGNGVPR//FAQFFQLNNVPR//AFQFFQLNNVPR//FAQFFQLNNVPR//AFQFFQLNNVPR//AFQFFQLNNVPR//KMAFFQLNNVPR	OST3	8.88496e+07	8.52235e+07	9.1305e+07	9.33665e+07	8.5537e+07	8.632e+07	8.41223e+07	7.53438e+07	8.15466e+07	8.19695e+07	7.48367e+07	7.74364e+07
//AFQGGWGLVPR//AFQGGWGLVPR//AFGAGGWGLVPR	MG101	5.47639e+07	3.26204e+07	2.81651e+07	5.56513e+07	2.37665e+07	3.60676e+07	4.93639e+07	4.18202e+07	0.95922	6.25828e+07	4.76235e+07	5.15026e+07
//AFQNSESSK//AFQNSESSK//AFQNSESSK//AFQNSESSK//AFQNSESSK//AFQNSESSK//AFQNSESSK//AFQNSESSK//AFQNSESSK//AFQNSESSK//AFQNSESSK//AFQNSESSK//AFQNSESSK//AFQNSESSK//AFQNSESSK//AFQNSESSK	PUR2	1.47116e+08	1.01503e+08	1.18404e+08	1.1527e+08	1.33031e+08	1.5512e+08	7.93e+07	1.39525e+08	1.21229e+08	1.0699e+08	1.43189e+08	1.23957e+08
//AFQSAYPEFSR//AFQSAYPEFSR//AFQSAYPEFSR//AFQSAYPEFSR//AFQSAYPEFSR//FAQSAYPEFSR//AFQSAYPEFSR//AFQSAYPEFSR//AFQSAYPEFSR//AFQSAYPEFSR//AFQSAYPEFSR//AFQSAYPEFSR//AFQSAYPEFSR//AFQSAYPEFSR//AFQSAYPEFSR//AFQSAYPEFSR//AFQSAYPEFSR	EF1B	4.08453e+09	8.0104e+09	6.58632e+09	4.10032e+09	5.3039e+09	4.8535e+09	3.45598e+09	4.91218e+09	4.40364e+09	4.42206e+09	4.59114e+09	3.89282e+09
//AFQSSYPEFSR//AFQSSYPEFSR//AFQSSYPEFSR//AFQSSYPEFSR//AFQSSYPEFSR//AFQSSYPEFSR//AFQSSYPEFSR	EF1B	2.68405e+08	7.42341e+07	2.53586e+08	1.40051e+08	1.69057e+08	2.44752e+08	2.70022e+08	1.57431e+08	2.38135e+08	5.32916e+07	1.40655e+08	2.36772e+08
//AFQVFDK//AFQVFDK//AFQVFDK//AFQVFDK//AFQVFDK//AFQVFDK//AFQVFDK//AFQVFDK	MLCD	2.67272e+08	2.63826e+08	2.16129e+08	2.37676e+08	2.27182e+08	2.2642e+08	1.79133e+08	2.08439e+08	2.4367e+08	2.38911e+08	2.42021e+08	2.35004e+08
//AFQWATK//AFQWATK//NFALMQK//NFALMQK//AFQWATK//NFALMQK	FET3;EF2	2.04677e+08	2.06713e+08	1.74605e+08	1.82362e+08	1.74747e+08	1.59645e+08	2.11416e+08	1.88768e+08	1.67488e+08	2.06831e+08	1.88072e+08	1.52036e+08
//AFSAEDDTVVNLLK//AFSAEDDTVVNLLK//AFSAEDDTVVNLLK//AFSAEDDTVVNLLK//AFSAEDDTVVNLLK//AFSAEDDTVVNLLK//AFSAEDDTVVNLLK//FASAEDDTVVNLLK//FASAEDDTVVNLLK	GCN1	3.56387e+07	3.7036e+07	3.3077e+07	3.08912e+07	3.86701e+07	3.84281e+07	3.60742e+07	4.70539e+07	4.47952e+07	3.57914e+07	3.37786e+07	4.46454e+07
//AFSDEGCAFTK//FASDEGCAFTK//DSSYPGCAFTK	AHP1	3.44427e+07	1.53862e+07	9.27179e+07	6.31545e+07	5.71e+07	9.94511e+07	5.27882e+07	1.24867e+08	1.09481e+08	5.44391e+07	5.37419e+07	1.00151e+08
//AFSDFQFK	PP2C4	1.22622e+07	1.1449e+07	1.01923e+07	1.00662e+07	1.19892e+07	1.07219e+07	1.03611e+07	1.59075e+07	1.48215e+07	1.06465e+07	7.52722e+06	8.48894e+06
//AFSEFGLTSK//AFSEFGLTSK//AFSEFSTLGK//AFSEFGLTSK//EAPEEVAVSR//AFSEFGLTSK//AFSEFGLTSK//AFSEFGLTSK//AFSEFGLTSK//AFSEFGLTSK//AFSEFGLTSK//AFSEFGLTSK//AFSEFGLTSK//AFSEFGLTSK//AFSEFGLTSK//AFSEFGLTSK//AFSEFGLTSK	ADE	4.32991e+07	4.89569e+07	4.11682e+07	3.84727e+07	4.69743e+07	4.43126e+07	3.99247e+07	4.61122e+07	4.08682e+07	4.94996e+07	4.96256e+07	3.98735e+07
//AFSENLTK//AFSENLTK//AFSENLTK//AFSENLTK//AFSENLTK//AFSENLTK//AFSENLTK//AFSENLTK//AFSENLTK//AFSENLTK//AFSENLTK	PGK	1.22237e+08	1.1968e+08	1.79741e+08	1.08859e+08	1.16416e+08	1.11864e+08	1.15225e+08	1.30276e+08	1.14511e+08	1.62416	1.04507e+08	9.70424e+07
//AFSLLNYVGSDDLQGK//AFSLLNYVGSDDLQGK//AFSLLNYVGSDDLANK//AFSLLNYVGSDDLQGK//AFSLLNYVGSDDLQGK	HMCS	5.77776e+07	6.20993e+07	6.43438e+07	5.84247e+07	6.07841e+07	6.16219e+07	5.74401e+07	6.49134e+07	3.27091e+07	5.77709e+07	5.58451e+07	6.20012e+07
//AFSMNKGSGNTHSTFSLGSAQLPK//AFSMNWKETSHTFSLGSQALPK//AFSMNDRATTSHTFSLQQSLPK//AFSMNPAMKTSHTFSLDEVLPK//AFSMNPAMKGMHTFSLSGQALPK//AFSEDPAYLTSHTFSLWRGGPK//AFSMNGEEKTSHTFSLSGAQLPK//AFSMNPFAAGTSHTFSLGSQALPK//AFSMNPAAGFTSHTFSLSGQALPK	TOM40	1.34137e+08	1.35127e+08	1.06526e+08	1.37005e+08	1.3866e+08	1.27592e+08	1.40361e+08	1.45041e+08	1.45506e+08	1.39148e+08	1.37138e+08	1.3208e+08
//AFSNGSWNGLDPLDR//AFSNGSWNGLDPLDR//AAYNGSWNGLDPLDR//AFSNGSWNGLDPLDR//AFSNGSWNGLDPLDR//AFSNGSWNGLDPLDR//AFSNGSWNGLDPLDR//AFSNGSWNGLDPLDR//AFSNGSWNGLDPLDR//AFGGSGSWNGLDPLDR//AFSNGSWNGLDPLDR//AFSNGSWNGLDPLDR//AFSNGSWNGLDPLDR	ALDH4	5.60934e+07	6.53947e+07	5.38589e+07	5.96086e+07	5.65637e+07	4.98069e+07	5.66663e+07	6.52402e+07	6.44811e+07	6.12537e+07	5.3692e+07	7.09838e+07
//AFSPNYVCTDEDLLK//AFSPNYVGMGDEDLLK//AFSPNYVCTDEDLLK//AFSPNYVCSEEDLLK//AFSPNYVCGCQDLLK//AFSGGPYVCTDEDLLK//AFSPNYVCSEEDLLK//AFSPNYVCTDEDLLK//AFSPNYVCTDEDLLK//AFSPNYVCTDEDLLK//AFSPNYVCTDEDLLK	GPA1	1.1347e+07	1.61677e+07	1.01003e+07	1.72588e+07	1.42464e+07	1.50687e+07	1.90429e+07	1.41705e+07	1.58306e+07	1.68112e+07	1.86976e+07	1.53574e+07
//AFSQMLCGFDLLR//FASQMLCGFDLLR//AFQSMLCGFDLLR//AFSQMLCGFDLLR//AFSQMLCGFDLLR//AFSQMLCGFDLLR	VIP1	2.14565e+07	1.9855e+07	1.91743e+07	2.22002e+07	2.00007e+07	1.95005e+07	2.16829e+07	1.82409e+07	1.93466e+07	1.73882e+07	1.75089e+07	1.87727e+07
//AFSSGVANR//AFSSGVNAR//AFSSGVNAR//AFSSGVNAR//AFSSGVANR//AFSSGVNAR//AFSSGVANR	GLNA	4.21137e+07	4.44465e+07	4.69721e+07	3.83729e+07	4.20405e+07	3.67691e+07	3.26982e+07	4.42805e+07	4.28914e+07	3.69446e+07	4.20685e+07	4.01088e+07
//AFSSSSETVPLSK	WHI4	1.66803e+07	1.47645e+07	1.16506e+07	1.79653e+07	1.3177e+07	1.18608e+07	1.34016e+07	1.30205e+07	7.38023e+06	1.23788e+07	9.59573e+06	1.23032e+07
//AFSYPSLK//AFSYLSPK//AFSYPSLK	RLI1;TAGA	7.73672e+07	9.00115e+07	6.92295e+07	8.24125e+07	8.26702e+07	7.38118e+07	7.22463e+07	8.54633e+07	6.88915e+07	9.23704e+07	9.55634e+07	6.38412e+07
//AFTACCLSDLLR//AFTACCLSDLLR//AFTACCLSDLLR//AFTACCLSDLLR//AFTACCLSDLLR//AFTACCLSDLLR//FATACCLSDLLR	PDS5	1.31062e+07	2.6174e+07	3.66318e+07	1.46619e+07	2.43728e+07	2.95095e+07	1.3121e+07	2.52452e+07	2.60303e+07	1.04715e+07	9.55362e+06	3.0693e+07
//AFTAPFWNLFPK//FATAPFWNLFPK//FATAPFWNLFPK	MPM1	3.83789e+07	3.58792e+07	3.87946e+07	4.35098e+07	3.90118e+07	3.83129e+07	3.22736e+07	3.46397e+07	3.23146e+07	3.90952e+07	3.81698e+07	3.83641e+07
//AFTEYTQTR//AFTEYTQTR	KMO	1.54683e+07	1.46603e+07	1.47455e+07	1.37559e+07	1.25627e+07	9.79857e+06	1.27159e+07	1.52304e+07	0.9471	1.83729e+07	1.78814e+07	1.04893e+07
//AFTSYDR//AFTSYDR//AFTSYDR//AFTSYDR//AFTSYDR//AFTSYDR//AFTSYDR//AFTSYDR//AFTSYDR//AFTSYDR//AFTSYDR//AFTSYDR//AFTSYDR//AFTSYDR//AFTSYDR//AFTSYDR//AFTSYDR//AFTSYDR//AFTSYDR//AFTSYDR//AFTSYDR//AFTSYDR//AFTSYDR//AFTSYDR//AFTSYDR//AFTSYDR	RS16A;RS16;RS16B	3.19096e+09	3.09335e+09	2.66588e+09	2.2649e+09	2.9395e+09	2.72974e+09	2.29336e+09	2.85359e+09	2.38849e+09	2.23577e+09	2.83636e+09	2.68692e+09
//AFVAMAFVAPFTR//AFVSFTLAAPEFK//AFVSVSFVSVSNGK//FAVTTMKLPEFK//AFVSVSFVAPEFK//AFVSDFKLPEFK	VATC	4.34369e+07	5.05297e+07	7.39979e+07	4.1395e+07	5.46161e+07	6.03232e+07	2.48616e+07	4.92714e+07	6.41779e+07	4.52508e+07	4.04542e+07	7.46378e+07
//AFVEAGSLAK//AFVEAKEAK//AFVEAGSLAK//AFVEAGSLAK//AFVEAGSLAK//QYVEAAALK//AFVEAGSLAK//AFVEAGSLAK	PUS1	4.65135e+07	4.83306e+07	4.36219e+07	4.36395e+07	5.27938e+07	4.45045e+07	5.29691e+07	4.54397e+07	5.31429e+07	3.4877e+07	4.5154e+07	5.88667e+07
//AFVGAFTDSLRK//AFVGAFTDSLRK//AFVGAFTDSLRK//AFVGAFTDKLSR//AFVGAFTDSLRK//FAVQFTDKSLR//AFVGAFTDSRLK//AFVGAFTDSRLK//FAVGAFTDSLRK//FAVGAFTDKSLR	YM71;RK23;FTSHL	1.89392e+08	1.78569e+08	1.80306e+08	1.91135e+08	1.9747e+08	1.61281e+08	1.80072e+08	1.99245e+08	1.7133e+08	1.91183e+08	1.89908e+08	1.67092e+08
//AFVPGGLLGVGTK//AFVPGGLLGVGTK//AFVPGGLLGVGTK//AFVPGGLLGVGTK//FAVPGGLLGVSAK//AFVPGGLLGVGTK//AFVPGGLLGVGTK//AFVPGGLLGVSAK//AFVPNLLGVGTK//AFVPGGLLGVGTK//FAVPGGLLGVGTK//AFVPGGLLGVGTK//AFVPGGLLGVSAK//AFVPGGLLGVGTK//FAVPGGLLGVSAK//AFVPGGLLGVGTK//FAVPGGLLGVGTK	IF2G	5.07598e+08	5.08923e+08	5.95835e+08	5.30145e+08	5.14056e+08	5.38009e+08	4.96754e+08	4.78577e+08	5.24252e+08	4.84005e+08	4.77812e+08	5.06874e+08
//AFVQFTDSLR//HSEDSLLLNR//AFVGAFTDSLR//FAVQFTDSLR//FAVGAFTDSLR//FAVGAFSESLR//FAVGAFTDSLR//FAVGAFTDSLR//AFVGAFSESLR//FAVGAFTDSLR//FAVGAFTDSLR//FAVGAFTDSLR//FAVQFSESLR	YM71	7.43921e+07	7.1085e+07	7.34135e+07	7.76431e+07	7.31212e+07	6.8311e+07	6.63047e+07	7.65982e+07	7.59538e+07	6.92388e+07	7.01174e+07	7.59074e+07
//AFVSDFKLPEFK//AFVSDFKLPEFK//AFVSDFKLPEFK//AFVSDFKLPEFK//AFVSDFKLMLEK//AFVSDFKLPEFK//AFVSDFKLPEFK//FVASDFKLPEFK//FPPHQYLWLAR//AFVSDFKLPEFK//AFVSDFKLPEFK//AFVSDFKLPEFK//KFEDFKLPEFK	VATC	1.65492e+08	1.7116e+08	1.16571e+08	1.60266e+08	1.57619e+08	1.40554e+08	1.64611e+08	1.59768e+08	1.1589e+08	1.57355e+08	1.48709e+08	1.31374e+08
//AFVVEVMGR//AFVVEVMGR//AFVVEVMGR	PFKA1;PFKA;PFKA2	8.16852e+07	6.19232e+07	2.01344e+07	2.82074e+07	3.04265e+07	2.79675e+07	1.75167e+07	2.07345e+07	1.11274e+08	2.23e+07	2.73839e+07	3.24068e+07
//AFVVEVMGR//AFVVEVMGR//AFVVEVMGR//AFVVEVMGR//AFVVEVMGR//AFVVEVMGR//AFVVEVMGR//AFVVEVMGR//AFVVEVMGR//AFVVEVMGR//AFVVEVMGR//AFVVEVMGR	PFKA1;PFKA;PFKA2	5.5722e+08	5.99712e+08	6.09713e+08	5.19171e+08	5.6941e+08	5.99838e+08	5.25598e+08	5.52219e+08	6.0624e+08	5.40068e+08	5.56334e+08	6.05008e+08
//AFVVMEGYEVVAR//AFVVMEGYEAVVR//AFVVMEGYEVGLR//AFVVMEGYEGLVR//AFVVMEGYEGLVR//AFVVMEGYEGLVR//AFVVMEGYEGLVR//AFVVMEGYEGLVR//AFVVMEGYEGVLR//AFVVMEGYEVAVR//AFVVMEGYEVGLR//AFVVMEGYEVAVR//FAVVMEGYEGLVR//AFVVMEGYEVGLR//AFVVMEGYEGLVR	PFKA2	2.59098e+08	2.56e+08	2.40505e+08	2.41878e+08	2.78529e+08	2.55338e+08	2.68235e+08	2.91951e+08	2.76084e+08	2.61944e+08	2.51147e+08	2.6616e+08
//AFWQFQADK//AFWQFQADK//AFWQFQADK//TDDYLADLSK//AFWQFQADK//AFWQFQADK//AFWQFQADK//AFWQFQADK//FAWQFQADK//TMMMLADLSK//TYDDLADLSK//TDDYLADLSK//AFWQFQADK//AFWQFQADK//AFWQFQADK//AFWQFQADK//AFWQFQADK//AFWQFQADK//TTHHMADLSK//AFWQFQADK//AFWQFQADK	SFGH	8.07462e+07	9.27473e+07	8.15407e+07	9.35131e+07	7.92997e+07	9.0435e+07	8.98269e+07	8.88788e+07	9.42918e+07	8.66129e+07	7.82129e+07	8.57062e+07
//AFWTLNVTR//FAWTLNVTR//AFWTLNVTR	MCM6	1.98227e+07	1.80144e+07	2.25177e+07	1.96287e+07	1.54851e+07	1.77413e+07	1.56198e+07	1.7128e+07	1.96788e+07	2.0515e+07	2.31718e+07	1.45353e+07
//AGAETNGEEDENLEK	MDN1	7.477e+06	4.99075e+06	5.93211e+06	9.72719e+06	6.77973e+06	7.15678e+06	8.65478e+06	8.45058e+06	8.30763e+06	7.34897e+06	6.3882e+06	7.67938e+06
//AGAMEQLEAEEASK//AGAMEQLEAEEASK//AQMEQLEAEEASK//AQMEQLEAEEASK//AGAMEQLEAEEASK//AGAMEQLEAEEASK//AQMEQLEAEEASK//AGAMEQLEAEEASK//AQMEQLEAEEASK//AGAMEQLEAEEASK//AQMEQLEAEEASK//AGACHALTSETAMK//AGAMEQLEAEEASK//AGAMEQLEAEEASK//AGAMEQLEAEEASK//AGAMEQLEAEEASK//AGAMEQLEAEEASK//AGAMEQLEAEEASK//AGAMEQLEAEEASK	YG169	8.77128e+07	8.59999e+07	8.10212e+07	7.5762e+07	8.94205e+07	7.94282e+07	9.0333e+07	8.73388e+07	7.53487e+07	8.55088e+07	7.30709e+07	7.96836e+07
//AGAVQAALLTGDESSK//AGAVQAALLTGDQMR	HSP71;HSP72	1.11165e+07	7.662e+06	1.1842e+07	0.995523	1.08583e+07	1.21586e+07	1.24363	1.46642e+07	1.54266e+07	1.04369	1.0842e+07	1.16352
//AGAYVLGANAVVYFSGVGK//AAGYVLGANLGVYFSVNK//AAGYVLQNAVVYFSGVGK//MVVMLGAWVVYFSGVGK//AAGYVLGAGQVVYFSVNK//YARALGAHFVYFSVNK//AAGYVLGANAVVYFKDGK	ADK	3.2229e+07	2.89788e+07	2.37642e+07	3.01098e+07	3.01856e+07	2.71704e+07	3.76341e+07	3.73489e+07	3.6752e+07	2.88571e+07	2.97004e+07	2.92403e+07
//AGCDLFMR//AGCDLFMR//AGCDLFMR//QCDLFMR//AGCDLFMR//AGCDLFMR	EI2BA	1.71948e+07	1.65394e+07	1.26372e+07	1.23562e+07	1.43993e+07	8.69288e+06	2.58155e+07	1.0207e+07	1.5949e+07	1.8788e+07	1.01759e+07	1.09506e+07
//AGCDSPTCQGVFLADHK//TCDNPTCQGVFLADHK//MDDEPTCQGVFLADHK//ECSNPTCQGVFLADHK//AGCAMPWDPMFLADHK//TCDNPTCQGVFLADHK//MDDEPTCQRFLADHK	RS27A	1.78078e+07	1.86204e+07	1.67192e+07	1.39936e+07	1.34597e+07	1.80579e+07	1.90377e+07	1.76655e+07	1.80622e+07	1.65729e+07	1.22832e+07	1.35047e+07
//AGCLLSNALYGK//AGCLLSGQLYGK//AGCLLSNALYGK//QCLLSNALYGK//AGCLLSNALYGK//AGCLLSNALYGK//AGCLLSNALYGK//AGCLLSNALYGK//AGCLLSNALYGK//AGCLLSNALYGK	ECM29	1.95409e+07	2.05848e+07	2.18423e+07	4.66413e+07	2.13924e+07	1.95782e+07	2.50703e+07	1.58372e+07	1.87833e+07	2.18561e+07	2.1433e+07	2.00086e+07
//AGCSDPTCQGVFLANHK//ECSNPTCGAGVFLANHK//MNDNPTCQGVFLANHK//ECSNPTCGQVFLANHK	RS27A	3.27827e+09	3.70393e+09	3.00578e+09	3.25575e+09	3.42327e+09	2.82319e+09	2.53814e+09	2.99096e+09	3.03178e+09	3.60009e+09	3.31594e+09	2.71862e+09
//AGCYNCGETGHVR//AGCYNCGETGHVR//AGCYNCGETGHVR//QCYNCGETGHVR//AGCYNCGETGHVR//QCYNCGETGHVR//AGCYNCDATGHVR	GIS2	1.365e+07	1.27082e+07	1.4074e+07	1.62389e+07	1.3358e+07	1.67645e+07	1.24585e+07	1.37648e+07	1.28485e+07	1.55454e+07	1.36742e+07	1.2954e+07
//AGDANLWDLK	TRM3	4.56836e+07	4.8349e+07	1.6698e+07	5.00701e+07	4.16677e+07	2.42696e+07	3.9807e+07	0.85628	3.95639e+07	3.75979e+07	3.6602e+07	3.8597e+07
//AGDLESLAYSLK//AGDLESLAYSLK//AGDLESLAYSLK//AGDLESLAYSLK//AGDLESLAYSLK//NELESLAYSLK//AGDLESLAYSLK//AGDLESLAYSLK//AGDLESLAYSLK//AGDLESLAYSLK//AGDLESLAYSLK//AGDLESLAYSLK	GRP78;HSP7C	1.23757e+08	1.21582e+08	1.32485e+08	1.20084e+08	1.10091e+08	1.25796e+08	1.11944e+08	1.1871e+08	1.29088e+08	1.0534e+08	1.1612e+08	1.3011e+08
//AGDLQNGEEAMGGK//AGLAGDNGEEAMNK//NGLAENGEEAMNK//AGLNENDAEAMNK//AGEQVDNAEAMNK//AGLNENGEEAMNK//AGDQLNGEEAMNK//AGLNENGEEAMNK//AGLAGDNDAEAMNK//AGLNENDAEAMNK//AGLNENDAEAMNK	EF3B	8.1086e+07	9.04245e+07	9.90205e+07	8.997e+07	9.90839e+07	1.01941e+08	8.42607e+07	8.60171e+07	1.02259e+08	9.32549e+07	9.92689e+07	1.16952e+08
//AGDNEDLTEEQSELKK//DQNEDLTEEQSELKK//DQNEDLTEEQSELKK//DQNEDLTEEQSELKK//ENDLNETEEQTDLKK//DQDQDLTEEQSELKK//AGDDQDLTEEQSELKK//DQDQDLTEEGPRMKK//MPEEDLTEEPGRMKK//ENDQDLTEEQSELKK//DQNEDLTEEQSELKK//NEDQDLTEEQSELKK//AWDNPMTEEQSELKK	GRPE	6.29702e+07	5.78599e+07	6.2938e+07	4.67608e+07	6.15297e+07	5.8615e+07	5.97922e+07	6.71299e+07	5.65334e+07	5.23142e+07	5.52926e+07	4.99158e+07
//AGEALAYLPYNDDMR//EQALAYLCLTDDMR//EQALAYLPYNDDMR//AGEALAYLPYNDDMR//AGEALAYLYNPDDMR//AGEALAYLSCLEDMR//EQALAYLESWSDMR//AGEALAYLPNYDDMR	KPYK1	3.06873e+07	3.32919e+07	2.33542e+07	2.90667e+07	2.00372e+07	3.05925e+07	3.04223e+07	3.22089e+07	3.02602e+07	3.27476e+07	2.96895e+07	3.28664e+07
//AGEALLDMAK//AGEALLDMAK//EQALLDMAK//AGEALLDMAK//EQALLDMAK//MPDLNLSTK//AGEALLDMAK//AGEALLDMAK//AGEALLDMAK//AGEALLDMAK//AGEALLDMAK//AGEALLDMAK	LABER	1.783e+08	1.81831e+08	1.59695e+08	1.73367e+08	3.03524e+08	1.73311e+08	2.03138e+08	1.58248e+08	1.72212e+08	1.74714e+08	1.66021e+08	1.59367e+08
//AGEASQMAAMAEK//EQASQMAAMAEK//AGEASQMAAMAEK//QEASQMAAMAEK//AGEASQMAAMAEK//AGEASQMAAMAEK//ASVGNDMAAMAEK//EQASQMAAMAEK//AGEASQMAAMAEK//EQTGQMAAMAEK	HSP7F	2.33897e+07	2.75029e+07	3.0721e+07	2.31371e+07	2.84338e+07	2.52758e+07	2.45847e+07	3.18681e+07	3.00402e+07	2.20902e+07	3.12924e+07	2.73058e+07
//AGEFAAMNNGK//EQFAAMNNGK//AGEFAAMNNGK//AGEFAAMNNGK//AGEFAAMNNGK//AGEFAAMNNGK//AGEFAAMNNGK//FADAAAMNNGK//EQFAAMNNGK//QEFAAMNNGK//AGEFAAMNNGK	TRP	1.06224e+08	1.00383e+08	1.06897e+08	8.47278e+07	1.03712e+08	9.48409e+07	1.00045e+08	1.04319e+08	9.25817e+07	7.43265e+07	9.191e+07	7.20795e+07
//AGEFDSGVGYSWLDGLR//AGEFSDGVGYSWLDGLR//EKMSDGVGYSWLDGLR//EKMSDGVGYSWLDAVR//AGEFSDGVGYSWLDAVR//AADFYGFEEPKAVGGDR//QEFDSGVGYSWLDGLR//AGEFSDGVGYSWLDGLR//AGEFSDRGYSWLDPTK//AGEFSDGVGYSWLDGLR//AGEFSDGVGYSWLDAVR//AGEFSDGVGYSWLDGLR//EKMSDGVGYSWLDGLR	ASNS3;ASNS2;ASNS1;ASNS	1.2173e+08	1.21539e+08	1.0531e+08	1.03693e+08	1.13773e+08	1.15185e+08	1.36342e+08	1.68921e+08	1.55076e+08	1.1411e+08	1.24898e+08	1.14044e+08
//AGEFSDGVGYSWLDGLK//AGMTMDRGYCLLDGLK//FNSPTESGYSWLDGLK//AGEFSDGVGYSWLDGLK//AGEFSDGVGYSWLDGLK//AGEMAMGVGYSWLDGLK//AGEFSDGVGYSWLDGLK//AGEFSDGVGYSWLDGLK//AGEFSDGVGYSWLDGLK//AGEFSDGVGYSWLDGLK//AGEFSDGVGYSWLDGLK//AGEFSDGVGYSWLDGLK	ASNS;ASNS2;ASNS3;ASNS1	1.20259e+08	1.20763e+08	1.03616e+08	1.16789e+08	1.35561e+08	1.18578e+08	1.26234e+08	1.40892e+08	1.37764e+08	1.25577e+08	1.19031e+08	1.19395e+08
//AGEFSNAASGSGER//QEFSNAASSNER//FQESNAASTNDR//AGEFSNAASGSGER//EQFSNAASGSADR//AGEFSNAASGSDAR//EQFSNAASGSDAR//AGEFSNAASQSDR//EQFSNAASSGGER//AGEFSNAASGSDAR	ALE1	2.04187e+07	2.02911e+07	2.06094e+07	1.78109e+07	1.76911e+07	1.78275e+07	1.72395e+07	1.86058e+07	2.22896e+07	2.32641e+07	1.86768e+07	1.80828e+07
//AGEFVDDLEQALYASK//AGEFVDDLEQALYASK//AWFVDPMEQALYASK//MVLCNSAAEQALYASK//QEFVDDLEQALYASK//AGEFVDLDEQALYASK//AGEFVDDLEQALYASK//EKMVDDLEQALYASK//AGEFVDDLEQALYASK//AGEFVDDLEQALYASK//AGEFVDDLEQALYASK//AGEFVDDLEQALYASK//AGEFVDDLEQALYASK	6PGD1;6PGD;6PGD2	1.39629e+07	1.77792e+07	1.91209e+07	1.19169e+07	1.65397e+07	2.18786e+07	1.802e+07	2.9549e+07	3.38922e+07	1.12056e+07	1.53098e+07	2.89049e+07
//AGEFVEVTK//YDVVLDQK//VSQLFEEK//ADAFVEVTK//YDVVLDQK//VSQLFEEK//YDVVLDQK//VSQLFEEK//YDVVLDQK//VSQLFEEK//YDVVLDQK//VSQLFEEK//YDVVLDQK//VSQLFEEK//YDVVLDQK//VSQLFEEK//YDVVLDQK//VSQLFEEK//YDVVLDQK//VSQLFEEK//YDVVLDQK//VSQLFEEK//VSQLFEEK//VSQLFEEK//YDVVLDQK//VSQLFEEK	HXKG;ZFY26;DED1	1.6675e+09	1.54765e+09	1.43918e+09	1.60198e+09	1.41905e+09	1.39907e+09	1.64454e+09	1.40415e+09	1.53016e+09	2.00201e+09	2.22283e+09	1.38767e+09
//AGEKPLVNELLSQVGK//AGEKPLVNELLSQVGK//AGEKPLVPGTTLSQVGK//AGEKPLVPGTTLSQVGK//AGEKLPVNELLSQVGK//AARSLPVYFVFQVGK//AGEKPLVNELLSQVGK//KEQPLVNELLSQVGK//AGEKPLAAAELLSQVGK	P5CR	6.29752e+07	5.65615e+07	7.01953e+07	6.21365e+07	5.77267e+07	7.14945e+07	5.98593e+07	5.75147e+07	6.22122e+07	6.98205e+07	5.82933e+07	6.1942e+07
//AGELDSNDNPTER//EQLDSNDNPGNSK//AGELDSNDNPTER//QELDSNDNPTER//AGELDSNDNPTER//EQLDSNDNPTER//EQLDSNDNPTER//AGELDSNDNPTER//AGELDSNDNPTER//EQLDSNDNPTER	RT04	1.31352e+07	1.26213e+07	1.26401e+07	1.3923e+07	1.08448e+07	1.27699e+07	1.43583e+07	1.38091e+07	1.11088e+07	1.2708e+07	1.35273e+07	1.27851e+07
//AGELEGSSGNNNLPMK//AGELEGMYYLGETGK//AGELEGYMYLDATGK//AGELEGSSFHDLPMK//AGELEGSSGNNNLPMK//NKQEGSSHMMLPMK//AGELEGMYYLDASAK//AGELEGSSGNNNLPMK//AGELEGSSNNGNLPMK//AGELEGMYYGNKSAK	IF4F1	1.28687e+08	1.19056e+08	1.15504e+08	1.30768e+08	1.34332e+08	1.17478e+08	1.29812e+08	1.28092e+08	1.22915e+08	9.90711e+07	1.19289e+08	1.10041e+08
//AGELVPLLNAPR//EQLVPLYLFK//EQLVPHKALSK//EQLVPLLNAPR//AGELVPLYLFK//EQLVPLYLFK//EQLVPLGKHTK//EQLVPHKALSK//AGELVPLLYFK//EQLVPLYLFK//AGELVPLLYFK//AGELVPLYLFK//EQLVPLYLFK//EQLVPLGKHTK//EQLVPLYLFK//EQLVPLLNAPR//EQLVPLLNAPR//EQLVPLLNAPR//EQLVPLGKHTK//EQLVPLYLFK//EQLVPLYLFK	OSTB;AKAP3;ASR1	1.61328e+08	1.60214e+08	1.67085e+08	1.67222e+08	1.52256e+08	1.54604e+08	1.73359e+08	1.60663e+08	1.4031e+08	1.52769e+08	1.5521e+08	1.28123e+08
//AGEPEWESPWGK//QEPEWESPWGK//AGEPEWESPWGK//AGEPEWESPWGK//QEPEWESPWGK//AGEPEWESPWGK//AGEPEWESPWGK//AGEPEWESPWGK//AGEPEWESPWGK//AGEPEWESPWGK//GAEPEWESPWGK//AGEPEWESPWGK	SYCC;SYC	1.41275e+08	1.47888e+08	1.24585e+08	1.40502e+08	1.55039e+08	1.18081e+08	1.23247e+08	1.66057e+08	1.29307e+08	1.43379e+08	1.34336e+08	1.15484e+08
//AGEPGMGGQSAASLTK//AGEPGMGGQSAASLTK//QEPGMGGQSAASLTK//QEPGMGGQSAASLTK//AGEPGMGGQSAASLTK//QEPGMGMPRMVTK//AGEPGMGGQSAASLTK//QEPGMGGQSAASLTK	RFA1	5.74321e+07	4.37011e+07	4.01651e+07	7.15354e+07	4.75369e+07	4.56681e+07	3.89688e+07	4.66118e+07	4.02432e+07	5.99109e+07	5.24429e+07	3.40637e+07
//AGEPQQLAGSSNLVEPR//AGEPQQLAGSSQVVEPR//AGEPQQLAGSSNLVEPR//AGEPQQLAGSNSLVEPR//AGPQEQLAGSSNLVEPR//AGPQEQLAGNSSLVEPR//AGEPQQLAGSSNLVEPR//AGPQEQLAGSSNLVEPR//AGEPQQLAGSSNLVEPR//AGQPEQLAGSSNLVEPR//AGPQEQLAGSSNLVEPR//AGPEQQLAGSSNLVEPR	PAN1	4.24174e+07	4.39458e+07	4.62781e+07	4.97135e+07	5.3404e+07	4.87038e+07	4.74232e+07	3.9056e+07	4.38271e+07	3.98454e+07	4.24988e+07	3.87694e+07
//AGEQVGNSLR//AGEQVGNSLR//VEEFLTHR//VEEFLTHR//VEEFGKHGK//VEEFLTHR//AGEQVGNSLR	FADH	2.04143e+08	2.95747e+08	3.16529e+08	1.92324e+08	2.51883e+08	2.17711e+08	2.46256e+08	1.24449e+08	2.25508e+08	2.30517e+08	1.62635e+08	2.19851e+08
//AGESAQAAQWESVLK//AGESAQAAQWESVLK//AGESAQAAQWESVLK//AGESAQAAQWESVLK//AGESAQAAQWESVLK//AGESAQAAQWESVLK//AGESAQAAQWESVLK//AGESAQAAQWESVLK//AGESAQAAQWESVLK//AGESAQAAQWESVLK//AGESAQAAQWESVLK//AGESAQAAQWESVLK	G4P1	4.85883e+08	5.45586e+08	5.09342e+08	4.86918e+08	4.77091e+08	5.22172e+08	4.666e+08	4.37096e+08	5.59447e+08	5.24969e+08	5.28914e+08	4.98538e+08
//AGESYEASK//EQSYEASK//EQSYEASK//EQSYEASK//DAASYEASK//EQSYEASK//EQSYEASK//QESYEASK//EQSYEASK//QESYEASK//EQSYEASK//EQSYEASK//EQSYEASK//EQSYEASK//DAASYEASK//EQSYEASK//EQSYEASK//EQSYEASK//EQSYEASK//AGESYEASK//AGESYEASK//EQSYEASK//EQSYEASK//EQSYEASK//EQSYEASK//DAASYEASK	CAD16;SYA	2.06901e+08	1.21032e+08	9.61696e+07	1.2056e+08	1.06014e+08	9.3438e+07	1.07848e+08	1.09146e+08	1.08265e+08	1.31506e+08	1.12686e+08	7.4002e+07
//AGETFGTLFAR//AGETFGTLFAR//AGETFGTLFAR//EQTFGTLFAR//AGETFGTLFAR//AGETFGTLFAR//AGETFGTLFAR//AGETFGTLFAR//AGETFGTLFAR//AGETFGTLFAR//AGETFGTLFAR//AGETFGTLFAR//AGETFGTLFAR//AGETFGTLFAR	BGS1;BGS3;FKS1;FKS2;BGS4	2.22061e+08	2.37304e+08	2.42011e+08	2.33806e+08	2.31952e+08	2.25799e+08	2.82106e+08	2.3421e+08	2.32716e+08	2.35652e+08	2.36163e+08	2.04319e+08
//AGEVLPQVLSDGK//EQVLPQVLSDGK//AGEVLPQVLSDGK//EQVLPQVLSDGK//EQVLPQVLSDGK//AGEVLPQVLSDGK//EQVLPQVLSDGK	PYRC	4.19422e+07	4.17284e+07	4.5178e+07	4.2755e+07	4.79973e+07	4.34693e+07	4.01935e+07	3.50938e+07	4.35382e+07	4.05139e+07	3.92741e+07	3.90348e+07
//AGEVNTSQGPVAQGR//AGEVNTSQGPVAQGR//AGEVNTSQGPVAQGR//AGEVNTSQGPVAQGR//AGEVNTSQGPVAQGR//AGEVNTSQGPVAQGR//AGEVNTSQGPVAQGR	TREA	1.87024e+07	2.78529e+07	2.01051e+07	2.23292e+07	2.21022e+07	1.26497e+07	1.62599e+07	2.13923e+07	0.927647	1.53823e+07	2.11352e+07	1.00513
//AGEVQQLPK//AGEVQQLPK//AGEVQQLPK//AGEVQQLPK//AGEVQQLPK//QEVQQLPK//AGEVQQLPK//AGEVQQLPK//AGEVQQLPK	RSP5	9.98369e+07	1.00395e+08	1.03913e+08	9.78485e+07	1.02228e+08	9.88236e+07	1.07609e+08	1.14889e+08	0.921955	8.88247e+07	9.63766e+07	1.00043e+08
//AGEYASSSSWTSFLK//AGEYASSSCLTSFLK//AGEYASSSSWTSFLK//AGEYASSSSWTFLSK//AGEYASSSSWTYALK//AGEYASSSSWTSFLK//AGEYASSSSWTSFLK//AGEYASSSSWTSFLK//AGEYASSSSWTSFLK	KES1	6.3551e+07	6.25445e+07	6.87588e+07	5.17331e+07	5.77294e+07	7.30428e+07	5.16938e+07	6.23477e+07	7.13534e+07	5.59729e+07	5.46054e+07	6.62415e+07
//AGFAGDDAPR//AGFAGDDAPR//AGFAGDDAPR//AGFAGDDAPR//AGFAGDDAPR	ACT1;ACT9;ACT5;ACT8;ACT4;ACT6;ACT3;ACT2	3.93263e+09	4.07369e+09	3.76987e+09	3.3505e+09	4.20164e+09	4.1216e+09	3.81715e+09	4.00641e+09	3.40008e+09	3.26794e+09	3.88403e+09	4.21675e+09
//AGFHPANLPASEVLR//AGFHPANLPASEVLR//AGFHAPNLPASEVLR//FQHAPNLPASEVLR//AGFHPANLPASEVLR//AGFHAPNLPASEVLR//AGFHAPNLPASEVLR//AGFHPANLPASEVLR//AGFHAPNLPASEVLR//AGFHAPNLPASEVLR//AGFHPANLPASEVLR//AGFHPANLPASEVLR	ILV6	2.61318e+08	2.78937e+08	2.31406e+08	2.67246e+08	2.76559e+08	2.54786e+08	2.34138e+08	2.84644e+08	2.39928e+08	2.57604e+08	2.47896e+08	2.48942e+08
//AGFQGELPELYEK//TWNSTLPELYEK//EAEFDFNVPVVSK//EAEFDFNVPVVSK//EAEFDFNVPVVSK//EAEFDFNVPVVSK//SGAWSTLPELYEK//VMGNSTLPELYEK//TWNSTLPELYEK	NUP60	5.16927e+07	4.85021e+07	4.49383e+07	3.67326e+07	4.07868e+07	4.52789e+07	4.12114e+07	4.70008e+07	4.38607e+07	1.06705e+07	6.40626e+07	6.27178e+07
//AGFVVVANDLTFK//QFVVVANDLTFK//AGFVVVANDLTFK//QFVVVANDLTFK	ACAC	3.12576e+07	3.07635e+07	3.01978e+07	2.40559e+07	2.72335e+07	2.95995e+07	3.14653e+07	3.21954e+07	3.39473e+07	2.95579e+07	2.73196e+07	3.19001e+07
//AGGELVPQELTLALLR//AGGELVPQELTLALLR//AGGELVPQELTLALLR//AGGELVPQELTLALLR//AGGELVPQELTLALLR//AGGELVPQELTLALLR//AGGELVPQELTLALLR//GQELVPQELTLALLR//AGGELVPQELTLALLR//AGGELVPQELTLALLR//NAELVPQELLLATLR//AGGELVPQELTLALLR	KCY	8.7047e+07	9.62681e+07	9.72389e+07	9.46525e+07	8.56904e+07	8.47185e+07	9.72356e+07	9.03694e+07	9.02757e+07	7.98561e+07	7.92595e+07	9.26678e+07
//AGGLGSLAVQYAK//LGQGSLAVQYAK//NLAGSLAVQYAK	ADH2;ADH3;ADH4;ADH1	2.41561e+07	2.63469e+07	2.33426e+07	2.34952e+07	2.82831e+07	1.12242	2.85249e+07	2.29596e+07	2.2581e+07	2.81983e+07	2.65517e+07	2.13592e+07
//AGGMLAQGSPAASK//AGGMLAQGSPAASK//QGMLAQGSPAASK//AGGMLAQGSPAASK//ANMLAQGSPAASK//AGGMLAQGSPAASK//QGMLAQGSPAASK//AGGMLAQGSPAASK//QGMLAQGSPAASK//ANMLAQGSPAASK	SNF1	3.83363e+07	3.8849e+07	3.67248e+07	2.99375e+07	3.69734e+07	3.64656e+07	3.26904e+07	3.79714e+07	3.61901e+07	3.17042e+07	3.82181e+07	3.49469e+07
//AGGSTGMANLTFK//NASTGMGQLTFK//MPPAPGMGHTFK//NASTGMANLTFK//NASTGMANLTFK//NASTGMANLTFK	YRA1	2.80579e+07	2.48129e+07	2.12279e+07	2.3529e+07	2.28008e+07	2.15296e+07	2.36851e+07	1.42787e+07	2.34685e+07	1.92996e+07	2.24363e+07	2.3606e+07
//AGGVTEGPLQTGVSER//GQVTWPLQTGDDLK//GQVTEGPLQTSVEGR//QGVTEGPLQTGVSER	VDAC2	1.11306e+07	9.82916e+06	1.25389e+07	1.29863e+07	9.39253e+06	1.44385e+07	1.11193e+07	9.87238e+06	1.4928e+07	9.92633e+06	8.78594e+06	1.35489e+07
//AGKCEPLPTNSPLK//AGKCEPLPAGSSPLK//GHYSTPLPAGSSPLK//CNGLTPLPTPVQSK//SGHYTPLPAGSSPLK//AGKCEPLPTPVQSK//SGHTLMLPAGSSPLK//NLTLGPCPAGALEAK//SGHYTPLPTPVQSK//SGHTLLMPTPVGASK//KGACEPLPTNSPLK//KAGCEPLPAGSSPLK	CBF5;DKC1	1.86719e+08	2.11904e+08	1.56124e+08	1.7591e+08	1.72154e+08	1.45782e+08	1.77029e+08	1.41278e+08	1.42554e+08	1.61839e+08	1.44994e+08	1.0565e+08
//AGKKLTNWENMTK//YLGTDASQQLLSPK//KGKALTNWENMTK//TVSFDASAGLQLSPK//MRFDASAGLQLSPK//MRFDASAGLQLSPK	G3P3;G3P1;G3P2	8.98819e+06	1.02622e+07	1.2146e+07	1.00481e+07	1.29002e+07	1.1388e+07	5.71245e+06	1.45733e+07	1.47468e+07	1.47968e+07	1.14562e+07	1.27784e+07
//AGLFAPSQFLPTWVK//AGLFAPQSFLLGAQNK//QLFAPSQFLPKNGSK//AGLFAPSQFLPTWVK//AGLFAPSQFLPTWVK//AGLFAPSQFLPTWVK//AGLFAPSQFLGALQNK//AGLFAPSQFLPTWVK//AGLFAPSQFLPTWVK	YG11B;YP14B;YG13B;YN12B;YN11B;YM12B;YP11B;YP12B;YD13B;YE12B	5.389e+07	5.71785e+07	5.74939e+07	6.1977e+07	5.73863e+07	5.83713e+07	5.51364e+07	6.03126e+07	5.48572e+07	5.77364e+07	6.18522e+07	6.06901e+07
//AGLLEAMPFALVGSEK//QLLEAMPFALVGTDK//QLLEAMPFALVGSEK//QLLEAMPFALVSEGK//QLLEAMPFALVGSEK//QLLEAMMLAKWGNK//QLLEAMPFALVGSEK//QLLEAMPFALVNMR//AGLLEAMPFALVGESK//QLLEAMPFALVSGEK//QLLEAMPFALVSGEK//QLLEAMPFALVGTDK//QLLEAMPFALVGSEK	CDC12	6.21491e+07	6.56261e+07	6.89601e+07	6.47776e+07	5.86983e+07	5.64135e+07	5.87058e+07	5.37942e+07	5.8971e+07	5.60655e+07	5.37142e+07	6.37266e+07
//AGLLENAPSLASESLGK//QLLENAGEEGSVLLGK//QLLENAGEEGSVLLGK//QLLENAGEESGVLLGK//QLLENAGEEGSVLLGK//QLLENAGEEGSVLLGK//AGLLENAGEWWLLGK//QLLENAGEEGSVLLGK//QLLENAGEESGVLLGK//QLLENQEEGSVLLGK//QLLENAGEEGSVLLGK//QLLENAGEEGSVLLGK	CH60;HSP60;CH602;CH603	3.56698e+08	3.36377e+08	3.19051e+08	3.47763e+08	3.37598e+08	3.08414e+08	3.46316e+08	3.50628e+08	3.22057e+08	3.03383e+08	3.32441e+08	2.91782e+08
//AGLLKPAR//AGLLKPAR//AGLLKPAR//AGLLKPAR//AGLLKPAR//AGLLKAPR//AGLLKPAR//AGLLKPAR//AGLLKPAR//AGLLKPAR//AGLLKPAR//AGLLKPAR//AGLLKPAR//AGLLKPAR//QLLKPAR//AGLLKPAR//AGLLKPAR//AGLLKPAR	ALB1	3.70505e+07	3.5077e+07	4.12694e+07	3.347e+07	3.72922e+07	4.08901e+07	3.30837e+07	3.43233e+07	4.19981e+07	3.18739e+07	3.41604e+07	4.28354e+07
//AGLLNMAATFLLK//QLLNSMATFLLK//QLLNMAATFLLK//QLLNMAATFLLK//LQLNSMATFLLK//LQLNSMATFLLK//LQLNSMATFLLK//QLLNSMATFLLK//LQLNSMATFLLK//LQLNSMATFLLK//LQLNSMATFLLK//AGLLNSMAFTLLK//LQLNSMATFLLK//QLLNSMATFLLK//QLLNSMATFLLK//LQLNSMATFLLK//LQLNSMATFLLK	HSP78	4.78598e+07	4.77547e+07	5.27375e+07	4.7145e+07	4.42899e+07	4.41056e+07	4.85883e+07	3.94542e+07	4.74044e+07	4.25503e+07	4.07066e+07	4.33312e+07
//AGLNENDAEAMNK//AGLNENDAEAMNK//SQPATNDAEAMNK//AGLNENDAEAMNK//QLNENDAEAMNK//QLNENDAEAMNK//AGLNENDAEAMNK//AGLNENDAEAMNK//QLNENDAEAMNK//QLNENDAEAMNK//AGLNENDAEAMNK	EF3A;EF3B;EF3	1.86988e+09	1.99954e+09	1.8108e+09	1.58698e+09	2.0463e+09	1.91522e+09	1.74642e+09	1.87501e+09	1.73271e+09	1.52787e+09	1.89719e+09	1.9631e+09
//AGLPVGYSAADLVANR//AGLPVGYSAADLVANR//AAGTFAQQVQQSLPK//AGLPVGYSAADLVNAR//AAGTFAQQVQQSLPK	GAS5	2.43774e+08	1.60091e+08	1.57317e+08	2.3964e+08	1.56204e+08	1.61976e+08	2.4539e+08	1.58824e+08	1.55636e+08	1.24257e+08	1.50273e+08	1.40721e+08
//AGLTFPVGR//AGLTFPVGR//AGLTFPVGR//AGLTFPVGR//AGLTFPVGR//AGLTFPVGR//AGLTFPVGR//AGLTFPVGR//AGLTFPVGR//AGLTFPVGR//AGLTFPVGR	H2A2;H2A;H2A1	3.28586e+09	3.18375e+09	2.95498e+09	3.30496e+09	3.23048e+09	3.06115e+09	3.40269e+09	3.10354e+09	3.0115e+09	3.23259e+09	3.49224e+09	3.74712e+09
//AGLVNLPPATYR//QLVNLPFQANK//MLARLPADLSGK//QLVNLWLTER//QLVNLPPTAYR	RBM19	2.0229e+07	1.5809e+07	2.82637e+07	5.09134e+07	1.95123e+07	7.33867e+06	4.30593e+07	4.21527e+07	2.26761e+07	4.79617e+07	9.54857e+07	7.93229e+06
//AGMEAFSEYPPLGR//AGMEAFSEYPAPVR//QMEAFSEYPPLGR//QMEAFSEYPPGLR//AGMEAFSEYPPLGR//QMEAFSEYPPLGR//AGMEAFSEYPPLGR//QMEAFSEYPPLGR//AGMEAFTDYPAVPR//AGMEAFSEYPPLGR//AGMEAFSEYPLPGR//QMEAFSEYPPLGR//QMEAFSEYPPLGR//CVEAFSEYPPLGR//AGMEAFSEYPPGLR//AGMEAFSEYPPLGR//AGMEAFSEYPPGLR//QMEAFSEYPPLGR//QMEAFSEYPPGLR//QMEAFSEYPPLGR//AGMEAFSEYPGLPR	EF1A2;EF1A;EF1A1	3.18329e+08	3.35056e+08	3.12868e+08	3.18636e+08	2.98341e+08	3.24074e+08	2.83247e+08	3.0342e+08	3.4083e+08	2.96519e+08	2.97238e+08	3.46991e+08
//AGMLAYLEK//AGMLAYLEK//QMLAYLEK//AGMLAYLEK//AGMLAYLEK//AGMLAYLEK//AGMLAYLEK//AGMLAYLEK//AGMLAYLEK//AGMLAYLEK	MYO2;MYO2A	2.84133e+07	2.67926e+07	2.61645e+07	2.57361e+07	2.00164e+07	2.62274e+07	2.53322e+07	2.68917e+07	2.27296e+07	2.57368e+07	2.72045e+07	2.3529e+07
//AGMLKPDETTFQYTK//SVWKPDETTFQYTK//AGMLKPDETTFQYTK//AGFPKPDETTFQYTK//MLQKPDETTFQYTK//AGMLKPDETTFQYTK//MLQKPDETTFQYTK//AGFPKPDETTFQYTK//AGMLKPDETTFQYTK//MLQKPDETTFQYTK//MLQKPDETTFQYTK//AGMLKPDETTFQYTK	LEUC	3.32933e+08	4.82389e+08	3.76648e+08	4.16541e+08	4.29382e+08	3.41693e+08	2.89721e+08	3.07037e+08	3.40963e+08	4.37766e+08	4.46567e+08	3.45306e+08
//AGMMVADLWPR//WYPSEDVAAPK//WYPSEDVAAPK//WYPSEDVAAPK//WYPSEDVAAPK//WYPSEDVAAPK//WYPSEDVAAPK//WYPSEDVAAPK//GAMMVADLWPR//DPHPSEDVAAPK	RL6A;RL6B	1.76984e+09	2.39823e+09	1.8086e+09	2.22556e+09	1.89824e+09	2.0167e+09	1.86392e+09	1.84142e+09	1.96836e+09	2.26721e+09	2.15403e+09	1.91554e+09
//AGNAAMNPSNTVFDAK//NQAAMNPSNTVFDAK//GGQAAMNPSNTVFDAK//NQAAMNPNSTVFDAK//GGQAAMNPSNTVFDAK//AGNAAMNPSNTVFDAK//NQAAMNPSNSLFDAK//NQAAMNPSNTVFDAK//NQAAMNPSNTVFDAK//NQAAMNPSNTVFDAK//NQAAMNPSNTVFDAK//QNAAMNPSNTVFDAK	HSP71;HSP70;HSP75;HSP72;HSP7A;HS7C2;HSP7C	2.52621e+08	2.55666e+08	2.20683e+08	2.48739e+08	2.64247e+08	2.17358e+08	2.83291e+08	2.32125e+08	2.41212e+08	2.0592e+08	2.36942e+08	2.23001e+08
//AGNDVTGMCVLTDWAQR//AGNDVTGMCVLGDALNMR//NQDVTGMCVLGDALNMR//NQDVTGMCVLGDALNMR//AGNDVTGMCVLGDPNAFR//AGNDVTGMCVLGDALNMR//QNDVTGMCVLGDALNMR	ERG1	2.9051e+07	2.56838e+07	2.49186e+07	2.98284e+07	2.86182e+07	3.03555e+07	3.63023e+07	3.24375e+07	2.50386e+07	2.72016e+07	2.90683e+07	2.50669e+07
//AGNFALHPEVVR//AGNFALHPEVVR//AGNFALHPEVVR//AGNFALHPEVVR//QNFALHPEVVR//AGNFALHPEVVR//AGNFALHPEVVR//NQFALHPEVVR//AGNFALHPEVVR//AGNFALHPGNLAK	OYE2;OYE1;OYE3	1.67051e+08	1.52574e+08	1.86237e+08	1.70737e+08	1.77786e+08	1.96808e+08	1.90538e+08	1.76538e+08	1.79986e+08	1.70601e+08	1.59817e+08	1.71593e+08
//AGNFALHPQNLK//AGNFALHPEVVR//AGNFALHPEVVR//AGNFALHPEVVR//AGNFALHPEVVR//AGNFALHPEVVR//AGNFALHPEVVR//AGNFALHPEVVR//AGNFALHPEVVR//AGNFALHPEVVR//AGNFALHPEVVR	OYE2;OYE1;OYE3	7.37702e+08	7.36498e+08	6.63886e+08	7.54178e+08	7.51564e+08	6.54266e+08	7.13674e+08	6.18794e+08	6.34882e+08	7.07613e+08	6.87208e+08	5.80747e+08
//AGNLLSNEPGYYK//AGNLLSNEPGYYK//AGNLLSNEPGYYK//DPGDPSNSSVVPVR//AGNLLSNEPGYYK//DPGDPSNSSVVPVR//DGPDPSNSSVVPVR//NLQLSNEPGYYK//DGPDPSNSSVVPVR//AGNLLSNEPGYYK//DGPDPSNSSVVPVR//DGPDPSNSSVVVPR//AGNLLSNEPGYYK//DGPDPSNSSVVPVR//AGNLLSNEPGYYK//AGNLLSNEPGYYK//AGNLLSNEPGYYK//DGPDPSNSSVVPVR	FRA1	3.53441e+07	3.34259e+07	2.71196e+07	3.67072e+07	3.38729e+07	2.89927e+07	3.31138e+07	2.54659e+07	3.09075e+07	3.30916e+07	3.35838e+07	2.34586e+07
//AGNLVNHYYLVDLLK//AGNLVNHYYLVDLLK//AGNLVNHYYLVDLLK//QVQVNHYYLVDLLK//AGNLVNHYYLVDLLK//AGNLVNHYYLVDLLK//NQLVNHYYLVDLLK//AGNLVNHYYLVDLLK//AGNLVNHYYLVDLLK	UAP1	3.91964e+07	3.94478e+07	4.39437e+07	3.85784e+07	4.67985e+07	4.30787e+07	4.28118e+07	3.78051e+07	4.19476e+07	4.0091e+07	4.04336e+07	4.22581e+07
//AGPESLGSVLFDGR//QPESLGSVLFDGR//PQESLGSVLFDGR//QPESLGSVLFGDR//QPESLGSVLFGDR//PQESLGSVLFGDR//QPESLGSVLFGDR//QPESLGSVLFGDR//QPESLGSVLFGDR	TMN1;TMN2;YON8	3.77468e+07	3.55831e+07	3.73243e+07	3.56012e+07	3.38436e+07	3.47557e+07	3.58495e+07	3.54788e+07	3.35093e+07	3.10687e+07	3.00437e+07	3.24656e+07
//AGPGSHCYNQLAQR//QSDGGLYVPHSENR//SGGENLYVPHSENR//QSDGGLYVPHSENR//QSDGGLYVPHSENR//QSDGGLYVPHSENR//QSDGGLYVPHSENR//TNDNLYVPHSENR//QSDNLYVPHSENR//QSNDLYVPHSENR//GADWQYAESYLQK//QSDGGLYVPHSENR	RL5	2.04802e+09	2.03703e+09	1.91183e+09	1.86701e+09	2.02385e+09	1.70233e+09	1.58303e+09	1.76127e+09	1.96827e+09	1.50758e+09	1.77317e+09	1.53507e+09
//AGPHLFNNPK//QPHLFNNPK//QPHLFNNPK//AGPHLFNNPK//AGPHLFNNPK//QPHLFNNPK//QPHLFNNPK//AGPHLFNNPK//AGPHLFNNPK//AGPHLFNNPK//AGPHLFNNPK//QPHLFNNPK	RS11A;RS11B	4.20282e+08	4.2774e+08	4.16307e+08	4.68785e+08	3.79283e+08	4.39857e+08	4.63876e+08	4.71544e+08	3.90997e+08	3.9168e+08	3.97638e+08	3.57719e+08
//AGPQTNLVTDSR//QPQTNLVTDSR//SLAVAGNPTDWK//SLAVAGNPSEWK//SLAVAGNPTDWK//SLAVAGNPTDWK//QPQTNLVTDSR//SLAVAGNPTDWK	POL	1.26534e+08	1.49399e+08	1.21339e+08	1.32709e+08	1.27507e+08	1.05112e+08	1.04126e+08	1.25685e+08	1.10164e+08	1.19704e+08	1.19371e+08	1.10096e+08
//AGQALNTLSQFEK//AANALNTLSQFEK//AGQALNTLSQFEK//QQALNTLSQFEK//AANALNTLSQFEK//KSAFESHRAVMK//AGQALNTLSQFEK//AGQALNTLSQFEK//AGQALNTLSQFEK//AGQALNTLSQFEK//AGQALNTLSQFEK//KSAFESHSTSVVK//AANALNTLSQFEK//AGQALNTLSQFEK	NAT1	1.37551e+08	1.39044e+08	1.39221e+08	1.34959e+08	1.26738e+08	1.54909e+08	1.31636e+08	1.48086e+08	1.31797e+08	1.15518e+08	1.20068e+08	1.24996e+08
//AGQAQQQSGGTAFTR//QQAQQQSNTAFTR//QAGAQQQSNTAFTR//AGQAQQQSCARFR	NOT4	1.36353e+07	1.26914e+07	9.21385e+06	1.63468e+07	1.14036e+07	7.94381e+06	1.12423e+07	1.15163e+07	1.16882e+07	1.08411e+07	1.18617e+07	1.16909e+07
//AGQDATSQTTSLAQK//AGQGETQSTTSLAQK//AGQGETSQTTSLAQK//AGQDATSQTTSLAQK//AGQDATSQTTSLAQK//AGGADATSQTTSLAQK//DANAATSQTTSLAQK//AGQDATSQTTSLAQK//AGQDATSQTTSLAQK//QAGDATSQTTSLAQK	EMC4	3.10422e+07	2.50824e+07	2.88039e+07	2.74349e+07	2.61553e+07	2.92322e+07	2.58967e+07	2.68803e+07	2.8196e+07	2.48838e+07	2.80669e+07	2.83409e+07
//AGQDFTLMNYLDLGK//AGEFNTLMNYLDLGK//AGQFDTLMNYLDLGK//LLGNMTSMNYLDLGK//AGQFDTLMNYLDLGK//AANFDTLMNYLDLGK//AANFDTLMNYLDLGK//AGQAYELMYNLDLGK//AGQFDTLMNYLDLGK//FQQESLMNYLDLGK	ALDH6	2.3442e+07	2.72854e+07	2.38725e+07	2.50659e+07	2.43564e+07	2.80108e+07	2.41805e+07	3.1646e+07	3.20441e+07	2.54214e+07	2.40164e+07	3.4836e+07
//AGQELTTNLENHFK//QQELTTNLENHFK//AGQELTTNLENHFK//AGQELTTNLENHFK//AGQELTTNLENHFK//AGQELTTNLENHFK//AGQELTTNLENHFK//AGQELTTNLENHFK//AGQELTTNLENHFK//AGQELTTNLENHFK	PSA1	2.17563e+07	1.37573e+07	1.99314e+07	1.857e+07	1.63319e+07	2.20483e+07	2.44023e+07	2.11998e+07	2.15353e+07	1.72628e+07	1.41687e+07	1.89003e+07
//AGQGFTVEK//AGQGFTVEK//NLQASFEK//NAAGFTVEK	LACC1	3.7705e+07	3.83579e+07	3.60899e+07	4.53302e+07	3.89255e+07	3.56311e+07	1.07649e+08	4.0737e+07	3.90282e+07	7.98154e+07	7.60169e+07	3.68928e+07
//AGQLFDLLGK//NAALFDLLGK//QQLFDLLGK//NAALFDLLGK//NAALFDLLGK//AGQLFDLLGK//NAALFDLLGK//NAALFDLLGK//NAALFDLLGK//NAALFDLLGK//QQLFDLLGK//NAALFDLLGK	CLUA1;SYFB;YCF2	4.17931e+08	4.42916e+08	4.50552e+08	4.38629e+08	3.77996e+08	4.11708e+08	4.30556e+08	3.40435e+08	3.78873e+08	3.90659e+08	3.52648e+08	3.88373e+08
//AGQLLLATQLCR//AGQLLLATQLCR//QQLLLATQLCR//AGQLLLATQLCR//QQLLLATQLCR//AGQLLLATQLCR//AGQLLLATQLCR//QQLLLATQLCR//AGQLLLATQLCR//AGQLLLATQLCR//AGQLLLATQLCR//AGQLLLATQLCR	TCPE	8.88911e+07	9.43678e+07	8.77645e+07	9.1717e+07	8.04475e+07	9.69269e+07	8.98175e+07	9.70131e+07	9.22928e+07	9.14241e+07	9.315e+07	9.79051e+07
//AGQLSVVEWHPK//AGQLSVVEWHPK//AGAGLSVVEWHPK	SEC31	5.47514e+07	5.19795e+07	3.87697e+07	4.37585e+07	4.99583e+07	2.33999e+07	3.57531e+07	6.46313e+07	3.60431e+07	4.63389e+07	5.72453e+07	2.91941e+07
//AGQLVLAAR//LVVQLNGR//AGQLVLAAR//AGQLVLAAR//LVVQLNGR//AGQLVLAAR//AGQLVLAAR//AGQLVLAAR//AGQLVLAAR//AGQLVLAAR//AGQLVLAAR//AGQLVLAAR	DDB1;SYL	2.77933e+09	2.92938e+09	2.88231e+09	2.92626e+09	2.98583e+09	3.68923e+09	2.99642e+09	2.70449e+09	1.82126e+09	3.00146e+09	2.7191e+09	2.76967e+09
//AGQQLQPGYADLEHK//GAQLQQPGYADLEHK//GAQQQLPGYADLEHK//QLQQQPGYADLEHK//QLQQQPGYADLEHK//APYVEHELTPSAANR	QCR6	9.63097e+07	9.63078e+07	8.6355e+07	9.27914e+07	9.54628e+07	7.7852e+07	7.34778e+07	8.66657e+07	8.72103e+07	7.6089e+07	8.65274e+07	6.50868e+07
//AGQTHLGQPVFASVK//AVMHKSVPDLESVK//KGPWRQPDLESVK//AGQTHLGGAPVFASVK//YPSFLGQPVFASVK//YPSFLGQPVFASVK//YYPALNAPVFASVK//AGTAGHLGQPVFASVK//SPFYLGQPVFASVK//AGQTHLGQPVFASVK//AGQTHLGQPVFASVK//NKDHLANPVFASVK	SUCA	2.13946e+08	1.63123e+08	1.27433e+08	8.71438e+07	1.44734e+08	1.43567e+08	1.32655e+08	1.21007e+08	1.54275e+08	4.91912e+07	1.5837e+08	1.38227e+08
//AGQTLDEQGSALSPEK//AGQTLDEQSQLSPEK//AGQTLDEQSQLSPEK//AGQTLDEQGSALSPEK//AGQTLDEQQSLSPEK//AGQTLDEQQSLSPEK//AGQTLDEQSQLSPEK//AGQTLDEQSQLSPEK//AGQTLDEQQSLSPEK//AGQTLDEQGSALSPEK//AGQTLDEQGASLSPEK	RPN1	5.82999e+07	5.64404e+07	5.82247e+07	5.63292e+07	6.01774e+07	5.87659e+07	4.58675e+07	6.05102e+07	5.44179e+07	5.05993e+07	5.37964e+07	5.13482e+07
//AGQTSTDRFHGAK//AGQTSTDAPLSEAK//AGQTSTDAPSELAK//AGQTSTDAPLSEAK//AGQSTTDAPLSEAK//AGQTSTDAPLSEAK//AGQTSTDAPSELAK	RBA50	1.099e+07	1.05921e+07	1.38823e+07	7.04649e+06	1.3625e+07	9.98576e+06	7.21406e+06	1.18744e+07	1.15237e+07	1.36274e+07	9.47205e+06	1.05062e+07
//AGQTTGAHTLFTEQEK//AGQTAGTTWLGLDNEGK//AGQTGTAHTLFTEAGEK//TREEAHTLFTEQEK//QQTQTHTLLYGDADK//AGGATGTAHTLFTEQEK//YVADGFATLLYGDGEK//AGGATQTHTLFTEAGEK//AGQTQTHTLFTEQEK//ANATGTAHTLFTEQEK//LGSPPYMDDGLTVPEK//ANATGTAHTLFTEQEK//AGQTASAHTLFTEQEK	DBP3	5.99103e+07	5.74603e+07	5.51719e+07	6.02554e+07	6.20169e+07	5.57145e+07	5.31331e+07	5.87761e+07	5.19579e+07	5.40647e+07	5.15412e+07	5.01281e+07
//AGQVVSEGGPTATLQSR//AGQVVSEGGPTATLQSR//QQVVSENTPATLQSR//QQVVSEGGPTATLQSR//AGQVVSEGGPTATLQSR//AGQVVSEGGPTATLQSR//QQVVSEGGPTATLQSR//QQVVSENPTATLQSR//AGQVVSEGGPTATLQSR	FIS1	2.91208e+07	3.03537e+07	3.04027e+07	3.07118e+07	4.69724e+07	3.15345e+07	3.05244e+07	2.86667e+07	3.4733e+07	2.18664e+07	2.45753e+07	2.29694e+07
//AGRNPEYASMGYGSR//AGRNPEYASNSMYR	KRE33	4.31465e+07	3.95891e+07	3.71928e+07	3.7566e+07	4.66143e+07	3.70593e+07	1.06794	3.21953e+07	3.48222e+07	3.48362e+07	5.76852e+07	4.07937e+07
//AGSALNYLGNLR//NTALNYLGNLR//DKRNYLSAPGK//DKRNYLSAPGK//QSARAYLSAGPK//AGSALNYLGNLR	ACON2	7.35013e+07	6.95312e+07	7.28915e+07	6.22404e+07	7.42651e+07	7.32435e+07	8.63259e+07	5.91909e+07	6.92784e+07	6.59655e+07	7.28322e+07	7.18031e+07
//AGSDGGLYVPHSENR//AGSDGGLYVPHSENR//AGSDGGLYVPHSENR//AGSGDGLYVPHSENR//AGDSGGLYVPHSENR//SNEGGLYVPHSENR//AGSDNLYVPHSENR//NESNLYVPHSENR//AGSDGGLYVPHSENR//AGDSGGLYVPHSENR//AGSDNLYVPHSENR	RL5	6.22333e+08	5.77153e+08	5.93275e+08	5.90751e+08	5.89521e+08	6.31897e+08	5.63439e+08	6.15224e+08	6.17036e+08	6.34686e+08	5.59426e+08	5.20103e+08
//AGSNPEEEPETLDSSK//EPEEAEEPETLDSSK//AGSNPEEEPETLDSSK//MRDHEEPTELDSSK//NNTPEEEPETLDSSK	CTF4	1.3145e+07	1.24545e+07	1.27482e+07	9.04822e+06	1.76954e+07	1.06114e+07	1.85437e+07	1.26067e+07	1.25467e+07	1.13737e+07	1.16021e+07	2.42984e+07
//AGSQLVPEVLEYNVR//SQQLVPEVLEYNVR//SQQLVPEVLEYNVR//SQQLVPEVLEYNVR//DVELVPEVLEKMTR//SQQLVPEVLEGVTMK//SQQLVPEVLERTMK//AGSQLVPEVLEYNVR//AGSQLVPEVLEYNVR//AGSQLVPEVLEYNVR//AGSQLVPEVLEYNVR//AGSQLVPEVLEYNVR	PUR2	3.32199e+08	3.82058e+08	3.81158e+08	3.72025e+08	3.48883e+08	3.77163e+08	3.55585e+08	3.26045e+08	3.77725e+08	3.52115e+08	3.33774e+08	4.00729e+08
//AGSQYGELLK//NTQYGELLK//AGSQYGELLK//AGSQYGELLK//AGSQYGELLK//AGSQYGELLK//NTQYGELLK//AGSQYGELLK//AGSQYGELLK//AGSQYGELLK	KCY	1.30993e+08	1.35907e+08	1.23128e+08	1.22834e+08	1.29314e+08	1.40988e+08	1.06057e+08	1.28834e+08	1.4672e+08	1.19828e+08	1.28658e+08	1.42829e+08
//AGTATYVSLQGFK//AGTATYVSLQGFK//YQTATVSLQGFK//KGDTYVSLQGFK//AGATTYVSLQGFK//YKTGDVSLQGFK//AGTATYVSLQGFK//AGTATYVSLQGFK//AGTATYVSLQGFK//AGTATYVSLQGFK	KPYK1;KPYK2;KPYK	1.55313e+08	2.04694e+08	1.5443e+08	1.61724e+08	1.80056e+08	1.37035e+08	1.50275e+08	1.43735e+08	1.17883e+08	1.87271e+08	1.97557e+08	1.2557e+08
//AGTDLLLLNNLEPR//TQDLLLLNNLEPR//EGSALLLLNGLGEPR//TVAADLLLNNLEPR//DTGALLLLNNLEPR//DLATGLLLNNLEPR//LSAELGLLNNLEPR//TDQLLLLNGGLEPR	RPN11	1.1556e+07	1.15228e+07	1.50444e+07	1.08123e+07	1.12087e+07	1.2778e+07	1.11102e+07	1.27586e+07	1.40077e+07	1.0897e+07	1.00764e+07	1.13998e+07
//AGTDQTLDEAER//GATDQTLDEAER//GATDQTLDEAER//AGTDQTLDEAER//AGTDQTLDEAER//QDTQTLDEAER	TCPB;ACES	1.47664e+08	1.47697e+08	1.59379e+08	1.54732e+08	1.58701e+08	1.51273e+08	1.60915e+08	1.68249e+08	1.55292e+08	1.43527e+08	1.62252e+08	1.60924e+08
//AGVDLVQAR//AQPAFLGPK//AQPAFLGPK//QAPAFLGPK//AQPAFLGPK//QAPAFLGPK//AQPAFLGPK//QAPAFLGPK//AQPAFLGPK//QAPAFLGPK//QAPAFLGPK//QAPAFLGPK//QAPAFLGPK//AQPAFLGPK	EF1G2	1.75533e+09	1.65841e+09	1.56964e+09	1.84479e+09	1.80341e+09	1.58882e+09	1.83523e+09	1.62559e+09	1.51699e+09	1.76881e+09	1.72724e+09	1.67323e+09
//AGVDVDEK//AGVDVDEK//AGVDVDEK//AGVDVDEK//AGVDVDEK//AGVDVDEK//AGVDVDEK//AGVDVDEK//AGVDVDEK//AGVDVDEK//AGVDVDEK	TIM50	8.02028e+07	7.55512e+07	7.90826e+07	7.73865e+07	7.76149e+07	8.30713e+07	6.38276e+07	7.9649e+07	8.1416e+07	8.34113e+07	7.45625e+07	8.43776e+07
//AGVFNHAGWAGMK//AGVFNHAGWQMK//AGVFNHAGWAGMK//ARFNHGNCELK//AGVFNHAGWAGMK//AGVFNHAGWAGMK//AGVFNHAGWAGMK//AGVFNHAGWAGMK//AGVFNHAGWAGMK	PANE	3.37163e+07	5.3019e+07	3.82247e+07	4.79357e+07	4.41667e+07	3.79174e+07	3.50263e+07	3.47955e+07	3.79628e+07	4.53412e+07	5.00896e+07	2.59817e+07
//AGVGYTTHMLK//AGVGKMWTAEK//GVAGYTTHLMK//AGVGFHYVAEK//AGVGFHYDALK//AGVGFHYVAEK//AGVGYTTHMLK//GVAMGKWTAEK//QVGYTTHMLK//AGVGFHYDALK//GVAGYTTHMLK	SPT6;RS17;RS17B;RS17A	8.92251e+07	9.5775e+07	8.15522e+07	7.9494e+07	7.39904e+07	8.5995e+07	8.2204e+07	8.55463e+07	7.83223e+07	8.3585e+07	7.17489e+07	7.5836e+07
//AGVSQVLNR//QVSQVLNR//QVSQVLNR//AGVSQVLNR//AGVSQVLNR//QVSQVLNR//AGVSQVLNR	NRPB2;RPB2	5.18354e+07	1.36612e+08	1.21466e+08	7.34744e+07	1.24345e+08	1.27219e+08	1.30342e+08	8.4001e+07	1.46598e+08	9.66847e+07	4.56598e+07	1.59301e+08
//AGWYLDLHGENVK//GQESSPEVNLTNVK//GCDRPEVNTLNVK//FLCGLDLHNGEVK//SLNVQEPVEDFPK//LFGCLDLHNGEVK//LFGCLDLHGENVK//FLGCLDLHNGEVK//LFGCLDLHNGEVK//LFGCLDLHADNVK	HIS4	1.67002e+07	1.69402e+07	1.68032e+07	1.39223e+07	1.61041e+07	1.38964e+07	1.4355e+07	1.60696e+07	1.50117e+07	1.68639e+07	1.69923e+07	1.33778e+07
//AGYCSQFGATDFVNPK//AGYCSQFQTDFVNPK//AGYCSQFQTDFVNPK//AGYCSQFQTDFVNPK//QYCSQFGATDFVNPK//AGYCSQFQTDFVNPK//TVDMGMFQSEFVNPK//QYCSQFGATDFVNPK//AGYCSQFQTDFVNPK//AGYCSQFQTDFVNPK//CLDDYFQTDFVNPK//FSGCGGTFGATDFVNPK	FADH	7.1748e+07	7.15137e+07	5.4689e+07	7.53109e+07	6.56553e+07	5.9936e+07	6.02841e+07	7.04055e+07	6.11858e+07	6.41666e+07	6.89626e+07	5.51616e+07
//AGYTATPAATWSK//SGFTATVNDERK//AGYTATPAATSSAR	RPA1	5.85295e+06	7.21784e+06	1.05016e+07	1.13701e+07	6.40813e+06	7.0719e+06	4.64698e+06	6.49946e+06	1.1655e+07	9.62501e+06	8.83439e+06	1.27403e+07
//AHALFLAER//AAHLFLAER//AHALFLAER	KTI2;KTI1	9.74635e+07	1.01002e+08	1.08582e+08	9.7438e+07	9.98536e+07	1.02708e+08	7.65944e+07	9.77187e+07	9.99905e+07	8.92626e+07	9.8385e+07	1.004e+08
//AHALPPFASWR//HAALPPFASWR//AHALPPFASWR//LAAHPPFASWR//AHALPPFASWR//AHALPPFASWR//LAAHPPFASWR//LAAHPPFASWR//AHALPPFASWR//LAAHPPFASWR//KLCEFDSLLK//HAALPPFASWR//AHALPPFASWR//AHALPPFASWR	BGAL;BGAL2	3.69585e+07	4.01921e+07	2.46147e+07	2.7232e+09	3.42394e+09	2.62555e+09	2.27821e+09	2.47604e+09	2.00121e+09	6.09123e+08	5.89804e+08	4.662e+08
//AHDDDDAHQSLNKAK//MPTPMEPSNTVFDAK//GTMTMDAHQSLLEAK//AHDDDDAHQSLLATR//GGQAAGMNPSNTVFDAK//HADDDDAHQSLNKAK//LFHCEPSNTVFDAK//AHDDDDAHQSLKNAK//DFTWHPSNTVFDAK//SYGGAHNPSNTVFDAK//AHDDDDAHQSLKNAK	HSP71	1.17023e+08	9.85964e+07	1.01012e+08	8.03802e+07	1.04051e+08	9.3854e+07	9.79526e+07	9.72879e+07	8.57884e+07	9.27167e+07	1.10171e+08	9.01504e+07
//AHDGDLVNALMSLSK//AHDGDLVNALMSLSK	NACA	3.95561e+07	3.1259e+07	4.06322e+07	3.97301e+07	3.63215e+07	3.95797e+07	3.77684e+07	3.67735e+07	3.50359e+07	3.12446e+07	3.45276e+07	3.23325e+07
//AHGLSPEDPGLK//AHGLSPDEPGLK//AHGLSPEDPGLK//AHGLSPEDPGLK//AQVAAQSVDGFK	SYDC	1.60803e+08	1.58818e+08	1.69603e+08	1.57301e+08	1.62046e+08	1.99041e+08	1.48058e+08	1.68135e+08	2.03176e+08	1.50168e+08	1.53043e+08	1.76083e+08
//AHLAELQLDGGSLSEK//AHLAELQLDGKESEK//AHLAELQLDSLNSEK//AHLAELQLDNSLSEK//AHLAELQLDGSGLSEK//AHLAELQLDNSLSEK//HALAELQLDGGSLSEK//AHLAELQLDNSLSEK//AHLAELQLDGKESEK//HALAELQLDMNWVK//AHLAELQLDSGGLSEK//AHLAELQLDNSLSEK	RL3	2.03171e+07	2.16363e+07	2.34326e+07	2.0893e+07	2.24859e+07	2.55362e+07	2.82573e+07	2.26292e+07	2.33799e+07	2.08104e+07	2.22768e+07	2.39421e+07
//AHLAELQLDNSLSEK//AHLAELQLDNSLSEK//AHLAELQLDNSLSEK//AHLAELQLDNSLSEK//AHLAELQLDNSLSEK//AHLAELQLDNSLSEK//AHLAELQLDNSLSEK//AHLAELQLDNSLSEK//AHLAELQLDNSLSEK//AHLAELQLDNSLSEK//AHLAELQLDNSLSEK//AHLAELQLDNSLSEK	RL3	9.0109e+07	9.67773e+07	9.13078e+07	8.99064e+07	9.44894e+07	8.50917e+07	8.45963e+07	9.75358e+07	9.62545e+07	7.34261e+07	9.69258e+07	9.39006e+07
//AHLAELQLNNSLSEK//AHLAELQLNNSLSEK//AHLAELQLNNSLSEK//AHLAELQLNNSLSEK//AHLAELQLNNSLSEK//AHLAELQLNNSLSEK//AHLAELQLNNSLSEK//AHLAELQLNNSLSEK//AHLAELQLNNSLSEK//AHLAELQLNNSLSEK//AHLAELQLNNSLSEK	RL3	2.81958e+07	2.82466e+07	3.53955e+07	3.23489e+07	3.39821e+07	3.69594e+07	2.87235e+07	2.87348e+07	4.08023e+07	7.11979e+07	3.29884e+07	4.23076e+07
//AHLLVTQYPPTVQAGEATK//QTVLLAHYPPTVQAGEATK//AHLLLTNYPPTVQAGEATK//DPVLLPQYPPTVQAADATK//NPVLPKNYPPTVQAGEATK//TLNLLAHYPPTVQAGEATK//DPLLLPNYPPTVQAGEATK//TAGVLLAHYPPTVQAGEATK//TAGVLLAHYPPTVQAGEATK//AHLLLTNYPPTVQAADATK//DPVLLPGAYPPTVQAADATK//AHLLVTQYPPTVQAGEATK//AHLLLTNYPPTVQAGEATK//KPQALAPGYPPTVQAGCLR//DPVLLPQYPPTVQAGEATK//TAGVLLAHYPPTVQAGEATK//AHLLLTNYPPTVQAADATK//HALKAELYPPTVQAGEATK//AHLLVTQYPPTVQAG…	PROF	5.75068e+08	6.44045e+08	5.26314e+08	6.06567e+08	6.15431e+08	5.31959e+08	5.79654e+08	5.40459e+08	5.47535e+08	5.11098e+08	5.98312e+08	5.38477e+08
//AHMGAHRNVYDFPELFR//AHLEFNYVYDFPELFR//AHLFGFDSVYDFPELFR//AHLEFNYVYDFPELFR//AHLFGGEYVYDFPELFR//AHLFENYVYDFPELFR//HALEFNYVYDFPELFR//SLDMKHYVYDFPELFR//AHLMTGTYVYDFPELFR	ACAC	1.56161e+07	1.68492e+07	1.77401e+07	1.42982e+07	1.76021e+07	1.75157e+07	1.96621e+07	2.85483e+07	2.78039e+07	1.40341e+07	1.76392e+07	1.8446e+07
//AHNLNVVDK//AHNLNVVDK//AHNPKTVDK//AHNLNVVDK//AHNLNVVDK//AHNLNVVDK//AHNPKTVDK//AHNLNVVDK//AHNLNVVDK//AHNLNVVDK	DNLJ	2.99309e+08	3.14898e+08	3.00704e+08	2.50662e+08	2.45606e+08	2.94502e+08	2.49152e+08	2.52589e+08	2.93581e+08	2.49553e+08	2.56482e+08	2.91315e+08
//AHNVSTSNNSPSTDATQESK//AHNVSTSNNSPSTDATQESK//AHNVSTSNNSPSTDATQESK//AHNVSTSGGNSPSTDNDSLSK	YL14B;TY1AB;YN12B;YP11B;YM11B;YD13B;YL13B;YL12B;YD15B;YO11B	1.58305e+08	1.57771e+08	1.37349e+08	1.10007e+08	1.48269e+08	1.3727e+08	1.14482e+08	1.50118e+08	1.30143e+08	1.19289e+08	1.39698e+08	1.13037e+08
//AHPNFPLALQWSQR//AHPNFPLALQWTNR//TKAKKALDSVDCNSK//AHPNFPLALQWTNR//AHPNFPLALQWTNR//AHPNFPLALQWTNR//AHPNFPLALQWTNR//AHPNFPLALQWTNR//AHPNFPLALQWTNR//TKAKKALDSVDCNSK//AHPNFPLALQWSQR//AHPNFPLALQWSQR//AHPNFPLALQWTNR	FAS1	6.00626e+07	6.17306e+07	6.29762e+07	4.16277e+07	5.0848e+07	5.55681e+07	4.79398e+07	5.72869e+07	5.00435e+07	4.78374e+07	4.84655e+07	4.90283e+07
//AHQVVEDGYEFFSK//ADAYSCWEGSVLLGK//AHQVVEDGYEFFSK//ELMMMGEEGSVLLGK//FECPDLLEAAEFSK//AHQVVEDGYEFFSK//AHQVVEDGYEFFSK//AHQVVEDGYEFFSK//QAHVVEDGYEFFSK	GLC7A;PP12;PP1B;PP11;PP1	1.2283e+07	1.21891e+07	1.02494e+07	9.34403e+06	1.15819e+07	9.48495e+06	1.11029e+07	1.04909e+07	9.21895e+06	1.13211e+07	1.27088e+07	8.77568e+06
//AHSCNNSSYVDSNK//AHSCCHNPGVDSNK//AHSPHCGCNVDSNK//AHSGGCNSYSVDSNK	NCE2	1.72429e+07	1.48365e+07	1.76549e+07	1.7735e+07	1.61001e+07	1.89982e+07	1.81354e+07	1.6551e+07	1.99572e+07	1.65627e+07	1.68346e+07	1.8626e+07
//AHSCNNSSYVDSNK//AHSCGGNSSYVDSNK//AHSCNNSSYVDSNK//AHSCNNSSYVDSNK//GMMSYNSSYVDSNK//YVMCNSSYVDSNK//VSNCMYSYVDSNK//AHSCNNSSYVDSNK//AHSCNNSSYVDSNK//AHSCNNSSYVDSNK//AHSCNNSSYVDSNK	NCE2	1.74867e+07	2.35368e+07	3.50739e+07	2.29135e+07	4.02858e+07	4.39619e+07	2.03858e+07	2.22714e+07	3.49576e+07	1.77236e+07	2.14756e+07	3.17046e+07
//AHSMSVGFDLPQR//AHSSMVGFDLPQR	PGK	4.06532e+07	0.811116	6.56359e+07	4.05846e+07	2.70289e+07	6.28386e+07	6.4546e+07	0.825514	6.52438e+07	2.72844e+07	2.10602e+07	6.2261e+07
//AHSMSVGFDLQPR//AHSSMVGFDLPQR//AHSSMVTSMLPQR//AHSMSVGFDLPQR//AHSSMVGFDLPQR//AHSSMVGFDLPQR//AHSSMVGFDLPQR	PGK	9.71944e+07	9.20558e+07	9.39862e+07	1.39301e+08	1.06289e+08	1.2946e+08	1.17154e+08	8.36737e+07	1.18092e+08	1.05494e+08	8.58675e+07	1.06495e+08
//AHSSMVGFDLPQR//AHSSMVGFDLPQR//AHSSMVGFDLPQR//AHSSMVGFDLPQR//AHSSMVGFDLPQR//AHSSMVGFDLPQR//AHSSMVGFDLPQR//AHSSMVGFDLPQR//AHSSMVGFDLPQR//AHSSMVGFDLPQR//AHSSMVGFDLGAPR//AHSSMVGFDLPQR//AHSSMVGFDLPQR	PGK	9.89556e+08	1.06812e+09	1.06795e+09	1.12194e+09	1.15218e+09	1.26293e+09	9.95688e+08	9.91739e+08	1.25394e+09	1.08192e+09	1.08051e+09	1.10279e+09
//AHSSMVGFDLPQR//AHSSMVGFDLPQR//AHSSMVGFDLPQR//MGPNNVGFDLPQR//AHSSMVGFDLPQR//HASSMVGFDLPQR//AHSSMVGFDLPQR//AHSSMVGFDLPQR//AHSSMVGFDLPQR//AHSSMVGFDLPQR//AHSSMVGFDLPQR	PGK	2.73524e+09	3.25746e+09	2.51567e+09	3.09944e+09	3.063e+09	2.54291e+09	2.64697e+09	2.77896e+09	2.62467e+09	2.73182e+09	3.0427e+09	2.37019e+09
//AHSSMVGFDLPQR//AHSSMVGFDLPQR//ELVYHEEELGDK//AHSSMVGFDLPQR//AHSSMVGFDLPQR//AHSSMVGFDLPQR//AHSSMVGFDLPQR//AHSSMVGFDLPQR//ELENREEELGDK//AHSSMVGFDLPQR//AHSSMVGFDLPQR//GVYGPPAEEELGDK//AHSSMVGFDLPQR//AHSSMVGFDLPQR	PGK	1.08512e+08	3.50485e+07	1.57615e+08	1.04583e+08	4.33252e+07	1.39738e+08	1.67454e+08	9.39716e+07	1.37778e+08	5.81378e+07	7.47504e+07	1.4611e+08
//AHSSPTGFDLPQR//AHSLGDGFDLPQR//AHSGEVGFDLPQR//AHSGEVGFDLPQR//AHSSPTGFDLPQR//AHSLDGGFDLPQR//AHSLGDGFDLPQR//AHSLGDGFDLPQR//AHSLGDGFDLPQR//AHSSPTGFDLPQR	PGK	1.26935e+08	4.62354e+07	1.31585e+08	8.83457e+07	7.92965e+07	1.09929e+08	1.44446e+08	9.61757e+07	1.10712e+08	8.07968e+07	8.54396e+07	1.09916e+08
//AHSWTTTDLPQR//AHSGEVGFDLPQR//AHSGEVGFDLPQR//AHSWVGMMLPQR//AHSADVGFDLPQR//AHSGEVGFDLPQR//AHSWRMDLPQR	PGK	4.40624e+07	1.18614e+07	5.21515e+07	3.21288e+07	2.2453e+07	5.28897e+07	5.10519e+07	2.97272e+07	5.41342e+07	3.08788e+07	2.71325e+07	5.12081e+07
//AHVSNNNSDTSQTLK	VPS17	3.32006e+06	5.4004e+06	5.13471e+06	5.39927e+06	5.35982e+06	4.52921e+06	1.12545	3.08431e+06	3.94461e+06	5.26232e+06	2.30576e+06	5.20362e+06
//AHVVLEDTSR//HLGVLESESR//HLGVLESESR//HLGVLEDTSR//HLGVLESESR//HPAYPTALEK	WZC	1.72763e+07	1.14276e+07	1.31887e+07	2.06768e+07	1.51421e+07	1.30434e+07	2.10225e+07	1.53898e+07	1.73798e+07	1.56057e+07	1.00365e+07	1.05511
//AKAANCQLAQVAER//ARTKPLDDDGNLSK//DQLVYQHLADLSK//SPFPENANVTVLNK//DVAAVAGYHLADLSK//FPSPENANVTVLNK//VNELYQHLADLSK//NVLEYQHLADLSK//NVARLLDDDGNLSK//NVLEYQHLADLSK//NVLEYQHLADLSK//DLDLLNAQQPGAFK//NVELYQHLADLSK//NVELYQHLADLSK	ENO2;NACA	3.67243e+08	6.41296e+07	5.1966e+08	4.16648e+07	2.90321e+08	1.6054e+07	3.75671e+08	8.75995e+07	1.40512e+08	9.97252e+07	1.41021e+08	1.83266e+07
//AKANEQSLYNLLLR//NLTGQQSLYNLLLR//DRLEQSLYNLLLR//AKANEQSLYNLLLR//LRDEQSLYNLLLR//KAANEQSLYNLLLR//ELDRQSLYNLLLR//RLDEQSLYNLLLR//RLDEQSLYNLLLR	EIF3C	2.45011e+07	2.50859e+07	1.89261e+07	3.00456e+07	2.77764e+07	2.46589e+07	2.5023e+07	2.75719e+07	2.33192e+07	2.51727e+07	2.16946e+07	2.63668e+07
//AKCEVDLLGNDTATVAK//TNGAGSTNLLGGGDTATVAK//FNEPTNLLGGGDTATVAK//TNGAGSTNLLGNDTATVAK//SQQMEVLLGNDTATVAK	PGK	1.26484e+07	4.58539e+06	8.72875e+07	2.4439e+07	3.25391e+07	5.76968e+07	9.60439e+07	7.77924e+07	5.27204e+07	2.38782e+07	1.42989e+07	7.47073e+07
//AKDLQELHLLYAK//SNLLQLEHLLYAK//SNLLQLEHLLYAK//SNLLQLEHLLYAK//SNLQLLEHLLYAK//SNLLQLEHLLYAK	MRS1	5.10273e+06	6.46808e+06	3.46032e+06	6.18203e+06	5.28395e+06	4.9658e+06	6.43134e+06	3.55164e+06	5.84996e+06	5.88038e+06	5.12743e+06	4.54873e+06
//AKEELDNLGHFLK//FYFGELRGHFLK//NLTELDNLGHFLK//NLTELDNLGHFLK//AKEELDNLGHFLK//TLENLDNLGHFLK//NLTELDNLGHFLK//NLTELDNLGHFLK//NLTEPAMRGHFLK//NLTELDNLGHFLK//NLTELDNLGHFLK	YPD1	5.72181e+07	5.24646e+07	3.51165e+07	5.40855e+07	4.9193e+07	4.19231e+07	5.00273e+07	5.26398e+07	3.58728e+07	4.85191e+07	4.94609e+07	4.11548e+07
//AKEETVTDPVLSSK//SLEQTVTDPVLSSK//SLEQTVTDPVLSSK	HSP75;HSP76	7.02799e+07	6.55746e+07	5.73951e+07	7.18091e+07	7.30331e+07	7.23462e+07	6.61995e+07	7.13901e+07	6.8336e+07	6.73576e+07	7.0004e+07	5.02548e+07
//AKENEYVFTEQNLK//AKEGDAYVFTEQQVK//AAGETAAYVFTEQQVK//AKENEYVFTEQQVK//AKENEYVFTEQNLK	T2FB	4.23219e+07	3.3439e+07	2.56412e+07	3.2778e+07	3.09609e+07	3.39702e+07	1.41218e+07	2.49319e+07	2.80461e+07	2.02602e+07	1.88087e+07	2.35989e+07
//AKFDPAYPGHVQQPPKDVEAR//FDAKPAYGPHVQQPPKDVEAR//FDAKPAYPGHVQQKPPDVEAR//AKDFPAYPGHVQQPPKDVEAR//FDAKPAYPGHVQQPPKDVEAR//FDAKPAYPGHVQQPPKDVEAR//FDARVGFPGHVRHGLDDVEAR//FDMTKVAYKVPHKTDDVEAR//FDAKPAYPGHVQQGGLPSPDLR//FDAKPAYPGHVQQPPKDVEAR//DFAKPAYGPHVQKQPPDVEAR//FDAKPAYGPHVQQPPKDVEAR//FDAKPAYPGHVQQPPKDVEAR	PFKA2	2.89755e+07	2.76519e+07	2.74313e+07	2.84987e+07	2.93753e+07	3.08191e+07	2.09525e+07	2.84962e+07	3.16186e+07	2.81107e+07	3.24436e+07	3.06217e+07
//AKFGAYTVSTAAAATVR	RL43A;RL43B;RL43	2.74931e+07	3.22966e+07	1.12771	2.29986e+07	1.94867e+07	2.61019e+07	1.11082	1.7865e+07	1.83082e+07	5.26991e+07	0.946052	1.20198
//AKFLDSSLDAETVFAR//LTKGYAEVDAETVFAR//AKFLDSTVDAETVFAR//AKFLDSTVDAETVFAR//FAKLDSTVDAETVFAR//FAKLDSTVDAETVFAR//FAKLSSWLDSNQFAR//AKFLDSTVDAETVFAR//FAKLDSTVDAETVFAR//LPNEPSCRPPPVAHAK//AKFLDSTVDAETVFAR//LPPPSAAEVDAETVFAR//FAKLDSTVDAETVFAR//FAKLDSTVDAETVFAR//FAKLDSTVDAETVFAR	FBRL	2.05445e+07	2.22739e+07	2.072e+07	1.2735e+07	1.94931e+07	2.62328e+07	2.1938e+07	2.18881e+07	1.84568e+07	2.18607e+07	1.93546e+07	2.50686e+07
//AKFLDSTVDAETVFAR//AKFLDSTVDAETVFAR//FAKLDSTVDAETVFAR//FAKLDSTVDAETVFAR	FBRL	1.74036e+07	1.56954e+07	1.13289	1.27666e+07	1.34459e+07	1.10216	1.77774e+07	1.65023e+07	0.982889	2.08459e+07	0.932498	1.85191e+07
//AKKMANYFAGK//KAKMANYFQK	CERS6;F186A;DNAE2	4.60869e+06	4.42749e+06	7.35245e+06	7.98377e+06	4.67852e+06	5.62617e+06	7.30563e+06	5.09071e+06	9.89127e+06	6.47483e+06	6.96466e+06	5.12145e+06
//AKLEELNAK//KALEELNAK//LVVSELAER//LVVSNNLEK//LVVSELAER//LVVSELNNK//LVVSELAER	PIC;RS19;CHS7;CHS3	2.60782e+08	2.54559e+08	2.65452e+08	3.13512e+08	2.68907e+08	2.41076e+08	3.25099e+08	2.65145e+08	2.6006e+08	2.65927e+08	2.72687e+08	2.63315e+08
//AKLNTSTLFGK//YNLLHHRVK//AKLNTSTLFGK//YNLLLTPFAK//YNLLLTPFAK//YNLLLTPFAK//YNLLLTPFAK//YNLLLTPAFK//AKLNTSTLFGK	OSH2	2.17636e+07	2.04252e+07	1.70632e+07	2.09898e+07	1.3469e+07	1.70981e+07	1.96425e+07	1.38147e+07	1.88981e+07	2.29973e+07	1.64472e+07	1.66813e+07
//AKMLALFQENQK//QLQYETLGDLLK//QLQYETLGDLLK	ECM29	2.30419e+07	1.93604e+07	2.0841e+07	2.04148e+07	1.80867e+07	2.12461e+07	2.17725e+07	2.433e+07	1.93352e+07	2.01249e+07	1.99793e+07	2.32229e+07
//AKMWTFLHVFER//LGDFQVEVFNLQR//TMLSQDLVFNLQR//ELGGMSVVVFNLQR//LSRCTFLHVFER//TLSTNTFLHVFER//SFPTQDLVFNLQR	KHSE	1.71356e+07	7.38667e+06	6.8514e+06	8.29299e+06	7.23074e+06	9.41847e+06	7.78001e+06	7.95681e+06	7.14932e+06	1.37819e+07	1.23487e+07	9.33578e+06
//AKNEEEEFEKEQSAK//SLNEQEEFEKEQSAK//SLNEQEEFEKEQSAK//SLNEQEEFEKEQSAK//SLNEQEEFEKEQSAK//SLAGDQEEFEKEQSAK//SLNEQEEFEKEQSAK	CTR9	1.42338e+07	1.58673e+07	1.65849e+07	1.38735e+07	1.68102e+07	1.93378e+07	1.1518e+07	1.90931e+07	2.62639e+07	1.22062e+07	1.59159e+07	1.86578e+07
//AKNGMAPNLELDQVGVPK//SLLSGDPAPTSLDQVGVPK//SLLSGDPNLELDQVGVPK//SLLSGDPNLGNWQVGVPK//SLLSGDPNLELDQVGVPK//SLLSGDPNLELDQVGVPK//VTLSGDPNLELDQVGVPK//SLLSGDPNLELDQVGVPK	RPB1	9.49333e+07	1.02588e+08	8.97816e+07	1.01372e+08	9.60612e+07	1.00915e+08	1.1012e+08	1.05923e+08	1.14769e+08	9.48508e+07	1.01695e+08	1.08416e+08
//AKPGDQTFPK//LVLVGDQCGK//AKPGDQTFPK//AKPGDGATFPK//AKPGDGATFPK//LVLVGDGGCAK//AKPGDGATFPK//LVLVGNCDAK//AKPGDQTFPK//LVLVGDQCGK//AKPGDGATFPK//LVLVGDGGCAK//LVLSSCANPK//VLLVGDGACGK//NGGMALLVDAK//KAPGDGATFPK	RHO1;FKBP;RHOC;RND1;RHOF;RHOD;CRL1;RAN;RHO;RHOA	5.85408e+08	5.89413e+08	5.76656e+08	1.58904e+07	5.60727e+08	5.79653e+08	6.50434e+08	7.58329e+08	5.88875e+08	5.34959e+08	1.24888e+07	7.24766e+08
//AKVPSESLALNPFQSK//AKPVSESLALNPFSQK//SVAEPKLSALNFNPTK//GLPKSESLALNPFSQK	GFD1	2.28322e+07	2.39485e+07	1.60247e+07	2.24297e+07	1.62438e+07	1.43503e+07	1.34611e+07	1.79915e+07	1.75455e+07	1.67834e+07	1.55099e+07	1.75309e+07
//ALAAASGVPVFAWK//NVLASGVPVFAWK//ALAAASGVPVFAWK//AALAASGVPVFAWK//LAAAASGVPVFAWK//LAAAASGVPVFAWK//AALAASGVPVFAWK//AALAASGVPVFAWK//AALAASGVPVFAWK//AALAASGVPVFAWK	SAHH3;SAHH	2.5124e+07	2.96258e+07	2.81031e+07	1.09616e+07	2.63421e+07	2.42205e+07	1.82552e+07	2.26137e+07	2.61932e+07	4.17115e+07	2.33539e+07	2.49779e+07
//ALAAGVDAQLDK//ALANLDAQLDK//NLNEVLNVEK//ALAASSPAQLDK//ALAAGVDPQTTK//ALAAGVDAQLDK//ALAAGVDAQLDK//ALANLDPQTTK//ALAAGVDAQLDK//ALANLDAQLDK//ALAAGVDAQLDK//ALAAGVDAQLDK//ALAAGVDAQLDK//ALAAGVDAQLDK//ALAAGVDELQGK//ALAAGVDAQLDK//ALAAGVDAQLDK	PHNC	6.26049e+07	5.87106e+07	4.76648e+07	5.68321e+07	4.19852e+07	3.65633e+07	8.01404e+07	4.07429e+07	4.81286e+07	4.85717e+07	5.67366e+07	5.35084e+07
//ALAATAVPLKPFK//ALAATAVASKKPAK//ALAATAVASLVLAR//ALAATAVASLVLAR//ALAATAVAVVKNAK//ALAATAVASLVLAR//ALAATAVASLVLAR//ALAATAVASLVLAR//ALAATAVASLVLAR//ALAATAVASLVLAR//ALAATAVASLVLAR//ALAATAVASLVLAR//ALAATAVASLVLAR//ALAATAVASLVLAR	RL4B;RL4A	3.02394e+07	3.09556e+07	2.97795e+07	2.97746e+07	2.84465e+07	3.29696e+07	3.33006e+07	3.43959e+07	3.61817e+07	2.62919e+07	2.33866e+07	2.8124e+07
//ALADGQVDGFPTQEECR//ALADGQVDGFPTQEECR//ALADGQVDGFPTQEECR//ALAGNEVDGFPTQEECR//ALADGQVDGFPTQEECR	EF3A;EF3B;EF3	6.51824e+08	6.07014e+08	4.29374e+08	5.76652e+08	5.28225e+08	5.23008e+08	6.97858e+08	4.26412e+08	6.0232e+08	5.77598e+08	6.02063e+08	5.11934e+08
//ALADGQVDGFPTQEECR//QGPCLVDGFPTQEECR//PLCGQVDGFPTCDNNAK//ALADNAVDGFPTQEECR	EF3A;EF3B;EF3	7.42856e+07	8.64305e+07	2.32324e+07	7.91947e+07	6.76484e+07	6.66884e+07	6.37295e+07	6.82802e+07	1.01369	8.1312e+07	7.82437e+07	1.09968
//ALADSSSTPK//LAADSSSTPK//ALADSSSTPK//ALADSSSTPK//ALADSSSTPK//ALADSSSTPK	RIB3	1.45457e+08	3.01696e+08	1.51341e+08	1.39104e+08	1.54931e+08	1.4476e+08	1.34434e+08	1.4838e+08	2.96528e+08	5.61125e+08	1.4019e+08	1.53044e+08
//ALAEQSLANAAPWVEK//ALAEQSLAQQPWVEK//ALAEQSLAQQPWVEK//LAAEQSLAQQPWVEK//ALAEQSLAQQPWVEK//ALAEQSLAQQPWVEK//ALAEQSLAQQPWVEK//ALAEQSLAQQPWVEK//ALAEQSLAKNSQYFK//ALAEQSLAQQPWVEK//ALAEQSLAQQPWVEK	RFC2	3.63601e+07	4.38456e+07	3.06992e+07	4.04056e+07	3.56722e+07	3.07297e+07	3.65057e+07	3.58223e+07	3.14136e+07	3.76406e+07	3.79985e+07	3.47029e+07
//ALAGFYALDDLLSK//ALFQYALDDLLSK//ALFQYALDDLLSK//ALFQYALDDLLSK//ALFQYALDDLLSK//ALFQYALDDLLSK//ALFQYALDDLLSK//ALFQYALDDLLSK	YM14	1.56576e+07	1.55483e+07	1.63289e+07	1.80598e+07	1.6651e+07	1.58754e+07	1.78674e+07	1.49955e+07	1.75911e+07	1.5793e+07	1.35278e+07	1.60787e+07
//ALAGHLVEFFR//ALAGHLVEFFR//ALQHLVEFFR	ACH1	1.69931e+07	2.08863e+07	1.61221e+07	2.0783e+07	1.8536e+07	1.66712e+07	2.06244e+07	1.91319e+07	1.4846e+07	1.91656e+07	1.88488e+07	1.46156e+07
//ALAGNQVDGFPTQEECR//ALANGQVDGFPTQEECR//ALANGQVDGFPTQEECR//ALANGQVDGFPTQEECR//ALPSGEVDGFPTQEECR	EF3A;EF3B;EF3	1.88432e+09	2.21791e+09	1.78208e+09	2.11276e+09	1.97189e+09	1.92343e+09	1.64923e+09	1.83077e+09	1.98675e+09	2.07073e+09	2.07344e+09	1.89156e+09
//ALAKELVHK//ALAKELVHK//ALAKELVHK//ALAGTVLVHK//ALAKELVHK//ALAGTVLVHK//ALAKELVHK//ALAKELVHK//ALAKELVHK//ALAGTVLVHK//ALAKELVHK//ALAKELVHK//ALAKELVHK	DHAK;YVRG;SHRM3	7.64949e+07	6.6722e+07	7.5608e+07	6.95988e+07	7.30317e+07	8.13282e+07	6.91328e+07	5.8562e+07	9.97445e+07	6.53117e+07	7.02518e+07	8.56582e+07
//ALALDTKGPELR	KPYK1;KPYK	1.07915e+07	1.83775e+07	1.58964e+07	1.12027e+07	1.33592e+07	2.93084e+07	1.2458e+07	1.16316e+07	2.5677e+07	1.08809e+07	0.955974	8.46947e+06
//ALALFVPVPSLAGFHK//ALALFVPVPWAVAANK//ALALFVPVPSLAGFHK//ALALFVPVSPLAGQQR//ALALFVPVPWAVAANK//ALALFVPVPWAVAANK//ALALFVPVSHTKAANK//ALALFVPVSPLAGFHK//ALALFVKHGLDVAANK//ALALFVPVSHTKAANK	RS7A;RS7	5.2629e+08	5.12033e+08	5.17373e+08	5.56066e+08	4.7145e+08	5.02313e+08	5.50359e+08	4.14393e+08	4.61962e+08	4.60587e+08	4.34677e+08	4.79456e+08
//ALALLHLVPVPSLAGFHK//VRLLHLVPVPSLAMPPK//ALALLHLVPVPSLAGFHK//ALALLHLVPVPSLAGFHK//ALALLHLVPVPSLAHGFK//ALALLHLVPVPSLAGFHK//ALALLHLVPVPSLAGFHK	RS7A	2.59085e+06	3.74364e+06	1.08935e+08	2.01956e+06	8.26703e+06	3.47188e+07	5.3844e+06	951242	6.30086e+07	1.61837e+06	1.25133e+06	5.0354e+07
//ALALNPVLTPR//ALALNPVLTPR//ALALNPVLTPR//LAALNPVLTPR//LAALNPVLTPR//LAALNPVLTPR//LAALNPVLTPR//LAALNPVLTPR//ALALNPVLTPR//LAALNPVLTPR//LAALNPVLTPR//LAALNPVLTPR	LEM3	2.64158e+07	2.71909e+07	2.65811e+07	3.20575e+07	2.67959e+07	2.64641e+07	3.07825e+07	2.3462e+07	2.63698e+07	2.66549e+07	2.83408e+07	2.57067e+07
//ALALQSQLVPLANR//ALALQSQLVPANLR//ALALQSQLVPAGVAR//ALALQSQLVPLNAR//ALALQSQLVPANLR//ALALQSQLVLQPGR//ALALQSQLVLGPQR//ALALQSQLVQLPGR//ALALQSQLVPAGVAR//ALALQSQLVLPANR	YM91	1.66228e+07	1.8332e+07	1.77904e+07	1.64767e+07	1.54598e+07	2.11429e+07	1.56974e+07	1.672e+07	2.23501e+07	1.62982e+07	1.57565e+07	4.43934e+07
//ALAMDPHDTTK//ALAMDPHDTTK//ALAMDPHDTTK	NCB5R	4.20485e+07	3.96045e+07	4.16716e+07	3.51632e+07	3.88676e+07	3.89033e+07	4.02951e+07	4.24862e+07	3.70603e+07	3.28162e+07	3.34447e+07	3.79191e+07
//ALANDAPDFDSTK//LAANDAPDFESSK//ALANDAPDFDSTK//LAANDAPDFDSTK//LAANDAPDFDSTK//LAANDAPDFDSTK//LAANDAPDFDSTK//LAANDAPDFDSTK//LAANDAPDFDSTK//LAANDAPDFDSTK	DUR1	2.73727e+07	2.77877e+07	2.66354e+07	2.47483e+07	3.32132e+07	2.77456e+07	2.68319e+07	2.73937e+07	3.34617e+07	2.543e+07	2.58343e+07	2.52658e+07
//ALAPDYLTYALSGYVR//GPEYLLATYALSVGYR//GPEYLALTYALSGYVR//GWGKMALTYALSGYVR//ALAPDYLTYALSGYVR//EGPYLLATYALSGVYR//ALFFHGATYALSGYVR//ALDMLLATYALSGYVR//ALAPDYLTYALSGYVR//ALFPDSLTYALSGYVR	RS21B;RS21	5.4453e+07	4.45743e+07	3.47972e+07	6.41271e+07	4.60647e+07	3.85859e+07	9.26129e+07	8.21344e+07	7.11998e+07	5.7453e+07	5.29948e+07	4.51213e+07
//ALAPEDEKPPGLR//LAAPEDEKPAPVR//LAAPEDEKPPGLR//FLGKNLSETVER//ALAPEDEKPAPVR//KLGFNLSESLER	RS15	9.88549e+06	5.99531e+06	6.61361e+06	1.08445e+07	6.0572e+06	6.7926e+06	5.83772e+06	1.05824e+07	1.0065e+07	6.56751e+06	6.00353e+06	8.81034e+06
//ALAPVVVLNK	SYV	2.13529e+07	2.03322e+07	5.2022e+07	3.34944e+07	1.88195e+07	6.62175e+07	3.57909e+07	5.24222e+07	6.84736e+07	9.60127e+07	1.87896e+07	6.57693e+07
//ALARAPMGYELLDPHDFGMK//ALLPSGQTYELLDPHDFMGK//ALLANVGYEELLDPHDFMGK//ALLANPSTYELLDPHDFGMK//ALNALPSTYELLDPHDFGMK//ALLANHDPVELLDPHDSTMK//ALLALCTGMELLDPHDFGMK//ALAPPEPGPTELLDPHDGMFK	HOSC;HOSM	2.95523e+08	2.8919e+08	3.03643e+08	2.7991e+08	2.96432e+08	2.84697e+08	2.70173e+08	2.76658e+08	2.7007e+08	2.86114e+08	2.62586e+08	2.79826e+08
//ALASGFFMQVAK//ALASGFFMQVAK//ALASGFFMQVAK//ALASGFFMQVAK//ALASGFFMQVAK//ALASGFFMQVAK//ALASGFFMQVAK	DHX15;PRP43	4.86737e+07	5.68129e+07	5.27687e+07	4.95935e+07	5.00857e+07	4.99288e+07	4.32754e+07	5.10228e+07	5.48854e+07	4.04421e+07	3.98147e+07	5.33248e+07
//ALASSPSLNGKESK//ALASSPSLNSQVSK//ALASSPSLNSNLSK//ALASSPSLNRNMK//ALASSPSLNSNLSK//ALASSPSLNSNLSK//ALASSPSLNSNLSK//ALASSPSLNSNLSK//ALASSPSLNSNLSK//ALASSPSLNKNMR	KRE6	3.78454e+07	3.45683e+07	3.63984e+07	3.32379e+07	3.31268e+07	3.34018e+07	3.77453e+07	3.41561e+07	3.58259e+07	3.63313e+07	3.73004e+07	3.612e+07
//ALATPGSSVYLYGK//LAATPGSSVYLYGK//LSVGPGSSVYLYGK//LSVGPGSSVYLYGK//ALATPGSSVYLYGK//ALATPGSSVYLYGK	PUR6	1.79345e+08	1.91204e+08	1.54283e+08	1.72605e+08	1.85461e+08	1.81544e+08	6.35829e+07	1.63996e+08	1.65695e+08	1.84498e+08	1.76648e+08	1.60145e+08
//ALATTVLAAAK//ALATTVLAAAK//ALATTVLAAAK//ALATTVKTPK	PPA5	1.7356e+07	1.69268e+07	1.91656e+07	1.69193e+07	1.64002e+07	1.7683e+07	1.82429e+07	1.67874e+07	1.45444e+07	1.6264e+07	1.70367e+07	1.41934e+07
//ALAVAVNYAK//ALAVAVNYAK//ALAVAVNYAK//ALAVAVNYAK//ALAVAVNYAK//ALAVAVNYAK//LAAVAVNYAK//ALAVAVNYAK//ALAVAVNYAK//ALAVAVNYAK//ALAVAVNYAK//ALAVAVNYAK//ALAVAVNYAK	HEM2	1.58911e+08	1.52798e+08	1.4228e+08	1.4953e+08	1.41086e+08	1.34891e+08	1.49968e+08	1.30873e+08	1.35398e+08	1.58414e+08	1.56628e+08	1.26244e+08
//ALAVTAFVGYFK//LAAVTAFVGYFK//AALVTAFVGYFK//ALAVTAFVGYFK	IMB3	2.8044e+07	2.0438e+07	1.22252e+07	2.67248e+07	1.59583e+07	1.14742e+07	2.26131e+07	2.51235e+07	9.49894e+06	2.22498e+07	6.20759e+06	1.11635e+07
//ALAYGLDK//ALAYGLDK//ALAYGLDK	HSP70;DNAK;HSP72	4.08578e+07	4.05882e+07	3.60836e+07	4.35402e+07	3.71787e+07	3.33581e+07	4.37994e+07	2.92345e+07	3.19518e+07	3.81082e+07	3.74845e+07	3.30283e+07
//ALAYLPNYDDMR	KPYK1	1.42243e+07	1.14816e+07	7.80756e+06	8.21945e+06	9.14254e+06	1.01717e+07	1.02538e+07	9.64694e+06	9.96551e+06	1.83162e+07	1.08485e+07	1.072e+07
//ALAYMGLEPNTPLK//ALAYMGLEPNTPLK//ALAYMGLEPNTPLK	LEUC	5.52985e+07	4.82831e+07	3.90585e+07	5.65558e+07	2.70245e+07	5.95564e+07	5.30479e+07	5.61038e+07	4.8221e+07	5.08198e+07	4.09076e+07	5.51338e+07
//ALAYMGLEPNTPLK//ALAYMGLEPNTPLK//ALAYMGLEPNTPLK//ALAYMGLEPNTPLK//ALAYMGLEPNTPLK//ALAYMGLEPNTPLK//ALAYMGLEPNTPLK//ALAYMGLEPNTPLK//ALAYMGLEPNTPLK//ALAYMGLEPNTPLK	LEUC	7.28032e+08	7.3364e+08	6.94028e+08	6.84649e+08	7.44951e+08	6.83586e+08	6.82258e+08	6.67933e+08	7.32322e+08	7.31114e+08	7.39032e+08	7.19665e+08
//ALAYNQAPSLDAVNNMK//ALAYNQAPSLDAVNNMK//ALAYNQAPSLDAVNNMK//ALAYNQAPSLDAVNNMK//ALAYNQAPSLDAVPSMR	VPS13	1.78745e+07	1.87146e+07	1.50987e+07	1.76289e+07	1.99509e+07	1.48632e+07	1.23791e+07	1.53295e+07	1.45054e+07	1.68501e+07	1.83403e+07	1.48106e+07
//ALCGRQSSQLFTPLLAR//ALEEDKSSQLFTPLLAR//ALASTNQSSQLFTPLLAR//TAALSNQSQSLFTPLLAR//ALGDELSSSQFLTPLLAR//ALATSNQSSQLFTPLLAR	EXO70	7.25898e+06	9.74784e+06	9.3139e+06	1.38109e+07	9.51374e+06	1.16787e+07	8.28526e+06	7.7821e+06	6.18488e+06	6.53462e+06	6.34105e+06	1.18207e+07
//ALCTGEK//ALCTGEK//ALCTGEK//ALCTGEK//ALCTGEK//ALCTGEK//ALCTGEK//ALCTGEK//ALCTGEK//ALCTGEK//ALCTGEK//ALCTGEK//ALCTGEK//ALCTGEK//ALCTGEK//ALCTGEK//ALCTGEK//ALCTGEK//ALCTGEK//ALCTGEK//ALCTGEK//ALCTGEK//ALCTGEK//ALCTGEK//ALCTGEK//ALCTGEK//ALCTGEK//ALCTGEK//ALCTGEK//ALCTGEK//ALCTGEK//ALCTGEK	PPIA1;CYP5;CYPH;PPIF;CYP6;PPIA;CYPC	1.10623e+09	6.53383e+08	8.29475e+08	7.62419e+08	8.19372e+08	9.85457e+08	5.8558e+08	7.71141e+08	8.30722e+08	6.40439e+08	7.34038e+08	8.95948e+08
//ALDADVVSLEFSK//ALDADVVSLEFSK//ALDADVVSLEFSK//ALDADVVSLEFSK//ALDADVVSLEFSK//ALDADVVSLEFSK//ALDADVVSLEFSK//ALDADVVSLEFSK//ALDADVVSLEFSK	METE	1.63946e+08	1.73998e+08	1.74841e+08	1.39182e+08	1.63693e+08	1.89469e+08	1.46735e+08	2.30427e+08	2.11842e+08	1.51299e+08	1.64179e+08	1.90501e+08
//ALDASEHMDDSTAVDLNQTLEK//ALVCMTMMWTGLDLGNATLEK//ALDTYMCDVSTGLDLGPFHFK//ALDTYMCDVSTGLDLGGGATLEK//WFMDSTDSVSTGLDLGGQTLEK//ADLTWLNEHDLKDQEGEDFK//ALYSCMEDVSTGLDLGNATLEK//ALDTWLNEHDLKDQEGEDFK//ALDTYCMDVSTGLDLGNATLEK	SYNC	2.89132e+07	3.61287e+07	2.7138e+07	3.33962e+07	3.2792e+07	2.71864e+07	3.54876e+07	3.86602e+07	3.55741e+07	3.45871e+07	3.44595e+07	3.81073e+07
//ALDATEDLQNDSASR//ALDATEDLQNDSASR//LADATEDLQNDSASR//LADATEDLQNDSASR//LADATEDLQNDSASR//LADATEDLQNDSASR//LADATEDLQNDSASR//LADATEDLQNDSASR//LADATEDLQNDSASR//LADATEDLQNDSASR//ALDATEDLQNDSASR//LADATEDLQNDSASR	RLI1	1.79943e+08	1.89953e+08	1.90989e+08	1.67145e+08	1.76554e+08	1.88189e+08	1.50325e+08	1.64666e+08	1.92651e+08	1.73602e+08	1.60555e+08	1.526e+08
//ALDCVLNVLLSNPEYK	ELP1	8.53672e+06	7.64476e+06	6.97045e+06	8.03868e+06	6.87795e+06	8.3219e+06	8.15098e+06	7.33927e+06	6.48068e+06	6.29007e+06	6.63948e+06	6.336e+06
//ALDEEGFK//ALDEEGFK//ALDEEGFK	RFC1	2.85472e+07	2.41899e+07	2.64472e+07	2.51951e+07	2.31511e+07	2.72767e+07	1.84165e+07	2.50645e+07	2.45562e+07	3.4607e+07	4.01756e+07	2.90036e+07
//ALDELEQFCSK//ALDELEQFCSK//ALDELEQFCSK//ALDELEQFCSK//ALDELEQFCSK//ALDELEQFCSK//ALDELEQFCSK//ALDELEQFCSK//ALDELEQFCSK//ALDELEQFCSK//ALDELEQFCSK//ALDELEQFCSK//ALDELEQFCSK//ALDELEQFCSK//ALDELEQFCSK//ALDELEQFCSK	GLO2	7.89593e+07	8.26585e+07	7.77952e+07	6.96843e+07	8.54387e+07	7.34574e+07	7.17575e+07	6.17891e+07	7.50772e+07	7.95225e+07	8.25944e+07	7.08813e+07
//ALDFPGWYQQLLTK//ALDFPGWYQQLLTK//ALDFPGWYQQLLTK//ALDFPGWYQQLLTK//ALDFPGWYQQLLTK//ALDFPGWYQQLLTK//ALDFPGWYQQLLTK//ALDFPGWYQQLLTK//ALDFPGWYQQLLTK	YHI0	2.33032e+08	2.58176e+08	2.72824e+08	2.46368e+08	2.62871e+08	2.55565e+08	2.40993e+08	2.36143e+08	2.7251e+08	2.08659e+08	2.27937e+08	2.55851e+08
//ALDGQNLK//ALDGQNLK//ALDGQNLK//ALDGQNLK//ALDGQNLK//ALDGQNLK//ALDGQNLK//ALDGQNLK//ALDGQNLK	ROC3	4.73488e+09	4.21425e+09	4.20974e+09	3.59388e+09	4.18652e+09	4.21935e+09	3.85942e+09	3.98804e+09	4.2753e+09	4.09555e+09	4.34184e+09	4.34979e+09
//ALDLFTGK//ALDLFTGK//ALDLFTGK//ALDLFTGK//ALDLFTGK	IF5A	1.0544e+08	1.06959e+08	9.07953e+07	1.01552e+08	1.09814e+08	9.99759e+07	1.08766e+08	1.00165e+08	9.02233e+07	1.20368e+08	1.12203e+08	8.94e+07
//ALDLLNKK//TKTVGLPAK//KTTVGLPAK//ALDLLNKK//ALDLLNKK//KTTVGLPAK//ALDLLNKK//ALDLLNKK//ALDLLNKK//ALDLKNLK	EAA3	5.47962e+07	5.58311e+07	5.5416e+07	5.46701e+07	5.67955e+07	6.63925e+07	5.84876e+07	6.03611e+07	6.75359e+07	6.10867e+07	5.16828e+07	6.07116e+07
//ALDLSMDLATSR//ALDLSMDLATSR//ALDLSMDLASTR//ALDLSMDLATSR	COPB	1.44698e+07	1.20222e+07	1.15443e+07	1.34291e+07	1.05641e+07	1.22144e+07	1.17754e+07	1.74275e+07	1.70867e+07	9.05081e+06	1.00067e+07	1.2611e+07
//ALDLVDELWASGR//LADLVDEACAVLR//ALDLVDEACAVLR//LADLPGPTNYDLR//DLALVDEASWGLR//ALDLVDEACAVLR//LADLVDEACAVLR//ALDLVDEACAVLR//LADLPGPTNYDLR//ALDLVDEPMGKTR//LADLVDEACAVLR	HSP78;CLPB	2.28543e+07	2.28758e+07	2.63009e+07	2.21613e+07	1.87738e+07	2.51222e+07	2.7693e+07	2.80339e+07	3.49232e+07	2.05363e+07	1.2358e+07	1.72891e+07
//ALDNLNLDPNCCK//ALDNLNLDPNCCK//ALDNLNLDPNCCK//ALDNLNLDPNCCK//NDALLNLDPNCCK//LADNLNLDPNCCK//DNALLNLDPNCCK//ALDNLNLDPNCCK//ALDNLNLDPNCCK//ALDNLNLDPNCCK	PANE	4.83968e+07	5.62714e+07	5.55243e+07	5.04867e+07	5.53588e+07	6.0621e+07	4.34171e+07	5.11665e+07	5.71433e+07	5.98131e+07	5.66166e+07	4.93557e+07
//ALDPNVDLGEFHPLCK//ALVDNPDLGEFHPLCK//ALVDNPDLGEFHPLCK//GEQVVPDLGEFHPLCK//ALVDNPDLGEFHPLCK//ALVNDPDLGEFHPLCK//ALVDNPDLGEFHPLCK//ALVDNPDLGEFHPLCK	YL455	1.21841e+07	1.05151e+07	1.45655e+07	9.80089e+06	1.17163e+07	1.36427e+07	2.91623e+07	1.2609e+07	1.03411e+07	1.01282e+07	1.33059e+07	1.32483e+07
//ALDQVYK//ALDQVYK//ALDQVYK//YQDVLAK//ALDQVYK//ALDQVYK//ALDQVYK//ALDQVYK//ALDQVYK	TIP41;SYP;SYE	7.08183e+08	6.37551e+08	5.97321e+08	4.67482e+08	6.13578e+08	5.95679e+08	5.54536e+08	6.20018e+08	5.65321e+08	5.57086e+08	6.30752e+08	5.35797e+08
//ALDQYPESNCPTLLVYYR//FLTDNPECSNLTPLVYYR//ALENYPENSCPTLLVPNDR	PLP2	8.63826e+06	8.01484e+06	7.06452e+06	9.05232e+06	9.29635e+06	1.01242e+07	1.37587e+07	8.55669e+06	1.07006e+07	7.92357e+06	8.45769e+06	9.15308e+06
//ALDTLEDDMSLEHDLK//ALDTLEDDMSLEHDLK//ALDTLEDDMSLEHDLK//ALDTLEDDMSLEHDLK//ALDTLEDDMSLEHDLK//ALDTLEDDMSLEHDLK	FDFT	3.86446e+07	3.9351e+07	3.87494e+07	3.50085e+07	4.08075e+07	4.28984e+07	3.32718e+07	3.8926e+07	3.4345e+07	3.22249e+07	4.73612e+07	3.56494e+07
//ALDTMAPAYQQLLTK//ALDFPGWYQQLLTK	YHI0	1.48386e+07	1.5512e+07	1.03416e+07	1.38763e+07	1.42963e+07	1.31741e+07	1.38e+07	2.00129e+07	1.42588e+07	2.80752e+07	1.30501e+07	1.28962e+07
//ALDTVTNVLNFLK	FAS1	4.35813e+08	0.98122	3.90826e+06	1.89131e+06	0.93914	1.59373e+08	2.87881e+08	0.589045	0.759997	2.53323e+08	0.947258	1.35451e+08
//ALDTVTNVLNFLK//ALDTVTNVLNFLK	FAS1	8.51755e+07	4.31485e+08	1.1484e+08	1.07881e+08	7.82713e+07	7.81791e+07	9.85218e+07	6.65362e+07	1.22231e+08	1.01849e+08	1.5664e+08	8.43474e+07
//ALDTVTNVLNFLK//ALDTVTNVLNFLK//ALDTVTNVLNFLK//ALDTVTNVLNFLK//ALDTVTNVLNFLK//ELLLDSVPTVAYK//ALDTVTNVLNFLK//ALDTVTNVLNFLK//ALDTVTNVLNFLK//ALDTVTNVLNFLK//ALDTVTNVLNFLK//ALDTVTNVLNFLK//ALDTVTNVLNFLK	FAS1;PGM1	2.83254e+08	3.25301e+08	3.70226e+08	2.60726e+08	3.2495e+08	3.26457e+08	2.74997e+08	2.66069e+08	3.48108e+08	2.53139e+08	2.52588e+08	2.83669e+08
//ALDVLPCATQNEVSADEAK//ALDLVPCATQNEVSEEGAK//DVLALPCAYAAYAADGYAR	DHE4	2.65567e+07	2.60328e+07	3.43384e+07	2.39696e+07	2.45966e+07	2.44858e+07	2.90744e+07	2.09518e+07	2.46202e+07	3.35414e+07	3.94786e+07	2.66338e+07
//ALDVSAEAAYAHLTTPVFGK//ALDVSAEAAYAHLTTPVFGK//ALDVSAEAAYAHLTTPVFGK//ALDVTGEAAYAHLTTPVFGK//ALDVSAEAAYAHLTTPVFGK//LADVSAEAAYAHLTTPVFGK	CP51	8.5138e+07	8.33927e+07	7.4917e+07	8.40169e+07	8.29049e+07	7.98866e+07	9.05021e+07	8.2202e+07	8.17128e+07	8.24362e+07	8.01276e+07	7.73545e+07
//ALDYLEK//ALDYLEK	GTS1	4.12867e+07	4.37857e+07	4.00576e+07	4.46301e+07	4.27306e+07	3.73458e+07	4.66519e+07	4.24801e+07	3.76752e+07	4.22912e+07	4.05045e+07	3.93704e+07
//ALDYVEATANSHSR//ALDYVEATANSHSR//ALDYVEATANSHSR//ALDYVEATANSHSR//ALDYVEATANSHSR//ALDYVEATANSHSR//ALDYVEATANSHSR//ALDYVEATANHSSR	PFKA2	1.03199e+08	9.56116e+07	9.82372e+07	9.62258e+07	1.05803e+08	1.01923e+08	1.04151e+08	1.0552e+08	1.15321e+08	1.06442e+08	9.9558e+07	1.14466e+08
//ALDYVEATANSHSR//ALDYVEATANSHSR//ALDYVEATANSHSR//ALDYVEATANSHSR//ALDYVEATANSHSR//ALDYVEATANSHSR//ALDYVEATANSHSR//ALDYVEATANSHSR//ALDYVEATANSHSR//ALDYVEATANSHSR	PFKA2	3.32907e+08	3.26706e+08	2.73934e+08	3.21565e+08	3.33545e+08	2.19864e+08	2.85727e+08	3.18186e+08	2.36003e+08	2.49238e+08	3.05713e+08	2.50721e+08
//ALEAANLLK//ALEAANLLK	CYP7	3.87081e+07	3.38738e+07	3.89529e+07	3.50077e+07	3.54953e+07	3.60855e+07	2.95324e+07	1.08747	3.85542e+07	3.85588e+07	3.91322e+07	3.88001e+07
//ALEDDSASWDQFAVNEK//ALDDESASWDQFAVNEK//ALDDESASWDQFAVNEK//ALDEDSASWDQFAVNEK//ELDGESASWDQFAVNEK//ALEDSGESWDQFAVNEK	PBP1	2.1519e+07	1.74155e+07	1.87707e+07	2.17731e+07	1.98108e+07	2.28657e+07	2.22025e+07	2.54742e+07	2.64203e+07	2.60452e+07	2.09762e+07	2.19861e+07
//ALEDSNYNQMSK//ALEDSNYNQMSK//ALEDSNYNQMSK//ALEDSNYNQMSK//ALEDSNYNQMSK//ALEDSNYNQMSK//ALEDSNYNQMSK//ALDESNYNQMSK//ALEDGGSYNQMSK//ALDESNYNQMSK	NAA25	1.57589e+07	1.44945e+07	1.68202e+07	8.40237e+06	1.69328e+07	1.33234e+07	1.45625e+07	1.63532e+07	1.27987e+07	1.27402e+07	1.4386e+07	1.13984e+07
//ALEDTTDSGSDAHLSESDLDNK//ALEDTTDTSDNHLTDSDLDNK	UTP8	2.38137e+07	2.47896e+07	2.4021e+07	2.20626e+07	1.81676e+07	1.86639e+07	1.97355e+07	2.14191e+07	2.035e+07	2.61141e+07	1.90018e+07	1.89628e+07
//ALEECVDEGLLK//ALEECVDEGLLK//ALEECVDEGLLK//ALEECVDEGLLK//ALEECVDEGLLK//ALEECVDEGLLK//ALEECVDEGLLK//ALEECVDEGLLK//ALEECVDEGLLK//ALEECVDEGLLK//ALEECVDEGLLK//ALEECVDEGLLK//ALEECVDEGLLK	GRE3	1.80113e+08	1.7573e+08	1.49883e+08	1.68005e+08	1.67234e+08	1.54957e+08	1.67974e+08	1.62742e+08	1.50335e+08	1.50568e+08	1.65265e+08	1.78888e+08
//ALEEEMAR	RBG1;RBG2	4.4833e+07	4.61302e+07	4.29943e+07	4.09607e+07	4.19679e+07	4.22103e+07	3.86982e+07	4.03496e+07	4.67403e+07	4.0981e+07	4.2727e+07	4.67406e+07
//ALEEGVTPR//ALEEGVTPR//ALEEGVTPR//ALEEGVTPR//ALEEGVTPR//ALEEGVTPR//ALEEGVTPR//ALEEGVTPR	SYMC	3.07536e+08	2.96312e+08	3.31078e+08	3.10508e+08	2.90288e+08	3.47774e+08	2.90926e+08	3.06791e+08	3.9626e+08	2.99537e+08	3.15327e+08	6.48934e+07
//ALEESNYELEGK//ALEESNYELEGK	K1C10	7.8795e+06	9.88863e+06	6.2131e+06	1.51012e+07	1.48883e+07	1.10679e+07	1.04125e+07	5.20398e+06	0.955486	1.17902e+07	1.45094e+07	1.32854e+07
//ALEEVHGK//ALEEVHGK//ALEEVHGK//ALEEVHGK//ALEEVHGK	NOP3	1.54775e+08	1.55663e+08	1.75154e+08	1.69874e+08	1.63443e+08	1.49016e+08	1.64491e+08	1.53868e+08	1.974e+08	1.45703e+08	1.39337e+08	1.92541e+08
//ALEEVSLK//ALEEVSLK//ALEEVSLK//ALEEVSLK//ALEEVSLK//ALEEVSLK//ALEEVSLK//ALEEVSLK//ALEEVSLK//ALEEVSLK//ALEEVSLK//ALEEVSLK//ALEEVSLK//ALEEVSLK//ALEEVSLK//ALEEVSLK//ALEEVSLK//ALEEVSLK	RL3	4.43219e+09	4.33413e+09	4.31052e+09	4.83416e+09	4.8471e+09	4.1136e+09	5.2708e+09	4.5898e+09	4.3401e+09	4.2422e+09	4.69308e+09	4.29935e+09
//ALEFLAANWWVVAVNYPGLK//FLAEALADKENVVAVNYPGLK//ALEFLAADKENVVAVNYPGLK//ALEFLAWKGPGMVAVNYPGLK//ALTKCAANKSQQVAVNYPGLK//ALTKCAARSNEVVAVNYPGLK	CYS3	3.17281e+07	3.04622e+07	2.02248e+07	2.25612e+07	3.5765e+07	3.05613e+07	2.62854e+07	4.31947e+07	4.10179e+07	3.62199e+07	3.26306e+07	3.11617e+07
//ALEFSALSFPYQK//LAEFSALSFPYQK//ALEFSALSFPYQK//LAEFSALSFPYQK//ALEFSALSFPYQK//LAEFSALSFPYGAK//LAEFSALSFPYQK//ALEFSALSFPYQK//LAEFSALSFPYQK//LAEFSALSFPYQK//ALEFSALSFPYQK//ALEFSALSFPYQK	SYLC	6.09902e+08	6.01618e+08	6.16056e+08	5.60902e+08	6.33488e+08	6.17224e+08	5.49775e+08	5.87548e+08	6.05865e+08	5.45294e+08	5.81404e+08	6.31596e+08
//ALEKDPNFVR//AKNKDNTELR//ALEKDPNFVR//ALEKDPNFVR//AKNKDNTELR//ALEKDPNFVR//ALEKDPNFVR//ALEKDPNFVR//ALEKDPNFVR//ALEKDPNFVR//ALEKDPNFVR//ALEKDPNFVR	ALG12;ALB32	4.23414e+08	3.99252e+08	3.70172e+08	2.88886e+08	4.19415e+08	3.69528e+08	3.38276e+08	3.44549e+08	3.51544e+08	2.87045e+08	3.67828e+08	3.60022e+08
//ALELKPDYSK//ALELKPDYSK//ELALKPDYSK//ALELKPDYSK//ALELKPDYSK//ALELKPDYSK//ALELKPDYSK//ALELKPDYSK//ALELKPDYSK//ALELKPDYSK	PDXJ	1.24356e+08	1.23463e+08	1.05842e+08	1.34959e+08	1.22154e+08	8.37637e+07	1.28237e+08	1.06712e+08	9.32774e+07	1.04315e+08	1.32202e+08	1.01954e+08
//ALELKPDYSK//GRRELGNFSK//ALELKPDYSK//ALELKPDYSK//ALELKPDYSK//ALELKPDYSK//ALELKPDYSK//ALELKPDYSK//ALELKPDYSK//ALELKPDYSK//ALELKPDYSK//ALELKPDYSK//ALELKPDYSK	PDXJ	7.77243e+07	6.03131e+07	6.85555e+07	8.78523e+07	7.60982e+07	7.5268e+07	9.36611e+07	6.71441e+07	9.60736e+07	9.60954e+07	8.02567e+07	9.70143e+07
//ALEMEGLTWQHQFLPLGFGLK	EF1B	2.36558e+07	3.02277e+07	3.06959e+07	2.61533e+07	2.83542e+07	3.81603e+07	5.00009e+07	5.63287e+07	6.53134e+07	2.95209e+07	3.51896e+07	4.56241e+07
//ALENLENVTLPEPK//ALENLENVTLPEPK//ALENLEGVGTLPEPK//ALENLENVTLPEPK//ALENLENVTLPEPK//ALENLENVTLPEPK//ALLDGAENVTLEPPK	RIX1	2.32232e+07	2.75633e+07	2.50216e+07	2.30029e+07	2.2879e+07	2.2613e+07	2.09143e+07	2.71012e+07	2.5192e+07	2.3712e+07	2.19484e+07	2.25074e+07
//ALENTNYAVDLGR//ALENTNYAVDLGR//ALENTNYAVDLGR//ALENTNYAVDLGR//ALENTNYAVDLGR//ALENTNYAVDLGR//ALENTNYAVDLGR//ALENTNYAVDLGR//ALENTNYAVDLGR//ALENTNYAVDLGR//ALENTNYAVDLGR//ALENTNYAVDLGR	FIMB	2.69718e+08	2.85857e+08	2.72238e+08	2.77979e+08	2.77369e+08	2.56068e+08	2.81495e+08	2.70752e+08	2.74761e+08	2.34394e+08	2.64363e+08	2.48173e+08
//ALENTVHEVTTSLGK//EPSPPKKTPEFWR//ALENTVHEVTTSLGK//ALENTVHEVTTSLGK//DPTPPKKTPEFWR//ALENTVHEVTTSLGK//ALQDTVHEVTTSLGK//ALENTVHEVTTSLGK//AKNQWHEVTTSLGK//ALENTVHEVTTSLGK//ALENTVHVETTSLGK//DPTPPKKTPEFWR	GYS2;GYS1	4.21065e+07	4.28487e+07	4.09463e+07	4.3108e+07	4.34397e+07	4.10588e+07	4.07482e+07	4.052e+07	3.88308e+07	4.62543e+07	4.44191e+07	4.01593e+07
//ALENYTDLKDLK//ALENYTDLKDLK//ALENYTDLKDLK//ALENYTDLKDLK	CLH	1.08673e+08	1.15649e+08	8.44288e+07	1.18869e+08	1.07074e+08	9.61494e+07	1.15404e+08	8.0128e+07	9.00377e+07	1.16546e+08	1.08365e+08	7.9101e+07
//ALEPEPEPVPTLQAK//ALEPEPEPVPTLQAK//ALEPEPEPVPTLQAK//ALEPEPEPVPTLQAK//ALEPEPEPVPTLQAK//ALEPEPEPVPTLQAK//ALEPEPEPVPTLQAK//ALEPEPEPVPTLQAK//ALEPEPEPVPTLQAK//ALEPEPEPVPTLQAK//ALEPEPEPVPTLQAK//ALEPEPETLVPPQAK	SUB1	6.485e+07	6.37833e+07	6.12362e+07	6.30735e+07	6.65889e+07	6.80998e+07	6.11377e+07	6.49783e+07	6.60107e+07	5.54234e+07	5.48436e+07	5.43823e+07
//ALEQLNSK//ALEQLNSK//ALEQLNSK//ALEQLNSK	EFGM	1.19996e+08	3.84789e+07	9.60356e+07	1.07946e+08	1.14137e+08	4.4244e+07	1.27195	1.10771e+08	5.43691e+07	2.7042e+07	1.05178e+08	3.97207e+07
//ALEQLNYTPLK//ALEQLNYTPLK//ALEQLNYTPLK//ALEQLNYTPLK//ALEQLNYTPLK//ALEQLNYTPLK//ALEQLNYTPLK//ALEQLNYTPLK//ALEQLNYTPLK//ALEQLNYTPLK//ALEQLNYTPLK//ALEQLNYTPLK	PABP	1.32793e+09	1.2929e+09	1.22812e+09	1.28576e+09	1.25201e+09	1.04043e+09	1.16151e+09	1.21685e+09	1.13186e+09	1.16161e+09	1.1718e+09	1.04101e+09
//ALESGEVDCPNNVGFCR//MAPTWVDGFPTGAEECR//ALANGCVDGFPTQEECR//ALANGCVDGFPTQEECR//ALANGCVDGFPTQEECR//MAPTWVDGFPTQEECR//ALPCLDMGFPTQEECR	EF3A;EF3B;EF3	2.55403e+07	0.791613	5.76926e+07	0.983533	4.71098e+07	5.47595e+07	7.85603e+07	4.71935e+07	6.02076e+07	1.66915e+07	1.20324e+07	5.16524e+07
//ALESLDANLYDVDNSSEGR//ALESLDANLYDVDSNESGR//ALESLDANLYDVDSSNEGR//TDALLDANLYDVDSSNEGR//ALESLDANLYDVDSSNEGR//ALESLDANLYDVDSSNEGR//TDALLDANLYDVDSSNEGR//ALESLDANLYDVDSSNEGR//ALESLDANLYDVDSSNEGR//ALESLDANLYDVDSHMMK//ALESLDANLYDVDSSNEGR	VPH1	4.06297e+07	5.03226e+07	4.52198e+07	3.95403e+07	4.63853e+07	4.79845e+07	4.6446e+07	5.95726e+07	5.69598e+07	3.43191e+07	4.18279e+07	3.87982e+07
//ALESVGSDTTFK//ALESVGSDTTFK	NU159	2.45999e+07	2.15725e+07	2.08344e+07	2.37051e+07	2.70437e+07	2.38026e+07	2.19148e+07	2.0745e+07	2.0062e+07	2.0431e+07	2.50333e+07	2.20803e+07
//ALESYGTASGKPR//ALESYGTASGKPR//ALESYGTASKGPR//ALESYGTASGKPR//ALESYGTASGKPR//ALESYGTASGKPR//ALESYGTAQQLR//ALESYGTASGKPR//ALESYGTASKGPR//ALESYGTASGKPR	CYPC	6.63143e+07	6.67768e+07	7.02793e+07	6.06739e+07	6.57907e+07	7.54603e+07	5.32752e+07	7.19496e+07	7.94431e+07	6.6105e+07	6.65334e+07	6.59756e+07
//ALESYGTASGKPR//ALESYGTASRGPK//ALESYGTASGKPR//ALESYGTASGKPR//ALESYGTASGKPR//ALESYGTASGKPR//ALESYGTASGKPR//ALESYGTASGKPR//ALESYGTASGKPR	CYPC	2.30383e+08	2.21979e+08	2.33439e+08	1.67966e+08	2.13823e+08	1.73314e+08	1.45416e+08	2.31159e+08	2.11624e+08	1.78937e+08	2.22745e+08	1.65211e+08
//ALEVAKNPTLDFLR//ALEGKLNPTLDFLR//AVFLAAGEGVVAALGNK//ALEGLKNPTLDFLR//ALGELKGMVVAALGNK//ALEVAKNPTLDFLR//GLFLAAVQDVAALGNK//ALEGKLNPTLDFLR//ALGPLFRCVAALGNK//ALELGKNPTLDLFR//DKGLARHHVAALGNK//ALEVAKNPTLDFLR//VVGLRGWMVAALGNK//ALEGLKNPTLDFLR//LFGLAAVNEVAALGNK	NUM1	1.34935e+07	1.29149e+07	1.42605e+07	1.50984e+07	1.31506e+07	1.348e+07	1.15184e+07	1.32237e+07	1.21851e+07	1.35365e+07	1.21803e+07	1.24119e+07
//ALEVESTYEVVYPTTK//ALEVSETPNHVLYSNR//ALEVSETPNHVLYSNR//ALEVSETPGVGDDLPTTK//ALEVSETPNHVLYSNR//ALEVSETPNHVLYSNR//ALEVSETPNHVLYSNR//ALEVSETYEVVYVAEK//ALEVSETPNHVLYSNR//ALEVSETYEVVYVAEK//ALEVSETPNHVLYSNR//ALEVSETYEVVYPTTK//ALEVSETYEVVYVAEK	STI1	2.95785e+08	3.30562e+08	2.8039e+08	3.57926e+08	3.05996e+08	2.4723e+08	3.22155e+08	3.03563e+08	2.7635e+08	3.17167e+08	3.2743e+08	2.91429e+08
//ALEVSETPNHVLYSNR//ALEVSETPNHVLYSNR//ALEVSETPNHVLYSNR//ALEVSETPNHVLYSNR//ALEVSETPNHVLYSNR//ALEVSETPNHVLYSNR//ALEVSETPNHVLYSNR//ALEVSETPNHVLYNSR//ALEVSETPNHVLYSNR//ALEVESTPNHVLYSNR//ALEVSETPNHVLSGTMK//ALEVSETPNHVLYSNR	STI1	8.14505e+07	8.54161e+07	9.16696e+07	9.1543e+07	8.57985e+07	9.28207e+07	8.61227e+07	9.63972e+07	9.16819e+07	8.89442e+07	9.05173e+07	9.43567e+07
//ALEYLAESFVNDK//ALEYLAESFVNDK//ALEYLAESFVNDK	DOHH	1.11275e+08	7.51135e+07	1.15911	1.22491e+08	5.70905e+07	1.08795	1.25516e+08	8.66396e+07	1.93623e+07	1.26099e+08	0.993842	1.11681
//ALEYLDMPEK//ALEYLDMPEK//ALEYLDMPEK//ALEYLDGNWK//ALEYLDMPEK//ALEYLDMPEK//ALEYLDSNQR//ALEYLDPMEK//ALEYLDNSQR//DPPPSNEVTPR//ALEYLDMPEK//ALEYLDMPEK	PP417;L37A1;L37A3;L37A2	2.44309e+07	2.55766e+07	3.23621e+07	2.32424e+07	2.78197e+07	2.39078e+07	2.72643e+07	2.82115e+07	2.48802e+07	2.3444e+07	2.47328e+07	2.39252e+07
//ALFGLLPVPSLAGFHK//ALALFVPVPSLAGFHK//ALALFVPVPSRSPANK//ALALFVPVPSLAHFGK//ALFAVLPVPSLAGFHK//ALALFVPVPSLAGFHK//ALALFVPVPSLAMPPK//ALALFVPVPSLAGFHK//ALALFVPVPSLAHFGK//ALALFVPVPSLAGFHK//ALALFVPVPSLAGFHK//ALALFVPPVSLAMPPK//ALALFVPVPSLAHFGK//ALALFVPVPSLAMPPK	RS7A;RS7	3.96865e+09	3.68049e+09	3.73212e+09	4.31057e+09	3.4025e+09	3.17002e+09	3.72873e+09	3.08525e+09	3.27216e+09	3.26319e+09	3.16426e+09	3.4586e+09
//ALFNPVADQR//ALFNPVADQR//ALFNPVADQR//LLDPSDLTEK//ALFNPVADQR//ALFNPVADQR	TMA46;DHDDS	7.13653e+07	6.43506e+07	6.13851e+07	8.03297e+07	7.30876e+07	6.73902e+07	7.72055e+07	7.3154e+07	6.84859e+07	3.91957e+07	7.77537e+07	6.01093e+07
//ALFNVEGWSLK//ALFNVEGWSLK//ALFNVEGWSLK//ALFNVEGWSLK//ALFNVEGWSLK//ALFNVEGWSLK//ALFNVEGWSLK//ALFNVEGWSLK//ALFNVEGWSLK//ALFNVEGWSLK//ALFNVEGWSLK//ALFNVEGWSLK	RRP8	2.76976e+07	2.67748e+07	2.5928e+07	2.7619e+07	2.65938e+07	2.68926e+07	2.48984e+07	2.30163e+07	2.57239e+07	2.40521e+07	2.2084e+07	2.35745e+07
//ALFPNTVDGDLLK//ALFPNTVDGDLLK//ALFPNTVDGDLLK//ALFPNTVDGDLLK//ALFPNTVDGDLLK//ALFPNTVDDGLLK//ALFPNTVDDGLLK//ALFPNTVDGDLLK//ALFPNTVDGDLLK//ALFPNTVDGDLLK//ALFPNTVDGDLLK//ALFPNTVDGDLLK	FAS1	6.42029e+08	6.88941e+08	6.84559e+08	6.68064e+08	6.22969e+08	6.66584e+08	6.81469e+08	5.6608e+08	6.11028e+08	6.35153e+08	5.80933e+08	6.49733e+08
//ALFQGQEPLLQLR//ALFQGQEPLLQLR//ALFQGQEPLLQLR//NLTKLDNLGHFLK//ALFQGQEPLLQLR//TTKWQEPLLQLR//KAKELDNLGHFLK//ALFQGQEPLLQLR//ALFQGQEPLLQLR//KAKELDNLGHFLK//ALFQGQEPLLQLR//ALFQGQEPLLQLR//ALFQGQEPLLQLR//KAKELDNLGQQLR	MCK1;YPD1	1.03626e+08	1.03281e+08	1.12672e+08	9.84343e+07	9.87027e+07	1.06037e+08	9.92846e+07	9.88584e+07	1.03709e+08	9.31203e+07	9.17438e+07	1.06025e+08
//ALFTDNSLLPSLLKPVQAAQDVK//ALFTDNSLLPSLLKPVQAAQDVK//ALFTDNSLLPSLLKPVQAAQDVK//ALFTNDSLLPSLLKPVQAAQDVK//ALFTNDSLLPSLLKPVQAAQDVK//ALFTDNSLLPSLLKPVQAAQDVK//ALFTDNSLLPLSLKPVQAAQDVK//ALFTDNSLLPSLLKPVQAAQDVK	LCF1	3.77843e+08	3.71377e+08	3.6146e+08	4.05716e+08	3.68423e+08	3.45628e+08	3.69948e+08	3.72096e+08	3.43261e+08	3.66333e+08	3.55764e+08	3.42781e+08
//ALFTESVK//ALFTESVK//ALFTESVK//ALFTESVK//ALFTESVK//ALFTESVK	PSA	1.00268e+09	9.84975e+08	9.02229e+08	1.01942e+09	1.0823e+09	8.24514e+08	1.04752e+09	9.68739e+08	9.13914e+08	8.3794e+08	9.48581e+08	9.09746e+08
//ALFVPHPVPSLAGFHK	RS7A	1.99297e+07	2.19625e+07	3.84717e+07	4.17542e+07	1.80785e+07	5.01566e+07	8.9539e+06	3.83098e+07	3.12206e+07	5.81265e+07	9.03909e+07	3.47437e+07
//ALFWAGEDDYGAQFLLQFK//PLLAFPMPCTGMPLLACADK//ALMMTESPQVLDPLLACADK//ALFEEGGDDAYGAQFLLQFK//ALTKNFAHCTGMPLLACADK//ALFPLGFHCSSDPLLACADK	SYLC	1.82472e+08	1.57269e+08	1.77499e+08	1.78487e+08	1.67775e+08	1.5224e+08	1.7995e+08	1.43748e+08	1.4859e+08	1.79389e+08	1.56638e+08	1.46806e+08
//ALGALAGGSNSGVDEHNQLLNK//ALGALAAEDSRDEHNQLLNK	UTP10	2.85547e+07	3.5941e+07	3.02055e+07	3.49566e+07	3.37085e+07	2.90715e+07	3.39834e+07	3.13708e+07	2.94584e+07	2.87885e+07	3.54192e+07	2.38029e+07
//ALGALFVPVPSLAGFHK//ALGALFVPVPSLAGFHK//QLALFVPVPSLAGFHK//ALGALFVPVPSLAGFHK//QLALFVPVPSLFQHK//QLALFVPVPSLAGFHK	RS7A	3.25619e+07	3.0101e+07	3.37298e+07	2.3384e+07	2.73492e+07	2.45866e+07	2.41073e+07	2.57076e+07	2.74927e+07	1.96303e+07	2.62783e+07	2.76585e+07
//ALGALPSPFDAWLHTR//ALGALPSPFDPELEPAK//WFKEKLVESEELSK//WQLKYLVESEELSK//WKLAGLYVESEELSK//QLALPAHTVESEELSK//WLAGFYVASGTANVPAK//WPAPAPVLVEMMVPAK//ALQLPSPFDAWLTHR//QLALPSPFDAWLTHR//ALQLPSPFDAWLTHR	CYS3	1.39411e+07	3.08692e+06	1.13853e+07	1.11589e+07	4.32619e+06	8.50651e+06	1.09518e+07	8.89553e+06	7.72477e+06	1.17938e+07	9.92116e+06	7.40142e+06
//ALGDAKGNGK//ALGDASLQR//ALGDASLQR//ALGDASLQR//ALGDASLQR//ALGSSSPGVR//ALGDAKGNGK//ALGDASLQR//ALGDASLQR//ALGDKQNGK//ALGDASLQR	RL10;SBP1;COPB2	1.74224e+08	1.53839e+08	1.7027e+08	1.56399e+08	1.57365e+08	1.44019e+08	1.69355e+08	1.6857e+08	1.61452e+08	2.0429e+08	1.84283e+08	1.75934e+08
//ALGDFEFK//ALGDFEFK//ALGDFEFK	PP2C2	2.10449e+08	1.74422e+08	2.08587e+08	1.89396e+08	2.12755e+08	1.51419e+08	2.27826e+08	1.74967e+08	1.28385e+08	2.04332e+08	1.52364e+08	1.55535e+08
//ALGDTNLFKPLK//ALGDTNLFKPLK//ALGDTNLFKPLK//ALGDTNLFKPLK//ALNKSPFLDALK//ALGDTNLFKPLK	OYE2;OYE1	1.67214e+08	1.65071e+08	1.54706e+08	1.78895e+08	1.60034e+08	1.40156e+08	1.94591e+08	1.65059e+08	1.46396e+08	1.33848e+08	1.37878e+08	1.43613e+08
//ALGDTNLFKPLK//ALGDTNLFKPLK//ALGDTNLFKPLK//ALGDTNLFKPLK//NLETNLFKPLK//ALGDTNLFKPLK//ALGDTNLFKPLK	OYE2;OYE1	8.00783e+07	7.06752e+07	8.75541e+07	9.03413e+07	7.73422e+07	9.15381e+07	8.91592e+07	7.45085e+07	8.65402e+07	6.73007e+07	7.12855e+07	8.50839e+07
//ALGLALEYWNPK//LQLALEWYNPK//AAVLALEYWNPK//LQLALEYWNPK//QLLALEYWNPK//LQLALEYWNPK//QLLALEYWNPK//ALGLALEYWNPK//LQLALEYWNPK//AAVLALEYWNPK//QLLALEYWNPK//LQLALEYWNPK//QLLALEYWNPK//LQLALEYWNPK//QLLALEYWNPK//LQLALEYWNPK//LQLALEYWNPK//QLLALEYWNPK//LQLALEYWNPK//QLLALEYWNPK	DPP3	3.03298e+07	2.58612e+07	2.37787e+07	2.94044e+07	2.59158e+07	2.77305e+07	2.79769e+07	2.56264e+07	2.57462e+07	2.5998e+07	2.2965e+07	2.76207e+07
//ALGLGSSTLGGNEK//LAVCGLAALCQK//LQLGMAAALCQK//PSKMGLAALCQK//LQLGSLEPAMTK//LQAMGLAALCQK	HXKB;HXKA	2.71839e+08	2.80741e+08	2.44524e+08	2.72968e+08	2.61578e+08	2.5266e+08	2.29522e+08	3.11957e+08	2.62624e+08	2.48425e+08	2.3908e+08	2.40646e+08
//ALGLKAPGLYAK//ALGLKPQLYAK//ALGLKPQLYAK//ALGLKPQLYAK//ALGLSLATRTAK//ALGLKPQLYAK//ALGLKPQLYAK//ALGLKAPGLYAK//ALGLKPQLYAK//ALGLKPQLYAK	CBS	2.75178e+08	2.24085e+08	2.66197e+08	2.44856e+08	2.45344e+08	2.80526e+08	2.10941e+08	2.22468e+08	2.77051e+08	2.55074e+08	2.44994e+08	2.24589e+08
//ALGLKPPR//ALGLKPPR//ALGLKPPR//ALGLKPPR//ALGLKPPR//ALGLKPPR//ALGLKPPR//ALGLKPPR//ALGLKPPR//AVALKPPR//AVALKPPR//AVALKPPR//ALGLKPPR//ALGLKPPR//ALGLKPPR	CDC48	1.06749e+08	1.38262e+08	1.66673e+08	7.87695e+07	1.12379e+08	1.59683e+08	1.0743e+08	1.22229e+08	2.00156e+08	2.74946e+08	3.02776e+08	1.75239e+08
//ALGLKPQLYAK//ALGLKPQLYAK//ALVAKPQLYAK//ALGLKPQLYAK//ALGLKPQLYAK//ALVAKPQLYAK//ALGLKPQLYAK	CBS	6.90281e+08	5.94683e+08	5.6364e+08	6.45095e+08	5.75916e+08	4.80544e+08	4.17764e+08	4.94434e+08	5.00401e+08	6.53885e+08	6.19851e+08	4.21752e+08
//ALGLMALLDEGTEDWK//VVRMALLDEGETEDGK//ALSFGPLLDSNNTDGEK//ALGMLALLDEWSEEGK	IPYR	1.25728e+07	1.35501e+07	1.60651e+07	1.06682e+07	1.44779e+07	1.81083e+07	1.76499e+07	2.32481e+07	2.53017e+07	1.09925e+07	1.27345e+07	1.55786e+07
//ALGLTFQLPEMDK	YME1	1.54004e+07	1.6385e+07	1.75681e+07	1.97508e+07	0.897491	2.8758e+07	1.09577e+07	1.42739e+07	1.77718e+07	1.33569e+07	1.32737e+07	1.37226e+07
//ALGMAGESNMNFTPTK//ALGMAGESNMNFTPTK//ALGMAGESNMNFTPTK//ALGMAGESNMNFTPTK//ALGMAGESNMGFGTPTK//ALGMAGESNMNFTPTK//ALGMAGEGSGMNFTPTK//ALGMAGEGSGMNFTPTK//ALGMAGESMNNFTTPK//ALGMAGESNMNFTPTK//ALGMAGESNMNFTPTK	NAB2	2.88736e+07	3.41179e+07	2.37513e+07	2.85277e+07	3.30668e+07	2.77029e+07	3.04673e+07	2.7732e+07	2.50518e+07	2.79916e+07	2.55305e+07	2.31596e+07
//ALGMLPLTPYPVEK//ALGMLPLTPYPVEK//ALMGLPLTPYPVEK//ALMGLPLTPYPVEK//ALMGLPLTPYPVEK//ALGMLPLTPYPVEK//ALGMLPLTPYPVEK	PYR1	1.97332e+08	2.12259e+08	2.13551e+08	1.82254e+08	1.77321e+08	2.08821e+08	1.92347e+08	1.70305e+08	1.8324e+08	1.80039e+08	1.72505e+08	2.10224e+08
//ALGNELNLTNK//ALGNELNLTNK//ALGNELNLTNK//ALGNELNLTNK//ALGDQLNLTNK//ALGDQLNLTNK//ALGNELNLTNK//ALGNELNLTNK//ALGNELNLTNK//ALGNELNLTNK	TBC14;SYVC;TBC12	2.63532e+07	2.88421e+07	2.98477e+07	3.32762e+07	3.16954e+07	3.30235e+07	3.23616e+07	3.08961e+07	5.81495e+07	3.21014e+07	4.59113e+07	2.59379e+07
//ALGSTLSYR//ALGSTLSYR//ALGSTLSYR//ALGSTLSYR//ALGSTLSYR//ALGSTLSYR//ALGSTLSYR//ALGSTLSYR//ALGSTLSYR//ALGSTLSYR	GLT1	1.55941e+08	1.62062e+08	1.58028e+08	1.68221e+08	1.44633e+08	1.42357e+08	1.60028e+08	1.54557e+08	1.49574e+08	1.32968e+08	1.58606e+08	1.32526e+08
//ALGVLGATGSVNAR//LARLGATGEELR//LAGVLGATGSVNAR//LAGVLGATGSVGQR//LAGVLGATGSVGQR//LAGVLGATGSVGQR//ALGVLQTGSVGQR//LQVLGATGSVGQR//ALGVLGATGSVGQR//LAGVLGATGSVGQR//LQVLGATGSVNAR	DHAS	6.74448e+08	6.64165e+08	6.44958e+08	6.60052e+08	6.79995e+08	6.46e+08	6.66489e+08	5.7981e+08	6.41937e+08	6.19076e+08	6.44285e+08	6.08471e+08
//ALGVLPQLLLDR//ALGVLPQLLLDR//ALGVLPQLLLDR//ALGVLPAGLLDLR//ALGVLPQLLDLR//ALGVLPQLLDLR//ALGVLPQLLDLR//ALGVLPQLLLDR	CISY1;CISY	1.47453e+08	1.53988e+08	1.79229e+08	1.62368e+08	1.38961e+08	1.63009e+08	1.38465e+08	1.26777e+08	1.553e+08	1.44999e+08	1.44509e+08	1.57895e+08
//ALGVQNAYFPMFVSSR//ALGVQNAYFPMFVSSR//ALGVQNAYFWAYEVR//ALGVQNAYFPMFVSSR//QLVQNAYFWALYDR//VGPSKNAYFPMFVSSR//ALGVQNAYFPMFVSSR//ALGVQNAYFPMFVSSR//ALGVQNAYFWAVYER//ALGVQNAYFPMYKER	YHI0	2.70374e+08	2.70266e+08	2.83471e+08	2.93628e+08	2.55857e+08	2.8277e+08	2.7444e+08	2.51117e+08	2.70235e+08	2.54873e+08	2.54069e+08	2.65761e+08
//ALGVSNFSLEYLER//ALGVSNFSLEYLER//ALGVSNFSLEYLER//ALGVSNFSLEYLER//ALGVSNFSLEYLER//LAGVSNFSLEYLER//ALGVSNFSLEYLER//ALGVSNFSLEYVGNK//ALGVSNFSLEYLER//ALGVSNFSLEYLER//ALGVSNFSLEYLER//ALGVSNFSLEYLER//ALGVSNFSLEYLER	ARA1	5.2366e+07	4.65455e+07	4.71112e+07	4.09694e+07	4.84136e+07	4.69243e+07	5.67277e+07	6.78931e+07	5.93765e+07	4.41907e+07	5.40382e+07	4.74519e+07
//ALGVVYHPSDENLVR//LAGVVYHPSDNELVR//ALRVYHPSDPRAMR//LAGVVYHPSDPASSLR//LAGVVYHPSDPASSLR//QLVVYHPSDRMPAR//LARVYHPSDRAPMR//LAGVVYHPSDPRMAR//QVLVYHPSDNELVR//LAGVVYHPSDPGTSLR	RS8B;RS8A	1.95082e+07	2.32612e+07	2.60898e+07	2.28073e+07	2.18552e+07	2.62866e+07	1.95883e+07	2.11195e+07	2.51484e+07	2.46984e+07	2.31752e+07	2.14098e+07
//ALGYLTGLVVTTR	PPB	3.2944e+07	3.55803e+07	2.2578e+07	3.34903e+07	3.78198e+07	3.27349e+07	3.49801e+07	3.39221e+07	3.47676e+07	2.5155e+07	3.14614e+07	3.06343e+07
//ALGYQNAVFCTTKSSR//QLGTNAANTDLANSDLGK//HVPAQNAYFPTEVSSR//SKPSNAANTDLANSDGLK//ALGVQNAYFPMFVSSR//SKPSNAANTDLANSDGLK//ALGVQNAYFPMYVSSR//ALGYQNAVFPMFVSSR//QLGTQGANTDLANAVSDK//ALGYQNAVFCLQYQK//SVNLGNANTDLANSDGLK//QLVPMANTDLANSDGLK//ALGYQNAVFPMFVSSR//QLGTNAANTDLANSDGLK//LAGYQNAVFAMALYDR	VPS1;YHI0	3.80747e+07	3.90425e+07	4.56572e+07	4.51905e+07	3.52698e+07	4.118e+07	3.62366e+07	3.3364e+07	3.66931e+07	3.71844e+07	4.24474e+07	3.65114e+07
//ALKAWSVAR//ALKAWSVAR//ALKAWSVAR	ALBU	5.78417e+06	0.892928	1.15842e+07	1.0249	0.865908	2.38904e+06	7.84653e+06	8.1299e+06	9.93749e+06	4.06393e+08	4.42374e+08	5.22408e+08
//ALKLLLTALGTLLDYMGMR//TLGGVPSASSLVLTALKEPPR//ALKLLLTALGTLLDHNCAR//VLVVLKTALGTLLDHNCAR//SLAGVPSASSLVLTALKEPPR//QTVVPGTSSLVLTALKEPPR//QVTVPSASSLVLTALKEPPR//ALKLLLTALGTLLDHNCAR//QTVVDVQSLVLTALKEPPR//ALKLLLTALGTLLDHNCAR//SLAGVPGTSLSVLTALKEPPR//ALKLLLTALGTLLDHNCAR//QVTVDVQSLVLTALKEPPR//VGTAPVSASSLVLTALKWHR//QVTVPSASSLVLTALKEPPR	RL12B;RL12A	3.11485e+07	3.1601e+07	2.6447e+07	3.8213e+07	3.30043e+07	2.87058e+07	3.21269e+07	2.71347e+07	2.65966e+07	3.1172e+07	3.07305e+07	2.73865e+07
//ALLAFTLVGR//ALLAFTLVGR//ALLAFTLGVR//ALLAFTLGVR	EF1A2;EF1A;EF1A1	4.74126e+06	5.01901e+06	6.5893e+06	5.29735e+06	5.3231e+06	5.63221e+06	8.16068e+06	7.28168e+06	8.09265e+06	4.65498e+06	4.0143e+06	6.03191e+06
//ALLALFLAK//ALLALFLAK//ALLALFLAK//ALLALFLAK//ALLALFLAK//ALLALFLAK//ALLALFLAK//ALLALFLAK//ALLALFLAK//ALLALFLAK//ALLALFLAK	MCM2	8.82943e+06	8.49586e+06	8.18655e+06	7.05366e+06	6.78601e+06	7.74751e+06	6.98594e+06	6.44224e+06	7.06947e+06	7.5232e+06	6.21272e+06	7.76623e+06
//ALLATNENDLLDR//LALATNENDLLDR//LALATNENDLLDR//LALATNENDLLDR//LALATNENDLLDR//LALATNENDLLDR//LALATNENDLLDR//LALATNENDLLDR//LALATNENDLLDR	THRC	6.62376e+08	7.05113e+08	6.72302e+08	7.15478e+08	6.80163e+08	7.22278e+08	7.32032e+08	7.1267e+08	7.26588e+08	7.64464e+08	7.33396e+08	7.3281e+08
//ALLDFEMENGHK//ALLDFEMENGHK//ALLDFEMENGHK//ALLDFEMENGHK//ALLDFEMENGHK//ALLDFEMENGHK//ALLDFEMENGHK//ALLDFEMENGHK//ALLDFEMENGHK//ALLDFEMENGHK//ALLDFEMENGHK//ALLDFEMENGHK	SC160	8.43402e+07	9.24964e+07	7.73664e+07	8.99577e+07	8.93096e+07	6.96207e+07	6.87513e+07	1.08274e+08	7.04573e+07	8.7161e+07	8.71488e+07	6.48128e+07
//ALLDFEMENGHK//ALLDFEMENGHK//NRAAFEMENGHK//ALLDFEMENGHK//ALLDFEMENGHK//ALLDFEMENGHK//ALLDFEMENGHK	SC160	2.75773e+07	3.11601e+07	3.35526e+07	2.57338e+07	3.17061e+07	5.78367e+07	2.0105e+07	3.529e+07	5.39841e+07	2.85084e+07	2.73049e+07	3.65923e+07
//ALLDLNLPK	BAKOR	3.7245e+08	4.00877e+08	4.46942e+08	3.62059e+08	4.63768e+08	3.52012e+08	3.6892e+08	3.71919e+08	3.54553e+08	1.13317e+07	3.66774e+08	1.23544e+07
//ALLDLNLPK//ALLDLNLPK//ALLDLNLPK//ALLDLNLPK//ALLDLNLPK//ALLDLNLPK//ALLDLNLPK//ALLDLNLPK//ALLDLNLPK//ALLDLNLPK//ALLDLNLPK//ALLDLNLPK	BAKOR	4.54337e+08	4.6039e+08	5.12022e+08	4.56516e+08	4.33137e+08	4.55438e+08	4.35135e+08	4.10915e+08	4.26581e+08	3.94337e+08	4.02278e+08	4.41979e+08
//ALLDSVLDK//VLDALDSLK//ALLDEVVSK//VLDALDSLK//VLDALDSLK//VLDALDSLK//ALLDSVLDK//ALLDEVVSK	CAH2	8.03049e+06	9.49615e+06	7.00482e+06	1.06117e+07	8.43744e+06	1.20778e+10	1.03833e+08	9.05183e+06	5.27097e+06	8.61807e+06	1.03373e+07	5.81763e+06
//ALLDTFLNSEVK//ALLDRHDGLSPR//ALLDRHDGLPSR//FHHLNVNLVEK//LALDTFLNTDVK//ALLDTFSNLVEK//FHHLNVNLVEK//ALLDTFLNTDVK//ALLDTFLNSEVK//ALLDRHDGLPSR	PP2C2	5.19149e+07	5.3488e+07	4.88222e+07	4.77543e+07	4.52432e+07	4.77184e+07	5.2355e+07	5.22569e+07	5.15687e+07	3.84615e+07	4.11405e+07	4.50489e+07
//ALLDVSNLENQLR//LALDVSNLEQLNR//ALLDVSNLEQLNR//LALDVSNLEQLNR//ALLDVSNLEGGQLR//LALDVSNLENQLR//ALLDVSNLEGANLR//ALLDVSNLENQLR//ALLDVSNLENQLR//ALLDVSNLENQLR//LALDVSNLEGAQVR//LALDVSNLENQLR	YP097	1.86459e+07	2.07249e+07	2.08708e+07	1.74392e+07	2.05767e+07	1.98863e+07	2.17155e+07	2.19979e+07	2.22671e+07	1.93114e+07	1.98619e+07	1.9701e+07
//ALLDYLNDPLLR//ALLDYLNLGQPAK//LALDYLNDPLLR//ALLDYLNDPLLR//LALDYLNDPLLR	MNN11	4.67229e+07	5.25313e+07	6.78999e+07	4.76939e+07	5.07491e+07	6.17282e+07	6.00973e+07	4.32845e+07	5.36791e+07	4.21877e+07	4.64564e+07	6.44425e+07
//ALLEHLTNALVETNK//ALLEHLTNALVETNK//ALHLELTNALVETNK//ALLEHLTGQLVETNK//FLTTTLTGQLVETNK//ALLEHLTNALVETNK	EF3A	1.52538e+07	6.50748e+06	2.29635e+07	1.74756e+07	8.40527e+06	1.72335e+07	1.84162e+07	1.19242e+07	1.15803e+07	7.26276e+06	8.26071e+06	1.25265e+07
//ALLEHLTNALVETNK//FLTTTLTNALVETNK//TLFVVGDDSPLYVLK//ALLEHLTNALVETNK//RLALFGYVHYGELK	EF3A	5.58694e+07	2.85269e+07	8.34088e+07	7.20485e+07	3.80381e+07	4.13936e+07	8.80948e+07	3.84857e+07	3.09233e+07	3.6169e+07	3.65533e+07	3.28215e+07
//ALLELLDDSPVTPADAR//ALLELLDDSPVTPADAR//ALLELLDDSPVTPGEAR//LLAAGSPNPEDVVPAAFK//KNLALLDDSPVTPADAR//ELLALLDDSPVTPGEAR//ALLELLDDSPVTPADAR	LSP1;PIL1	6.67698e+07	8.0482e+07	6.74433e+07	8.30615e+07	1.02279e+08	8.43773e+07	6.81424e+07	1.21884e+08	5.3686e+07	1.02412e+08	6.59593e+07	8.58337e+07
//ALLELQVSK//ALLELQVSK//ALLELQVSK//ALLELQVSK//ALLELQVSK//ALLELQVSK//ALLELQVSK//ALLELQVSK//ALLELQVSK//ALLELQVSK//ALLELQVSK//ALLELQVSK	ACTP2;ACTPC	2.29431e+09	2.27818e+09	2.40166e+09	2.25365e+09	2.2915e+09	2.18566e+09	2.17144e+09	2.87261e+09	2.41427e+09	2.18743e+09	2.27051e+09	2.13244e+09
//ALLESVGLELEDEK//ALLESVGLELEDEK//ALLESVGLELEDEK//ALLESVGLELEDEK//ALLESVGLELEDEK//ALLESVGLELEDEK//ALLESVGLELEDEK//ALLESVGLELEDEK//ALLESVGLELEDEK//ALLESVGLELEDEK//ALLESVGLELEDEK//ALLESVGLELEDEK	RLA2	9.18169e+07	9.52669e+07	9.55293e+07	1.11455e+08	9.48854e+07	1.07184e+08	1.83949e+08	1.93497e+08	1.92667e+08	9.68903e+07	8.76177e+07	1.01478e+08
//ALLFAPTVK//ALLFAPSLK//ALLFAPTVK//ALLFAPSLK//ALLFAPTVK//ALLFAPSLK//ALLFAPTVK//ALLFAPTVK//ALLFAPTVK//ALLFAPTVK//ALLFAPTVK//ALLFAPTVK//ALLFAPSLK//ALLFAPTVK	MS116	4.56177e+07	4.69365e+07	4.16211e+07	4.4861e+07	4.83741e+07	4.07538e+07	4.69572e+07	4.87012e+07	4.34969e+07	4.82063e+07	4.56577e+07	4.15013e+07
//ALLGVSMAAAR//ALLGVSMAAAR//ALLGVSMAAAR//ALLGVSMAAAR//ALLGVSMAAAR//ALLGVSMAAAR//ALLGVSMAAAR//ALLGVSMAAAR//ALLGVSMAAAR//ALLGVSMAAAR//ALLGVSMAAAR//ALLGVSMAAAR	ENO1;ENO	2.73164e+08	2.91865e+08	2.57646e+08	2.29399e+08	2.66848e+08	2.87837e+08	2.13196e+08	2.8037e+08	2.84384e+08	2.77209e+08	2.99817e+08	3.03534e+08
//ALLKPQYVDNLPR//ALLKPQYVDNLPR//ALLKPQYVDNLPR//ALLKPQYVDNLPR//ALLKPQYVDNLPR//ALLKPQYVDNLPR//ALLKPQYVDNLPR//ALLKPQYVDNLPR//ALLKPQYVDNLPR//ALLKPQYVDNLPR//ALLKPQYVDNLPR//ALLKPQYVDNLPR	AB2E;ABCE1;RLI1	2.01083e+08	2.17267e+08	1.72296e+08	1.92961e+08	2.21543e+08	1.78493e+08	2.04259e+08	2.02227e+08	1.53388e+08	2.07375e+08	1.9909e+08	1.51033e+08
//ALLKPQYVDNLPR//ALLKPQYVDNLPR//ALLKPQYVDQVPR//ALLKPQYVDNLPR//ALLKPQYPRMGPR//ALLKPQYVDNLPR//ALLKPQYVDNLPR//ALLKPQYVDQVPR//ALLKPQYVDNLPR//ALLKPQYVDNLPR//ALLKPQYVDNLPR//ALLKPQYVDNLPR	AB2E;ABCE1;RLI1	3.47447e+07	3.78677e+07	4.28089e+07	3.86609e+07	4.34768e+07	4.72442e+07	3.88868e+07	3.61425e+07	3.64325e+07	4.35612e+07	3.70204e+07	3.6102e+07
//ALLLAALGEGQCK//LLALAALGEGQCK//ALLLAALGEGQCK//ALLLAALGEGQCK//ALLLAALGEGQCK//LLALAALGEGQCK//ALLLAALGEGQCK//ALLLAALGEGQCK//ALLLAALGEGQCK//ALLLAALGEGQCK//LLALAALGEGQCK//ALLLAALGEGQCK//GLHVLDYANLTK//ALLLAALGEGQCK//ALLLAALGEGQCK//ALLLAALGEGQCK//LLALAALGEGQCK//ALLLAALGEGQCK//ALLLAALGEGQCK//ALLLAALGEGQCK//ALLLAALGEGQCK//LALLAALGEGQCK	ANM7;ARO1	1.24769e+08	1.35466e+08	1.28783e+08	1.19067e+08	1.41927e+08	1.26268e+08	1.17828e+08	1.36465e+08	1.20746e+08	1.25424e+08	1.27829e+08	1.18988e+08
//ALLLAGGPSTGK//ALLLAGGPSTGK//LLQNELLNK//ALLLAGGPSTGK//LLQNELLNK//ALLLAGGPSTGK//LLQNELLNK//ALLLAGGPSTGK//LLQNELLNK//ALLLAGGPSTGK//LLQNELLNK//ALLLAGGPSTGK//LLQNELLNK//ALLLAGGPSTGK//LLQNELLNK//ALLLAGGPSTGK//LLQNELLNK	CRVPA;RUVB2;CRVPB;RUVB1	2.06526e+08	1.8566e+08	1.92086e+08	1.03385	1.87367e+08	1.71692e+08	3.48052e+08	3.27976e+08	1.7911e+08	3.79173e+08	2.01235e+08	1.57469e+08
//ALLLAGGPSTGK//LLQNELLNK//LLQNELLNK//LLQNELLNK//LLQNQLLDK//LLQNELLNK//LLQNELLNK//LLQNELLNK//LLQNELLNK//ALLLAGGPSTGK//LLQNELLNK//LLQNELLNK//LNQQLLLDK//LLQNELLNK//LLQNELLNK	CRVPA;RUVB2;CRVPB;RUVB1;MAND	6.28816e+08	6.01539e+08	6.77585e+08	2.05799e+08	6.01474e+08	6.5292e+08	5.60464e+08	7.0918e+08	5.55668e+08	3.48663e+08	6.74989e+08	5.98241e+08
//ALLLGAEGNFHGR//ALLLGAEGNFHGR//ALLLGAEGNFHGR//ALLLGAEGNFHGR//ALLLQEGNFHGR//LLALGAEGNFHGR	OAT	5.27542e+07	4.85529e+07	4.33847e+07	5.17053e+07	5.23019e+07	4.74421e+07	4.05087e+07	4.81095e+07	4.09808e+07	4.94138e+07	5.08752e+07	3.91869e+07
//ALLLGAQSLK//ALLLGAQSLK//ALLLGAQSLK//ALLLGAQSLK//ALLLGAQSLK//ALLLGAQSLK//ALLLGAQSLK//ALLLGAQSLK//ALLLGAQSLK//ALLLGAQSLK	DXO	6.97105e+08	6.8211e+08	7.06254e+08	7.48477e+08	7.05118e+08	6.69284e+08	7.82621e+08	6.82063e+08	6.96068e+08	7.05617e+08	7.47216e+08	7.34949e+08
//ALLLMTDPDAPSR//ALLLMTDPDAPSR	OV16;D1;D3	2.45145e+07	2.01528e+07	2.1053e+07	1.88342e+07	2.0995e+07	1.97371e+07	2.30937e+07	1.92132e+07	2.04955e+07	2.0039e+07	1.6927e+07	2.02773e+07
//ALLLPPVTYFK//ALLLGLNYLGSK//ALLLGLNYLSGK//ALLLGLNYLGSK//LALLGLNYLSGK//ALLLGLNYLGSK//ALLLGLNYLSGK//ALLLGLNYLGSK//ALLLGLNYLGSK//ALLLGLNYLGSK//LALLGLNYLGSK//ALLLGLNYLGSK//LALLGLNYLGSK//ALLLGLNYLGSK//ALLLGLNYLGSK//ALLLGLNYLSGK//ALLLGLNYLGSK	MCA1;MCA1B;MCA1A	2.66818e+07	2.88263e+07	2.96078e+07	2.38142e+07	2.43011e+07	3.09661e+07	2.82421e+07	3.24413e+07	3.45894e+07	2.431e+07	2.49802e+07	3.21027e+07
//ALLLTCPFEPPKPK//ALLLTCPFEPPKPK//ALLTLCPFEPPKPK//ALLLTCPFEPPKPK//ALLLTCPFEPPKPK//ALLLTCPFEPPKPK//ALLLTCPFEPPKPK//ALLLTCPFEPPKPK//ALLLTCPFEPPKPK//ALLLTCPFEPPKPK//ALLLTCPFEPPKPK//ALLLTCPFEPPKPK//ALLLTCPFEPPKPK//ALLLTCPFEPPKPK//ALLLTCPFEPPKPK//ALLLTCPFEPPKPK//ALLLTCPFEPPKPK//ALLLTCPFEPPKPK//LALLTCPFEPPKPK	TCPE1;TCPE;TCPE2	2.40759e+08	2.0603e+08	2.00578e+08	1.91705e+08	1.87405e+08	1.85057e+08	1.89117e+08	1.72839e+08	1.82875e+08	1.88878e+08	2.49521e+08	1.894e+08
//ALLMTLCNLHPGR//ALLMTLCGGLHPGR//ALLMTLCGGLHPGR//LALMTLCGGLHPGR//ALLMTLCGGLHPGR//LALMTLCGGLHPGR//ALLMTLCGGLHPGR//LALMTLCGGLHPGR	MAOM	4.35019e+07	4.56464e+07	4.14922e+07	4.04058e+07	3.98818e+07	4.65545e+07	3.68762e+07	4.37911e+07	4.23369e+07	4.38927e+07	4.04224e+07	3.59523e+07
//ALLNASLADK//LLANASLADK//ALLNASLGEK//LLANASLGEK//LLANASLADK//LALNASLGEK//LLANASLGEK//LLANASLADK//LLANASLGEK	RTP4;CBPC2;SIAT2	1.03793e+07	1.2363e+07	3.00294e+07	6.14381e+07	1.30822e+07	2.62302e+07	4.60916e+07	3.4018e+07	3.04966e+07	5.58594e+07	2.79286e+07	3.18674e+07
//ALLNNVSGYVLK//ALLNNVSGYVLK//ALLNNVSGYVLK//ALLNNVSGYVLK//ALLNNVSGYVLK//ALLNNVSGYVLK//ALLNNVSGYVLK//ALLNNVSGYVLK//ALLNNVSGYVLK//ALLNNVSGYVLK//ALLNNVSGYVLK//ALLNNVSGYVLK	ACAC	2.603e+08	2.7736e+08	2.50718e+08	2.86556e+08	2.37565e+08	2.78828e+08	2.9124e+08	2.50206e+08	2.65368e+08	2.53702e+08	2.50832e+08	2.40027e+08
//ALLNTDGYQVSK//ALLNTDGYQVSK//ALLNTDGYQVSK//ALLNTDGYQVSK//ALLNTDGYQVSK//ALLNTDGYQVSK//ALLNTDGYQVSK//ALLNTDGYQVSK	YG5B	1.83266e+07	1.70857e+07	1.35822e+07	1.5161e+07	1.31259e+07	3.18143e+07	1.56657e+07	1.18265e+07	1.4999e+07	1.39157e+07	1.27572e+07	1.8707e+07
//ALLPHLTDALVETNK//ALLPHLESALVETNK//ALLPHLTDALVETNK//ALLPHLTDALVETNK//ALLPHLTDALVETNK//ALLPHLTDALVETNK//ALLPHLTDALVETNK//ALLPHLTDALVETNK//ALLPHLTDALVETNK	EF3A	4.94171e+07	4.46618e+07	4.25876e+07	5.56366e+07	4.82594e+07	4.05184e+07	4.53281e+07	5.12518e+07	5.05228e+07	6.35187e+07	4.75686e+07	4.44204e+07
//ALLPHLTNALVETNK//ALLPHLTNALVETNK//ALLPHLTNALVETNK//ALLPHLTNALVETNK//ALLPHLTNALVETNK//ALLPHLTNALVETNK//ALLPHLTNALVETNK//ALLPHLTNALVETNK//ALLPHLTNALVETNK//ALLPHLTNALVETNK//ALLPHLTNALVETNK	EF3A	3.14494e+09	3.25999e+09	3.24643e+09	3.40629e+09	3.05409e+09	3.27079e+09	3.31569e+09	3.4276e+09	3.18292e+09	3.19064e+09	3.0142e+09	3.21607e+09
//ALLPVFHLGYFK//ALLPVFHLGYFK//ALLPVFHLGYFK//ALLPVFHLGYFK//ALLPVFHLGYFK	RPC1	1.56897e+07	1.479e+07	1.21118e+07	1.72762e+07	1.17793e+07	1.29159e+07	1.38435e+07	1.5034e+07	1.03221e+07	1.46621e+07	1.30519e+07	1.1175e+07
//ALLQEFMLAPTQK//ALLQEFMLAPTQK//ALLQEFMLAPTQK//ALLQEFMLAPTQK//ALGLAEFMLAPTQK//ALLQEFMLAPTQK//ALLQEFMLAPTQK	ENO2;ENO1	1.93645e+08	2.01058e+08	2.13152e+08	2.05676e+08	1.90765e+08	1.94467e+08	1.76547e+08	1.75821e+08	1.8252e+08	1.80471e+08	1.74806e+08	1.93428e+08
//ALLSGNDDTLLFK//LLFQVGPHPNER//LLFQVGPHPNER//LLNSQDDTLLFK//LLFQVGPHDPQR//SDLELLLGDYLR//LLFQVGPHPNER//LLFQVGPHPNER//LLFQVGPHPNER//LLFQVGPHPNER//LLFQVGPHPNER//LLNSQDDTLLFK//LLFQVGPHPNER//LLFQVGPHPNER	HRI1	1.21116e+08	1.33075e+08	1.23804e+08	1.28521e+08	1.33907e+08	1.17788e+08	1.12749e+08	1.17007e+08	1.17188e+08	1.15068e+08	1.34532e+08	1.26586e+08
//ALLSLEHTGLFK//ALLSLEHTGLFK//ALLSLEHTGLFK//ALLSLEHTGLFK//ALLSLEHTGLFK//ALLSLEHTGLFK//ALLSLEHTGLFK//LALSLEHTGLFK//ALLSLEHTGLFK//LALSLEHTGLFK	TOM70	7.35927e+07	7.87862e+07	6.98815e+07	7.98432e+07	6.61317e+07	7.0191e+07	8.18503e+07	8.15256e+07	7.23804e+07	7.58827e+07	7.55529e+07	7.36775e+07
//ALLTCDR//ALLTCDR//ALLTCDR//ALLTCDR	PPT1	5.07949e+07	5.0989e+07	4.97821e+07	4.45756e+07	4.82414e+07	4.80088e+07	4.72651e+07	5.15382e+07	5.18017e+07	4.82558e+07	5.34626e+07	4.90154e+07
//ALLTPQPLR//ALLTPQPLR//ALLTPQPLR//ALLTPQPLR//ALLTPQPLR//LVAGLSVPPR	IF2P	3.39526e+08	3.34349e+08	3.33368e+08	3.37493e+08	3.65379e+08	3.61321e+08	3.58457e+08	3.46713e+08	3.55856e+08	3.51742e+08	3.53282e+08	3.48411e+08
//ALLTTAEYLAYQTER//ALLTTAEYLAYQTER//ALLTTAEYLAYQTER//ALLTTAEYLAYQTER//ALLTTAEYLAYQTER//ALLTTAEYLAYQTER//ALTLTAEYLAYQTER//ALLTTAEYLAYQTER//ALLTTAEYLAYQTER//ALLTTAEYLAYQTER//ALLTTAEYLAYQTER//ALLTTAEYLAYQTER//ALLTTAEYLAYQTER	VATB	3.22713e+08	3.35749e+08	2.90567e+08	3.56225e+08	3.85888e+08	3.36009e+08	4.62096e+08	4.36937e+08	4.09446e+08	3.147e+08	3.24369e+08	3.09433e+08
//ALLTTAEYLAYQTER//ALSSVLEYLAYQTER//KELESLYLAYQTER//LLTKDEYLAYQTER//LLCASNPDLVDELGVK//SGLLSLEYLAYQTER//ALTTALEYLAYQTER//ALTTALEYLAYQTER//ALTLTAEYLAYQTER//QLGCKLYLAYQTER	VATB	4.02135e+07	2.31489e+07	3.2781e+07	3.34947e+07	2.17899e+07	3.47372e+07	3.22218e+07	3.17609e+07	4.73154e+07	4.81517e+07	3.88595e+07	3.23144e+07
//ALLTTTNVNDFQEYK//GVEASNPLLDPGMLSEK//SSTLVLNVNDFQEYK//QEVSNPLLDGNNLSTR//SLSLSLNVNDFQEYK//GEAVSNPLLDGNNLTSR//GEAVSNPLLDPPQEYK//GVEASNPLLDNGRMAGR//ADGLSNPLLDGNNLSTR//GEAVSNPLLDPPQEYK//GVEASNPLLDGNNLSTR//SLSLSLNVNDFQEYK//GEAVSNPLLDPPQEYK//GVEASNPLLDGNNLTSR//GEAVSNPLLDGNNLSTR//GEAVSNPLLDPPQEYK//VGEASNPLLDPGMLSEK	TF2B	3.46173e+07	3.8663e+07	3.47579e+07	3.3581e+07	3.6668e+07	3.96684e+07	3.10715e+07	3.78858e+07	3.39985e+07	2.92733e+07	3.31531e+07	3.41325e+07
//ALLVLSTSGTTPR//ALLVLSTSGTTPR//ALLVLSTSGTTPR//ALLVLSTSGTTPR//ALLVLSTSGTTPR//ALLVLSTSGTTPR//ALLVLSTSGTTPR//ALLVLSTSGTTPR//ALLVLSTSGTTPR//ALLVLSTSGTTPR//ALLVLSTSGTTPR//ALLVLSTSGTTPR//ALLVLSTSGVNNK//ALLVLSTSGTTPR//ALLVLSTSGTTPR//ALLVLSTSGTTPR//ALLVLSTSGTTPR	KPYK1;KPYK	9.84423e+09	9.70478e+09	9.01925e+09	9.13892e+09	9.52577e+09	9.23243e+09	8.59026e+09	9.53472e+09	9.2473e+09	8.68972e+09	9.01128e+09	9.27617e+09
//ALLVTDPGLRWRAR//ALLVTDPGLAALGLSGR//ALLVTDPGLAALRDAK//ALLVTDPGLAALNLSR//ALLVTDAKRLHVCK	ADH4	9.92072e+06	9.88629e+06	1.08294e+07	9.77727e+06	1.01973e+07	9.68698e+06	1.13909e+07	1.05539e+07	1.1194e+07	9.67519e+06	1.05793e+07	1.04783e+07
//ALLYNLYYTALNK//ALLYNLYYTALNK//ALLYNLYYTALNK//LALYNLYYTALNK//ALLYNLYYTNLAK//ALLYNLYYTALNK//ALLYNLYYTALNK//LLDVPYWQDVLAK//ALLYNLYYTALNK//ALLYNLYYTALNK//ALLYNLYYTALNK//ALLYNLYYTALNK//DVLLPYWQDVLAK//ALLYNLYYTALNK//ALLYNLYYTALNK//ALLYNLYYTALNK//ALLYNLYYTALNK	EIF3C;PMG1	4.08293e+07	4.21863e+07	3.46018e+07	4.68164e+07	4.22985e+07	3.91828e+07	4.95797e+07	4.09812e+07	4.11069e+07	4.17557e+07	4.35428e+07	3.98126e+07
//ALLYVLCCPVGPYYK//ALLYVLCCPVGPYYK//ALLYVLCCPVGPYYK//ALLYVLCCPVGPYYK//LALYVLCCPVGPDPNK//ALLYVLCCPVGPYYK//ALLYVLCCPVGPYYK//ALLYVLCCPVGMLYK//ALLYVLCCPVGPYYK	BCA1;BCA2	2.86582e+08	2.70968e+08	3.02567e+08	3.04829e+08	2.77143e+08	3.15891e+08	2.89823e+08	2.62685e+08	2.88965e+08	2.50859e+08	2.56264e+08	2.71756e+08
//ALMALPDMWLK//MALALPDMWLK//ALMALPDMWLK//ALMALPDMWLK	GLGB	1.8886e+07	1.75016e+07	1.64317e+07	1.82453e+07	1.2437e+07	1.36877e+07	1.57849e+07	1.32874e+07	1.45193e+07	1.14345	1.45512e+07	1.43747e+07
//ALMFLTDSNTLR//LAMFLTDSNTLR//LAMFLTDSNTLR//ALMFLTDSSQLR//LAMFLTDSNTLR//LAMFLTDSNTLR//ALMFLTDSNTLR	SYKC	3.4365e+08	3.69699e+08	3.45313e+08	3.00052e+08	3.4644e+08	3.4261e+08	3.55617e+08	3.80467e+08	4.06011e+08	3.39202e+08	3.38021e+08	3.49609e+08
//ALMMQAQTLTLSSR	OAT	1.34388e+07	0.757767	1.18492	7.39168e+06	5.47909e+06	1.09059	1.00388e+07	8.24826e+06	0.999469	8.33807e+06	4.64645e+06	4.04299e+06
//ALMNGFSGLLQTADVK//ALMNGFSGLLQTGEVK//ALMNGFSGLLQTAWR	PFKA1	9.83082e+06	1.34641e+07	3.35939e+06	1.18867e+07	9.29784e+06	1.11562	1.28556e+07	1.14829e+07	1.02096e+07	1.08504e+07	1.07494e+07	1.0257e+07
//ALMPLLEGHDVLAQAQSGTGK//ALMPLLEGHDVLAQAQSGTGK//ALMPLHDALDVLAQAQSGTGK//ALMPLLEGHDVLAQAQSGTGK//ALMPLLEGHDVLAQAQSGTGK//ALMPLLEGHDVLAQAQSGTGK//ALMPLLEGHDVLAQAQSGTGK//ALMPLLGEHDVLAQAQSGTGK	IF4A;FAL1	3.19124e+08	2.81208e+08	2.70789e+08	2.96933e+08	2.5909e+08	2.70786e+08	2.86954e+08	3.21871e+08	2.7037e+08	3.41279e+08	3.26516e+08	3.01305e+08
//ALMPLLEGHDVLAQAQSGTGK//ALMPLLEGHDVLAQAQSGTGK//ALMPLLEGHDVLAQAQSGTGK//ALMPLLEGHDVLAQAQSGTGK//ALMPLLEGHDVLAQAQSGTGK//ALMPLLEGHDVLAQAQSGTGK//ALMPLLEGHDVLAQAQSGTGK//ALMPLLEGHDVLAQAQSGTGK	IF4A;FAL1	3.58732e+09	3.60087e+09	3.33911e+09	3.48177e+09	3.30015e+09	3.40871e+09	3.9154e+09	3.67443e+09	3.49535e+09	3.71319e+09	3.4883e+09	3.762e+09
//ALMPLLEGSYTLAQAQSGTGK//ALMPLLEGHDVLAQAQSGTGK//PLMALLEGHDVLAQAQSGTGK//ALMPLLEGHDVLAQAQSGTGK//ALMPLLEGHDVLAQAQSGTGK//ALMPLLEGHDVLAQAQSGTGK//ALMPLLEHEAALAQAQSSAGK//ALMPLLWHPMVAQAQSTNK//ALMPLLEGHDVLAQAQSGTGK	IF4A;FAL1	2.6849e+08	2.63163e+08	2.78028e+08	2.11169e+08	2.76554e+08	2.84472e+08	2.53173e+08	2.59074e+08	2.79064e+08	2.76571e+08	2.55839e+08	2.85369e+08
//ALMSVLLHEALTK	UTP20	5.17768e+06	4.13041e+06	3.7909e+06	5.90674e+06	5.65204e+06	4.24468e+06	4.51929e+06	3.46801e+06	3.52504e+06	4.27234e+06	3.53908e+06	8.63638e+06
//ALMVNFGYAK//THFVEPEVR	SYQ	9.96959e+07	3.57096e+07	1.15313	9.9026e+07	4.11725e+07	5.42711e+07	3.53627e+07	1.2895e+08	1.21873e+08	3.14268e+07	3.49149e+07	1.08887
//ALNAENEAK//ALNAENEAK//ALGGAEDQAK	PPT1	4.95509e+07	2.69259e+07	2.92433e+07	4.82056e+07	2.20125e+07	2.74745e+07	4.31703e+07	5.224e+07	4.62409e+07	4.55566e+07	2.41328e+07	4.5145e+07
//ALNAGGQTTVLTK//ALNAGGQTTVLTK//ALNAGGQTTVLTK//ALNAGGQTTVLTK//ALNAGGQTTVLTK//ALNANQTTVLTK//ALNAGGQTTVLTK	HMDH2;HMDH1	4.91572e+07	4.76135e+07	4.12999e+07	4.73308e+07	3.95907e+07	4.19483e+07	4.78384e+07	4.67263e+07	4.89808e+07	4.8063e+07	4.66376e+07	4.52077e+07
//ALNDAYLEASDLYSK//ALDANYLEASDLYSK//ALNDAYLEASDLYSK//ALDANYLEASDLYSK//ALDANYLEASDLYSK//ALDANYLEASDLYSK//ALDGQYLEASDLYSK//ALDGQYLEASDLYSK//ALDGGAYLEASDLYSK//ALDGGAYLEASDLYSK//ALDANYLEASDLYSK//ALDGQYLEASDLYSK	SEC17	6.51306e+07	7.52359e+07	6.14123e+07	6.19639e+07	6.17052e+07	7.16787e+07	6.51517e+07	6.11103e+07	7.4046e+07	6.50753e+07	7.41225e+07	6.48311e+07
//ALNEEAERAR//ALNEEAERAR//ALNEEARNNK//ALNEEAERAR	MAGBG;CU025	1.21806e+08	1.09e+08	1.14371e+08	1.37556e+08	1.04267e+08	1.38889e+08	1.24691e+08	1.25249e+08	1.21378e+08	1.30977e+08	1.19931e+08	1.25699e+08
//ALNEGGLQSVPK//ALNEGGLQSVPK//ALNEGGLQSVPK//ALNEGGLQSVPK//ALNEGGLQSVPK//ALNEGGLQSVPK//ALNEGGLQSVPK	ETFD	3.9817e+07	3.77184e+07	3.29554e+07	4.15257e+07	3.54188e+07	3.68907e+07	3.52536e+07	4.1487e+07	4.24634e+07	3.9469e+07	4.1596e+07	3.34454e+07
//ALNLNSESLENSSVEK//NLALNESSLENSSVEK//ALNLNSESLENSSVEK//ALNLNSESLENSSVEK//ALNLNSESLENSSVEK//ALNLNSESLENSSVEK//ALNLNSESLENSSVEK//ALNLNSESLENSSVEK//ALNLNSESLENSSVEK//ALNLNSESLENSSVEK//ALNLNSESLENSSVEK//ALNLNSESLENSSVEK	UBP3	4.91688e+07	4.84186e+07	4.88482e+07	5.10153e+07	4.76513e+07	4.72422e+07	4.80354e+07	4.6793e+07	4.75689e+07	4.41007e+07	4.88594e+07	4.45233e+07
//ALNNSGTLTNDYAAYMFK//ALNDPFLTNDYAAYMFK//ALNNSGTLSQDYAAYMFK	G3PC;G3P;G3P1;G3P2	1.7269e+07	2.02397e+07	2.01197e+07	1.67799e+07	2.25098e+07	2.40137e+07	2.21289e+07	2.7446e+07	3.03635e+07	1.50907e+07	2.00845e+07	2.29969e+07
//ALNSELAPVVVLASNR//SVQAELAPVVVLASNR//YNRHKPVVVLASNR//AVAGLESAPVVVLANSR//SVQEALAPVVVLASNR//HPAAALHPLGKLASNR	RUVB1	5.24937e+07	5.78935e+07	5.30517e+07	5.92439e+07	5.05087e+07	5.019e+07	6.57976e+07	5.1202e+07	4.90239e+07	4.87337e+07	4.92237e+07	4.93764e+07
//ALNTCVNVGCVPK//ALGGTCVNVGCVPK//ALGGTCVNVGCVPK//ALNTCVNVGCVPK//ALGGTCVNVGCVPK//ALGGTCVNVGCVPK//WAEPEVELTTEK//ALGTGCVNVGCVPK//ALNTCVNVGCVPK//ALGGTCVNVGMQPK//ALNTCVNVGCVPK//WAEPEVELTTEK//ALNTCVNVGCVPK//ALGGTCVNVGCVPK	GSHR;GASHR;TYTR	1.91489e+08	2.35577e+08	1.92795e+08	1.96354e+08	2.06766e+08	2.1785e+08	1.82939e+08	1.59932e+08	2.05207e+08	2.36427e+08	2.31493e+08	2.10756e+08
//ALNYLGLQFLAAK//ALNLYGLQFLAAK//ALLNYGLQFLAAK//ALLNYGLQFLAAK	SYSC	1.66405e+07	1.80128e+07	1.55413e+07	1.65881e+07	1.57577e+07	1.69308e+07	1.50637e+07	1.9398e+07	1.6094e+07	1.62983e+07	1.55126e+07	1.62883e+07
//ALPALFNNVQER	SA155	3.411e+07	3.49224e+07	4.08667e+07	4.67148e+07	3.66224e+07	3.81671e+07	4.48959e+07	5.4489e+07	3.58605e+07	3.40811e+07	3.3175e+07	2.77822e+07
//ALPDAVTLLEPK//ALPDAVTLLEPK//ALPDGLTLLEPK//ALPDAVTLLEPK//ALPDVATLLEPK//ALPDAVTLLEPK//ALPDGLTLLEPK//ALPDAVTLLEPK//ALPDAVTLLEPK//ALPDAVTLLEPK//ALPDAVTLLEPK//ALPDLGTLLEPK//ALPDAVTLLEPK//ALPDLGTLLEPK//ALPDAVTLLEPK//ALPDAVTLLEPK//ALPDGLTLLEPK//ALPDAVTLLEPK//ALPDGLTLLEPK//ALPDAVTLLEPK//ALPDAVTLLEPK//ALPDTLLLADPK//ALPDAVTLLEPK	RS3	2.50413e+09	2.63047e+09	2.64289e+09	2.67829e+09	2.6513e+09	2.44984e+09	2.64159e+09	2.45689e+09	2.56384e+09	2.50555e+09	2.56343e+09	2.4998e+09
//ALPDETVK//ALPDETVK//ALPDETVK//ALPDETVK//ALPDETVK//ALPDETVK//ALPDETVK//ALPDETVK//ALPDETVK//ALPDETVK//ALPDETVK	HSAA	1.81811e+08	1.93999e+08	1.91321e+08	1.77054e+08	2.00747e+08	1.75113e+08	1.61928e+08	1.8361e+08	1.86762e+08	1.7411e+08	1.9197e+08	1.83353e+08
//ALPDHLQAR//ALEPGAHLGR//ALPDHLQAR//ALPDHLQAR//LAPDHLQAR//ALPDHLQAR//ALPDHLQAR//ALPDHLQAR//ALPDHLQAR//ALEPGAHLGR	PUR2	1.18197e+08	1.17233e+08	1.1938e+08	1.09714e+08	1.23299e+08	9.31731e+07	1.0733e+08	1.18045e+08	9.00469e+07	1.1557e+08	1.25365e+08	1.01978e+08
//ALPDHLQAR//ALPDHLQAR//ALPDHLQAR//KGRFEAANK//ALPDHLQAR//GRKFEAANK//ALPDHLQAR//GRKFEAANK//ALPDHLQAR//ALPDHLQAR	PUR2	8.75303e+07	9.16633e+07	9.27682e+07	1.03419e+08	9.30506e+07	1.03779e+08	8.87211e+07	8.58161e+07	1.07912e+08	1.00232e+08	8.93446e+07	1.11e+08
//ALPDVVVK//ALPDVVVK//ALPDVVVK//ALPDVVVK//LAPDVVVK//LAPDVVVK	RPC1	1.6086e+07	1.45712e+07	1.05705e+07	1.52891e+07	1.17005e+07	9.89982e+06	1.2227e+07	1.26041e+07	1.07231e+07	1.6751e+07	1.39552e+07	1.18543e+07
//ALPELNAR//ALPELNAR	KGUA	9.36257e+08	6.95504e+08	1.34376e+09	1.10419e+09	9.97722e+08	1.06619e+09	9.28533e+08	3.88118e+08	4.12531e+08	1.31487e+09	1.03127e+09	1.02446e+09
//ALPELNAR//VNPAAAVNK//ALPELNAR//VNPAAAVNK//ALPELNAR//VNVGPGVNK//VNPAAAVNK	KGUA	9.56918e+08	6.94955e+08	1.32735e+09	1.09195e+09	6.45587e+08	6.29816e+08	6.86771e+08	6.00288e+08	6.07346e+08	1.23129e+09	9.94486e+08	6.99981e+08
//ALPELNQSLWK//ALPELNQSLWK//LAPELNQSLWK//LAPMGPAATRWK//NGPNLAAATATGLK//ALPELNQSLWK//LAPELSGNALWK//ALPELNQSLWK//LAPELNQSLWK	RL31A;RL31;GBLP;RL31B	1.12474e+08	2.58987e+07	1.922e+08	1.52692e+08	7.2613e+07	1.53323e+08	1.5578e+08	1.47208e+08	1.13411e+08	5.62995e+07	4.6327e+07	1.12992e+08
//ALPGEYVTYASLGYVR//YADPLAVTYASLGYVR//QPLEYVTYASLGYVR//ALPWYVTYASLAFEK	RS21A;RS21B;RS21	5.95398e+07	5.67987e+07	4.79757e+07	7.2938e+07	6.32914e+07	5.72021e+07	9.81357e+07	9.99703e+07	7.28844e+07	7.04096e+07	6.5637e+07	5.42153e+07
//ALPHWKLANDSPLALEWLK//ALPKKGPPKPAHNLSDAFADK//RAPLVGLPLPAHNLSDAFGEK//ALFTWESLTSLPNLALLGQK//NPLLLLPRPAHNLSDAFGEK//QTYVLLPKAFPNLCKPANK//ALPRVGLLPPAHQVSDAFDAK//NPLLPPTPALFPGGLLEDNVK//QTYVLKLQGDSPLALEWLK//QTYVLKPLAFPGGLLEDNVK//KSVNKLESKFPGGLCKPNAK//LLTTYVPLLMPGGLLEAAGEK//DGVLPHLKSLTPGGLLEDNVK//LAPKPPELAPFPNLLEDNVK//LLLLHLVDPAAPPVSDAFGEK	PYR1	3.3714e+08	3.02063e+08	2.48205e+08	3.18091e+08	3.09498e+08	3.03793e+08	2.90564e+08	2.92774e+08	2.75255e+08	2.85035e+08	2.83521e+08	3.00573e+08
//ALPLLFGPLLK//ALPLLFGPLLK	PP4R3	2.50482e+07	2.31813e+07	2.54622e+07	2.74525e+07	1.9913e+07	1.88026e+07	2.25782e+07	1.63489e+07	1.79386e+07	2.01883e+07	1.96263e+07	2.19401e+07
//ALPLLLHNPPR//ALPLLLHNPPR//ALPLLLHNPPR//ALPLLLHNPPR//ALPLLLHNPPR//ALPLLLHNPPR//ALPLLLHNPPR//ALPLLLHNPPR//ALPLLLHNPPR//ALPLLLHNPPR//ALPLLLHNPPR//ALPLLLHNPPR	DBP5	7.78668e+07	7.23286e+07	7.74025e+07	7.73204e+07	7.84885e+07	8.1431e+07	7.61956e+07	8.07797e+07	7.58744e+07	7.26031e+07	7.39935e+07	7.19231e+07
//ALPLLLHNPPR//GLDLLALDLGLK//ALPLLLHNPPR//GLDLLALDLVAK//ALPLLLHNPPR//ALPLLLHNPPR//ALPLLLHNPPR//GLDLLALDLGLK//ALPLLLHNPPR//ALPLLLHNPPR//ALPLLLHNPPR//GLDLLALDLGLK//ALPLLLHNPPR//ALPLLLHNPPR//ALPLLLHNPPR//ALPLLLHNPPR	DBP5	1.35011e+08	1.29323e+08	1.25941e+08	1.52908e+08	1.36898e+08	1.20951e+08	1.32437e+08	1.49519e+08	1.22322e+08	1.3253e+08	1.38065e+08	1.15118e+08
//ALPNFNDR//ALPNFNDR//LAPNFDNR	PUR5	4.42169e+08	3.80638e+08	4.09489e+08	4.20018e+08	3.99958e+08	3.9852e+08	3.84175e+08	4.19799e+08	3.60801e+08	3.56544e+08	4.02959e+08	3.62708e+08
//ALPNNSFR//ALPNNSFR//ALPNNSFR//ALPNNSFR//ALPNNSFR//ALPNNSFR//ALPNNSFR	IF2P	2.43835e+08	2.23784e+08	2.20937e+08	1.81397e+08	2.30022e+08	2.1015e+08	2.01825e+08	2.04725e+08	2.07714e+08	1.78412e+08	2.33152e+08	2.15346e+08
//ALPNQQVLSK//ALPNQQVLSK//ALPNQQVLSK//ALPNQQVLSK//ALPNQQVLSK//ALPNQQVLSK//ALPNQQVLSK//ALPNQQVLSK//ALPNQQVLSK//ALPNQQVLSK//ALPNQQVLSK//ALPNQQVLSK//ALPNQQVLSK	LEUD	1.30741e+09	1.32632e+09	1.28343e+09	1.30021e+09	1.34572e+09	1.32611e+09	1.18861e+09	1.38404e+09	1.22215e+09	1.19173e+09	1.21056e+09	1.18337e+09
//ALPPAAASYSQAMK//ALPPAAASYSQAMK//ALPPAAASYSQAMK//ALPPAAASYSQAMK//ALPPAAASYASGAMK//LAPPAAASYSQAMK//APLPAAASYSQAMK//ALPPAAASYSQAMK//TFPPAAARNMAMK//ALPPAAASYSQAMK//ALPPAAASYSQAMK//APLPAAASYSQAMK	MMF1	1.36067e+08	1.44441e+08	1.45822e+08	1.3352e+08	1.48959e+08	1.50577e+08	1.45773e+08	1.26536e+08	1.48989e+08	1.24862e+08	1.50996e+08	1.49657e+08
//ALPPAAASYSQAMK//ALPPAAASYSQAMK//ALPPAAASYSQAMK//ALPPAAASYSQAMK//ALPPAAASYSQAMK//ALPPAAASYSQAMK//ALPPAAASYSQAMK//ALPPAAASYSQAMK//ALPPAAASYSQAMK//LAPPAAASYSQAMK//ALPPAAASYSQAMK//LAPPAAASYSQAMK//ALPPAAASYSQAMK//ALPPAAASYSQAMK//ALPPAAASSYQAMK//ALPPAAASYSQAMK//ALPPAAASYSQAMK//ALPPAAASGNVYMK//ALPPAAASYSQAMK//ALPPAAASYSQAMK	MMF1	1.79798e+09	2.19715e+09	1.85853e+09	2.20323e+09	2.05194e+09	1.82489e+09	1.6681e+09	1.81299e+09	1.83789e+09	2.03829e+09	2.08419e+09	1.93786e+09
//ALPPEGHDLALLGLAQTGSGK//ALPQPHKGGPMLGLAQTGSGK//ALPYDTPKDLLGLAQTGSGK//ALPQNKPHPMLGLAQTGSGK//ALPKNAAGYDLLGLAQTGSGK//ALPQNPPPADLLGLAQTGSGK//ALPQNPPPADLLGLAQTGSGK//ALPQPHAARDGLGLAQTGSGK//ALPQNPPGPELLGLAQTGSGK	RRP3	1.95734e+07	1.86378e+08	8.57725e+07	7.70276e+07	7.86346e+07	7.275e+07	1.97846e+07	8.6545e+07	6.65328e+07	7.63798e+07	7.99527e+07	1.21701e+08
//ALPQVMGTWGVR//ALPQVMGTWGVR//ALPQVMGTWGVR//ALPQVMGTWGVR//ALPQVMGTWGVR//ALPQVMGTWGVR//ALPQVMGTWGVR//ALPQVMGTWGVR//ALPQVMGTWGVR//ALPQVMGTWGVR	TAF9	2.94728e+07	3.2715e+07	3.09085e+07	2.62935e+07	3.2556e+07	2.94615e+07	2.85425e+07	3.00831e+07	3.30853e+07	2.47186e+07	2.33984e+07	2.75752e+07
//ALPSPVVNDNEQK//AHRAEGGTNLGTAR	SWI6	1.31363e+07	1.27707e+07	1.4543e+07	1.39656e+07	1.44328e+07	1.1263e+07	1.68971e+07	1.20571e+07	7.87609e+06	9.44351e+06	1.0847e+07	1.07252e+07
//ALPSWLDGFPDKDTLR//QLLCGAALGTLDADKER//ALPSWLNLTEDMEALK//ALANGQLDGFPDKDTLR//ALANGQLDGFPRSDELK//ALPSWLQVTEDMEALK//ALANGQLDGFPDKDTLR//ALGLCQALGTLDADKER//KLNKTFYTEDMEALK//ALANANLDGVMEKDELK//LQLCQALGTLDADKER//HLPLTAVYTEDMEALK//ALANANLDGFPDKDTLR//LQLCQALGTLDADKER//ALPSWLDGFPDGLDSLK//QLLCQALGTLDADKER//VRNGQLQLESDSDKNK//LQLCQALGTLDADKER//ALPSWLDGFPDKDTLR//ALGLCGAALGTLDADKER//ALANANLNLTEDMEALK//ALSPWLDGF…	IMDH4;IMDH1;IMDH;IMDH2;NEW1;IMDH3	1.28467e+08	1.38929e+08	1.11554e+08	1.21593e+08	1.30379e+08	1.29735e+08	1.24327e+08	1.43126e+08	1.20929e+08	1.40983e+08	1.30448e+08	1.17584e+08
//ALPTELPVSTLSLEDLDATKR//ALPTELPVSTLSLEDLDATRK//ALPTELPVSTLSLEDLDATKR//ALPTELPVSTLSLEDLDATRK//VPSVELPVSTLSLEDLDATRK//PLATELPVSTLSLEDLDKTAR//TPELALPVSTLSLEDLDKTAR//TPELALPVSTLSLEDLDATKR//ALPTELPVSTLSLEDLDATRK//ALPTELPVSTLSLEDLDATRK//TPELALPVSTLSLEDLDATRK//TPELALPVSTLSLEDLDTARK	SRO9	8.72234e+07	8.18721e+07	7.96e+07	8.88945e+07	8.43681e+07	8.28731e+07	8.61184e+07	9.14198e+07	8.05566e+07	8.65473e+07	7.97935e+07	8.04312e+07
//ALPTSNDNVTLK//ALPTSNDNVTLK//LAPTSNDNVTLK//ALPTSNDNVTLK//LAPTSNDNVTLK//ALPTSDNNVTLK//ALPTSNDNVTLK//ALPTSNDNVTLK//ALPTSNDNVTLK//ALPTSNDNVTLK	STX8	1.69428e+07	1.96412e+07	1.48984e+07	1.9108e+07	1.7169e+07	1.44112e+07	1.98569e+07	2.01357e+07	1.79003e+07	1.75291e+07	1.32272e+07	1.94056e+07
//ALQALDVYPHEPAK//ALQALDVYPHEPAK//AQLALDVYPHEPAK//LAQALDVYPHEPAK//ALQALDVYPHEPAK//AQLALDVYPHEPAK//LAQALDVYPHEPAK//ALGAALDVYPHEPAK//ALQALDVYPHEPAK//LAQALDVYPHEPAK//LAQALDVYPHEPAK	SERA;SER33	1.08262e+08	1.32985e+08	1.10947e+08	1.28246e+08	1.24497e+08	1.07639e+08	9.21343e+07	9.18687e+07	9.64897e+07	1.29029e+08	1.26093e+08	1.07142e+08
//ALQAQGTVGLLAQLAK//LAQAANTVGLLAQLAK//NAPAKSTVGLLAQLAK//TVPRDTVGLLAQLAK//PVAPGTFVGLLAQLAK//NPASAKTVGLLAQLAK//KSPAGQTVGLLAQLAK//HLELSKLLLSGPFK//FVAPTGPVGLLAQLAK//AQLAGQTVGLLAQLAK//KSPAQGTVGLLAQLAK//KRHMTVGLLAQLAK	MPCP	3.88421e+07	3.75307e+07	3.29164e+07	4.29414e+07	3.66979e+07	3.37596e+07	3.98988e+07	3.30856e+07	3.54357e+07	3.66946e+07	3.57793e+07	3.48687e+07
//ALQCLHAK	AK	2.94812e+07	2.9813e+07	3.59177e+07	3.19193e+07	3.00375e+07	3.58121e+07	3.03213e+07	3.04922e+07	3.89471e+07	3.03962e+07	2.61808e+07	3.63651e+07
//ALQDTVHEVTTSLGK//ALENTVHEVTTSLGK//ALEGSAVHEVTTSLGK//ALENTVHEVTTSLGK	GYS2;GYS1	2.80615e+07	3.12811e+07	3.43585e+07	3.17722e+07	2.71039e+07	3.42684e+07	3.52735e+07	3.01792e+07	3.60879e+07	3.60097e+07	3.77616e+07	3.52734e+07
//ALQEFMLAPTGAK//ALQEFMLAPTQK//ALQEFMLAPTQK//ALQEFMLAPTQK//ALQEFMLAPTQK//ALQEFMLAPTGAK//ALQEFMLAPTQK//ALQEFMLAPTQK//ALQEFMLAPTQK//ALQEFMLAPTQK//ALQEFMLAPTQK//ALQEFMLAPTQK	ENO2;ENO1;ENO	6.20265e+07	6.61024e+07	6.14446e+07	5.9501e+07	5.18338e+07	6.60747e+07	6.41128e+07	6.05842e+07	5.08977e+07	5.99534e+07	5.96244e+07	5.01393e+07
//ALQEMQGK//ALQEMQGK//ALQEMQGK//ALQEMQGK//ALQEMQGK	NSR1;CCPR	1.48294e+08	2.01515e+07	1.98036e+08	2.06068e+08	2.22003e+08	2.2747e+08	1.67133e+08	1.95191e+08	1.42198e+08	1.93108e+08	1.04221e+08	1.08665e+08
//ALQEYNAR//ALQEYNAR//ALQEYNAR	DEOB	2.66008e+08	2.46024e+08	2.41583e+08	2.17147e+08	2.70776e+08	2.33234e+08	2.143e+08	2.53953e+08	2.45608e+08	2.03312e+08	2.27078e+08	2.20515e+08
//ALQFVQLFNPNNCR//ALQFVQLFNPNNCR//AQLFVQLFNPNNCR//AQLFVQLFNPNNCR//ALQFVQLFNPNNCR//ALQFVQLFNPNNCR//ALQFVQLFNPNNCR//ALQFVQLFNPNNCR//ALQFVQLFNPGGNCR//ALQFVQLFNPNNCR//ALQFVQLFNPNNCR//ALQFVQLFNPNNCR	MTR2	5.01569e+07	5.34059e+07	4.99046e+07	5.45962e+07	3.97079e+07	4.67693e+07	4.81654e+07	4.53222e+07	4.78598e+07	4.43285e+07	4.39834e+07	5.04301e+07
//ALQLLDYLLK//ALQLLDYLLK//LQALLDYLLK//ALGALLDYLLK//ALGALLDYLLK//QLALLDYLLK	EPN3;ENT3;EPN2	9.48343e+07	8.72371e+07	1.01495e+08	9.32752e+07	7.8403e+07	7.76282e+07	9.11513e+07	8.06165e+07	8.19437e+07	8.43808e+07	7.30698e+07	8.57106e+07
//ALQLMGGLDELFLAPGKK//ALAGLMNLDELFLAPGKK//ALGALMNLDELFLAPGKK//ALQLMGGLEDLFLAPGKK//ALAGLMGGLDELFLAPGKK//ALQLMGGLDELFLAPKGK//ALGALMQVDELFLAPGKK//ALGALMGGLDELFLAPGKK//ALQLMNLDELFLAPGKK//ALQLGGPFDELFLAPGKK	FBRL	4.3013e+07	4.08246e+07	3.94244e+07	4.45415e+07	3.6105e+07	3.64975e+07	4.64215e+07	4.25479e+07	3.97977e+07	3.69933e+07	3.41118e+07	3.81132e+07
//ALQLQNEANSKQTSLDSR//ALQLQNEANSATGKSLDSR//AQLLQNEANSPFLSLDSR//ALQLQNEANSMLLSLDDK//LQALQNEANSPFLSLDSR//ALQLQNEANSPFLSLDSR//PLTLENEANSPFLSLDSR	YND5	2.05062e+07	2.21113e+07	1.46937e+07	1.89344e+07	1.94643e+07	1.57729e+07	2.06134e+07	1.69513e+07	2.28464e+07	1.76732e+07	1.32572e+07	1.95648e+07
//ALQNLYPNDLAQR//ALQNLYPNDAQLR//ALQNLYPNDLAQR//ALQNLYPNDLAQR//ALGANLYPNDLAQR//ALQNLYPNDLAQR//ALGANLYPNDLAQR//ALQNLYPNDLAQR//ALGANLYPGGDLAQR//ALQNLYPNDAQLR//ALGANLYPNDAQLR//ALQNLYPNDLAQR	SEC31	2.02073e+08	2.21439e+08	2.15642e+08	1.97452e+08	2.11707e+08	2.02944e+08	2.06925e+08	2.2985e+08	1.95361e+08	1.99057e+08	2.0056e+08	1.96687e+08
//ALQQAADEVASGK//ALQQAADEVASGK//ALQQAADEVASGK//ALQQAADEVASGK//ALQQAADEVASGK//ALQQAADEVASGK//ALQQAADEVASGK//ALQQAADEVASGK//ALQQAADEVASGK//ALQQAADEVASGK//ALGAQAADEVASGK//ALQQAADEVASGK	FUMH	3.28911e+08	3.27867e+08	3.26232e+08	3.25766e+08	3.16201e+08	3.01968e+08	2.74498e+08	2.94098e+08	3.15248e+08	3.2225e+08	2.99139e+08	2.60758e+08
//ALQQTLPEDTK//ALQQTLPEDTK//ALQQTLPEDTK//ALQQTLPEDTK//ALQQTLPEDTK	RT05	1.65459e+07	1.48007e+07	1.56859e+07	1.58995e+07	1.39954e+07	1.44731e+07	1.48466e+07	1.67049e+07	2.11411e+07	1.33784e+07	1.72814e+07	1.56469e+07
//ALQSGLSVK	DBP10	2.64987e+07	2.58246e+07	2.58476e+07	2.65351e+07	2.59529e+07	2.42126e+07	2.55227e+07	2.51321e+07	2.34809e+07	2.16304e+07	2.64313e+07	2.42788e+07
//ALQSLGQLLGEVMK//ALQSLGQLLGEVMK//ALQSLGQLLGEVMK//ALQSLGQLLGEVMK//ALQSLGQLLGEVMK//ALQSLGQLLGEVMK	PRS10	5.9145e+07	6.06738e+07	7.03974e+07	6.32473e+07	5.96918e+07	5.89163e+07	6.40501e+07	5.98167e+07	6.23844e+07	5.49069e+07	5.77852e+07	6.49112e+07
//ALQSLTSK//ALQSLTSK//ALQSLTSK//ALQSLTSK//ALQSLTSK//ALQSLTSK//ALQSLTSK//ALQSLTSK//ALQSLTSK//ALQSLTSK//ALQSLTSK//ALQSLTSK//ALQSLTSK//ALQSLTSK//ALQSLTSK//ALQSLTSK//ALQSLTSK//ALQSLTSK//ALQSLTSK//ALQSLTSK	RS10B;NCPR;RS10A	2.61733e+09	2.58093e+09	2.40625e+09	2.1053e+09	2.28137e+09	2.21057e+09	2.14881e+09	2.42989e+09	2.05287e+09	2.08849e+09	2.27893e+09	2.12292e+09
//ALQSVLDADVWR//ALQSVLDWSTPR//ALQSVLDADVWR//ALQSVLDADVWR//ALQSVLDADVWR//ALQSVLDADVWR//ALQSVLDADVWR//ALQSVLDADVWR//ALQSVLDADVWR//ALQSVLDADVWR	GCN20;YB89	1.00405e+08	1.03368e+08	9.98911e+07	8.88952e+07	9.43767e+07	1.08368e+08	9.014e+07	1.0179e+08	1.12101e+08	8.80496e+07	9.23023e+07	1.0553e+08
//ALQVEGQPLLLTQPALNK	ACAC	1.82042e+08	1.98152e+08	1.69202e+08	1.85645e+08	2.06728e+08	2.01554e+08	1.84677e+08	2.2789e+08	2.05922e+08	1.86357e+08	1.6852e+08	2.11013e+08
//ALQVFEEQNALENLK//ALQVFEEQNALENLK//ALQVFEQENALENLK//AQLVFEEQNALENLK//AAGLVFEEQNANELLK//NLALFEEQNALENLK//ALQVFEEQGQNELLK//ALQVFEQENALELNK	PYRC	1.58e+07	2.29998e+07	1.80027e+07	2.28065e+07	2.1249e+07	1.78474e+07	1.67334e+07	2.26944e+07	2.0147e+07	1.63642e+07	1.75384e+07	2.01995e+07
//ALRAVGFDPK	Y357;Y4762	3.8615e+06	1.68134e+07	6.9281e+06	3.64844e+06	7.42721e+06	7.02728e+06	1.11421e+07	5.83867e+06	7.09252e+06	3.75038e+06	8.07245e+06	9.60946e+06
//ALRQGSGGAEFLVK//ALGVQGSGWAFLVK//ALGVQGSGWAFLVK//ALGVQGCGLAFLVK//ALGVQAMGQAFLVK//ALGVQGSGWAFLVK//ALGVQGSGWAFLVK//ALGVQGSGWAFLVK//ALGVQSGGWAFLVK	SODM	7.45511e+07	7.80387e+07	8.27027e+07	7.26464e+07	7.78948e+07	8.10132e+07	7.35236e+07	8.55132e+07	8.82844e+07	7.24463e+07	7.49204e+07	8.55144e+07
//ALRTPHLMLLTGAPALNK//ALQVADQPLLLTGAPAGVAK//ALQVEGQPLLLTGAPALNK	ACAC	4.33241e+07	3.79508e+07	5.1238e+07	3.56568e+07	4.75663e+07	4.88922e+07	3.57753e+07	5.12719e+07	4.48892e+07	3.90187e+07	4.01295e+07	5.17774e+07
//ALSAMVDAAK//ALSAMVDAAK//ALSAMVDAAK//ALSAMVDAAK//ALSAMVDAAK	EF3A;EF3;METE	5.89832e+07	6.00711e+07	5.25385e+07	6.50092e+07	6.22896e+07	1.11569	6.70384e+07	1.00435	0.956004	1.73157	5.86481e+07	1.59456e+07
//ALSAYMFFANENR//ALSAYMFFANENR//ALSAYMFFANENR//ALSAYMFFANENR//ALSAYMPPGNNENR//ALSAYMFFANENR//WRYMKSDAYDAK//ALSAYMFFANENR//LASAYMFFANENR//ALSAYGTTSDAYDAK//ALSAYMFFANENR	NHP6B;NHP6;NHP6A	2.02481e+07	2.3849e+07	2.06405e+07	2.22202e+07	2.1833e+07	2.35366e+07	2.39388e+07	2.25649e+07	2.58823e+07	2.08852e+07	2.03205e+07	2.20388e+07
//ALSEGLVSR	GRE3	1.5708e+08	1.5423e+08	1.66904e+08	1.68573e+08	1.59048e+08	1.70464e+08	1.65424e+08	1.64062e+08	1.47893e+08	1.52867e+08	1.55377e+08	1.52781e+08
//ALSEWLPESGKTYLPK//ALVMELEGGGQLYTLPK//ALVMELENRFCVLPK//ALVMELENGQLTYLPK//ALVMELEGNGALTYLPK	EMC1	1.53964e+07	1.9374e+07	1.4318e+07	1.37725e+07	1.99353e+07	2.1786e+07	1.43132e+07	2.26746e+07	1.95577e+07	1.36591e+07	1.63377e+07	1.85638e+07
//ALSGAMQEVWANVWLK//AAKEMQEVEELVWLK//ALSGAMQEVELEVWLK//SPSKMQEVNAWVWLK//ALGGTMQEVSHFVWLK	SQT1	5.88432e+06	7.65377e+06	7.21154e+06	4.87064e+06	6.61067e+06	6.989e+06	7.71916e+06	8.20061e+06	1.17362e+07	7.48588e+06	7.79245e+06	6.1475e+06
//ALSHLPTPKVESSENATDPK//QATPLGLEHDVLAQAQSGTGK//ALLNGHFGHDVLAQAQSGTGK	IF4A	1.67297e+07	1.16596e+07	2.02857e+07	2.8967e+07	1.48822e+07	2.03799e+07	2.21908e+07	1.83634e+07	1.76784e+07	2.04123e+07	1.91075e+07	1.65201e+07
//ALSKVLPLSVLNVSAQR//SLGLKLPLSVLNVSAQR//SLGLKLGSGVPLLVSQAR//SLGLKLGKDPLLVSAQR//SLGLKLPLSVLNVSAQR//SLGLKLPLSVLNVSAQR//SLGLKLPLSVLNVSAQR//ALSVKLPLSVLNVSAQR	RS17B;RS17A	5.25966e+07	5.11218e+07	4.65407e+07	4.8675e+07	5.06676e+07	5.25195e+07	4.89911e+07	4.95199e+07	4.89756e+07	4.38289e+07	4.63833e+07	4.97275e+07
//ALSLETQTESLLSK//ALSLETQTESLLSK//ALSLEGTTAESLLSK//ALSLETQTESLLSK	GOSR1	2.68216e+07	3.22084e+07	3.17634e+07	2.86403e+07	3.68233e+07	3.76302e+07	3.23364e+07	3.01497e+07	2.19651e+07	2.98908e+07	2.75916e+07	3.7013e+07
//ALSLTEKPR//ALSLTSAVPR//ALSLTEKPR//ALSLTEKPR//ALSLTSAPVR//ALSLTSAVPR//ALSLTEKPR//ALSLTEKPR//ALSLTEKPR	N2DL4	6.6587e+07	6.57071e+07	6.86013e+07	7.13642e+07	6.45428e+07	7.89965e+07	6.68765e+07	6.94372e+07	8.29734e+07	6.40797e+07	7.01127e+07	7.8597e+07
//ALSPLQQQQQDPTTNLLK//PLSALQQQQQDPTTNLLK//PLSALQQQQQDPTTNLLK//PLSALQQQQQDPTTNLLK//PLSALQQQQQDPTTNLLK//PLSALQQQQQDPTTNLLK//ALSPLQQQQQDPTTNLLK//KLPAAEQQQQDPTTNLLK	TSL1	6.62867e+07	6.61761e+07	5.47164e+07	5.56397e+07	6.58733e+07	6.02703e+07	5.91899e+07	7.85749e+07	7.07287e+07	6.54256e+07	6.18696e+07	6.91836e+07
//ALSSNSLLDR//ALPTSSSREK//ALSSNSLLDR//ALSSNSLLDR	PGLRX	1.68156e+07	3.08177e+07	2.64426e+08	3.0291e+07	6.94024e+07	0.996276	2.96654e+07	2.45067e+07	3.68854e+08	1.81005e+07	1.88391e+07	1.4533e+07
//ALSSQMSTR//ALSSQMSTR//ALSSQMSTR//ALSSQMSTR//ALSSQMSTR//ALSSQMSTR//ALSSQMSTR//ALSSQMSTR//ALSSQMSTR//ALSSQMSTR//ALSSQMSTR	GRP78	5.50005e+07	5.21087e+07	5.62945e+07	3.88491e+07	5.30748e+07	5.1601e+07	4.35688e+07	4.98369e+07	5.00317e+07	3.73644e+07	4.91585e+07	4.97962e+07
//ALSTGNWSLK//ALSTGNWSLK//ALSTGNWSLK//ALSTGNWSLK//ALSTGNWSLK//ALSTGNWSLK	RPC2	1.51955e+07	2.11499e+07	1.8896e+07	1.77742e+07	1.87072e+07	1.10653	1.66453e+07	2.00211e+07	1.33674e+07	1.79311e+07	1.87651e+07	1.43389e+07
//ALSTGVDNLTPTPFAQR//MQLRDNLTPTPAFQR//ALSGTVNDLTPTPAFQR//VLCRDNLTPTPAFQR//ALSTGVDNLTPTREGTR//ALTSGVDNLTPTPAFQR//ALTSGVDNLTPTPAFQR	MSN4	1.129e+07	1.11175e+07	8.27737e+06	1.16222e+07	1.00518e+07	9.50941e+06	2.3319e+07	1.03747e+07	8.36788e+06	1.19745e+07	9.24075e+06	1.03751e+07
//ALSTWEETLTSFK//LASTWEETLTSFK//ALSTWEETLTSFK//ALSTWEETLTSFK//ALSTWEETLTSFK//ALSTWEETLTSFK//LSATWEETLTSFK	LHS1	3.74237e+07	3.18053e+07	3.12021e+07	4.00278e+07	3.42856e+07	4.01193e+07	3.48083e+07	3.22022e+07	3.18196e+07	3.21225e+07	3.10081e+07	3.03858e+07
//ALSVVLNAENK//LASVVLNAENK//GTLVVLNAENK	ACHAA;DCSD	1.87215e+07	1.88775e+07	1.49546e+07	1.72954e+07	3.55662e+07	1.62905e+07	3.01573e+07	2.52635e+07	1.50131e+07	2.51828e+07	2.20091e+07	1.6073e+07
//ALSWVDSLLNR//ALSWVDSLLNR//ALSWVDSLLNR//ALSWVDSLLNR//ALSWVDSLLNR//ALSWVDSLLNR//ALSWVDSLLNR//ALSWVDSLLNR//ALSWVDSLLNR//ALSWVDSLLNR	ESC1	1.4677e+07	1.33243e+07	1.28835e+07	1.45863e+07	1.16666e+07	1.46698e+07	1.53067e+07	1.17601e+07	1.3174e+07	1.20041e+07	1.24666e+07	1.3113e+07
//ALTAEEKQPYESK//ALTAEEKQPYESK//ALTAEEKQPYESK//ALTAEEKQPYESK//ALTAEEKQPYESK//ALTAEEKQPYESK//ALTAEEKQPYESK	NHP6B	3.43768e+07	3.24024e+07	3.43221e+07	3.06798e+07	3.18128e+07	2.99261e+07	3.32384e+07	3.37341e+07	2.81492e+07	2.7342e+07	3.60731e+07	2.88274e+07
//ALTAEEMMNLRSK//ALTAEEKQPYESK//ALTAEEKQPYESK	NHP6B	7.93864e+06	7.94639e+06	6.90782e+06	7.86456e+06	8.89815e+06	1.29587e+07	9.35463e+06	8.08979e+06	8.21675e+06	6.75249e+06	7.82035e+06	9.10473e+06
//ALTAVSLEELESSENASTPR//TLAAVSLEELESSEGQSEPK	SEC7	1.04144e+07	6.7979e+06	7.20639e+06	1.04305e+07	1.36243e+07	8.52589e+06	1.16245e+07	9.87775e+06	1.26387e+07	9.11616e+06	1.01274e+07	1.30373e+07
//ALTEDLLK//ALTEDLLK//ALTEDLLK//ALTEDLLK//ALTEDLLK//ALTEDLLK//ALTEDLLK//ALTEDLLK//ALTEDLLK//ALTEDLLK//ALTEDLLK//ALTEDLLK//ALTEDLLK	PUB1	3.88666e+08	4.0376e+08	3.83018e+08	3.95978e+08	4.1927e+08	4.4232e+08	3.6156e+08	4.19624e+08	3.88632e+08	4.30471e+08	4.4564e+08	3.70514e+08
//ALTEQAQTLTLSSR//ALTEQAQTLTLSSR//ALTEQAQTLTLSSR//ALTEQAQTLTLSSR//ALTEQAQTLTLSSR//ALTEQAQTLTLSSR//ALTEQAQTLTLSSR//ALTEQAQTLTLSSR//ALTEQAQTLTLSSR//ALTEQAQTLTLSSR//ALTEQAQTLTLSSR//ALTEQAQTLTLSSR//ALTEQAQTLTLSSR	OAT	2.41271e+08	2.82793e+08	2.78929e+08	2.69204e+08	2.7047e+08	2.40207e+08	2.55642e+08	2.49786e+08	2.50529e+08	2.63218e+08	2.5766e+08	2.21323e+08
//ALTEQQNFEK//ALTEQQNFEK//ALTEQQNFEK//ALTEQQSSSTR//ALTEQQNFEK//ALTEQQNFEK//ALTEQQNFEK//ALTEQQNFEK//ALTEQQNFEK//ALTEQQNFEK	ALGE	3.72585e+07	3.27512e+07	3.07567e+07	3.53284e+07	3.42305e+07	3.1141e+07	3.57865e+07	3.24755e+07	2.8599e+07	3.73653e+07	3.89031e+07	3.30228e+07
//ALTEVLDLYGNTK//TLAEVLDLYGQSK//ALTEVLDLYGNTK//TALEVLDLYGNTK//ALTEVLDLYGNTK//ALTEVLDLYGNTK//ALTEVLDLYGNTK//LATEVLDLYGNTK//LATEVLDLYGNTK	ADD37	1.68785e+07	1.98541e+07	1.81272e+07	2.04547e+07	1.91563e+07	2.19215e+07	2.21527e+07	1.99348e+07	2.12107e+07	1.73225e+07	1.79958e+07	1.76602e+07
//ALTFFQDWLMVLGSGVHR//ALTFFQDWLNENPELKK//ALPSGGPQDWLMVLGSGHVR//ALTFFQDMMLGLLGSGVHR//ALTFFQDKCSGLLGSGVHR//ALPGSGPQDWLNENPEKLK	APA1;APA2	2.25792e+08	2.13478e+08	2.28396e+08	2.35257e+08	2.11912e+08	2.16598e+08	2.32153e+08	2.08321e+08	1.97569e+08	2.03761e+08	2.11543e+08	2.09658e+08
//ALTFFQDWLNENPELK//ALTVGHEDWLQDNPELK	APA1;APA2	9.90121e+06	1.2494e+07	1.39366e+07	1.2125e+07	1.42436e+07	1.55722e+07	1.40353e+07	1.87616e+07	2.227e+07	9.77998e+06	1.20613e+07	1.55757e+07
//ALTGEPATGPSFLEK//VWWPATGPSFLEK//ALTGEPATGPSFLEK//LATGEPATGPSFLEK//ALTGEPATGPSFLEK//ALTGEPATGPSFLEK//LATGEPAHRQFYK//LATGEPATGPSFLEK//ALTGEPATGPSFLEK//ALTGEPATGPSFLEK//LATGEPAHRQFYK//ALTWPATGGHHLEK//LATGEPATGPTEVFK//ALTGEPATGPSFLEK//ALTGEPATGYLAPEK	ARI1	9.98887e+07	1.02407e+08	1.04252e+08	1.14292e+08	1.14636e+08	1.00458e+08	9.68981e+07	8.96649e+07	1.05371e+08	1.21276e+08	1.20679e+08	1.05997e+08
//ALTLKPSLAK//ALTLKPSLAK//ALTLKPSLAK//ALTLKPSLAK	NM111	2.39016e+07	2.22662e+07	2.85762e+07	2.08788e+07	2.4213e+07	3.09801e+07	2.38029e+07	2.33585e+07	3.79222e+07	2.09093e+07	2.35087e+07	3.04579e+07
//ALTLPAPLDLSAADDLEK//NKRPAPLDLSAWDLEK//ALTLPAPLDLSAWMTPR	EIF3A	1.52677e+08	1.62889e+08	1.89663e+08	1.43177e+08	1.71612e+08	1.77305e+08	1.62183e+08	1.82976e+08	1.96673e+08	1.25518e+08	1.47916e+08	1.81372e+08
//ALTNPEYASMGYGSR//ALTNPEYASMGYGSR//LATNPEYASMGYGSR//ALTNPEYASNSMYR//ALTNPEYASMGSGYR//ALTNPEYASMGYSGR//ELPMSPEDAEEELK//LATNPEYASNSMYR//LATNPEYASNSMYR//ALTNPEYASNSMYR//LATNPEYASMGYGSR	KRE33	5.88167e+07	5.81555e+07	5.16723e+07	5.89495e+07	5.27079e+07	4.92016e+07	4.57882e+07	4.08526e+07	5.12705e+07	4.77079e+07	5.4996e+07	3.86546e+07
//ALTPEEGAKSSQSAK//ALTPEEKQPYEAK//ALTPEEGFQALEAK//ALTPEEFGQVPSTK//ALTPEEGFQVDVAK//ALTPEEGAKPYEAK//ALTPEEKQPYEAK//ALTPEETSSRPSTK//ALTPEEKQYPEAK//ALTPEEKQPYEAK	NHP6A	1.77251e+07	1.64773e+07	1.51846e+07	1.54006e+07	1.50787e+07	1.73404e+07	1.05318e+07	1.19368e+07	1.44869e+07	2.01998e+07	1.50562e+07	1.27103e+07
//ALTPEEKQPYEAK//ALTPEEKQPYEAK//ELKCLQSPEMLR//ALTPEEKQPYEAK//ALTPFNQSPCLGAK//ALTPFNQSPCGLAK//FSKKQQCDVVHK//ALTPEEKQPYEAK	NHP6A	7.32905e+07	7.6072e+07	6.55772e+07	5.52783e+07	6.74105e+07	7.01412e+07	5.6309e+07	6.81984e+07	6.16396e+07	2.45471e+08	7.12537e+07	5.25489e+07
//ALTSAYYR	RAA6A;YPT32;RAB12;RAA1B;YPTC6;YPTV2;RAA6B	1.02748e+08	1.39715e+08	1.33297e+08	1.09674e+08	1.36129e+08	1.47982e+08	9.9019e+07	1.11376e+08	1.68794e+08	8.07776e+07	1.52913e+08	1.11348e+08
//ALTSLFSK//ALTSLFSK//ALTSLFSK//ALTSLFSK//ALTSLFSK//ALTSLFSK//ALTSLFSK//ALTSLFSK	EIF3B	2.08811e+08	1.91438e+08	1.8882e+08	2.13825e+08	2.19402e+08	1.86897e+08	2.26962e+08	1.70093e+08	1.80207e+08	2.07632e+08	2.079e+08	1.84783e+08
//ALTTLVYSDNLNLQR//ALTTLVYSDNLNLQR//ALTTLVYSDNLNLQR//ALTTLVYSDNLNLQR//ALTTLVYSDNLNLQR//ALTTLVYSDNLNLQR//ALTTLVYSDNLNLQR//ALTTLVYSDNLNLQR//ALTTLVYSDNLNLQR	VAC8	3.25776e+07	3.45285e+07	2.91491e+07	2.67666e+07	2.84562e+07	3.48198e+07	2.85513e+07	4.27492e+07	3.85937e+07	2.67452e+07	3.52943e+07	3.14159e+07
//ALTVLDYLLR//ALTVLDYLLR//ALTVLDYLLR	EPN1;P4K2A;EPN3;ENT1;EPN2	1.41638e+07	1.42949e+07	1.64042e+07	1.44555e+07	1.11548e+07	1.07968e+07	1.43066e+07	1.15586e+07	1.32218e+07	1.15646e+07	1.10224e+07	1.17474e+07
//ALTYSHAAK//ALTYSHAAK//ALTYSHAAK	NPT1	5.2143e+07	5.16217e+07	6.23868e+07	5.15972e+07	6.22533e+07	6.42833e+07	4.28066e+07	4.74046e+07	6.7315e+07	5.16978e+07	4.74301e+07	6.00919e+07
//ALTYTPPK//ALTYTPPK//ALTYTPPK//ALTYTPPK//ALTYTPPK//ALTYTPPK	EF1G2	2.0162e+09	2.09946e+09	1.93422e+09	1.74139e+09	2.05581e+09	1.86027e+09	1.50409e+09	1.81355e+09	1.929e+09	1.5698e+09	1.79446e+09	1.65196e+09
//ALVAPYNTLNELWLDR//ALVAPYGGTLNELWLDR//ALVAPYGSALNELREER//ALVAPYGGTLNELWLDR//ALVAPYSQLNELREER//ALVAPYNTLNELWLDR//ALVAPYGGTLNELWLDR//ALVAPYGGPGMRLWLDR	AMPL	4.28296e+07	4.71842e+07	4.67237e+07	3.85625e+07	4.31024e+07	4.34061e+07	4.24574e+07	5.63504e+07	5.17234e+07	3.73632e+07	4.25438e+07	5.04584e+07
//ALVAQALDER//ALVAQALDER//ALVAQALDER//ALVAQALDER//ALVAQALDER//ALVAQALDER//ALVAQALDER//ALVAQALDER//ALVAQALDER//ALVAQALDER//ALVAQALDER	YEY6	1.76633e+08	1.72357e+08	1.68457e+08	1.88552e+08	1.73954e+08	1.64689e+08	1.88464e+08	1.59751e+08	1.62305e+08	1.72269e+08	1.71121e+08	1.76779e+08
//ALVAQGVK//ALVAQGVK//ALVAQGVK//ALVAQGVK//ALVAQGVK//ALVAQGVK//ALVAQGVK//ALVAQGVK//ALVAQGVK	DHE4	3.88059e+08	3.49169e+08	3.56421e+08	3.41723e+08	3.53757e+08	3.40533e+08	3.49885e+08	3.54042e+08	3.47648e+08	3.67524e+08	3.65025e+08	3.44755e+08
//ALVDYSVPLVTNVK//LAVDYSVPLVTNVK//ALVDYSVPLVTNVK//ALVDYSVPLVTNVK//ALVDYSVPLVTNVK//ALVDYSVPLVTNVK//ALVDYSVPLVTNVK//LAVDYSVPLVTNVK//ALVDYSVPLVTNVK//ALVDYSVPLVTNVK//ALVDYSVPLVTNVK	PYR1	1.89332e+08	2.11054e+08	2.08145e+08	1.98429e+08	2.23396e+08	2.07222e+08	1.92156e+08	1.16061e+07	2.34161e+08	2.05688e+08	1.81982e+08	2.27997e+08
//ALVEHLLQAK//ALVEHLLQAK//ALVEHLLQAK//ALVEHLLQAK//ALVEHLLQAK//ALVEHLLQAK//ALVEHLLQAK//ALVEHLLQAK//ALVEHLLQAK//ALVEHLLQAK//ALVEHLLQAK	SDK	4.85086e+08	4.90998e+08	5.32025e+08	4.99625e+08	5.20106e+08	5.31346e+08	5.66716e+08	4.86724e+08	4.80597e+08	5.06225e+08	4.78104e+08	5.1122e+08
//ALVESVQESEGVGK//ALVESVQEGGDVTK//ALVESVQENDVTK//ALVESVQENDVTK//ALVESVQENDVTK//ALVESVQENDVTK//ALVESVQENDVTK//ALVESVQEGDGVTK//ALVESVQENDVTK//ALVESVQENDVTK//ALVESVDAASVNEK	VPS13	1.39705e+07	1.4295e+07	1.7186e+07	1.20878e+07	1.53859e+07	1.56248e+07	1.37787e+07	1.20891e+07	1.43693e+07	1.39395e+07	1.84398e+07	1.58558e+07
//ALVLFNKVTLVETNK//VALLTMKKTLVETNK//VALLTKKMLTVETNK//GLLLTYSKPLTGGQLK	DHR1	1.36972e+07	1.30164e+07	1.47292e+07	1.37747e+07	1.33191e+07	1.21092e+07	1.33998e+07	9.69103e+06	1.36232e+07	1.40095e+07	1.08396e+07	1.23482e+07
//ALVLSNSSMYPGLPSR//ALVLSGGSSMYPGLPSR//ALVLSGGSSMYPTGPVR//ALVLSNSSMYPGLPSR//ALVLSNSSMYPVAPSR//ALVLSNSSMYPGLSPR//ALVLSGGSSMYPGLSPR//ALVLSNSSMYPGLPSR//ALVLSGGSSMYPGLPSR//ALVLSGGSSMYPGLPSR//ALVLSGGSSMYPGLPSR	ARP2B;ARP2;ARP2A	7.87328e+07	9.04229e+07	8.6968e+07	7.57775e+07	8.55579e+07	9.33664e+07	8.06903e+07	8.80962e+07	9.62633e+07	8.48715e+07	8.01847e+07	9.69879e+07
//ALVMTSGDGSPGMNAAVR//LAVMTSGGDSPGMNAAVR//ALVMTSGDGSWDNAAVR//ALVMTSGDGSPMGNAAVR//ALYMTSGGDSPPNNAVR//ALVMTSGDGSPMGNAAVR//LAYMTSNDSHDVAAVR//ALVMTSGDGSWDNAAVR//ALYMTSGGDSHDVAAVR//ALYMTSGGHCAANAAVR//LAVMTSGGDSPGMNAAVR//ALVMTSGDGSPMGNAAVR	PFKA1;PFKA	3.72032e+07	3.73471e+07	3.23847e+07	3.68989e+07	3.44516e+07	3.0213e+07	3.59701e+07	2.70222e+07	3.22376e+07	3.92417e+07	3.81279e+07	3.51296e+07
//ALVMTSNDSWDNAAVR//ALVMTSNDSWDNAAVR//ALVMTSGGDSPMGGQAVR//ALVMTSNDSPGMNAAVR//ALVMTSNDSPGMNAAVR//ALVMTSNDSPGMNAAVR//ALVMTSGGDSPGMNAAVR//ALVMTSNDSPGMNAAVR//LAVMTSNDSPGMNAAVR//ALVMTSNDSPGMNAAVR//ALVMTSNDSPGMNAAVR	PFKA1;PFKA	7.28843e+07	1.6561e+07	6.58111e+07	4.10861e+07	4.6547e+07	5.85426e+07	6.0463e+07	6.8614e+07	6.63628e+07	2.45746e+07	3.67542e+07	8.12253e+07
//ALVNDVEQSFK//ALVDNVEQSFK//ELPLYDCLVK//KGWSSTLVEDK//ALVDNVEQSFK	SC241;SC242;MCM6;SEC24	0.959969	4.88723e+07	4.25505e+07	8.4557e+07	6.50476e+07	7.82748e+07	7.60609e+07	1.33656e+08	4.15384e+07	2.88512e+07	0.971723	4.46166e+07
//ALVNEPTAAALAYGLQGK//GLTSVPMEALQALLESK//LLGNEPTAAALAYGLGQK//SLGLEPQAAALAYGLQGK//VGRYLHPDLAYAVQGK//QGKWAGPAAALAYGLQGK//SPLAMRPNALAYGLGQK//LLGNEPTAAALAYGLGQK//ALVNEPTAAALAYGLGAGK//ALNVEPTAAALAYGLGQK//GLLAFYTTALAYGLQGK//SVALEPQAAALAYGLQGK//HPQLLHCLQALLESK//SVALEPQAAALAYGLGQK	HSP7L;DNAK	2.13825e+07	1.58387e+07	2.21615e+07	1.73599e+07	1.8582e+07	2.31513e+07	1.71938e+07	1.72501e+07	1.83256e+07	1.68463e+07	1.80671e+07	1.85965e+07
//ALVNYCMFGR//ALVNYCMFGR//LAVNYCMFGR//ALVNYCMFGR//LAVNYCMFGR//ALVNYCMFGR//ALVNYCMFGR//ALVNYCMFGR//ALVNYCMFGR//LAVNYCMFGR//LAVNYCMFGR//ALVNYCMFGR	YHI0	2.10668e+08	2.54579e+08	2.13351e+08	2.15524e+08	2.03078e+08	2.2159e+08	1.97972e+08	2.14444e+08	2.35579e+08	2.32855e+08	2.38206e+08	1.92867e+08
//ALVQTLMK//ALVQTLMK//ALVQTLMK//ALVQTLMK//ALVQTLMK//ALVQTLMK//ALVQTLMK//ALVQTLMK//ALVQTLMK//ALVQTLMK	AP3D	3.08231e+07	3.56081e+07	3.21846e+07	3.58326e+07	3.67408e+07	3.56771e+07	3.38185e+07	3.20451e+07	3.69226e+07	3.74369e+07	3.86651e+07	3.60959e+07
//ALVQVFEGTSGLDVK//ALVQVFEGTSGLDVK//ALVQVFEGTSGLDVK//ALVQVFEGTSGLDVK//ALVQVFEGTSAVDVK//ALVQVFEGTSGLDVK//ALVQVFEGTSGLDVK//ALVQVFEGTSGLDVK//ALVQVFEGTSGLDVK//ALVQVFEGTSGLDVK//ALVQVFEGTSGLDVK//ALVQVFEGTSGLDVK	VATB1;VATB	2.39735e+08	2.58188e+08	2.58619e+08	2.32584e+08	2.72937e+08	2.59295e+08	2.55688e+08	2.83988e+08	2.97471e+08	2.27131e+08	2.50633e+08	2.73802e+08
//ALVSALEQALLYQR//ALVSALEQALLYQR//ALVSLAEQALLYQR//ALVSLAEQALLYQR//ALVSALEQALLYQR//ALVSALEQALLYQR//ALVSALEQALLYQR	SEH1	1.14024e+07	1.03814e+07	8.18064e+06	1.25834e+07	1.05644e+07	9.19246e+06	1.35588e+07	1.22638e+07	1.21326e+07	9.85916e+06	9.87505e+06	8.52482e+06
//ALVSTGLDLGNATLEK//ALVSTGLDLGNATLEK//ALVSTGLDLGNATLEK//LAVSTGLDLGMHLFK//LAVSTGLDLGNALTEK//ALVSTGLDLGNATLEK//ALVSTGLDLGNATLEK//ALVSTGLDLGNATLEK//ALVSTGLDLGNATLEK//ALVSTGLDLGNATLEK//LAVSTGLDLGGQTLEK//ALVSTGLDLGNATLEK	PET10	2.65695e+07	2.99109e+07	2.80087e+07	2.82361e+07	2.84876e+07	2.60589e+07	3.18841e+07	3.35287e+07	3.28969e+07	2.98309e+07	3.00794e+07	3.55397e+07
//ALVTAAGTCALK//ALVTAAGTCALK//ALVTAAGYNAPK//ALVTAAGTCALK//ALVTAAGTCALK//ALVTAAGTCALK//ALVTAAGTCALK//ALVTAAGTCALK//ALVTAAGTCALK//ALVTAAGTCALK//ALVTAAGGGYAPK//ALVTAAGTCALK	RIX7	2.96749e+07	2.74973e+07	2.2504e+07	2.71848e+07	2.89184e+07	2.43429e+07	2.86785e+07	2.66913e+07	2.41426e+07	2.54653e+07	2.70781e+07	2.48855e+07
//ALVTGGENNENTQAK//ALVTGGENNENTQAK//ALVTGGENNENTQAK//ALVTENGGNENTQAK//ALVTGGENNENTQAK//ALVTGGENNENTQAK//ALVTGGENNENTQAK//ALVTGGENNENTQAK	IST2	4.36966e+07	3.84193e+07	4.38377e+07	4.02704e+07	4.21584e+07	4.47448e+07	4.0476e+07	4.179e+07	4.098e+07	3.83574e+07	3.88685e+07	3.94447e+07
//ALVTLQYLQK//ALVTLQYLQK//LAVTLQFKEK//LAVTLVFASQK//LAVTLFGKAEK//LAVTLQGFVTK//LAVGKFLTAEK	PNPP	1.78218e+07	1.90424e+07	2.07489e+07	1.70236e+07	1.71252e+07	2.10604e+07	1.72141e+07	2.3314e+07	2.69849e+07	1.4146e+07	1.35861e+07	1.94864e+07
//ALVVFNPLLK//ALVVFNPLLK//ALVVFNPLLK//ALVVFNPLLK//ALVVFNPLLK//ALVVFNPLLK	RT09	3.64351e+07	3.83407e+07	4.45472e+07	3.8406e+07	3.23239e+07	3.23403e+07	3.48544e+07	2.9581e+07	3.25928e+07	3.51278e+07	3.22225e+07	3.52039e+07
//ALYDVLAK//ALYDVLAK//ALYDVLAK//ALYDVLAK//ALYDVLAK//ALYDVALK//ALYDVLAK//ALYDVLAK//ALYDVLAK//ALYDVLAK//ALYDVLAK//ALYDVALK//ALYDVLAK//ALYDVLAK//ALYDVLAK//ALYDVLAK//LAYDVALK	PHO23	6.52784e+07	6.9454e+07	5.82159e+07	6.49315e+07	6.50675e+07	5.52215e+07	6.32612e+07	7.09007e+07	5.91969e+07	7.06904e+07	6.99912e+07	6.54564e+07
//ALYELLSAADQK//ALYELLSAADQK//ALYELLSAADQK//ALYELLSAADQK//TVFELLSAADQK//ALYELLSAADQK//ALYELLSAADQK//ALYELLSAADQK	IMB4	6.10954e+08	6.25448e+08	6.00208e+08	3.31406e+08	6.01031e+08	5.91922e+08	3.08487e+08	5.33461e+08	6.14677e+08	4.18071e+08	4.67452e+08	6.40518e+08
//ALYELLSAADQK//YELALLSAADQK//ALYELLSAADQK//ALYELLSAADQK//ALYELLSAADQK//YELALLSAADQK//YELALLSAADQK//YELALLSAADQK//YELALLSAADQK//ALYELLSAADQK	IMB4	1.5548e+07	1.08189e+07	1.54719e+07	1.05977e+07	1.92792e+07	1.56608e+07	1.07908e+07	1.18606e+07	1.63122e+07	1.78217e+07	1.64847e+07	1.54842e+07
//ALYETDNPVELLEK//ALYETDNPVELLEK	RTK1	1.28565e+07	1.34111e+07	1.5646e+07	1.57896e+07	8.56183e+06	2.6519e+07	1.62015e+07	2.03302e+07	1.3858e+07	1.42864e+07	1.41475e+07	2.56015e+07
//ALYLLATNGTPK//ALYLLATNGTPK//ALYLLATNSAPK	CLA4;STE20	1.30725e+07	2.26197e+07	1.34215e+07	1.65634e+07	2.15965e+07	2.92397e+07	1.68064e+07	1.08447e+07	1.28186e+07	2.16749e+07	1.52509e+07	1.4092e+07
//ALYPFYPFK//LAYPFYPFK//ALYPFYPFK//ALYPFYPFK//ALYPFYPFK//ALYPFYPFK//ALYPFYPFK//ALYPFYPFK//ALYPFYPFK//LAYPFYPFK//ALYPFYPFK	RT35	1.38048e+07	1.33263e+07	1.44284e+07	1.21808e+07	1.33331e+07	1.22619e+07	1.2724e+07	1.10585e+07	1.17587e+07	1.33921e+07	1.14296e+07	1.40934e+07
//ALYRFQDGLK//KARVTDDHLR//ALYRFQDGLK	DNAG	3.3105e+07	3.36526e+07	3.36044e+07	2.92026e+07	3.43994e+07	2.99176e+07	2.81113e+07	3.31948e+07	2.84619e+07	2.55747e+07	3.3698e+07	3.02621e+07
//ALYSDLPQQER//ALYSDLPQEQR//ALYSDLPQQER//ALYSDLPQQER//ALYSDLPQQER//ALYSDLPQEQR//ALYSDLPQQER//ALYSDLPQEGAR//ALYSDLPQQER//ALYSDLPQQER//ALYSDLPQQER	IF4A	5.83114e+07	5.75416e+07	5.65003e+07	6.2959e+07	6.49681e+07	5.8467e+07	5.72461e+07	5.34499e+07	5.66788e+07	5.90478e+07	5.75627e+07	5.17713e+07
//ALYSESAEELGALFHK//SELFSSAEELGALHFK//SELGCRTLGVDWPFK//ALYSESAEELGALFHK//ALYSESAEELGALFHK//ALYSESAEELQLFHK//LSFSESAEELGALHFK	YJF5	1.11745e+08	1.16673e+08	7.48834e+07	6.7474e+06	6.56984e+07	8.61772e+07	1.22675e+08	1.00487e+08	4.80387e+07	1.18452e+08	1.09514e+08	1.12649e+08
//ALYTGVPGSENK//ALTYGVPGSENK//ALTYGVPGSENK//ALTYGVPGSENK//ALTYGVPGSENK//ALTYGVPGSENK	MED5	1.32071e+07	1.51481e+07	1.24622e+07	1.44736e+07	1.27773e+07	1.32271e+07	1.51134e+07	1.50131e+07	1.20183e+07	2.53249e+07	1.43478e+07	2.6463e+07
//ALYTLSGQWSGSSK//ALYTLSGQWSGSSK//VTFTLSGQWSGSSK//ALYTLSGQWSGSSK//ALYTLSGQWSGSSK//ALYTLSGQWSGSSK//ALYTLSGQWSGSSK//ALYTLSGQWSGSSK//ALYTLSGQWSGSSK//ALYTLSGQWSGSSK	KES1	8.01243e+07	8.6029e+07	6.90145e+07	7.2199e+07	7.97582e+07	8.18723e+07	5.80617e+07	9.71582e+07	7.97504e+07	8.16905e+07	7.82987e+07	7.05703e+07
//ALYVDLEKTPPDEVR//ALYVDLEPNVLDEVR//ALYVDLEPGGVLDEVR//ALYVDLENLPDVEVR//ALYVDLEPGGVLDEVR//ALYVDLECKHLEVR//ALYVDLEPNVLDEVR//ALYVDLEEQLPAEVR//ALYVDLEPNVLDEVR//ALYVDLEPNVLDEVR	TBA3;TBA2;TBA;TBA1;TBAA	1.46836e+08	1.64213e+08	1.82216e+08	1.44352e+08	1.53572e+08	1.5587e+08	1.65325e+08	1.93237e+08	1.95282e+08	1.38922e+08	1.43373e+08	1.59596e+08
//AMASLSNQLGDDPNTSDSR	MTR4	2.00953e+07	2.47341e+07	1.65395e+07	1.84394e+07	1.42873e+07	1.44631e+07	1.54266e+07	1.18018e+07	1.49109e+07	1.74442e+07	1.29864e+07	1.87202e+07
//AMDCLMDCVFK//AMDCLMDCFVK//AMDCLMDCVFK//AMDCLMDCVFK//AMDCLMDCFVK//AMDCLMDCVFK//AMDCLMDCFVK//AMDCLMDCVFK//AMDCLMDCFVK//AMDCLMDCFVK//AMDCLMDCVFK//AMDCLMDCFVK//AMDCLMDCVFK//AMDCLMDCFVK//AMDCLMDCVFK//AMDCLMDCFVK//AMDCLMDCVFK//AMDCLMDCFVK//AMDCLMDCVFK	HGH1	2.40492e+07	2.46875e+07	2.49109e+07	2.07763e+07	2.41335e+07	2.25522e+07	2.01508e+07	2.30651e+07	2.84426e+07	2.40731e+07	2.07181e+07	2.14646e+07
//AMDQLTDFLLMQNFR//SMDQLTDFLLMQNFR//SMDQLSEFLLMMELR//SMDQLTDFLLMQNFR//SMDQLTDFLLMYEPR//MSDQLTDFLLMFQNR	DBP1;DED1	7.01483e+06	9.1538e+06	9.33319e+06	7.12901e+06	7.61544e+06	8.35956e+06	8.60759e+06	1.08558e+07	1.14243e+07	6.9938e+06	7.5411e+06	9.74798e+06
//AMEDDVDEAVAAAK//AMEDDVDEAVAAAK//AMEDDVDEAVAAAK//AMEDDVDEAVAAAK//AMEDDVDEAVAAAK//AMEDDVDEAVAAAK//AMEDDVDEAVAAAK//AMEDDVDEAVAAAK//AMEDDVDEAVAAAK//AMEDDVDEAVAAAK//AMEDDVDEAVAAAK	ALDH5	6.33773e+07	6.90542e+07	5.52829e+07	6.69877e+07	7.21883e+07	5.38792e+07	4.85068e+07	6.56165e+07	5.77892e+07	6.47367e+07	6.60651e+07	5.18343e+07
//AMEEANPEDTEETLNK//EEAMANPEDTEETLNK//AMEEANPEDTEETLNK//EEAMANPEDTEETLNK//AMEEANPEDTEETLNK//EEAMANPEDTEETLNK//AMEEANPEDTEETLNK//AMEEANPEDTEETLNK//AMEEANPEDTEETLNK//AMEEANPEDTEETLNK//AMEEANPEDTEETLNK//AMEEANPEDTEETLNK	FKS1	1.04474e+08	1.21806e+08	1.11347e+08	1.09832e+08	1.14849e+08	1.01963e+08	9.84296e+07	9.79808e+07	1.05037e+08	6.54921e+07	9.74851e+07	8.41781e+07
//AMEQVLAALAQK//LQVTPEDALFR	EFG1P	1.5536e+07	1.23578e+07	1.52947e+07	1.54219e+07	1.28077e+07	9.83949e+06	2.08172e+07	1.25597e+07	7.72518e+06	1.67416e+07	1.05787	1.1968e+07
//AMESASQLAQSK//AMESASQLAQSK//MAESASQLAQSK//AMESASQLAQSK//MAECGRLAQSK//MAESASQLAQSK//AMESASQLAQSK	SAM37	1.18347e+07	1.39628e+07	1.4496e+07	9.06774e+06	1.3291e+07	1.34365e+07	1.27129	1.22422e+07	1.19827e+07	1.60234	1.17464e+07	1.33047e+07
//AMETQVDLLLGK//AMETQVDLLLGK//AMETQVDLLLGK//AMETQVDLLLGK//EMATGAVDLLLGK//AMETQVDLLLGK//AMETQVDLLLGK//AMETGAVDLLLGK//AMETQVDLLLGK	TDA3	6.12323e+07	6.34226e+07	6.08602e+07	5.86726e+07	5.76561e+07	5.25029e+07	5.46294e+07	6.31301e+07	6.18981e+07	5.15287e+07	5.16972e+07	5.79499e+07
//AMEVDEKPETTYSDVGGLDK//AMEVDEKPTETYSDVGGLDK//AMEVDEKPTETYSDVGGLDK//AMEVDEKPTETYSDVGGLDK	PR6AB;PR6AA;PS6AB;PRS6A	6.69261e+07	9.00294e+07	6.71149e+07	8.92834e+07	7.45259e+07	7.79167e+07	5.08218e+07	6.87758e+07	7.48215e+07	8.5341e+07	8.99955e+07	6.46883e+07
//AMFMVYHTWPVR	VATA	3.11691e+07	8.52814e+06	3.22105e+07	3.60037e+07	2.0304e+07	3.14606e+07	4.81588e+07	3.91306e+07	3.10564e+07	4.3761e+07	1.76066e+07	2.53027e+07
//AMGAETYVLSR//AMGAETYVLSR//AMGAETYVLSR//AMGAETYVLSR//AMGAETYVLSR//AMGAETYVLSR//AMGAETYVLSR//AMGAETYVLSR//AMGAETYVLSR//AMGAETYVLSR//AMGAETYVLSR	ADH6	2.01275e+08	1.90392e+08	1.55134e+08	1.79017e+08	1.62345e+08	1.52892e+08	1.26814e+08	1.47667e+08	1.47272e+08	1.76558e+08	1.78024e+08	1.33118e+08
//AMGAETYVLSR//AMGAETYVLSR//AMGAETYVLSR//AMQEYTVLSR//AMQETYVLSR//AMGAETYVLSR//AMGAETYVLSR//AMGAETYVLSR//AMQETYVLSR//AMGAETYVLSR	ADH6	1.35388e+07	1.29049e+07	1.80334e+07	1.72182e+07	1.6646e+07	1.61073e+07	1.79445e+07	1.17844e+07	1.70804e+07	1.27528e+07	1.56468e+07	1.74766e+07
//AMGAPCHEAQPLGSVLVGNLK//AMGATCADFGAPLGSVLVGNLK//LDDLLDQEVQHLSGGELQR//LDDLLDQEVQHLSGGELQR//LDDLLDQEVQHLSGGELQR//AMGATCADFQPLGSVLVGNLK//LDDLLDQEVQHLSGGELQR//LDDLLNEEVQHLSGGELQR//AMGAPYCSSQPLGSVLVGNLK	ABCE1;RLI1	9.46432e+07	9.10499e+07	9.42984e+07	9.84821e+07	9.38772e+07	9.85863e+07	9.76862e+07	1.03583e+08	9.75571e+07	9.84015e+07	8.72979e+07	9.44982e+07
//AMKMLLGFYQDK//FKEGLLGFYQDK//KFEGLLGFYQDK	RCC1	3.50115e+07	1.69783e+07	8.42106e+07	4.13909e+07	4.04812e+07	5.32931e+07	4.84034e+07	5.14488e+07	4.84493e+07	4.10175e+07	2.17611e+07	4.96684e+07
//AMLAPEADLDSLLLR//AMLAPEADLDSLLLR//MSLAPEADLDSLLLR//AMLAPEADLDSLLLR//AMLAPEADLDSLLLR//AMLAPEADLDSLLLR//MSLAPEADLDSLLLR//AMLAPEADLDSLLLR//AMLAPEADLDSLLLR	PRS6B	7.97555e+07	7.96724e+07	8.42062e+07	7.25092e+07	8.3438e+07	8.16243e+07	5.27321e+07	1.07109e+08	9.65449e+07	7.80492e+07	6.1911e+07	7.76174e+07
//AMLEYLEATGR//SMLEYLEATGR//SMLEYLEATGR//AMLEYLEATGR//SMLEYLEATGR//AMLEYLEATGR//AMLEYLEATGR//SMLEYLEATGR//AMLEYLEATGR//AMLEYLEATGR//AMLEYLEATGR//AMLEYLEATGR	PTPRC;ACON	3.57776e+08	3.88229e+08	3.52073e+08	3.36384e+08	3.06859e+08	3.386e+08	3.24448e+08	3.52915e+08	3.55449e+08	3.20635e+08	3.10716e+08	2.91867e+08
//AMLFDELLQMPAMR//AMLFDELLQMPETK//AMLFDELLQMPETK//HAGNFDELSKTYATK//HAGNFDESLKTYATK//AMLFDELLQMPETK//AMLFDELLQMPETK//AMLFDELLQMPETK//LLPNMGLDLSDHGGDK//AMLFDELLQMPETK//AMLFDELLQSGTDNK//AMLFDELLQMPETK//AMLFDELPPADYATK//AMLFDELLQMPETK//AMLFDELPPADAYTK	ADK	1.8298e+07	2.49886e+07	2.66031e+07	2.27052e+07	2.83036e+07	3.49164e+07	2.53125e+07	2.8806e+07	2.88216e+07	2.53823e+07	2.59504e+07	3.47136e+07
//AMLFDELLQMPETK//MALFDELLQMPETK//AMLFDELQLMPETK//AMLEDFLLQMPETK//AMLFDELLQMPETK//AMLFDELLQMPETK//AMLFDELLQMPETK//AMLFDELLQMPETK	ADK	2.77217e+08	3.24917e+08	2.91016e+08	2.76769e+08	2.91145e+08	3.00588e+08	2.82684e+08	3.06613e+08	2.92239e+08	2.41453e+08	2.6405e+08	2.96928e+08
//AMLLADACCSR//AMLLADACCSR//ENSATLNEMMK//QGGNFPDEEFK//NESATLNEMMK//ENSATLNEMMK//ENSATLNEMMK//NAGNFPDEEFK//NGNGASLDYNSR//CPSATEDVFNK//NGGNASLDYNSR//WGGDTEDVFNK//ENSATLNEMMK//NGGNASLDYNSR	ARO1;PDC1	4.85986e+08	4.85034e+08	3.92487e+08	4.48721e+08	5.0095e+08	4.27911e+08	4.92075e+08	3.98309e+08	4.00298e+08	4.60286e+08	4.69596e+08	3.81706e+08
//AMLPEFDDLLFK//AMLPEFDDLLFK	HOS3	1.40242e+07	1.35801e+07	1.38177e+07	1.3367e+07	1.16226e+07	1.36737e+07	1.39696e+07	1.30719e+07	1.36303e+07	1.28317e+07	1.22486e+07	1.23794e+07
//AMLSWCNK//AMLSWCNK	EDC3	2.2354e+07	2.38615e+07	2.27312e+07	1.65202e+07	1.59569e+07	1.57359e+07	9.88186e+06	1.03945	2.335e+07	1.3914e+07	1.62651e+07	1.36561e+07
//AMLSYSVVSK//AMLSYSVVSK//AMLSYSVVSK	URB2	3.75423e+07	2.06593e+07	4.45049e+07	3.65758e+07	1.76084e+07	3.06404e+07	3.59439e+07	3.67052e+07	2.33166e+07	2.8935e+07	2.5161e+07	3.24088e+07
//AMLTMLTCGK//AMLTMLTCGK	DRE2	1.59178e+07	1.94038e+07	1.59395e+07	2.03714e+07	1.17842e+07	1.7486e+07	1.52876e+07	1.65283e+07	1.71236e+07	1.77481e+07	1.46669e+07	1.6856e+07
//AMLTSEGEQK//AMLTSEGEQK//AMLTSEGAADK	SDHD	2.38631e+07	2.8677e+07	9.80229e+06	1.25946e+07	0.849298	3.47925e+07	1.31845e+07	3.06553e+07	3.41171e+07	1.89642e+07	1.99564e+07	2.4141e+07
//AMLTSTQSLQMPETK	PPIL2	5.49036e+06	2.70966e+06	3.43082e+06	2.39341e+06	3.55976e+06	3.9961e+06	1.92138e+06	3.37362e+06	1.39704e+06	6.3846e+06	3.73676e+06	3.80032e+06
//AMMAAQDVQQK//TSLNAENESQK//AMMAAQDVQQK//STLNAENESQK	RS14	2.18255e+08	1.20578e+08	1.04815e+08	2.01373e+08	7.60721e+07	1.40982e+08	2.175e+08	1.68e+08	1.16637e+08	2.62945e+08	1.95676e+08	1.27754e+08
//AMMAVKPDMK//AMMAVKPDMK//NGDEFVEVTK//EYLAGNDDLK	RS19;RBOHF;RS2	5.6562e+08	5.52852e+08	5.31128e+08	5.26857e+08	5.28375e+08	5.08189e+08	3.9913e+08	4.95429e+08	5.33696e+08	4.19657e+08	4.82068e+08	4.735e+08
//AMMFPVDLTWQQAER	GAL83	1.04996e+07	1.03952e+07	7.43608e+06	1.38991e+07	7.67937e+06	9.97121e+06	1.28131e+07	8.56569e+06	8.2757e+06	9.31556e+06	8.14558e+06	7.89266e+06
//AMNLDFQYDDSVK//MSNLDFQYDDSVK//AMNLDFQYDDSVK//SMNLDFQYDDSVK//MSNLDFQYDDSVK//MSNLDFQYDDSVK//AMNLDFQYDDSVK//MSNLDFQYDDSVK//NSMLDFQYDDSVK	SYIC	1.7345e+08	1.85165e+08	1.43669e+08	1.6476e+08	1.89186e+08	1.52385e+08	1.47052e+08	1.69284e+08	1.88625e+08	1.98395e+08	1.94706e+08	1.55302e+08
//AMNPANTVFDAK//AMNPANTVFDAK//AMNPANTVFDAK//AMNPANTVFDAK	HSP71;HSP70;HSP72	4.52929e+07	1.12483e+08	1.11171e+08	4.27299e+07	1.064e+08	1.18019e+08	4.6362e+07	7.49302e+07	1.28487e+08	4.20743e+07	5.00537e+07	8.21895e+07
//AMNPSNTVFDAK//AMNPSNTVFDAK//AMNPSNTVFDAK//AMNPSNTVFDAK//AMNPSNTVFDAK//AMNPSNTVFDAK//AMNPSNTVFDAK//AMNPSNTVFDAK//AMNPSNTVFDAK//AMNPSNTVFDAK//NMAPSNTVFDAK	HSP74;HSP71;HSP70;HSP7C;HSP72	2.78568e+07	2.776e+07	2.40267e+07	3.09279e+07	2.59106e+07	2.2216e+07	2.38471e+07	1.85788e+07	2.46994e+07	2.06335e+07	2.3992e+07	2.18698e+07
//AMPMGMTVMNFLNDLKDK//CEAHHTVMNFLNDLKDK//AMPMGMTVMNFLNDKDLK//AMPHGPDEMNFLNDKDLK//AMEDTSTVMNFLNDLKDK//AMMCLEVMNFLNDLKDK//AMPMGMTVMNFLNDLKDK//EADMSTTVMNFLNDLKDK//MACGGGTTVMNFLNDLKDK//MASSEETVMNFLNDLKDK//AMPMMTGVMNFLNDLKDK//EAHCHSLMNFLNDKDLK	PRTD	4.02048e+07	4.06864e+07	3.65322e+07	3.57491e+07	4.01352e+07	3.73463e+07	4.21954e+07	4.11825e+07	3.73864e+07	3.70753e+07	3.89901e+07	3.64561e+07
//AMPNSYLPAR//AMPNSYLPAR	ERG1	1.59216e+08	1.67575e+08	1.50374e+08	1.83773e+08	1.46898e+08	1.38649e+08	1.34542e+08	1.56713e+08	1.30388e+08	1.36584e+08	1.60663e+08	1.36868e+08
//AMPQLNDGK//SMPQLNDGK//AMPQLNDGK//SMPQLNDGK//SMPQLNDGK//MAPQLNDGK//AMPQLNDGK//SMPQLNDGK	H1	8.41401e+07	7.41358e+07	6.95397e+07	7.09317e+07	7.75466e+07	7.52687e+07	7.71763e+07	7.29226e+07	6.70401e+07	8.26675e+07	7.96824e+07	6.81762e+07
//AMPSMFETLNHLLVK//SPMSMFETLNHLLVK//SPMSMFETLGGHLLVK	MKT1	1.5068e+07	1.4283e+07	9.45494e+06	1.56485e+07	1.43004e+07	1.36458e+07	1.42702e+07	1.11123e+07	1.13717e+07	1.48669e+07	1.30676e+07	1.23548e+07
//AMQFNTLGVSDGLSMGTK	ILVD;ILV3	5.13114e+07	5.11408e+07	3.90956e+07	3.80586e+07	4.24539e+07	5.02961e+07	4.45231e+07	7.03887e+07	6.44832e+07	4.83748e+07	5.14132e+07	4.77733e+07
//AMQGVFEYYK//AMQGVFEYYK//AMQGVFEYYK//AMQGVFEYYK//AMQGVFEYYK//AMQGVFEYYK//AMQGVFEYYK//AMQGVFEYYK//AMQGVFEYYK//AMQGVFEYYK//NSERFEYYK	AGA2	7.39984e+07	7.6815e+07	6.01886e+07	7.37117e+07	7.57953e+07	6.97339e+07	6.58861e+07	7.53579e+07	5.77831e+07	6.50023e+07	6.87837e+07	6.46231e+07
//AMQVCMENYDAEFR//AMGAVCMENYDAEFR//AMQVCMENYDAEFR//AAGMVCMENYDAEFR//AMQVCMENYDAEFR//SDKGDSMENYDYSPR//AMQVCMENYDAEFR//SGWVCMENYDAEFR//AMQVCMENYDAEFR//SGWVCMESSMAYSPR//MAQVCMENYDAEFR//AMQVCMENYDYSPR//AMQVCMENYDYSPR	LYS4	1.32389e+07	1.5195e+07	7.83239e+06	1.33392e+07	1.52211e+07	1.11028e+07	7.80372e+06	1.84919e+07	1.30949e+07	1.67432e+07	1.11664e+07	1.2293e+07
//AMQWLVK//AMQWLVK//AMQWLVK//AMQWLVK//AMQWLVK//AMQWLVK//AMQWLVK	MCA1;MCA1B	8.6838e+07	8.48515e+07	6.5899e+07	8.15789e+07	7.83326e+07	7.81e+07	7.47025e+07	9.56592e+07	8.51088e+07	8.90459e+07	8.18796e+07	7.55962e+07
//AMSLYFDNAGLSR	NIC96	1.14481e+07	1.46858e+07	1.44868e+07	1.65118e+07	8.84388e+06	1.25672e+07	1.15776e+07	1.52293e+07	1.521e+07	1.57654e+07	1.70013e+07	9.63713e+06
//AMTLPTKK	RIM13	8.2624e+07	7.16836e+07	1.01683e+08	7.41734e+07	1.00347e+08	7.66257e+07	8.77305e+07	9.7919e+07	8.88956e+07	8.50782e+07	3.73043e+08	7.77231e+07
//AMVCLAFK//AMVCALFK//AMVCALFK//AMVCALFK//AMQMLAFK//SMVCALFK//AMVCALFK//SMVCALFK//AMVCALFK//SMVCALFK//AMVCLAFK//AMVCALFK//SMVCALFK//AMVCLAFK//AMVCALFK//AMVCALFK	PSB27;TMA46	4.22561e+07	4.15053e+07	4.58205e+07	3.8382e+07	4.34576e+07	4.6692e+07	4.39207e+07	3.97936e+07	4.30268e+07	4.64064e+07	4.76766e+07	4.66824e+07
//AMVEEAEASGR//AMVEEAEASGR//AMVEEAEASGR//AMVEEAEASGR//AMVEEAEASGR//AMVEEAEASGR//AMVEEAEAGSR//AMVEEAEASGR//AMVEEAEASGR	CBS	5.92509e+08	5.31407e+08	4.87429e+08	4.54868e+08	4.77633e+08	5.42581e+08	5.3923e+08	4.95459e+08	4.9482e+08	4.36506e+08	4.39959e+08	4.21566e+08
//AMVLLGHTDR//AMVLLGHTDR//AMVLLGHTDR//AMVLLGHTDR//MAVLLGHTDR//AMVLLGHTDR//AMVLLGHTDR//AMVLLGHTDR//AMVLLGHTDR//AMVLLGHSER	TPIS	2.43861e+07	0.820449	5.08357e+07	2.30436e+07	3.10626e+07	4.42834e+07	8.33656e+07	6.22115e+07	4.37794e+07	2.60047e+07	2.60273e+07	1.30506e+08
//ANAASDLFTAVLR//ANAASDLFTAVLR//ANAASDLFTGLLR//ANAASDLFTAVLR//NAAASDLFTAVLR//ANAASDLFTLGLR//ANAASDLFTAVLR//ANAASDLFTAVLR//ANAASDLFTAVLR//GQAASDLFTAVLR//ANAASDLFTAVLR	COPB2	1.51921e+08	1.60256e+08	1.54047e+08	1.58175e+08	1.50256e+08	1.41447e+08	1.47563e+08	1.51626e+08	1.54363e+08	1.43743e+08	1.47962e+08	1.55551e+08
//ANAFLCALHSPTLR//TAPRPACGTLHYVK//QKMLCALHSPKNK//NAAFLCALHSPLTR//ANAFLCALHSPTLR//ANAFLCALHSPLTR//NAAFLCALHSPLTR//GQAFLCALHSPLTR	HSP7F;HSP79	1.50181e+07	1.4365e+07	1.96205e+07	1.40251e+07	1.17484e+07	1.79064e+07	1.23013e+07	1.26887e+07	0.933835	1.34608e+07	1.32235e+07	2.03374e+07
//ANAHALEEANK//QGAHALEEANK//ANAHALEEANK//GQAHALEEANK//GQAHALEEANK//AHGQALEEANK	PROA;AMYB	8.9884e+07	7.66367e+07	7.86143e+07	8.23155e+07	6.68468e+07	9.78229e+07	8.52873e+07	7.87966e+07	9.30768e+07	8.80757e+07	7.33681e+07	8.86789e+07
//ANALLGVENATLK//GKKVPFAPMNPK//NAALLGVENATLK//KKGVPFAPMNPK//NAALLGVEGQTLK//QQLLGVENATLK	TRM44	2.01027e+07	2.22751e+07	1.65107e+07	1.6173e+07	1.87516e+07	2.34281e+07	1.61109e+07	1.98254e+07	1.78276e+07	1.81098e+07	1.56641e+07	1.49876e+07
//ANDFDTFYTTK//ANDFDTFYTTK//ANDFDTFYTTK//ANDFDTFYTTK//ANDFDTFYTTK//ANDFDTFYTTK//ANDFDTFYTTK//NADFDTFYTTK	GCN20	1.20468e+08	1.22229e+08	1.08971e+08	1.04715e+08	1.16354e+08	1.15387e+08	1.09954e+08	1.22339e+08	1.09036e+08	1.25766e+08	1.14478e+08	9.49735e+07
//ANDLGFHK//ANDLGFHK//ANDLGFHK//ANDLGFHK//ANDLGFHK//ANDLGFHK//ANDLGFHK//ANDLGFHK	RS29;RS29B	1.02123e+09	9.32617e+08	1.12896e+09	9.53963e+08	9.2429e+08	1.14587e+09	8.92827e+08	1.01939e+09	1.25626e+09	8.60901e+08	9.49911e+08	1.22662e+09
//ANDLGFHK//NADLGFHK//NADLGFHK//ANDLGFHK//ANDLGFHK//NADLGFHK//ANDLGFHK//ANDLGFHK//ANDLGFHK//ANDLGFHK//NADLGFHK//ANDLGFHK	RS29;RS29B	1.75847e+08	1.63153e+08	1.68038e+08	1.39868e+08	1.51247e+08	1.27487e+08	1.44584e+08	1.63042e+08	1.12139e+08	1.34944e+08	1.71143e+08	1.26922e+08
//ANDLGFNK//ANDLGFNK//ANDLGFNK//ANDLGFNK//ANDLGFNK//ANDLGFNK//ANDLGFNK//ANDLGFNK//ANDLGFNK//ANDLGFNK//ANDLGFNK//ANDLGFNK	RS29;RS29B;RS29A	1.90019e+09	2.03162e+09	1.89592e+09	1.78221e+09	2.03557e+09	1.7549e+09	1.89183e+09	2.02708e+09	1.99008e+09	1.66337e+09	2.07085e+09	1.96836e+09
//ANDVTLGYANNPK//DANVTLGYANNPK//DANVTLGYANNPK//DANVTLGYANNPK//EGNVTLGYANNPK//ADNVTLGYANNPK//DANVTLGYANNPK//DANVTLGYANNPK//ANDVTLGYANNPK	FAT2	5.58282e+07	6.03081e+07	5.88004e+07	6.4622e+07	5.90962e+07	5.68204e+07	6.21645e+07	5.25962e+07	5.15182e+07	6.14333e+07	6.65903e+07	5.38221e+07
//ANELGSAYNLLVGR//NAELGSAYNLLVGR//NAELGSAYNLLVGR//ANELGSAYNLLVGR//NAELGSAYNLLVGR//NAELGSAYNLLVGR//ANELGSAYNLLVGR//NAELGSAYNLLVGR	DBP6	2.03784e+07	2.19268e+07	2.34966e+07	2.19244e+07	1.4596e+07	2.56572e+07	2.21314e+07	2.72263e+07	1.7746e+07	2.11408e+07	2.20156e+07	1.98818e+07
//ANGHLMLNNSK//ANGHLMLNNSK//ANGHLMLNNSK//ANGHLMLNNSK	SYLC	1.07773e+08	1.094e+08	1.0245e+08	7.90648e+07	1.01024e+08	7.06633e+07	7.55464e+07	9.97633e+07	8.62863e+07	8.50759e+07	9.82676e+07	8.44903e+07
//ANGTTVLPSAPAGAK//AGNTTVLPGTPAGAK//ANGTTVLPGTPAQK//SQQTVLPSAPAGAK	ADH1	8.07813e+06	8.91885e+06	4.02706e+07	2.98657e+07	6.21112e+06	2.39222e+07	1.62001e+07	3.63643e+07	3.93499e+07	3.91196e+07	2.24439e+07	4.0487e+07
//ANGTTVLVCFAGAK//ANASVFVMQSLNK//ANGTTVLHGDPAGAK//ANGTTVLVCFAGAK//ANGTTVLVFCAGAK//VVDEFVMQSLNK//ANGTTVLVCFAGAK//VVDEFVMQSLNK//ANGTTVLGDHPAGAK//ANGTTVLVCFAGAK//TAGNVFVMQSLNK	ADH1	7.71866e+07	7.94824e+07	1.13812e+08	7.97941e+07	8.52824e+07	1.09591e+08	7.61086e+07	8.64519e+07	9.91746e+07	9.54713e+07	8.35095e+07	1.1405e+08
//ANGTTVLVGMPAQK//ANGTTVLVGMPAQK//ANGTTVLVGMPAQK//SANSTVLVGMPAQK//ANSSTVLVGMPAQK	ADH1	4.26158e+08	4.78708e+08	1.08467e+09	2.95038e+07	7.75563e+06	1.0102e+09	1.70261e+07	6.87699e+08	1.03192e+09	2.33428e+08	6.87988e+08	1.05393e+09
//ANLDWYLPFK//ANLDWYLPFK//GQLDWYLPFK//GQLDWYPLFK//ANLDWYLPFK//ANLDWYLPFK//ANLDWYLPFK//ANLDWYLPFK	ILV5	1.50283e+07	1.41394e+07	1.53805e+07	1.4645e+07	1.20215e+07	1.36595e+07	1.28297e+07	1.0923e+07	1.35554e+07	1.31627e+07	1.20248e+07	1.17214e+07
//ANLNDGQKPVDK//ANLNDGQKPVDK//NALNDGQKPVDK//ANLNDGQTALGPK//GQLNDGQKPVDK//AGGLNDGQKPVDK//AGGLNDGQKPVDK//GQLNDGQKPVDK	EMP47	2.40899e+07	2.13065e+07	2.24199e+07	2.61099e+07	2.09401e+07	2.68869e+07	2.74131e+07	2.53539e+07	2.61042e+07	2.7725e+07	2.34592e+07	2.41638e+07
//ANLPMDALTLMK//QGLPMDALTLMK//QGLPMDALTLMK//QGLPMDALTLMK//QGLPMDALTLMK//QGLPMDMVVLSK//QGLPMDALTLMK//QGLPMDALTLMK//AGGLPMDALTLMK//ANLPMDALTLMK	RRP45	3.6204e+07	3.78206e+07	3.81369e+07	3.66896e+07	2.65943e+07	3.24232e+07	3.4185e+07	2.55235e+07	3.3668e+07	3.13648e+07	3.02877e+07	3.45905e+07
//ANLPYGTLGGAGYYPDLTGGAQQR//ARAPYHVYNYYPDLTNAQQR//ANLPWGRYNYYPDLTNAHFK//ARAPYHVYNYYPDLTNAHFK//APQVPHALEEYYPDLTGQQQR//NALTPNALYNYYPDLTNAHFK//NALPWRGYNYYPDLTNAHFK//WRGPAQVYNYYPDLTNAHFK//ANLPTLANYNYYPDLTNAHFK//ANLTNLPAYNYYPDLTNAHFK	GLT1	6.92376e+07	7.03222e+07	5.46207e+07	6.64633e+07	6.53855e+07	6.06342e+07	6.93622e+07	5.80103e+07	5.92815e+07	7.00396e+07	6.77557e+07	6.29945e+07
//ANLVEALGVGCLR//NALVEALCNVLR//NALVEALCVVAGR//ANLVEALCGGVLR//ANLVEALCNVLR	TOM1	2.27592e+07	2.3005e+07	2.69227e+07	2.26563e+07	2.22529e+07	2.25712e+07	1.95947e+07	2.32476e+07	2.11362e+07	2.18948e+07	2.03037e+07	2.08668e+07
//ANNDNNQFYQQK//NADNNNQFYQQK//GQNDNNQFYQQK//NANDNNQFYQQK//GQGDGNGGQFYQQK//ANNDNNQFYQQK//GQNDNNQFYQQK//GQNNDNQFYQQK	PABP	3.70046e+08	3.59421e+08	4.16267e+08	3.52285e+08	3.90894e+08	3.90152e+08	3.89628e+08	3.94652e+08	4.43529e+08	3.86646e+08	3.89586e+08	4.22452e+08
//ANNGVELLFNLNK//NANGVELLFLNNK//ANNGVELLFNLNK//ANNGVELLFGGLNK//GQNGVELLFNLNK//ANNGVELLFNLNK//ANNGVELLFNLNK//GQNGVELLFNLNK//NANGVELLFNLNK//ANNGVELLFLNNK	SSZ1	1.49531e+07	2.26335e+07	2.34474e+07	1.97097e+07	2.31365e+07	2.00885e+07	2.6582e+07	2.66453e+07	2.56678e+07	1.7272e+07	1.82786e+07	2.0334e+07
//ANNLLGNLSVTDVK//ANNLLGNLSVTDVK//ANNLLGNLSVTDVK//ANNLLGNLSVTDVK	SDS23;SDS24	1.62134e+07	1.37349e+07	1.70278e+07	1.89488e+07	1.32589e+07	1.62006e+07	1.64811e+07	1.26338e+07	1.30308e+07	1.84656e+07	1.31603e+07	1.04074e+07
//ANQEVLEWLFK//NAQEVLEWLFK//ANQEVLEWLFK//ANQEVLEWLFK//NAQEVLEWLFK//NAQEVLEWLFK//NAQEVLEWLFK//ANQEVLEWLFK//ANQEVLEWLFK//ANQEVLEWLFK//ANQEVLEWLFK//NAQEVLEWLFK//ANQEVLEWLFK	CISY1;CISY	9.00329e+07	8.16288e+07	9.4072e+07	8.43916e+07	7.77339e+07	8.40975e+07	8.76217e+07	7.80995e+07	8.30918e+07	7.59101e+07	8.01188e+07	8.1681e+07
//ANQYDWMLQALR//GQQYDWMLQALR//NAQYDWMLQALR//ANQYDWMLQALR//ANQYDWMLQALR//ANQYDWMLQALR//GQQYDWMLQALR//NAQYDWMLQALR//NAQYDWMLQALR//NAQYDWMLQALR//GQQYDWMLQALR//ANQYDWMLQALR	SYEC	2.51179e+08	2.26068e+08	1.97615e+08	2.42645e+08	2.43955e+08	2.38544e+08	2.66547e+08	2.68846e+08	2.25801e+08	2.27678e+08	2.16207e+08	2.51511e+08
//ANSLLVWAQLGER//ANSLLVWALQEGR//NASLLVWALQEGR//GRATLVWALGPCR	GLT1	5.55183e+06	7.39356e+06	1.28898	5.79536e+06	8.20201e+06	1.0097e+07	5.58439e+06	8.19946e+06	1.26858e+07	4.82766e+06	6.55447e+06	1.31728e+07
//ANTFPGTMAAK//ANTFPGVQMK//GQTFPGVGMAK//GQTFPGTAMAK//GQTFPGVGMAK//GQTWGVFDAK//GQTFPGTMAAK//GQTFPGVGMAK//GQTFPGTMAAK//GQTFPMNGLK	PDC5;PDC1	6.31294e+08	1.56326e+08	7.44913e+08	3.94465e+08	4.49359e+08	6.53033e+08	8.61586e+08	1.09671e+09	6.38018e+08	2.68994e+08	4.01871e+08	8.07031e+08
//ANTFPGVQMK//NATFPGVQMK//ANTFPGVQMK//ANTFPGVQMK//NATFPGVQMK//ANTFPGVQMK//NATFPGVQMK//ANTFPGVQMK//NATFPGVQMK//NATFPGVQMK//NATFPGVQMK//ANTFPGVQMK//ANTFPGVQMK//GQTFPGVQMK//GQTFPGVQMK//ANTFPGVQMK//ANTFPGVQMK//ANTFPGVQMK//ANTFPGVQMK//ANTFPGVQMK//GQTFPGVQMK//ANTFPGVQMK//NATFPGVQMK	PDC6;PDC5;PDC;PDC1	1.42193e+10	1.61272e+10	1.47023e+10	1.6191e+10	1.56739e+10	1.34658e+10	1.41333e+10	1.49285e+10	1.43355e+10	1.6089e+10	1.62093e+10	1.56101e+10
//ANTGCLSPQFLSK//ANTGCLSPQFLSK//ANTGCLSPQFLSK//ANTGCLSPQFLSK//NATGCLSPQFLSK//NATGCLSPQFLSK//ANTGAAMSPQFLSK	SRP14	6.2977e+07	7.57046e+07	6.83977e+07	8.48954e+07	6.97176e+07	5.97665e+07	6.52459e+07	8.4326e+07	1.04286e+08	7.34298e+07	8.99149e+07	8.23334e+07
//ANVSTKPTPPPAPEASAESGLSSK//DKQTKPTPPPAPEASAESGLSSK//GQVSTKPTPPPAPEASAESGLSSK//GQVSKAEVPPPAPEASAESGLSSK//GQVPFAKAPHQPEASAESKESK//SPVSTKQAPPPAPEASAESGLSSK	PFKA2	7.29592e+08	8.22164e+08	6.69324e+08	8.38408e+08	7.17203e+08	7.12144e+08	7.61686e+08	6.79817e+08	7.26913e+08	6.65983e+08	7.35831e+08	7.14283e+08
//ANWSPVLTLK//ANWSPVLTLK//ANWSPVLTLK//GQWSPVLTLK//GQWSPVLTLK//ANWSPVLTLK//GQWSPVLTLK//ANWSPVLTLK//GQWSPVLTLK//ANWSPVLTLK	UBC1;FER2	1.26432e+08	1.36952e+08	1.35895e+08	1.27726e+08	1.25254e+08	1.33842e+08	1.34308e+08	1.17149e+08	1.21421e+08	1.36369e+08	1.21032e+08	2.18338e+08
//ANYPGLYLFGGHSR//ANYPGLYLFGHGSR//ANYPGLYLFGHGSR//SLMTLYHTGYPPR//GQYPGLYLFGGHSR//GQYPGLYLFGGHSR//GQYPGLYLFNHSR	RPA2	3.48502e+07	3.76252e+07	2.59501e+07	3.59936e+07	3.23765e+07	3.17822e+07	2.61268e+07	3.06183e+07	3.05734e+07	3.69555e+07	3.35145e+07	3.13691e+07
//APAEGLKAPAK//APAEVAKPAAK//APAEGLKPAAK//APAEGLKPAAK//APAEKLGPAAK//APAEVAKPAAK//APAEGKLPAAK//APAEVAKPAAK	ISCAP;DXS	7.81848e+07	6.61451e+07	6.36197e+07	7.59894e+07	5.68833e+07	4.66135e+07	7.37408e+07	6.7277e+07	6.62246e+07	7.32457e+07	7.61749e+07	6.05769e+07
//APAEVAKPAAK//APAEVAKPAAK//APAEGLKPAAK//APAEVAKPAAK//APAEVAKPAAK//APAEVAKPAAK//APAEGLKPAAK//APAEVAKPAAK//APAEGLKPAAK//APAEGLKPAAK//APAEVAKPAAK//APAEVAKPAAK	ISCAP;DXS	1.02341e+08	9.04846e+07	1.35983e+08	1.06126e+08	1.33375e+08	1.20572e+08	1.01983e+08	1.00047e+08	1.1876e+08	9.1703e+07	9.02126e+07	1.05797e+08
//APAHLCGPNGCGK//YRGLCGPNGCGK	EF3A;EF3	8.66847e+07	8.58232e+07	8.89617e+07	5.44005e+07	9.61406e+07	7.71859e+07	7.29677e+07	9.12028e+07	9.91991e+07	1.64566	8.13504e+07	5.75362e+07
//APAKAAPAASK//APAAKAPAASK	NYNRI;EF1G1	2.75694e+07	2.21466e+07	3.46309e+07	3.02434e+07	3.32775e+07	2.6385e+07	2.32235e+07	4.2003e+07	2.15425e+07	1.9812e+07	3.98878e+07	2.61089e+07
//APALNKLPR	GAL7	4.80269e+07	7.24796e+07	2.65981e+08	2.9118e+07	1.79969e+08	5.66852e+08	4.26981e+07	2.86728e+07	1.16112e+09	3.97427e+07	5.18858e+07	6.88492e+08
//APALNLRPK//APALNLRPK//APALNLRPK//APALNLRPK	SUR2	2.83577e+07	5.31153e+07	2.94935e+07	2.76285e+07	5.61171e+07	1.01362	2.46269e+07	5.59941e+07	0.902457	2.20476e+07	2.42416e+07	2.91317e+07
//APCGVPPAPVDMYK//HQSSMVGFDQPLR//AHGSSMVGFDLPQR//HQSSMVGFDLPQR//LDMFRAPVDMYK//HQSSMVGFDQPLR	PGK	4.172e+07	4.17363e+07	3.13849e+07	5.46127e+07	4.18268e+07	2.84982e+07	8.76867e+07	3.87876e+07	2.81991e+07	8.45951e+07	4.76822e+07	3.04779e+07
//APCPVVPLAKDVYK//MYLTVPLHSPLAAK//STLEPVEQVLKDAK//STLEPVTKDQLTPK//TTMPAALGLDQLAVR//STLEPVEQVLKDAK//GMLEPVKTDQLAVR//LGMEPSKLDQLAVR//SHSGRVPYVLKDAK//STLEPVEQVLKDAK//TSLEPVEQVLKDAK//FWPPKSLDQLAVR//STLEPSKLDQLPTK//TLSEPVEQVLKDAK//GMLEPVTKDQLAVR//STLEPVEKSQLTPK//VPSMPVKTDQLAVR//STLEPVEQVLKDAK//GLMEPVTKDQLAVR	HSP75;HSP76;HSP72	4.19318e+07	4.10453e+07	3.64287e+07	4.7746e+07	3.94818e+07	3.41117e+07	4.32534e+07	4.31974e+07	3.54888e+07	4.19606e+07	4.34417e+07	3.80609e+07
//APDAVNALTSEAEPLNSK//NEQDQVLLEPGKQNSK//APADVNALADETTPLNSK//APADVNALADETTPLNSK//APDAVNATSLEAEPLNSK//APDVANALTSEAEPLNSK//APDVANALTSEAEPLNSK//APRENALADHLANGYSK//APDAVNATSLEAEPLNSK//APDAVNALGMELQPWSK//APAGGVDALADETTPLNSK	SMF3	1.82729e+08	1.71207e+08	1.53705e+08	1.535e+08	1.57124e+08	1.74655e+08	1.74405e+08	1.86384e+08	1.70017e+08	1.58939e+08	1.70749e+08	1.65036e+08
//APDLLTQLSGSK//APDLLTQLSGSK//APDLLTQLSGSK//APDLLTQLSGSK//APDLLTQLSGSK//APDLLTQLSGSK//APDLLTQLSGSK//APDLLTQLSGSK//APDLLTQLSGSK//APDLLTQLSGSK//APDLLTQLSGSK//APDLLTQLSGSK//APDLLTQLSGSK//APDLLTQLSGSK//APDLLTQLSGSK	GSHB	9.27932e+07	9.4586e+07	9.57421e+07	9.85432e+07	8.91247e+07	9.89397e+07	9.90103e+07	8.91741e+07	8.60384e+07	9.07921e+07	9.18832e+07	8.80049e+07
//APDVLMGSR//APDVLMSGR//APDVLMSGR//DSPVVSVDK	MET2;CDK5;PHO85;CDC2H	2.10866e+07	2.04042e+07	1.82879e+07	1.95574e+07	2.72728e+07	2.15625e+07	2.08348e+07	2.40708e+07	2.54938e+07	1.60354e+07	1.88746e+07	2.73883e+07
//APEATLDAACLFCK//AEPATLDAACLFCK//AEPATLDAACLFCK//APEATLDAACLFCK//AEPATLDAACLFCK//APEATLDAACLFCK//APEATLDAASWFCK//AEPATLDAACLFCK//APEATLDAACLFCK//AEPATLDAACLFCK//AEPATLDAACLFCK//DCMCLVALSLPSGK//APEATLDAACLFCK//AEPATLDAACLFCK//AEPATLDAACLFCK//APEATLDAACLFCK//AEPATLDAACLFCK	HNT1	2.27747e+08	2.41512e+08	2.81981e+08	2.4221e+08	2.28478e+08	2.56176e+08	2.16797e+08	2.42132e+08	2.48476e+08	2.12706e+08	2.2558e+08	2.62377e+08
//APEFVSVNPNAR//APEFVSVNPNAR//APEFVSVNPNAR//APEFVSVNPNAR//APEFVSVNPNAR	URE2	4.48468e+07	4.43062e+07	4.13037e+07	5.01475e+07	4.18019e+07	3.20345e+07	3.89057e+07	4.96732e+07	3.57085e+07	4.5587e+07	4.51812e+07	4.0133e+07
//APELMLTWQK	HOG1;NU2M	0.94422	1.42962e+07	1.22037e+07	1.0461	1.39087e+07	7.51166e+06	1.74344e+07	1.44877e+07	7.69211e+06	1.0108	0.957287	8.78465e+06
//APELMQGVNNFDRAAGK//LWQNQGVPDYDELLK//EPAMLQGPVMFDARAGK//ELGNQQGVNNFDELLK//SPNLSGNGVPMFDARAGK//ELGNQQGVNFNDELLK	KPYK1;KPYK	1.68378e+08	1.6698e+08	1.66273e+08	1.69852e+08	1.73975e+08	1.82043e+08	1.67503e+08	1.66154e+08	1.73059e+08	1.62805e+08	1.7725e+08	1.91554e+08
//APEMGLSNAVGR//APESLLTDDEK//APEMGLSNAVGR//APESLLTGGCGR//APEMGLSNAVGR//APEMGLSNAVGR//APESLLTGCGGR//APEMGLSNAVGR	RLI1;SHSA5	1.0157e+08	9.53821e+07	9.00999e+07	1.63342e+08	1.49582e+08	2.57648e+08	9.07347e+07	1.2387e+08	1.19381e+08	1.33553e+08	1.13327e+08	1.37239e+08
//APEPQANEGLDNGPESKR//EPMDYFPKPDSELNVK//GEAHAGWQGLDNGPESRK//SLFCCDRLYFASELK//EPMDYFPKPDTDLNVK//HEQAGWQGLDNGPESRK	PGK	4.97752e+07	5.77806e+07	4.48429e+07	4.24779e+07	5.21884e+07	4.29609e+07	4.69054e+07	6.59459e+07	4.42179e+07	4.74911e+07	4.48444e+07	3.89799e+07
//APEQFDEVVAALGNK//APEQFDEVVAALGNK//APEQFDEVVAALGNK//APEQFDEVVAALGNK//APEQFDEVVAALGNK//APEQFDEVVAALGNK//APEQFDEVVAALGNK//APEQFDEVVAALGNK//APEQFDEVVAALGNK//APEQFDEVVAALGNK//APEQFDEVVAALGNK	METE	4.76957e+08	4.69762e+08	5.60139e+08	4.81403e+08	4.59329e+08	4.94209e+08	4.27435e+08	5.06016e+08	4.78784e+08	4.5614e+08	4.69303e+08	4.99511e+08
//APESVADFER//APESVADFER	RRP5	1.04579e+08	1.21013e+08	3.68793e+08	1.33572e+08	3.33848e+08	4.88002e+08	1.31071e+08	2.82225e+08	2.85309e+08	7.96546e+07	2.99942e+08	2.21381e+08
//APFAVVGHATAEQK//APFAVVGHAGAAMAR//APFAVVGHATAEQK//APFAVVGHAWGWK//APFAVVGHATAEQK//APFAVVGHATAEQK//APFAVVGHATAEQK//APFAVVGHATAEQK//APFAVVGHATAEQK//APFAVVGHATAEQK//APFAVVGHATAEQK//APFAVVGHATAEQK	PUR4	8.47671e+07	8.1452e+07	8.65618e+07	8.66675e+07	8.15495e+07	9.40058e+07	8.53993e+07	7.77347e+07	8.34277e+07	7.73346e+07	7.93489e+07	8.84095e+07
//APFEVLVGMPAQK//VAAAFPGDVDRLR//APFEVLVGMPAQK//VAAAFPSVAGNNLR//ALMEVLVGMPAQK//VAAAFMHNTRLR//VAAASQHLEPVHK//APFEVLVGMPAQK//VAAAFPGDVDRLR//VAETEADLAQLVK//YPSPVLVGMPAQK//QGSATVLVGMPAQK//ELGMLLVGMPAQK//VAAAFPVSAGNNLR	PYGM;PYGB	2.72594e+08	2.22366e+08	2.85424e+08	1.96595e+08	1.79334e+08	2.03998e+08	5.72928e+07	6.18872e+08	5.42276e+08	4.27307e+08	5.74506e+08	6.01391e+08
//APFGVLLNK//APFGVGAVLK//APFGVQVLK//PAFVGLLNK//APFVGLNLK//APFGVLLNK//PAFVVALNK//APFGVLLNK//APFGVLLNK	EFTU	8.86468e+07	7.69969e+07	7.18745e+07	7.7768e+07	8.09814e+07	7.29157e+07	8.40206e+07	9.2236e+07	5.21321e+07	7.82961e+07	8.38705e+07	7.26334e+07
//APGCFGPLPLTSYPAR//DVDGFGPTNLGELTLR//SVGPGLGRDMVEYPAR//DVDGFGPTNLGELTLR//DVDGFGPTNLLLASER//DVDGFGPTNLGELNKK//VDDGFGPTTVVKPSER//VDKGGPVDTLESYPAR//DVDGFGPTNLGELNKK//NPLNLTDTLESYPAR//DVDGFGPTNLGELTLR//DVDGFGPTNLGELTLR//SVRGLPPGMDTSYPAR//VDDGFGPTRLVGMPAR//DVDGFGPTNLGELTLR//SVGVGGPVDTLSEYPAR//DVDGFGPTNLGELNKK//DVDGFGPTNLGELNKK//DVDGFGPTNLGELTLR//NPVKDVELDTSYPAR	C1TC	6.11691e+07	6.18459e+07	5.87406e+07	6.66192e+07	6.15528e+07	5.60268e+07	6.17728e+07	5.26387e+07	5.21035e+07	6.11412e+07	6.10852e+07	5.47433e+07
//APGDLAAQQDTSNVR//NPELAAQQDSTNVR//NLPEAAQQDSSQVR//NPELAAQQDSTNVR	ECM29	1.91767e+07	2.21922e+07	2.18793e+07	9.42911e+06	2.39178e+07	2.06957e+07	1.75993e+07	2.56876e+07	2.25613e+07	1.34819e+07	2.58435e+07	1.82688e+07
//APGFGDKNR//APGFGDKNR//APGFGDKNR//APGFGDKNR//APGFGDKNR//APGFGDKNR//APGFGDNRK//REYSHAAK//APGFGDKNR//APGFGDNRK//APGFGDKNR//APGFGDKNR//APGFGDKNR	CH60;CH603;CH60C;CH602;HSP60	3.75285e+08	3.6526e+08	4.08768e+08	3.87738e+08	3.71417e+08	4.41515e+08	3.40102e+08	3.7315e+08	4.0694e+08	3.97817e+08	3.2354e+08	4.62203e+08
//APGFGDNR//APGFGDNR//APGFGDNR//APGFDGNR//APGFGDNR//APGFDGNR//APGFGDNR//APGFDGNR//APGFGDNR//APGFGDNR	CH60;HSP60;CH60C;CH602	6.09325e+07	6.51824e+07	5.92744e+07	4.86958e+07	6.35178e+07	5.9071e+07	5.26875e+07	5.51974e+07	5.82474e+07	5.82492e+07	5.75382e+07	4.79845e+07
//APGFGDNRK//APGFGDNRK//APGFGDKNR//APGFGDKNR//APGFGDNRK//APGFGDNRK//APGFGDNRK//APGFGDNRK//APGFGDKNR//APGFGDNRK//APGFGDNRK//APGFGDNRK	CH60;HSP60;CH60C;CH602;CH603	1.24433e+08	1.3085e+08	1.59621e+08	1.32693e+08	1.48437e+08	1.26488e+08	1.1904e+08	1.37494e+08	9.81379e+07	1.28199e+08	1.2047e+08	1.33979e+08
//APGWVQLYNVPLDGK//KFTRSLADSFQSAAK//LGHPSKLADSFQSAAK	RLMF	6.09652e+07	6.72868e+07	4.34761e+07	6.60158e+07	5.55007e+07	4.33553e+07	1.28671	5.73235e+07	5.11059e+07	8.85099e+07	8.53435e+07	1.10577
//APHTADNKPLVFNSLAR//MMDALLKPLVFNTVAR	APE2	3.16946e+06	2.16376e+06	1.87296e+06	1.9406e+06	1.37791e+06	1.1415e+06	1.09437	1.34445e+06	0.889857	2.21794e+06	1.80329e+06	1.57106e+06
//APLALVTGKADVLK//LAPALVTGAKDVLK//APLALVTKQDVLK//ALPALVTGNTVVLK//LAPALVTGNTVVLK//ALPALVTGVGLGSLK//LAPALVTGNTVVLK//LAPALVTGNTVVLK//LAPALVTGAKDVLK//LAPALVTGNTVVLK//LAPALVTGNTVVLK//LAPALVTALAAGSLK//ALPALVTGGVLGSLK//ALPALVTALAAGSLK//LAPALVTGAKDVLK//LAPALVTGAKDVLK//LAPALVTGNTVVLK//LAPALVTGNTVVLK//APLALVTGKADVLK//LAPALVTGAKDVLK//LAPALVTALAAGSLK//LAPALVTGNTVVLK	ALDH4;AL1B1	1.55574e+08	1.57097e+08	1.50228e+08	1.62859e+08	1.4816e+08	1.45484e+08	1.41858e+08	1.54726e+08	1.5286e+08	1.57768e+08	1.41083e+08	1.72101e+08
//APLDNDLGESGTLR//APLDNDLGVSEATR//APLDNDLGVSEATR//APLDNDLGVSEATR//APLDNDLGVSEATR//APLDNDLGVSEATR//APLDNDLGVSEATR//APLDNDLGVSEATR//APLDNDLGVSEATR//APLDNDLGVSEATR//APLDNDLGVSEATR	BGAL;BGAL2	2.62674e+07	2.1748e+07	2.31956e+07	2.34722e+09	2.69168e+09	2.755e+09	1.45035e+09	1.97065e+09	1.96251e+09	2.38159e+08	2.63703e+08	2.68799e+08
//APLEELVLSNDYLNK//APLEELVLSNDYLNK//APLEELVLSNDYLNK//APLEELVLSNDYLNK//APLEELVLSNDYLNK//APLEELVLSNDYLNK//PLEAELVLSNDYLNK//APLEELVLSNDYLNK//APLEELVLSNDYLNK//APLEELVLSNDYLNK//APLEELVLSNDYLNK//APLEELVLSNDYLNK	VATE	4.68542e+08	5.3047e+08	4.70561e+08	4.82797e+08	5.58417e+08	5.34739e+08	5.15711e+08	5.6447e+08	5.82408e+08	5.08544e+08	4.84815e+08	5.36675e+08
//APLGTVVSPYSK//SGQELSASALKK//GSQELSASALKK//APLGTVVSYSPK//GSQELSASALKK//GSQELSASALKK	SMY2;SYNC	1.49079e+07	1.6077e+07	1.95872e+07	1.19589e+07	1.38084e+07	2.21653e+07	1.94569e+07	1.05186e+07	2.12459e+07	7.38001e+06	1.4271e+07	1.56412e+07
//APLLAELKPLVFNGLTR//APLLAELKPLVFNTVAR//APLLALEKPLVFNLSAR//APLLALEKPLVFNTGLR//APLLALEKPLVFNSLAR//AELPALLKPLVFNTVAR	APE2	2.24008e+08	2.20298e+08	2.13815e+08	2.37159e+08	1.94769e+08	1.88285e+08	2.29285e+08	1.93459e+08	1.90886e+08	2.0238e+08	1.98001e+08	1.96951e+08
//APLLLSFLK//APLLLSFLK//APLLLYALK//APLLLSFLK//APLLLSFLK//APLLLSFLK//APLLLSFLK//APLLLSFLK//APLLLSFLK//APLLLSLFK//APLLLSFLK	CSLH3	2.27959e+07	2.25518e+07	2.96812e+07	2.33183e+07	2.18084e+07	2.27207e+07	2.0347e+07	1.8326e+07	2.02021e+07	1.9602e+07	1.92248e+07	2.47406e+07
//APLLPQQTTPEQR//APLLPQQTTPEQR//APLLPQQTTPEQR//APLLPQQTTPEQR//APLLPQQTTPEQR//APLLPQQTTPEQR//APLLPQQTTPEQR//APLLPQQDLAEQR//APLLPQQTTPEQR//APLLPQQTTPEQR//APLLPQQTTPEQR//APLLPQQTTPEQR	UTP15	2.67536e+07	2.72707e+07	2.40587e+07	2.88443e+07	2.60982e+07	1.96816e+07	2.93243e+07	2.53258e+07	1.94113e+07	2.54608e+07	2.67294e+07	2.48019e+07
//APLLQFPK//LSLPLGWK//APLLQFPK//LSLPGLWK//APLLQFPK//LSLPGLWK//APLLQFPK//APLLQPFK//APLLQFPK//LSLPLGWK//APLLQFPK//LSLPLGWK	VPS13;MMRN2	1.21996e+08	1.18409e+08	1.25147e+08	1.21861e+08	1.26997e+08	1.12271e+08	1.19517e+08	1.20037e+08	1.2277e+08	1.20963e+08	1.17989e+08	1.17205e+08
//APLLVLPTVR//APLLVLPSLR//APLLVLPSLR//APLLVLVTPR//APLLVLPSLR//APLLVLPSLR//APLLVLPTVR//APLLVLPTVR//APLLVLPSLR	TMPB	3.70509e+07	3.92813e+07	4.38111e+07	3.66546e+07	3.41471e+07	3.86464e+07	3.37987e+07	3.08927e+07	3.62345e+07	3.05129e+07	2.72352e+07	3.01521e+07
//APLQTTDMLER//APLQTTDPYER//APFGRAQWDSR//APLQTTDLMER//APLQTTDLMER//APLQTTDLMER//APLQTTDLMER//APLQTTDPYER//APLQTTDLMER//APLQTTDLMER//APLQTTDLMER//ALPQTTDLMER	FIMB	2.51426e+07	2.46801e+07	2.57296e+07	2.3033e+07	2.3742e+07	2.30835e+07	2.37412e+07	2.39901e+07	2.07548e+07	2.32743e+07	2.59246e+07	2.42771e+07
//APLTFTLPDLPGFFK//APLTFTLPEVWVYK//APLTFTLPEVPGFFK//APLTFTLPEVPGFFK//APLTFTLPEVAVYSR//TLPAFTLPEVWVYK//TLPAFTLPEVWVYK//TLPAFTLPESNKAFK//APLTFFFARATFFK//APLTFTLPEVWVYK	MRT4	1.52314e+08	1.49839e+08	1.49856e+08	1.61739e+08	1.41445e+08	1.40466e+08	1.50682e+08	1.353e+08	1.38778e+08	1.40319e+08	1.33404e+08	1.40192e+08
//APLVAYAELLAAR//APLVAYAELLAAR//APLVAYAELLAAR//APLVAYAELLAAR//APLVAYAPPAFLK//APLVAYAELLAAR	SYEC	5.13643e+08	5.19654e+08	5.11142e+08	4.65548e+08	4.04231e+08	4.40544e+08	5.47988e+08	4.69517e+08	4.79973e+08	4.64423e+08	4.42883e+08	4.80811e+08
//APLVLADPTYFPEK//APLVLADPTYFPEK	GDI1	2.6494e+08	2.24154e+08	2.33422e+08	1.83865e+08	1.98947e+08	2.01733e+08	1.98673e+08	2.34022e+08	1.87449e+08	1.56127e+08	1.79473e+08	3.22111e+08
//APLVLADPTYFPEK//APLVLADPTYFPEK//APLVLADTPYFPEK//APLVLADPTYFPEK//APLVLADPTYFPEK//APLVLADPTYFPEK//PLAVLADPTYFPEK//APLVLADPTYFPEK//APLVLADPTYFPEK//APLVLADPTYFPEK//APLVLADPTYFPEK//APLVLADTPYFPEK	GDI1	3.07024e+08	3.00136e+08	3.15274e+08	3.23637e+08	2.91649e+08	2.96169e+08	3.02618e+08	2.82877e+08	2.83148e+08	2.97606e+08	4.32309e+08	2.90454e+08
//APLYSHCFGMNR//APLYSHCFSQDK//APLYSHCFSQDK//APLYSHCFSQDK//APLYSHCFSQDK//APLYSHCFSQDK//APLYSHCFSQDK//APLYSHCFSQDK//APLYSHCFSQDK//APLYSHCFSQDK//APLYSHCFSQDK//APLYSHCFSQDK	ARPC1	3.5702e+07	2.98564e+07	2.77389e+07	3.04938e+07	2.62081e+07	3.25284e+07	2.31914e+07	3.48144e+07	3.47173e+07	2.65367e+07	2.80257e+07	2.81703e+07
//APMFAEALR//MPAFAEALR//APMFAEALR	KPR5	7.10744e+07	9.57154e+07	5.91812e+07	7.83899e+07	8.51033e+07	6.34003e+07	8.91396e+07	6.4273e+07	7.72611e+07	3.47154e+07	8.82379e+07	7.22238e+07
//APMLGHGTSFLLQDR//LMAPGHGTSFLLQDR//QGRAGHGTSFLLQDR	RPA2	3.58556e+07	0.829817	9.03302e+07	1.34836e+08	1.11889e+08	1.03544e+08	1.14068	1.03232e+08	0.960117	1.30057e+08	8.99644e+07	1.75027e+08
//APMPAGMAQGLDNGPESR//SPDGENSPLHTVGFDAR	COX12	1.27188e+08	1.90599e+07	1.78153e+08	9.41023e+07	1.02551e+08	1.37793e+08	1.97088e+08	6.53086e+07	1.08198e+08	1.0818e+08	1.60129e+07	1.41011e+08
//APMSVVSGSLDR//LFNPPKEDMK//FLNPKPEDMK//FLNPPKEDMK//APMSVVSTANNK//APMSVVSGSAANK//FLNPPKDEMK	KAD2;NHR34	5.429e+07	4.80782e+07	6.04522e+07	5.81302e+07	5.59129e+07	6.56492e+07	5.34392e+07	6.48411e+07	5.67793e+07	7.19276e+07	5.20905e+07	5.48911e+07
//APNLVDLNVPAK//APNLVDLNVPAK//PANLVDLNVPAK//APNLVDLNVPAK//APNLVDLNVPAK//APNLVDLNVPAK//PANLVDLNVPAK//PANLVDLNVPAK	PDC5;PDC;PDC1	3.69386e+07	3.90945e+07	3.73695e+07	4.35724e+07	3.60531e+07	3.58823e+07	3.68754e+07	3.98101e+07	3.16361e+07	3.41334e+07	3.69999e+07	3.71332e+07
//APNTFAMVWKQPAK//AMGASLAPLLEGFSPK	VIP1	6.27652e+07	6.31948e+07	6.60344e+07	6.41227e+07	5.61517e+07	6.14721e+07	6.3905e+07	4.89938e+07	5.89495e+07	5.89887e+07	5.10831e+07	5.73978e+07
//APPNAVAR//APPNAVAR//APPNAVAR//APPNAVAR//APPNAVAR//APPNAVAR//APPNAVAR	SWR1	3.87715e+08	4.51072e+08	4.53693e+08	4.10411e+08	4.54674e+08	4.64008e+08	4.13906e+08	4.07777e+08	4.37274e+08	3.9364e+08	3.63106e+08	4.30459e+08
//APQALMLAPTR//APQAGCVLLQK	IF4A;DDX21	4.40597e+07	2.10867e+07	8.2244e+07	1.12831e+07	2.57533e+07	7.43875e+07	7.87484e+07	4.28805e+07	6.93753e+07	3.72381e+07	3.38427e+07	7.2568e+07
//APQALMLAPTR//APQALMLAPTR//APQALMLAPTR//APQALMLAPTR//APQALMLAPTR//APQALMLAPTR//APQALMLAPTR//APQALMLAPTR//APQALMLAPTR//APQALMLAPTR//APQALMLAPTR//APQALMLAPTR	IF4A;DDX21	2.51626e+09	2.59979e+09	2.27551e+09	2.58104e+09	2.75348e+09	2.70403e+09	2.71105e+09	2.41544e+09	2.35693e+09	2.83123e+09	2.69619e+09	2.30727e+09
//APQHFYNQSPGK//APGAHFYNQSPGK//APQHFYNSQPGK//APQHFYNSQPGK	ACS2	3.45819e+07	2.79024e+07	2.92098e+07	3.50909e+07	3.02604e+07	4.20483e+07	3.42377e+07	3.13488e+07	3.07455e+07	2.58583e+07	2.86003e+07	2.60323e+07
//APSATYAGYVWGADTR//APSATYAGYVWQDTR//APSATYAGYVWQDTR//APSATYAGYVWQDTR//APSATYAGYVWQDTR//APSATYAGYVWQDTR//APSATYAGYVWQDTR//APSATYAGYVWGADTR//APSATYAGYVWQDTR//APSATYAGYVWQDTR	SC160	9.75663e+07	1.05058e+08	9.03185e+07	8.96111e+07	9.44843e+07	9.36382e+07	8.8022e+07	1.0943e+08	1.01666e+08	1.07332e+08	1.05806e+08	1.02305e+08
//APSDTTFDLYK//APSDTTFDLYK//APSDTTFDLYK//APSDTTFDLYK//APSDTTFDLYK//APSDTTFDLYK//APSDTTFDLYK	RPA49	8.00184e+07	8.34387e+07	7.45566e+07	8.57074e+07	8.96862e+07	7.56171e+07	8.53957e+07	8.10134e+07	7.72671e+07	8.63573e+07	8.36785e+07	7.41197e+07
//APSDTTFDLYKK//DYCMTLVALRK//DCMYTLVALRK//DCMYTLVALRK//APSDTTFDLYKK//DYMCTLVKALR//APSDTTFDLYKK//AGNKQANDANVQR//APSDTTFDLYKK//KPGPPGTNEWFR//APDSTTFDLYKK	RPA49	1.54588e+07	1.86871e+07	1.51071e+07	1.17822e+07	1.47654e+07	1.835e+07	1.79874e+07	1.89428e+07	2.21537e+07	3.74463e+07	1.63579e+07	1.28527e+07
//APSGLDQSR//QELANAER//APSGLDQSR//AGELANAER//APSGLDQSR//APSGLDQSR//APSGLDQSR//QELANAER//APSGLDQSR//AGELANAER//APSGLDQSR	FAS1;SNT1	1.99665e+08	2.14744e+08	2.15859e+08	1.9284e+08	1.98644e+08	2.00193e+08	1.92176e+08	1.68876e+08	2.157e+08	2.14269e+08	1.81297e+08	1.74394e+08
//APSGTSGAALVYSTLK//APSGTSQALVYSTLK//APSFPEALVYSTLK//APSSAGSAALVYSTLK//APSSASQALVYSTLK//APSSASQALVYSTLK//APSGTSQALVYSTLK//APSSASQALVYSTLK//APSGTSQALVYSTLK//APSGTSQALVYSTLK//APSSASQALVYSTLK	ARO9	2.98119e+07	3.35596e+07	2.69664e+07	3.55721e+07	3.131e+07	3.35137e+07	3.87373e+07	2.76428e+07	2.9689e+07	3.00197e+07	3.13024e+07	3.08454e+07
//APSLFGGDMVANGK//MWSVLVQGENGK//APSLFGGDMVANGK//APSLFGGDMVAGNK//MWSVLVNEANGK//APSLFGMDGVANGK//APSLFGGMANTGPK//APSLFGGSMNTGPK//QFPMLVNEANGK	PHO88;COPA	1.43709e+08	1.49116e+08	1.15663e+08	1.40305e+08	1.23415e+08	1.24158e+08	1.30459e+08	1.17928e+08	1.12732e+08	1.25572e+08	1.46531e+08	1.19477e+08
//APSLFNMANTGPK//APSLFGGMGQTGPK//APSLFGGMANTGPK//APSLFGGMANTGPK//APSLFGGMGQTGPK//APSLFGGMGQTPGK//APSLFGGMANTPGK//APSLFGGMANTGPK	PHO88	6.47937e+08	6.47802e+08	6.0405e+08	6.55222e+08	5.87008e+08	6.43308e+08	6.3514e+08	6.68157e+08	5.89579e+08	5.5813e+08	5.60668e+08	5.52502e+08
//APSMLPFTLK//APSSRAFLQK//APSMLPFTLK//APSMLPFTLK//APSRSAFLQK//APSMLPFTLK//APSMLPFTLK//APSMLPFTLK//APSMLPFTLK	DPPRS;IST1;MED1	1.04945e+07	1.21839e+07	1.01817e+07	9.61199e+06	1.12743e+07	1.17568e+07	8.53701e+06	8.88217e+06	9.44622e+06	6.87371e+06	7.30177e+06	8.53259e+06
//APSPMDQPPALK//APSPMDQPPALK//APSPMDQPPALK//APSPMDQPPALK//APSPMDQPPALK//APSPMDQPPALK//APSPMDQPPALK//APSPMDQPPALK//APSPMDQPPALK//APSPMDQPPALK//APSPMDQPPALK//APSPMDQPPALK	YP063	4.65303e+07	4.55956e+07	4.09205e+07	4.85634e+07	4.91649e+07	4.14657e+07	4.75844e+07	4.15783e+07	3.86597e+07	4.53366e+07	4.52622e+07	3.94314e+07
//APSSTAPMFVMGVNEEK//APSSTAPMFVMGVNEEK	G3P3;G3P;G3P1;G3P2	0.992891	5.15326e+07	5.21524e+07	4.47775e+07	2.9776e+07	2.69727e+07	9.30773e+06	3.18037e+07	3.89512e+07	4.52516e+07	5.1085e+07	0.955646
//APSTFENR//APSTFENR//APSTFENR//APSTFENR//APSTFENR//APSTFENR//APSTFENR//APSTFENR//APSTFENR//APSTFENR	RS3A2;RS3A1;RS3A	4.1943e+09	3.83416e+09	4.47098e+09	3.7365e+09	3.46179e+09	4.05873e+09	3.68292e+09	4.12831e+09	4.37848e+09	3.48523e+09	3.84327e+09	3.94617e+09
//APSTYENR//APSTYENR//APSTYENR//APSTYENR//APSTYENR//APSTYENR//APSTYENR//APSTYENR//APSTYENR	RS3A2;RS3A1;RS3A	6.68821e+07	4.51653e+07	7.8733e+07	1.1254e+08	4.66182e+07	8.60145e+07	1.43325e+08	8.39977e+07	8.12975e+07	1.38512e+08	7.85741e+07	8.12e+07
//APTAAELQAPPPPPSSTK//APTAAELQAPPPPPSSTK//APTAAELQAPPPKMHGK//APTAAELQAPPPPPSSTK//APTAAELQAPPPPPSSTK//APTAAELQAPPPPPSSTK//APTAAELQAPPPPPSSTK//TPAAAELQAPPPPPSSTK//APTAAELQAPPPPCALR//APTAAELQAPPPKMGHK//TPAAAELQAPPPPPSSTK//APTAAELQAPPPPPSSTK//APTAAELQAPPPPPSSTK	LSP1	4.12485e+08	4.05378e+08	3.64146e+08	4.08772e+08	4.23827e+08	3.89649e+08	4.35813e+08	3.55086e+08	3.24503e+08	3.44598e+08	3.7009e+08	3.41882e+08
//APTASGALQNPPPSLPADK//APTASQLQNPPPPPSTTK//TAPASGALQNPPPPEEKK//APTASQLQNPPPPPSTTK//APTASQLQNPPPSLPGEK//APTASQLQNPPPPPSTTK//TPAASQLQNPPPSLPGEK//APTASQLQNPPPPPSTTK//APTSAQLQNPPPSLGPEK//APTASQLQNPPPPPSTTK//APTASQLQNPPPPPSTTK//APTASQLQNPPPPPSTTK//TPAASQLQNPPPSLPGEK//APTASQLQNPPPPPSTTK//TPAASGALQNPPPPPSTTK//APTASQLQNPPPPPSTTK//APTSQALQNPPPPPTSTK//APTASQLQNPPPPPSTTK//TPAASGALQNPPPSLPGEK//APTASQLQNPPPPP…	PIL1	4.31212e+08	4.52307e+08	4.59572e+08	3.97943e+08	4.5116e+08	4.60817e+08	4.01428e+08	3.87142e+08	4.44686e+08	3.58859e+08	4.2432e+08	4.66679e+08
//APTLVLMPVCTPSLK//APTLVMLPVCTPSLK//APTLVLMPVCTPSLK	THDH	1.0853e+07	5.50154e+06	7.60157e+06	6.65672e+06	6.28648e+06	7.74429e+06	9.80362e+06	8.07581e+06	5.83212e+06	8.50748e+06	7.31983e+06	8.52925e+06
//APTVAADGK//APTVAADGK//APTVAADGK//APTVAADGK//APTVAADGK//APTVAADGK//APTQTSPK//APTVAADGK//APTVAADGK//APTVAADGK//APTVAADGK	U396;NUP2	4.27583e+07	5.14204e+07	5.97614e+07	4.922e+07	5.88606e+07	5.45126e+07	4.35454e+07	4.47918e+07	5.55002e+07	4.89192e+07	4.16664e+07	5.15922e+07
//APVASPR//APVAPSR//APVAPSR	MRH1	2.93276e+08	2.99703e+08	3.30685e+08	3.02345e+08	3.3598e+08	3.36581e+08	2.88879e+08	3.03318e+08	2.76684e+08	2.8289e+08	2.59117e+08	3.10256e+08
//APVPDVNAQAAEK//APVPDVNAAQAEK//APVPDVNAQAAEK//APVPDVNAAQAEK//APVPDVNAAQAEK//APVPDVNAPAGSSK//APVPDVNAPQSSK//APVPDVNWHFK//APVPDVNAPQSSK//APVPDVNAQAAEK//APVPDVNAAQAEK	TPO3	5.66383e+07	1.13455e+08	5.92387e+07	4.93179e+07	5.62205e+07	5.62974e+07	4.20376e+07	4.44212e+07	4.2586e+07	3.59513e+07	5.19149e+07	1.06111e+08
//APVPLTLEEQLDNVSLR//APVPLTLEEQLDNVTVR//APVPLTLEEQLDNVSLR//APVPLTLEEQLDNVLSR//APVPLTLEEQLDWRAR//APVPLTLEEQLDNVLDK//APVPLTLEEQLDNVSLR//APVPLTLEEQLDNVLSR	SNL1	3.7432e+07	3.83435e+07	3.07087e+07	3.78651e+07	3.49284e+07	3.6351e+07	3.72923e+07	3.60742e+07	3.68512e+07	3.32593e+07	3.10335e+07	3.27999e+07
//APVYADALDFLK	ENOPH	7.06948e+07	7.00113e+07	8.43753e+07	8.11455e+07	6.60052e+07	7.53541e+07	7.48734e+07	6.53909e+07	7.31307e+07	6.88815e+07	6.87915e+07	7.85847e+07
//AQAEYFETSAGLMK//AQAEYFETSAGLMK//AQAEYFETSAGLMK//AQAEYFETSAGLMK//AQAEYFETSAGLMK//AQAEYFETSAGLMK//AQAEYFETSAGLMK//AQAEYFETSAGLMK//AQAEYFETSAGLMK//AQAEYFETSAGLMK//AQAEYFETSAGLMK//AQAEYFETSAGLMK	GVP36	1.67969e+08	1.95587e+08	1.47419e+08	1.77824e+08	1.66476e+08	1.75208e+08	1.51652e+08	1.69921e+08	1.69738e+08	1.6582e+08	1.73127e+08	2.26737e+08
//AQALQSLHDFLTAR//AQALQSLHDFLTAR//QAALQSLHDFLTAR//AQALQSLHDFLTAR//QAALQSLHDFLTAR//QAALQSLHDFLTAR//AQALQSLHDFLTAR//AQALQSLHDFLTAR//QAALQSLHDFLTAR//AQALQSLHDFLTAR//AQALQSLHDFLTAR//AQALQSLHDFLTAR//AQALQSLHDFLTAR	EIF3A	1.86151e+08	1.96491e+08	1.77497e+08	1.8555e+08	1.70797e+08	1.49465e+08	1.72446e+08	1.83945e+08	1.80158e+08	1.87871e+08	1.85602e+08	1.6893e+08
//AQALQSLHDFLTAR//QAALQSLHDFLTAR//AAGALQSLHDLFTAR//QAALQSLHDLFTAR//AQALQSLHDFLATR//QAALQSLHDLFTAR//AQALQSLHDMLLSK//AQALQLSHDLFTAR//AQALQSLHDFLTAR//QAALQSLHDFLTAR	EIF3A	5.18651e+07	5.71467e+07	4.72872e+07	4.98957e+07	5.70485e+07	4.76824e+07	4.18496e+07	5.656e+07	5.17644e+07	5.86944e+07	4.72806e+07	4.65686e+07
//AQASLAELAYAETQHDK//ALGGGKTSGGDAPGMNSNVR//LLDEAELAYAEAESHGK//SLAAQAELAYAETQHDK//LLDEAELAYAETGAHDK//AQASLAELAYAETGAHDK//SLAAQAELAYAETGAHDK//LSAAQAELAYAETQHDK	KGUA	5.34276e+07	5.39409e+07	5.0102e+07	4.69981e+07	4.72636e+07	4.56882e+07	4.42042e+07	5.64907e+07	4.78944e+07	1.06321	4.40798e+07	4.00959e+07
//AQASTVQLLQEK//AQASTVQLLQEK//QAASTVQLLGAEK//AQASTVQLLGAEK//QAASTVQLLQEK//QAASTVQLLQEK//QAASTVQLLQEK//QAASTVQLLGAEK//QAASTVQLLQEK//QAASTVQLLQEK//QAASTVQLLQEK	NOP58;NOP56;LDHD	2.94001e+08	3.16579e+08	2.97493e+08	2.69586e+08	2.97432e+08	2.9471e+08	2.70598e+08	3.07625e+08	3.18161e+08	2.98601e+08	2.90911e+08	3.21063e+08
//AQAVETYLK//AQAVETYLK//AQAVETYLK	YMW4	5.67621e+07	5.18979e+07	4.70518e+07	5.25599e+07	6.92792e+07	4.36359e+07	5.04032e+07	4.53786e+07	3.28842e+07	5.90343e+07	5.40941e+07	4.78478e+07
//AQELTQGLESLDTVK//AQELTQGLESLDTVK//QAELTQGLESLDTVK//AQELTQGLESLDTVK//AQELTQGLESLDTVK//AQELTQGLESLDSLK//AQELTQGLESLDTVK//AQELTQGLESLDTVK//AQELTQGLESLDTVK//AQELTQGLESLDTVK	HEM6	9.22813e+07	9.94341e+07	1.01896e+08	1.02724e+08	9.40539e+07	9.46269e+07	1.14317e+08	9.22917e+07	1.1057e+08	1.00393e+08	9.56178e+07	1.0064e+08
//AQEPPVASNSFTPFPR//AQEPPVASNSFTPFPR//AQEPPVASNSFTPFPR//AQEPPVASNSFTPFPR//QAEPPVASNSFTPFPR//AAGEPPVASNSFTPFPR//NELEVSGENVVEADLK//AAGEPPVASNSFTPFPR//AAGEPPVASNSFTNQVR//AAGEPPVASNSFTPFPR//AAGEPPVASNSFTQVNR//AAGEPPVASNSFTPFPR//AAGEPPVASNSFTPFPR	QCR2;ODO2	1.36768e+08	1.45824e+08	1.29742e+08	1.32625e+08	1.26455e+08	1.49914e+08	1.25712e+08	1.30931e+08	1.31664e+08	1.26031e+08	1.28528e+08	1.30528e+08
//AQETGEVELELTSGR//AQETGEVELELTSGR//AQETGEVELELTSGR//QAETGEVELELTSGR	SC160	9.38623e+06	9.79518e+06	5.36814e+06	1.18298e+07	1.87135e+07	8.63802e+06	1.28109e+07	2.15299e+07	2.73694e+07	8.99132e+06	7.25355e+06	9.31924e+06
//AQEVQVYNVYK//LLVNEGFNYSGK//LLVNEGFNYSGK//LLVNEGFNYSGK//AQVEQVYNVYK//LLVDQGFNYSGK//KKVDFDEFANK//LLVDQGFNYSGK	RPC2;MCFS2	2.35255e+07	2.13417e+07	2.18272e+07	5.45297e+07	2.246e+07	2.1918e+07	2.13696e+07	2.16437e+07	1.97989e+07	1.7695e+07	3.5566e+07	1.9636e+07
//AQFALDGK//AGAFALDGK//AQFALDGK//AGAFALDGK	Y4892;Y209;Y1303;Y1257	1.1389e+08	1.06356e+08	1.10517e+08	1.11003e+08	1.04598e+08	9.5696e+07	1.14045e+08	9.62769e+07	1.1852e+08	9.3374e+07	1.09787e+08	1.04151e+08
//AQFETLTAPLVK//AQFETLTAPLVK//AQFETLTAPLVK//AQFETLTAPLVK//AQFETLTAPLVK//AQFETLTAPLVK//AQFETLTAPLVK//AQFETLTAPLVK//AQFETLTAPLVK//AQFETLTAPLVK//AQFETLTAPLVK	HSP77	2.13488e+09	2.14299e+09	2.25716e+09	2.08937e+09	1.89577e+09	2.16537e+09	2.37475e+09	2.01086e+09	2.04723e+09	1.99461e+09	1.91217e+09	2.11353e+09
//AQFETLTAPLVK//EFTAQLTAPLVK//EFQATLTAPLVK//KMAETLTAPLVK//EFTAQLTAPLVK//AQFETLTAPLVK//FETAQLTAPLVK//AQFETLTAPLVK//AQFTELTAPLVK//EFTGAALTAPLVK//FETAQLTAPLVK	HSP77	2.63723e+07	1.84924e+07	2.2125e+07	1.49534e+07	2.14657e+07	2.55147e+07	1.00742e+07	1.72487e+07	1.98981e+07	2.3715e+07	2.28504e+07	2.02055e+07
//AQFLAATDAQALLFGK//AQFLAATSSVLMLANK//AQFLAATDAQALLGFK//QAFLAATDAQALLGFK//QAFLAATDGAAALLGFK//AQFLAATDGAAALLFGK//AQFLAATDGAAALLFGK//AQFLAATDAQALLGFK//AKMLAATDAQALLGFK//AQFLAATDAQALLFGK//QAFLAATDAQALLGFK	TRP	5.11881e+07	4.10824e+07	3.55288e+07	6.07011e+07	4.8285e+07	3.98787e+07	7.83148e+07	6.43718e+07	5.60611e+07	5.83702e+07	5.03719e+07	3.60407e+07
//AQGALLVPQSWK//AQGALLVPAGSWK//QAQLLVPQSWK//QAQLLVPQSWK//AQQLLVPAGSWK//AQQLLVPAGSWK//QAQLLVPQSWK//AQQLLVPQSWK//AQQLLVPAGSWK//QAGALLVPQSWK//AQQLLVPAGSWK	LYS1	6.81795e+07	7.00974e+07	6.22065e+07	7.18999e+07	6.35358e+07	6.58392e+07	6.37509e+07	8.26675e+07	7.08133e+07	7.18147e+07	6.95462e+07	5.36043e+07
//AQGSPSSTVSSLAK//QARYQAAVEQR//AQGSPSSTVSTVAK//QAGSPSSTVSSLAK//AQGSPSSTVSSLAK//AQGSPSSTVSSLAK//AQGSPSSTVSSALK//AQGSPSSTVSSLAK//QAGSPSMRSSLAK	STE23	4.74408e+07	4.79433e+07	4.75261e+07	4.1885e+07	4.25875e+07	4.81724e+07	4.87216e+07	5.00654e+07	5.13464e+07	4.8575e+07	4.44507e+07	4.61908e+07
//AQHPGNLPNR//AQHPGNLPNR	OYE1;OYE3	6.75396e+07	6.19513e+07	6.39757e+07	7.13131e+07	5.86107e+07	7.72387e+07	7.22751e+07	6.0395e+07	7.65289e+07	6.34928e+07	6.80342e+07	6.99601e+07
//AQLAQGKPLPK	IMP4	3.33774e+07	3.18729e+07	3.73313e+07	3.07804e+07	3.46203e+07	3.22516e+07	3.11405e+07	3.52698e+07	3.57178e+07	2.96369e+07	3.80037e+07	3.27625e+07
//AQLENELEGK//NPCQVNTLGK//AQLENELEGK//NPCQVNTAVK//AQLENEELGK	LOX15;VIPR1	3.44919e+07	3.12548e+07	3.25837e+07	3.47122e+07	3.16812e+07	3.36783e+07	3.44109e+07	3.39605e+07	3.37893e+07	3.98876e+07	3.10011e+07	3.17075e+07
//AQLFYESHGK//AQLFYESHGK//AQLFYESHGK//AQLFYESHGK//AQLFYESHGK//AQLFYESHGK//AQLFYESHGK//AQLFYESHGK	ADH2;ADH1	6.60921e+08	7.00622e+08	6.21716e+08	7.1134e+08	6.3886e+08	6.17032e+08	7.26007e+08	7.07226e+08	5.80064e+08	7.1398e+08	7.47521e+08	5.71145e+08
[truncated: 14,907 more rows]
